# Supplementary material for: Directional RNA-seq reveals highly complex condition-dependent transcriptomes in E. coli K12 through accurate full-length transcripts assembling
Source: BMC Genomics. 2013 Jul 30;14:520. doi: 10.1186/1471-2164-14-520 (PMC3734233; doi:10.1186/1471-2164-14-520)
Supplement: Additional file 2 — The known operons of E. coli K12 and training set in each sample. [file 1471-2164-14-520-S2.xls]

## Sheet: experimentalOperon
StartPosition..EndPosition	operons experimentally verified	strand
8238..9191	b0008	+
10830..11315	b0012	+
20815..21078	b0023	-
28374..29195	b0031	+
29651..34038	b0032 b0033	+
34300..34695	b0034	+
34781..41931	b0035 b0036 b0037 b0038 b0039 b0040	-
42403..45750	b0041 b0042 b0043 b0044	+
49823..50302	b0048	+
50380..57109	b0049 b0050 b0051 b0052 b0053 b0054	-
72229..77299	b0066 b0067 b0068 sroA b0069	-
84368..85312	b0076	+
85630..87848	b0077 b0078	+
111649..113219	b0101 b0102 b0103	-
120178..121551	b0112	-
122092..129336	b0113 b0114 b0115 b0116	+
131615..134212	b0118	+
134788..136917	b0120 b0121 b0122	-
138835..141225	b0124	-
147944..149601	b0133 b0134	-
157253..159126	b0142 b0143	-
159186..161486	b0144 b0145 b0146	-
180884..182308	b0161	+
182463..183620	b0162	+
185123..189506	b0166 b0167 b0168	-
197928..208608	b0177 b0178 b0179 b0180 b0181 b0182 b0183 b0184	+
209679..211820	b0186	+
217057..218775	b0194	-
235535..236002	b0214	-
250898..253161	b0231 b0232 b0233 b0234	+
254259..255716	b0237	-
255977..256435	b0238	+
256527..257771	b0239	+
257829..258230	b0240	+
311598..312001	b4506 b0296	-
312365..312466	b4671	-
331595..332683	b0315	+
358023..360370	b0339 b0340 b0341	+
360473..365529	b0342 b0343 b0344	-
384456..387870	b0365 b0366 b0367 b0368	+
400610..400870	b0382	+
402927..404042	b0385	+
405629..407329	b0388 b0389 b0390	+
421739..423556	b0403	+
425361..429700	b0406 b0407 b0408 b0409	+
430353..431237	b0411	-
436385..440567	b0419 b0420 b0421 b0422	-
453696..454013	b0435	+
455901..460466	b0437 b0438 b0439	+
457952..458008	sraA	-
460675..460947	b0440	+
471822..473476	b0450 b0451	+
480478..484843	b0462 b0463	-
491316..493247	b0470	+
494344..496218	b0473	+
498238..499197	b0476	-
530519..531445	b0504	-
531675..532157	b0505	+
532235..533050	b0506	+
533140..542257	b0507 b0508 b0509 b0510 b0511 b0512 b0513 b0514	+
574981..576048	b0553	-
592551..594666	b0570 b0571	-
594823..601080	b0572 b0573 b0574 b0575	+
601182..602558	b0576	+
607059..607211	b4415	+
629117..631222	b0598	+
638168..640541	b0605 b0606	+
651458..653765	b0619 b0620	+
656515..656724	b0623	+
698797..702834	b0675 b0676 b0677 b0678	-
703167..705113	b0679	+
705316..706980	b0680	+
707557..709339	b0681 b0682	+
709423..710688	b0683 b4637 b0684	-
710828..711121	b0685	-
712210..714421	b0687 b0688	+
715170..715820	ybfG ybfH	-
738224..740148	b0707 b0708	+
742050..745949	b0710 b0711 b0712 b0713 b0714	+
752408..753691	b0720	-
754400..764272	b0721 b0722 b0723 b0724 b0726 b0727 b0728 b0729	+
765207..769834	b0731 b0732	+
784856..785908	b0754	+
812749..814770	b0779	+
814962..815870	b0780	-
849673..850188	b0814	+
881199..881957	b0840	-
882896..884128	b0842	+
890136..892656	b0850 b0851 b0852 b0853	+
893007..897152	b0854 b0855 b0856 b0857	+
899067..899798	b0860	-
900089..902957	b0861 b0862 b0863 b0864	-
914575..915270	b0875	-
921589..921813	b0880	-
922487..924763	b0882	+
925448..925666	b0884	-
926697..930185	b0886 b0887	-
950495..953689	b0903 b0904	-
956876..959318	b0907 b0908	+
960424..963335	b0910 b0911 b0912	+
992500..996735	b0933 b0934 b0935 b0936 b0937	-
1018236..1019276	b0957	-
1031362..1036829	b0972 b0973 b0974 b0975 b0976 b0977	+
1056485..1057177	b0995	-
1064808..1066049	b1002	+
1073465..1074103	b1013	+
1078528..1080036	b1015	+
1084215..1085279	b1020	+
1092099..1093457	b1025	+
1100074..1102419	b1037 b1038 b1039 b1040	-
1103174..1104516	b1041 b1042 b1043	+
1114885..1115805	b1054	-
1116030..1117082	b1055	+
1140405..1143590	b1084	-
1146017..1152403	b1088 b1089 b1090 b1091 b1092 b1093 b1094 b1095	+
1157092..1158525	b1101	+
1158585..1160774	b1102	-
1187539..1189670	b1129 b1130	-
1189839..1191854	b1131 b1132	-
1210903..1211226	b1160	-
1215012..1216219	b1164 b1165 b1166 b1167	+
1228706..1229617	b1182	-
1229990..1231677	b1183 b1184	+
1234161..1234880	b1187	+
1244902..1246599	b1197	-
1255944..1257736	b1203 b1204	-
1262937..1266150	b1210 b1211 b1212	+
1266147..1268242	b1213 b1214 b1215	+
1271342..1272425	b1217 b1218	+
1288429..1290478	b1234 b1235	+
1290680..1291588	b1236	+
1294669..1297344	b1241	-
1309113..1309832	b1252	+
1310375..1311687	b1254 b1255	-
1312742..1314059	b1257 b1258 b1259	-
1314440..1321106	b1260 b1261 b1262 b1263 b1264 b1265	-
1333855..1336530	b1276	+
1341134..1341352	b1283	-
1345002..1346936	b1286	-
1364959..1365936	b1303	-
1366103..1368027	b1304 b1305 b1306 b1307 b1308	+
1382141..1386285	b1321 b1322 b1323	+
1386329..1386835	b1324	-
1407153..1407271	fnrS	+
1444402..1445307	b1384	-
1445543..1447042	b1385	+
1449621..1451666	b1387	-
1451951..1461462	b1388 b1389 b1390 b1391 b1392 b1393 b1394 b1395 b1396 b1397 b1398	+
1461563..1463085	b1399 b1400	+
1486256..1487695	b1415	+
1496962..1497501	b1427	+
1553850..1554304	b1480 b1481	-
1561358..1565164	b1489 b1490	-
1566978..1570069	b1492 b1493	-
1596641..1599265	b1511 b1512	-
1599514..1606128	b1513 b1514 b1515 b1516 b1517 b1518 b1519	+
1607253..1608704	b1521	-
1616267..1616932	b1529	-
1617144..1618231	b1530 b1531 b1532	+
1618262..1619161	b1533	-
1620670..1620765	b4599	+
1620841..1620938	mgrR	-
1620984..1621874	b1535	-
1643143..1643896	b1562 b1563 b1564	-
1644429..1644761	b1566	+
1647633..1650732	b1575 b1576 b1577 b1578 b1579	+
1669400..1669708	b1597	+
1672996..1675927	b1602 b1603	-
1684755..1686401	b1612	-
1686600..1687775	b1613	+
1696176..1697204	b1620	-
1697379..1700153	b1621 b1622	+
1702575..1702700	b4409	+
1703274..1710182	b1626 b1627 b1628 b1629 b1630 b1631 b1632 b1633	+
1713050..1716031	b1636 b1637 b1638	-
1719049..1722157	b1643 b1644 b1645	+
1722158..1722679	b1646	-
1724047..1725780	b1649 b1650	+
1739437..1740585	b1661	+
1746771..1752501	b1669 b1670 b1671 b1672 b1673 b1674	-
1753722..1755134	b1676	+
1755445..1755681	b1677	+
1786459..1787505	b1704	+
1793277..1800594	b1712 b1713 b1714 b1715 b1716 b1717 b1718 b1719	-
1804394..1805323	b1723	+
1808235..1808825	b1728	+
1811445..1811687	b1731	-
1811891..1814152	b1732	+
1819942..1820280	b1739	-
1820482..1821309	b1740	+
1821539..1822426	b1741	+
1823164..1823649	b1743	-
1823979..1830006	b1744 b1745 b1746 b1747 b1748	-
1840395..1841738	b1761	+
1843023..1846700	b1763 b1764 b1765	-
1884888..1886015	b1804	-
1886041..1887770	sroD b1805	-
1894956..1896320	b1814	+
1909719..1910600	b1829	-
1930139..1932628	b1850 b1851	-
1939675..1940607	b1857	-
1940686..1942223	b1858 b1859	+
1942370..1944000	b1860 b1861	-
1944275..1944877	b1862	+
1944879..1946656	b1863 b1864 b1865	-
1946774..1948546	b1866	-
1956544..1956984	b1874	-
1985897..1985983	b4663	-
1986740..1987237	b1905	+
1987705..1988916	b1907	+
1997609..1999813	b1920 b1921 b1922	-
2001896..2004102	b1924 b1925 b1926	+
2004180..2005667	b1927	+
2010724..2011038	b1937	-
2021992..2022615	b1951	+
2033859..2034710	b1967	+
2039399..2040049	b1973	+
2057988..2058938	b1987	-
2059040..2059957	b1988	-
2061412..2063788	b1991 b1992 b1993	-
2069563..2072682	b2000	+
2080780..2082207	b2011	+
2088020..2095249	b2018 b2019 b2020 b2021 b2022 b2023 b2024 b2025 b2026	+
2097886..2099292	b2029	-
2152040..2163022	b2074 b2075 b2076 b2077 b2078 b2079	+
2169857..2175226	b2091 b2092 b2093 b2094 b2095 b2096	-
2180057..2180803	b2101	-
2194496..2195320	molR_1	+
2209748..2210218	b2124	-
2217714..2220011	b2132	-
2242800..2244791	b2155	-
2270386..2275911	b2177 b2178 b2179 b2180	+
2306713..2308427	b2212 b2213	-
2309668..2310771	b2215	-
2311510..2314849	b2216 b2217	+
2350669..2354733	b2241 b2242 b2243	+
2388070..2403094	b2276 b2277 b2278 b2279 b2280 b2281 b2282 b2283 b2284 b2285 b2286 b2287 b2288	-
2411492..2414913	b2296 b2297	+
2416656..2417198	b2299	-
2419347..2420623	b2303 b2304	+
2426079..2428785	b2311 b2312 b2313	-
2431034..2431948	b2316	-
2432104..2435873	b2317 b2318 b2319 b2320	-
2435972..2436967	b2321	+
2475869..2478552	b2365 b2366	+
2506483..2507448	b2388	-
2517279..2518694	b2400	-
2519615..2520499	b2405	-
2520751..2522900	b2406 b2407	-
2530431..2531402	b2414	+
2531786..2534365	b2415 b2416 b2417	+
2550374..2552146	b2435 b2436	+
2576688..2579661	b2464 b2465	+
2589269..2590984	b2471 b2472 b4547	+
2595853..2597782	b2477 b2478	-
2597928..2598500	b2479	+
2599223..2612804	b2481 b2482 b2483 b2484 b2485 b2486 b2487 b2488 b2489 b2490 b2491 b2492	+
2616097..2616843	b2496	-
2616893..2618894	b2497 b2498	-
2628980..2632092	b2507 b2508	-
2638617..2639826	sroE b2515	-
2654558..2657489	b2524 b2525 b2526 b2527	-
2661464..2662267	b2533	+
2667054..2671271	b2538 b2539 b2540 b2541 b2542	+
2683857..2685047	b2552	+
2685092..2686825	b2553 b2554	-
2697685..2697945	b2562	+
2698081..2698219	b4607 shoB	-
2698640..2702085	b2563 b2564 b2565 b2566 b2567	-
2702357..2705146	b2568 b2569	-
2705344..2708034	b2570 b2571 b2572 b2573	-
2714088..2714471	b2579	-
2714776..2715465	b2580	+
2729622..2732195	b2592	-
2735621..2736927	b2598 b2599	+
2736970..2739172	b2600 b2601	-
2742205..2744207	b2606 b2607 b2608 b2609	-
2748137..2748730	b2614	-
2794892..2795050	b2666	-
2796113..2796517	b2669	-
2798745..2802483	b2673 b2674 b2675 b2676	+
2812240..2812755	b2687	-
2817403..2820033	b2697	-
2820161..2821791	b2698 b2699	-
2823854..2828800	b2702 b2703 b2704 b2705 b2706 b2707 b2708	+
2830498..2833067	b2710 b2711	+
2833195..2836127	b2712 b2713	-
2840595..2848457	b2717 b2718 b2719 b2720 b2721 b2722 b2723 b2724 b2725	-
2848669..2854438	b2726 b2727 b2728 b2729 b2730 b2731	+
2854475..2854828	b2732	-
2855115..2857676	b2733	+
2871409..2874351	b2750 b2751 b2752	-
2876591..2882160	b2754 b2755 b2756 b2757 b2758 b2759 b2760	-
2904665..2907688	b2779 b2780	-
2907916..2911673	b2781 b2782 b2783 b2784	-
2916067..2920122	b2787 b2788 b2789	-
2926251..2928965	b2796 b2797	+
2929887..2931710	b2799 b2800	-
2932257..2938121	b2801 b2802 b2803 b2804 b2805	+
3044190..3048689	b2903 b2904 b2905	-
3055200..3056432	b2913	-
3056688..3057347	b2914	-
3057775..3058668	b2916	+
3068187..3071713	b2925 b2926 b2927	-
3080899..3083933	b2937 b2938	-
3088369..3089076	b2945	+
3097704..3098750	b2957	-
3101035..3104992	b2961 b2962 b2963 b2964	+
3117619..3126043	b2975 b2976 b2977 b4467 b4468 b2979	-
3126294..3127058	b2980	+
3148840..3150006	b3005 b3006	-
3165873..3166566	b3021 b3022	-
3181835..3182740	b3041 sroG	-
3189761..3189961	b3049	-
3194823..3198987	b3053 b3054	-
3204485..3207509	b3061 b3062 b3063	+
3208803..3212910	b3065 b3066 b3067	+
3217516..3218895	b3073	+
3239849..3242763	b3091 b3092	-
3243126..3244544	b3093	+
3256307..3265087	b4471 b3113 b3114 b3115 b3116 b3117 b3118	-
3273304..3274875	b3128	+
3294431..3295006	b3150	+
3302595..3303839	b3161	-
3323023..3325686	b3178 b3179	-
3326261..3326737	b3181	-
3341402..3346260	b3200 b3201 b3202 b3203 b3204 b3205 b3206	+
3346474..3347106	b3207	+
3348711..3351047	b3210	-
3352654..3359962	b3212 b3213 b3214	+
3374301..3375442	b3228 b3229	-
3396409..3399109	b3249 b3250 b3251	-
3403458..3405288	b3255 b3256	+
3405397..3407973	b3257 b3258 b3259	+
3408302..3409589	b3260 b3261	+
3411886..3416159	b3265 b3266	+
3427788..3429984	b3280 b3281 b3282 b3283	-
3430458..3431582	b4473	-
3431712..3433183	b3287 b3288	+
3436046..3436456	b3291	+
3465182..3467875	b3338	-
3483436..3483840	b3356	-
3489747..3490319	b3363	-
3492033..3497223	b3365 b3366 b3367 b3368	+
3532538..3534606	b3404 b3405	-
3542904..3544221	b3413 b3414	+
3544581..3545897	b3415	+
3546008..3550495	b3416 b3417	-
3551107..3553812	b3418	+
3556290..3557888	b3422	+
3557870..3559846	b3423 b3424 b3425	-
3562157..3571525	b3428 b3429 b3430 b3431 b3432	-
3573744..3576749	b4476 b3437 b3438	-
3590747..3595583	b3454 b3455 b3456 b3457 b3458	-
3596578..3597681	b3460	-
3597952..3598806	b3461	-
3638134..3638568	b3495	+
3645728..3645877	b4613	-
3646551..3648685	b3501 b3502 b3503	+
3651984..3653236	b3506 b3507	+
3653278..3654763	b3508 b3509 b3510	-
3656389..3661550	b3512 b3513 b3514	+
3661913..3665603	b3515 b3516 b3517	-
3674313..3676388	b3524	-
3678467..3679963	b3527	-
3680184..3681470	b3528	-
3683723..3693259	b3530 b3531 b3532 b3533	-
3693256..3693984	b3534	-
3698003..3698110	b4453	-
3718072..3718284	b3556	+
3719177..3720072	b3558	+
3720351..3723341	b3559 b3560	-
3725940..3728788	b3564 b3565	-
3729154..3734180	b3566 b3567 b3568 b3569	+
3739707..3740555	b3574	-
3740756..3748804	b3575 b3576 b3577 b3578 b3579 b3580 b3581 b3582 b3583	+
3756040..3759272	b3590 b3591	-
3770304..3774182	b3599 b3600 b3601	+
3779764..3780585	b3607	-
3792010..3796230	b3619 b3620 b3621 b3622	+
3796262..3806121	b3623 b3624 b3625 b3626 b3627 b3628 b3629 b3630 b3631 b3632	-
3808366..3810582	b3635 b3636 b3637 b3638	-
3813150..3814572	b3642 b3643	-
3814699..3815562	b3644	+
3830242..3833952	b3656 b3657	-
3838572..3839762	b3662	-
3845328..3851011	b3667 b3668 b3669 b3670 b3671 b3672	-
3851141..3851215	istR-1	-
3851576..3851665	b4618	+
3864492..3865445	b3686 b3687	-
3875728..3878142	b3699	-
3882359..3882875	b3703 b3704	+
3895529..3896632	b3716 b3717	+
3900312..3904590	b3721 b3722 b3723	-
3904876..3909548	b3724 b3725 b3726 b3727 b3728	-
3909862..3913223	b3729 b3730	-
3913576..3920463	b3731 b3732 b3733 b3734 b3735 b3736 b3737 b3738 b3739	-
3921080..3925026	b3740 b3741 b3742 b3743	-
3931374..3937242	b3748 b3749 b3750 b3751 b3752 b3753	+
3948345..3954898	b3766 b4669 ilvG_1 ilvG_2 b3769 b3770 b3771 b3772	+
3958700..3960721	b3778	+
3964254..3965699	b3782 b3783	+
3996006..3998168	b3813	+
3999449..4000399	b3816	+
4002885..4003754	b3821	+
4019968..4022359	b3836 b3838 b3839 b4483	+
4040438..4042067	b3859 b3860	+
4050068..4051441	b3867	+
4051892..4056057	b3868 b3869 b3870	-
4098833..4099453	b3908	+
4103843..4104343	b4484	+
4107953..4108708	b3918	+
4112592..4116113	b3925 b3926 b3927	-
4116868..4118372	b3929 b3930	-
4118439..4120310	b3931 b3932	-
4126101..4126418	b3938	-
4160193..4161293	b3965	-
4172099..4173049	b3974	-
4175381..4176311	b3981 b3982	+
4176470..4187596	b3983 b3984 b3985 b3986 b3987 b3988	+
4187809..4188348	b3989	+
4188350..4188510	sroH	-
4198304..4198576	b4000	+
4211703..4212146	b4012	-
4212303..4213232	b4013	+
4213501..4218355	b4014 b4015 b4016	+
4233929..4237753	b4026 b4027 b4028 b4029	+
4240649..4244442	b4032 b4033 b4034	-
4252066..4254489	b4041	-
4265137..4266330	b4054	+
4272148..4272684	b4059	+
4275083..4275406	b4062	-
4275492..4275956	b4063	+
4281276..4285394	b4067 b4068 b4069	-
4311373..4311822	b4090	+
4336277..4338544	b4117	-
4338743..4339651	b4118	-
4339934..4342813	b4119 b4120	+
4343703..4346767	b4122 b4123	-
4363495..4366350	b4138 b4139	-
4366687..4367163	b4140	+
4374340..4374722	b4410 b4411	+
4375212..4375745	b4149	-
4375834..4376967	b4150	-
4377030..4380341	b4151 b4152 b4153 b4154	-
4390915..4390968	b4670	+
4392089..4402327	b4167 b4168 b4169 b4170 b4171 b4172 b4173 b4174 b4175	+
4402710..4404008	b4177	+
4404213..4409274	b4178 b4179 b4180 b4181 b4182	+
4416584..4417648	b4192	-
4418003..4422409	b4193 b4194 b4195 b4196 b4197 b4198	+
4429344..4430006	b4209	-
4436731..4437285	b4216	-
4439561..4440199	b4219	-
4457923..4460683	b4237 b4238	-
4461077..4464203	b4239 b4240	-
4464322..4465269	b4241	-
4476496..4476912	b4255	+
4479005..4482303	b4258 b4259	-
4488164..4492429	b4264 b4265 b4266 b4267	-
4492646..4493209	b4268	+
4505220..4505486	b4283	+
4508713..4514700	b4287 b4288 b4289 b4290 b4291	-
4514787..4516258	b4292 b4293	-
4538980..4539582	b4312	+
4540060..4540656	b4313	+
4547976..4549319	b4321	-
4555016..4555408	b4326	+
4577522..4577863	b4347	-
4597718..4599973	b4360 b4361 b4362 b4363	-
4600111..4600881	b4364	-
4601500..4602860	b4365 b4366	+
4612703..4613566	b4379	-
4615346..4619625	b4381 b4382 b4383 b4384	+
4630783..4631109	b4393	+
4633544..4637553	b4397 b4398 b4399 b4400	+

## Sheet: LB
interval	Known TUs in the sample	strand
8238..9191	b0008	forward
20815..21078	b0023	reverse
28374..29195	b0031	forward
29651..34038	b0032 b0033	forward
34300..34695	b0034	forward
34781..40386	b0035 b0036 b0037 b0038 b0039	reverse
43188..44129	b0042	forward
49823..50302	b0048	forward
50380..57109	b0049 b0050 b0051 b0052 b0053 b0054	reverse
72229..77299	b0066 b0067 b0068 sroA b0069	reverse
84368..85312	b0076	forward
85630..87848	b0077 b0078	forward
111649..113219	b0101 b0102 b0103	reverse
120178..121551	b0112	reverse
122092..129336	b0113 b0114 b0115 b0116	forward
131615..134212	b0118	forward
134788..136917	b0120 b0121 b0122	reverse
138835..141225	b0124	reverse
147944..149601	b0133 b0134	reverse
157253..159126	b0142 b0143	reverse
159186..161486	b0144 b0145 b0146	reverse
180884..182308	b0161	forward
182463..183620	b0162	forward
185123..189506	b0166 b0167 b0168	reverse
197928..208608	b0177 b0178 b0179 b0180 b0181 b0182 b0183 b0184	forward
209679..211820	b0186	forward
217057..218775	b0194	reverse
235535..236002	b0214	reverse
250898..252699	b0231 b0232 b0233	forward
252709..253161	b0234	forward
254259..255716	b0237	reverse
255977..256435	b0238	forward
256527..257771	b0239	forward
257829..258230	b0240	forward
311598..312001	b4506 b0296	reverse
312365..312466	b4671	reverse
331595..332683	b0315	forward
358713..359183	b0340	forward
360473..365529	b0342 b0343 b0344	reverse
387019..387870	b0368	forward
400610..400870	b0382	forward
402927..404042	b0385	forward
405629..407329	b0388 b0389 b0390	forward
421739..423556	b0403	forward
425361..429700	b0406 b0407 b0408 b0409	forward
430353..431237	b0411	reverse
436385..440567	b0419 b0420 b0421 b0422	reverse
453696..454013	b0435	forward
455901..460466	b0437 b0438 b0439	forward
460675..460947	b0440	forward
471822..473476	b0450 b0451	forward
480478..484843	b0462 b0463	reverse
491316..493247	b0470	forward
494344..496218	b0473	forward
498238..499197	b0476	reverse
530519..531445	b0504	reverse
531675..532157	b0505	forward
532235..533050	b0506	forward
533140..534921	b0507	forward
538371..539732	b0512	forward
541112..542257	b0514	forward
574981..576048	b0553	reverse
592551..594666	b0570 b0571	reverse
596354..597925	b0573 b0574	forward
597937..601080	b0575	forward
601182..602558	b0576	forward
607059..607211	b4415	forward
629117..631222	b0598	forward
638168..640541	b0605 b0606	forward
651458..653765	b0619 b0620	forward
656515..656724	b0623	forward
698797..702834	b0675 b0676 b0677 b0678	reverse
703167..705113	b0679	forward
705316..706980	b0680	forward
709013..709339	b0682	forward
709423..710688	b0683 b4637 b0684	reverse
710828..711121	b0685	reverse
712210..714421	b0687 b0688	forward
715170..715580	ybfG	reverse
738730..740148	b0708	forward
742050..745949	b0710 b0711 b0712 b0713 b0714	forward
752408..753691	b0720	reverse
754400..764272	b0721 b0722 b0723 b0724 b0726 b0727 b0728 b0729	forward
767201..769834	b0732	forward
784856..785908	b0754	forward
812749..814770	b0779	forward
814962..815870	b0780	reverse
849673..850188	b0814	forward
881199..881957	b0840	reverse
882896..884128	b0842	forward
890136..892656	b0850 b0851 b0852 b0853	forward
893007..897152	b0854 b0855 b0856 b0857	forward
899067..899798	b0860	reverse
900089..902957	b0861 b0862 b0863 b0864	reverse
914575..915270	b0875	reverse
921589..921813	b0880	reverse
922487..924763	b0882	forward
925448..925666	b0884	reverse
926697..930185	b0886 b0887	reverse
950495..953689	b0903 b0904	reverse
956876..959318	b0907 b0908	forward
960424..963335	b0910 b0911 b0912	forward
992500..994055	b0933 b0934	reverse
1018236..1019276	b0957	reverse
1034993..1036829	b0975 b0976 b0977	forward
1056485..1057177	b0995	reverse
1064808..1066049	b1002	forward
1073465..1074103	b1013	forward
1078528..1080036	b1015	forward
1084215..1085279	b1020	forward
1092099..1093457	b1025	forward
1100074..1100907	b1037	reverse
1101769..1102419	b1040	reverse
1103670..1104516	b1042 b1043	forward
1114885..1115805	b1054	reverse
1116030..1117082	b1055	forward
1140405..1143590	b1084	reverse
1146017..1152403	b1088 b1089 b1090 b1091 b1092 b1093 b1094 b1095	forward
1157092..1158525	b1101	forward
1158585..1160774	b1102	reverse
1187539..1189670	b1129 b1130	reverse
1189839..1191854	b1131 b1132	reverse
1215012..1215563	b1164 b1165	forward
1215971..1216219	b1167	forward
1228706..1229617	b1182	reverse
1229990..1231677	b1183 b1184	forward
1234161..1234880	b1187	forward
1244902..1246599	b1197	reverse
1255944..1257736	b1203 b1204	reverse
1262937..1266150	b1210 b1211 b1212	forward
1266147..1268242	b1213 b1214 b1215	forward
1271342..1272425	b1217 b1218	forward
1288429..1290478	b1234 b1235	forward
1290680..1291588	b1236	forward
1294669..1297344	b1241	reverse
1309113..1309832	b1252	forward
1310375..1311687	b1254 b1255	reverse
1312742..1313794	b1257 b1258	reverse
1314440..1319408	b1260 b1261 b1262 b1263	reverse
1321062..1321106	b1265	reverse
1333855..1336530	b1276	forward
1341134..1341352	b1283	reverse
1345002..1346936	b1286	reverse
1364959..1365936	b1303	reverse
1366103..1368027	b1304 b1305 b1306 b1307 b1308	forward
1382141..1386285	b1321 b1322 b1323	forward
1386329..1386835	b1324	reverse
1444402..1445307	b1384	reverse
1445543..1447042	b1385	forward
1449621..1451666	b1387	reverse
1451951..1453934	b1388 b1389 b1390	forward
1453949..1460122	b1391 b1392 b1393 b1394 b1395 b1396 b1397	forward
1460149..1461462	b1398	forward
1461563..1463085	b1399 b1400	forward
1486256..1487695	b1415	forward
1496962..1497501	b1427	forward
1553850..1553987	b1480	reverse
1561358..1565164	b1489 b1490	reverse
1566978..1568513	b1492	reverse
1596641..1599265	b1511 b1512	reverse
1599514..1603063	b1513 b1514 b1515	forward
1603075..1606128	b1516 b1517 b1518 b1519	forward
1607253..1608704	b1521	reverse
1616267..1616932	b1529	reverse
1617144..1618231	b1530 b1531 b1532	forward
1618262..1619161	b1533	reverse
1620670..1620765	b4599	forward
1620984..1621874	b1535	reverse
1643143..1643896	b1562 b1563 b1564	reverse
1644429..1644761	b1566	forward
1647633..1648009	b1575 b1576	forward
1648102..1649022	b1577	forward
1649536..1650732	b1579	forward
1669400..1669708	b1597	forward
1672996..1675927	b1602 b1603	reverse
1684755..1686401	b1612	reverse
1686600..1687775	b1613	forward
1696176..1697204	b1620	reverse
1697379..1700153	b1621 b1622	forward
1702575..1702700	b4409	forward
1703274..1710182	b1626 b1627 b1628 b1629 b1630 b1631 b1632 b1633	forward
1713050..1716031	b1636 b1637 b1638	reverse
1719049..1722157	b1643 b1644 b1645	forward
1722158..1722679	b1646	reverse
1724047..1725780	b1649 b1650	forward
1739437..1740585	b1661	forward
1746771..1752501	b1669 b1670 b1671 b1672 b1673 b1674	reverse
1753722..1755134	b1676	forward
1755445..1755681	b1677	forward
1786459..1787505	b1704	forward
1793277..1800594	b1712 b1713 b1714 b1715 b1716 b1717 b1718 b1719	reverse
1804394..1805323	b1723	forward
1808235..1808825	b1728	forward
1811445..1811687	b1731	reverse
1811891..1814152	b1732	forward
1819942..1820280	b1739	reverse
1820482..1821309	b1740	forward
1821539..1822426	b1741	forward
1823164..1823649	b1743	reverse
1824940..1827758	b1745 b1746	reverse
1828786..1830006	b1748	reverse
1840395..1841738	b1761	forward
1843023..1846700	b1763 b1764 b1765	reverse
1884888..1886015	b1804	reverse
1886041..1887770	sroD b1805	reverse
1894956..1896320	b1814	forward
1909719..1910600	b1829	reverse
1930139..1932628	b1850 b1851	reverse
1939675..1940607	b1857	reverse
1940686..1942223	b1858 b1859	forward
1942370..1944000	b1860 b1861	reverse
1944879..1946656	b1863 b1864 b1865	reverse
1946774..1948546	b1866	reverse
1956544..1956984	b1874	reverse
1985897..1985983	b4663	reverse
1986740..1987237	b1905	forward
1987705..1988916	b1907	forward
1997609..1999813	b1920 b1921 b1922	reverse
2001896..2004102	b1924 b1925 b1926	forward
2004180..2005667	b1927	forward
2010724..2011038	b1937	reverse
2021992..2022615	b1951	forward
2033859..2034710	b1967	forward
2039399..2040049	b1973	forward
2057988..2058938	b1987	reverse
2059040..2059957	b1988	reverse
2061412..2063788	b1991 b1992 b1993	reverse
2069563..2072682	b2000	forward
2080780..2082207	b2011	forward
2088020..2095249	b2018 b2019 b2020 b2021 b2022 b2023 b2024 b2025 b2026	forward
2097886..2099292	b2029	reverse
2152040..2163022	b2074 b2075 b2076 b2077 b2078 b2079	forward
2169857..2175226	b2091 b2092 b2093 b2094 b2095 b2096	reverse
2180057..2180803	b2101	reverse
2194496..2195320	molR_1	forward
2209748..2210218	b2124	reverse
2217714..2220011	b2132	reverse
2242800..2244791	b2155	reverse
2270386..2275911	b2177 b2178 b2179 b2180	forward
2306713..2308427	b2212 b2213	reverse
2309668..2310771	b2215	reverse
2311510..2314849	b2216 b2217	forward
2350669..2354733	b2241 b2242 b2243	forward
2388070..2403094	b2276 b2277 b2278 b2279 b2280 b2281 b2282 b2283 b2284 b2285 b2286 b2287 b2288	reverse
2411492..2414913	b2296 b2297	forward
2416656..2417198	b2299	reverse
2419347..2420623	b2303 b2304	forward
2426079..2428785	b2311 b2312 b2313	reverse
2431034..2431948	b2316	reverse
2432104..2435873	b2317 b2318 b2319 b2320	reverse
2435972..2436967	b2321	forward
2475869..2478552	b2365 b2366	forward
2506483..2507448	b2388	reverse
2517279..2518694	b2400	reverse
2519615..2520499	b2405	reverse
2522067..2522900	b2407	reverse
2530431..2531402	b2414	forward
2531786..2534365	b2415 b2416 b2417	forward
2550374..2552146	b2435 b2436	forward
2576688..2579661	b2464 b2465	forward
2589269..2590984	b2471 b2472 b4547	forward
2595853..2597782	b2477 b2478	reverse
2597928..2598500	b2479	forward
2606509..2608731	b2487 b2488	forward
2609479..2612804	b2490 b2491 b2492	forward
2616097..2616843	b2496	reverse
2616893..2618894	b2497 b2498	reverse
2628980..2632092	b2507 b2508	reverse
2638617..2639826	sroE b2515	reverse
2654558..2657489	b2524 b2525 b2526 b2527	reverse
2661464..2662267	b2533	forward
2667054..2671271	b2538 b2539 b2540 b2541 b2542	forward
2683857..2685047	b2552	forward
2685092..2686825	b2553 b2554	reverse
2697685..2697945	b2562	forward
2698081..2698219	b4607 shoB	reverse
2698640..2702085	b2563 b2564 b2565 b2566 b2567	reverse
2702357..2705146	b2568 b2569	reverse
2705344..2708034	b2570 b2571 b2572 b2573	reverse
2714088..2714471	b2579	reverse
2714776..2715465	b2580	forward
2729622..2732195	b2592	reverse
2735621..2736927	b2598 b2599	forward
2736970..2739172	b2600 b2601	reverse
2742205..2744207	b2606 b2607 b2608 b2609	reverse
2748137..2748730	b2614	reverse
2794892..2795050	b2666	reverse
2796113..2796517	b2669	reverse
2798745..2802483	b2673 b2674 b2675 b2676	forward
2812240..2812755	b2687	reverse
2817403..2820033	b2697	reverse
2820161..2821791	b2698 b2699	reverse
2823854..2828800	b2702 b2703 b2704 b2705 b2706 b2707 b2708	forward
2830498..2833067	b2710 b2711	forward
2833195..2836127	b2712 b2713	reverse
2840595..2845434	b2717 b2718 b2719 b2720 b2721 b2722	reverse
2848669..2854438	b2726 b2727 b2728 b2729 b2730 b2731	forward
2854475..2854828	b2732	reverse
2855115..2857676	b2733	forward
2871409..2874351	b2750 b2751 b2752	reverse
2876591..2880164	b2754 b2755 b2756 b2757 b2758	reverse
2880177..2880659	b2759	reverse
2904665..2907688	b2779 b2780	reverse
2907916..2911673	b2781 b2782 b2783 b2784	reverse
2916067..2920122	b2787 b2788 b2789	reverse
2926251..2928965	b2796 b2797	forward
2929887..2931710	b2799 b2800	reverse
2932257..2938121	b2801 b2802 b2803 b2804 b2805	forward
3044190..3048689	b2903 b2904 b2905	reverse
3055200..3056432	b2913	reverse
3056688..3057347	b2914	reverse
3057775..3058668	b2916	forward
3068187..3071713	b2925 b2926 b2927	reverse
3080899..3083933	b2937 b2938	reverse
3088369..3089076	b2945	forward
3097704..3098750	b2957	reverse
3101035..3104992	b2961 b2962 b2963 b2964	forward
3117619..3126043	b2975 b2976 b2977 b4467 b4468 b2979	reverse
3126294..3127058	b2980	forward
3148840..3150006	b3005 b3006	reverse
3165873..3166566	b3021 b3022	reverse
3181835..3182740	b3041 sroG	reverse
3189761..3189961	b3049	reverse
3194823..3198987	b3053 b3054	reverse
3208803..3212910	b3065 b3066 b3067	forward
3217516..3218895	b3073	forward
3239849..3242763	b3091 b3092	reverse
3243126..3244544	b3093	forward
3256307..3265087	b4471 b3113 b3114 b3115 b3116 b3117 b3118	reverse
3273304..3274875	b3128	forward
3294431..3295006	b3150	forward
3302595..3303839	b3161	reverse
3323023..3325686	b3178 b3179	reverse
3326261..3326737	b3181	reverse
3341402..3346260	b3200 b3201 b3202 b3203 b3204 b3205 b3206	forward
3346474..3347106	b3207	forward
3348711..3351047	b3210	reverse
3352654..3359962	b3212 b3213 b3214	forward
3374301..3375442	b3228 b3229	reverse
3396409..3399109	b3249 b3250 b3251	reverse
3403458..3405288	b3255 b3256	forward
3405397..3407973	b3257 b3258 b3259	forward
3408302..3409589	b3260 b3261	forward
3413055..3416159	b3266	forward
3427788..3429984	b3280 b3281 b3282 b3283	reverse
3430458..3431582	b4473	reverse
3431712..3433183	b3287 b3288	forward
3436046..3436456	b3291	forward
3465182..3467875	b3338	reverse
3483436..3483840	b3356	reverse
3489747..3490319	b3363	reverse
3492033..3497223	b3365 b3366 b3367 b3368	forward
3532538..3534606	b3404 b3405	reverse
3542904..3544221	b3413 b3414	forward
3544581..3545897	b3415	forward
3546008..3550495	b3416 b3417	reverse
3551107..3553812	b3418	forward
3557870..3559846	b3423 b3424 b3425	reverse
3562157..3571525	b3428 b3429 b3430 b3431 b3432	reverse
3573744..3576749	b4476 b3437 b3438	reverse
3590747..3595583	b3454 b3455 b3456 b3457 b3458	reverse
3596578..3597681	b3460	reverse
3597952..3598806	b3461	reverse
3638134..3638568	b3495	forward
3645728..3645877	b4613	reverse
3646551..3648685	b3501 b3502 b3503	forward
3651984..3652550	b3506	forward
3653278..3654763	b3508 b3509 b3510	reverse
3656389..3661550	b3512 b3513 b3514	forward
3661913..3663833	b3515 b3516	reverse
3674313..3676388	b3524	reverse
3678467..3679963	b3527	reverse
3680184..3681470	b3528	reverse
3683723..3693259	b3530 b3531 b3532 b3533	reverse
3693256..3693984	b3534	reverse
3698003..3698110	b4453	reverse
3718072..3718284	b3556	forward
3719177..3720072	b3558	forward
3720351..3723341	b3559 b3560	reverse
3725940..3728788	b3564 b3565	reverse
3729154..3734180	b3566 b3567 b3568 b3569	forward
3739707..3740555	b3574	reverse
3740756..3742233	b3575 b3576	forward
3744117..3748804	b3579 b3580 b3581 b3582 b3583	forward
3756040..3759272	b3590 b3591	reverse
3770304..3774182	b3599 b3600 b3601	forward
3779764..3780585	b3607	reverse
3792010..3796230	b3619 b3620 b3621 b3622	forward
3796262..3806121	b3623 b3624 b3625 b3626 b3627 b3628 b3629 b3630 b3631 b3632	reverse
3808366..3810582	b3635 b3636 b3637 b3638	reverse
3813150..3814572	b3642 b3643	reverse
3814699..3815562	b3644	forward
3830242..3833952	b3656 b3657	reverse
3838572..3839762	b3662	reverse
3845328..3851011	b3667 b3668 b3669 b3670 b3671 b3672	reverse
3851576..3851665	b4618	forward
3864492..3865445	b3686 b3687	reverse
3875728..3878142	b3699	reverse
3882359..3882875	b3703 b3704	forward
3895529..3896632	b3716 b3717	forward
3903754..3904590	b3723	reverse
3904876..3909548	b3724 b3725 b3726 b3727 b3728	reverse
3909862..3913223	b3729 b3730	reverse
3913576..3920463	b3731 b3732 b3733 b3734 b3735 b3736 b3737 b3738 b3739	reverse
3921080..3925026	b3740 b3741 b3742 b3743	reverse
3931374..3937242	b3748 b3749 b3750 b3751 b3752 b3753	forward
3948345..3954898	b3766 b4669 ilvG_1 ilvG_2 b3769 b3770 b3771 b3772	forward
3958700..3960721	b3778	forward
3964254..3965699	b3782 b3783	forward
3996006..3998168	b3813	forward
3999449..4000399	b3816	forward
4002885..4003754	b3821	forward
4019968..4022359	b3836 b3838 b3839 b4483	forward
4040438..4042067	b3859 b3860	forward
4050068..4051441	b3867	forward
4051892..4056057	b3868 b3869 b3870	reverse
4098833..4099453	b3908	forward
4103843..4104343	b4484	forward
4107953..4108708	b3918	forward
4112592..4116113	b3925 b3926 b3927	reverse
4116868..4118372	b3929 b3930	reverse
4118439..4120310	b3931 b3932	reverse
4126101..4126418	b3938	reverse
4160193..4161293	b3965	reverse
4172099..4173049	b3974	reverse
4175381..4176311	b3981 b3982	forward
4176470..4187596	b3983 b3984 b3985 b3986 b3987 b3988	forward
4187809..4188348	b3989	forward
4198304..4198576	b4000	forward
4211703..4212146	b4012	reverse
4212303..4213232	b4013	forward
4213501..4218355	b4014 b4015 b4016	forward
4233929..4234923	b4026 b4027	forward
4240649..4244442	b4032 b4033 b4034	reverse
4252066..4254489	b4041	reverse
4265137..4266330	b4054	forward
4272148..4272684	b4059	forward
4275083..4275406	b4062	reverse
4275492..4275956	b4063	forward
4281276..4285394	b4067 b4068 b4069	reverse
4311373..4311822	b4090	forward
4336277..4338544	b4117	reverse
4338743..4339651	b4118	reverse
4339934..4342813	b4119 b4120	forward
4343703..4346767	b4122 b4123	reverse
4363495..4366350	b4138 b4139	reverse
4366687..4367163	b4140	forward
4374340..4374722	b4410 b4411	forward
4375212..4375745	b4149	reverse
4375834..4376967	b4150	reverse
4377030..4380341	b4151 b4152 b4153 b4154	reverse
4392089..4402327	b4167 b4168 b4169 b4170 b4171 b4172 b4173 b4174 b4175	forward
4402710..4404008	b4177	forward
4404213..4409274	b4178 b4179 b4180 b4181 b4182	forward
4416584..4417648	b4192	reverse
4418003..4422409	b4193 b4194 b4195 b4196 b4197 b4198	forward
4429344..4430006	b4209	reverse
4436731..4437285	b4216	reverse
4439561..4440199	b4219	reverse
4457923..4460683	b4237 b4238	reverse
4461077..4464203	b4239 b4240	reverse
4464322..4465269	b4241	reverse
4476496..4476912	b4255	forward
4479005..4482303	b4258 b4259	reverse
4488164..4492429	b4264 b4265 b4266 b4267	reverse
4492646..4493209	b4268	forward
4505220..4505486	b4283	forward
4508713..4514700	b4287 b4288 b4289 b4290 b4291	reverse
4514787..4516258	b4292 b4293	reverse
4538980..4539582	b4312	forward
4540060..4540656	b4313	forward
4547976..4549319	b4321	reverse
4555016..4555408	b4326	forward
4577522..4577863	b4347	reverse
4597718..4599973	b4360 b4361 b4362 b4363	reverse
4600111..4600881	b4364	reverse
4612703..4613566	b4379	reverse
4615346..4619625	b4381 b4382 b4383 b4384	forward
4630783..4631109	b4393	forward
4633544..4636143	b4397 b4398 b4399	forward
4636201..4637553	b4400	forward

## Sheet: HS15
interval	Known TUs in the sample	strand
8238..9191	b0008	forward
20815..21078	b0023	reverse
28374..29195	b0031	forward
29651..34038	b0032 b0033	forward
34300..34695	b0034	forward
34781..35371	b0035	reverse
36271..40386	b0037 b0038 b0039	reverse
44180..45750	b0043 b0044	forward
49823..50302	b0048	forward
50380..57109	b0049 b0050 b0051 b0052 b0053 b0054	reverse
72229..77299	b0066 b0067 b0068 sroA b0069	reverse
84368..85312	b0076	forward
85630..87848	b0077 b0078	forward
111649..113219	b0101 b0102 b0103	reverse
120178..121551	b0112	reverse
122092..129336	b0113 b0114 b0115 b0116	forward
131615..134212	b0118	forward
134788..136917	b0120 b0121 b0122	reverse
138835..141225	b0124	reverse
147944..149601	b0133 b0134	reverse
157253..159126	b0142 b0143	reverse
159186..161486	b0144 b0145 b0146	reverse
180884..182308	b0161	forward
182463..183620	b0162	forward
185123..189506	b0166 b0167 b0168	reverse
197928..208608	b0177 b0178 b0179 b0180 b0181 b0182 b0183 b0184	forward
209679..211820	b0186	forward
217057..218775	b0194	reverse
235535..236002	b0214	reverse
250898..252699	b0231 b0232 b0233	forward
254259..255716	b0237	reverse
255977..256435	b0238	forward
256527..257771	b0239	forward
257829..258230	b0240	forward
311598..312001	b4506 b0296	reverse
331595..332683	b0315	forward
358713..360370	b0340 b0341	forward
384456..387870	b0365 b0366 b0367 b0368	forward
400610..400870	b0382	forward
402927..404042	b0385	forward
405629..407329	b0388 b0389 b0390	forward
421739..423556	b0403	forward
425361..429700	b0406 b0407 b0408 b0409	forward
430353..431237	b0411	reverse
436385..440567	b0419 b0420 b0421 b0422	reverse
453696..454013	b0435	forward
455901..460466	b0437 b0438 b0439	forward
460675..460947	b0440	forward
471822..473476	b0450 b0451	forward
480478..484843	b0462 b0463	reverse
491316..493247	b0470	forward
494344..496218	b0473	forward
498238..499197	b0476	reverse
531675..532157	b0505	forward
532235..533050	b0506	forward
533140..534921	b0507	forward
541112..542257	b0514	forward
574981..576048	b0553	reverse
592551..594666	b0570 b0571	reverse
596354..601080	b0573 b0574 b0575	forward
601182..602558	b0576	forward
607059..607211	b4415	forward
629117..631222	b0598	forward
638168..640541	b0605 b0606	forward
651458..653765	b0619 b0620	forward
656515..656724	b0623	forward
698797..702834	b0675 b0676 b0677 b0678	reverse
703167..705113	b0679	forward
705316..706980	b0680	forward
709013..709339	b0682	forward
709423..710688	b0683 b4637 b0684	reverse
710828..711121	b0685	reverse
712210..714421	b0687 b0688	forward
715170..715820	ybfG ybfH	reverse
738730..740148	b0708	forward
742050..745949	b0710 b0711 b0712 b0713 b0714	forward
752408..753691	b0720	reverse
754400..764272	b0721 b0722 b0723 b0724 b0726 b0727 b0728 b0729	forward
767201..769834	b0732	forward
784856..785908	b0754	forward
812749..814770	b0779	forward
814962..815870	b0780	reverse
849673..850188	b0814	forward
881199..881957	b0840	reverse
882896..884128	b0842	forward
890136..892656	b0850 b0851 b0852 b0853	forward
893007..897152	b0854 b0855 b0856 b0857	forward
899067..899798	b0860	reverse
900089..902957	b0861 b0862 b0863 b0864	reverse
914575..915270	b0875	reverse
921589..921813	b0880	reverse
922487..924763	b0882	forward
925448..925666	b0884	reverse
926697..930185	b0886 b0887	reverse
950495..953689	b0903 b0904	reverse
956876..959318	b0907 b0908	forward
960424..963335	b0910 b0911 b0912	forward
992500..996735	b0933 b0934 b0935 b0936 b0937	reverse
1018236..1019276	b0957	reverse
1032477..1035975	b0973 b0974 b0975 b0976	forward
1056485..1057177	b0995	reverse
1064808..1066049	b1002	forward
1073465..1074103	b1013	forward
1078528..1080036	b1015	forward
1084215..1085279	b1020	forward
1092099..1093457	b1025	forward
1100074..1100907	b1037	reverse
1101375..1102419	b1039 b1040	reverse
1103670..1104125	b1042	forward
1114885..1115805	b1054	reverse
1116030..1117082	b1055	forward
1140405..1143590	b1084	reverse
1146017..1152403	b1088 b1089 b1090 b1091 b1092 b1093 b1094 b1095	forward
1157092..1158525	b1101	forward
1158585..1160774	b1102	reverse
1187539..1189670	b1129 b1130	reverse
1189839..1191854	b1131 b1132	reverse
1215012..1216219	b1164 b1165 b1166 b1167	forward
1229990..1231677	b1183 b1184	forward
1234161..1234880	b1187	forward
1244902..1246599	b1197	reverse
1255944..1257736	b1203 b1204	reverse
1262937..1266150	b1210 b1211 b1212	forward
1266147..1268242	b1213 b1214 b1215	forward
1271342..1272425	b1217 b1218	forward
1288429..1290478	b1234 b1235	forward
1290680..1291588	b1236	forward
1294669..1297344	b1241	reverse
1309113..1309832	b1252	forward
1310375..1311687	b1254 b1255	reverse
1312742..1313248	b1257	reverse
1314440..1321106	b1260 b1261 b1262 b1263 b1264 b1265	reverse
1333855..1336530	b1276	forward
1341134..1341352	b1283	reverse
1345002..1346936	b1286	reverse
1364959..1365936	b1303	reverse
1366103..1368027	b1304 b1305 b1306 b1307 b1308	forward
1382141..1386285	b1321 b1322 b1323	forward
1386329..1386835	b1324	reverse
1444402..1445307	b1384	reverse
1445543..1447042	b1385	forward
1452892..1453934	b1389 b1390	forward
1456288..1461462	b1394 b1395 b1396 b1397 b1398	forward
1461563..1463085	b1399 b1400	forward
1486256..1487695	b1415	forward
1496962..1497501	b1427	forward
1553850..1553987	b1480	reverse
1561358..1565164	b1489 b1490	reverse
1566978..1568513	b1492	reverse
1596641..1599265	b1511 b1512	reverse
1599514..1602071	b1513 b1514	forward
1603075..1604097	b1516	forward
1604124..1605313	b1517 b1518	forward
1605370..1606128	b1519	forward
1607253..1608704	b1521	reverse
1616267..1616932	b1529	reverse
1617144..1618231	b1530 b1531 b1532	forward
1618262..1619161	b1533	reverse
1620670..1620765	b4599	forward
1620984..1621874	b1535	reverse
1643143..1643896	b1562 b1563 b1564	reverse
1644429..1644761	b1566	forward
1648102..1649022	b1577	forward
1649536..1650732	b1579	forward
1669400..1669708	b1597	forward
1672996..1675927	b1602 b1603	reverse
1684755..1686401	b1612	reverse
1686600..1687775	b1613	forward
1696176..1697204	b1620	reverse
1697379..1700153	b1621 b1622	forward
1702575..1702700	b4409	forward
1703274..1710182	b1626 b1627 b1628 b1629 b1630 b1631 b1632 b1633	forward
1713050..1716031	b1636 b1637 b1638	reverse
1719049..1722157	b1643 b1644 b1645	forward
1722158..1722679	b1646	reverse
1724047..1725780	b1649 b1650	forward
1739437..1740585	b1661	forward
1746771..1751854	b1669 b1670 b1671 b1672 b1673	reverse
1751875..1752501	b1674	reverse
1753722..1755134	b1676	forward
1755445..1755681	b1677	forward
1786459..1787505	b1704	forward
1793277..1800594	b1712 b1713 b1714 b1715 b1716 b1717 b1718 b1719	reverse
1804394..1805323	b1723	forward
1811445..1811687	b1731	reverse
1811891..1814152	b1732	forward
1819942..1820280	b1739	reverse
1820482..1821309	b1740	forward
1821539..1822426	b1741	forward
1823164..1823649	b1743	reverse
1823979..1824947	b1744	reverse
1826280..1830006	b1746 b1747 b1748	reverse
1840395..1841738	b1761	forward
1843023..1846700	b1763 b1764 b1765	reverse
1884888..1886015	b1804	reverse
1886041..1887770	sroD b1805	reverse
1894956..1896320	b1814	forward
1909719..1910600	b1829	reverse
1930139..1932628	b1850 b1851	reverse
1939675..1940607	b1857	reverse
1940686..1942223	b1858 b1859	forward
1942370..1944000	b1860 b1861	reverse
1944879..1946656	b1863 b1864 b1865	reverse
1946774..1948546	b1866	reverse
1956544..1956984	b1874	reverse
1985897..1985983	b4663	reverse
1986740..1987237	b1905	forward
1987705..1988916	b1907	forward
1997609..1999813	b1920 b1921 b1922	reverse
2001896..2004102	b1924 b1925 b1926	forward
2004180..2005667	b1927	forward
2010724..2011038	b1937	reverse
2021992..2022615	b1951	forward
2033859..2034710	b1967	forward
2039399..2040049	b1973	forward
2057988..2058938	b1987	reverse
2059040..2059957	b1988	reverse
2061412..2063788	b1991 b1992 b1993	reverse
2069563..2072682	b2000	forward
2080780..2082207	b2011	forward
2088020..2095249	b2018 b2019 b2020 b2021 b2022 b2023 b2024 b2025 b2026	forward
2097886..2099292	b2029	reverse
2152040..2163022	b2074 b2075 b2076 b2077 b2078 b2079	forward
2169857..2175226	b2091 b2092 b2093 b2094 b2095 b2096	reverse
2180057..2180803	b2101	reverse
2194496..2195320	molR_1	forward
2209748..2210218	b2124	reverse
2217714..2220011	b2132	reverse
2242800..2244791	b2155	reverse
2270386..2275911	b2177 b2178 b2179 b2180	forward
2306713..2308427	b2212 b2213	reverse
2309668..2310771	b2215	reverse
2311510..2314849	b2216 b2217	forward
2350669..2354733	b2241 b2242 b2243	forward
2388070..2403094	b2276 b2277 b2278 b2279 b2280 b2281 b2282 b2283 b2284 b2285 b2286 b2287 b2288	reverse
2411492..2414913	b2296 b2297	forward
2416656..2417198	b2299	reverse
2419347..2420623	b2303 b2304	forward
2426079..2428785	b2311 b2312 b2313	reverse
2431034..2431948	b2316	reverse
2432104..2435873	b2317 b2318 b2319 b2320	reverse
2435972..2436967	b2321	forward
2475869..2478552	b2365 b2366	forward
2506483..2507448	b2388	reverse
2517279..2518694	b2400	reverse
2519615..2520499	b2405	reverse
2520751..2522900	b2406 b2407	reverse
2530431..2531402	b2414	forward
2531786..2534365	b2415 b2416 b2417	forward
2550374..2552146	b2435 b2436	forward
2576688..2579661	b2464 b2465	forward
2589269..2590984	b2471 b2472 b4547	forward
2595853..2597782	b2477 b2478	reverse
2597928..2598500	b2479	forward
2606509..2608731	b2487 b2488	forward
2609479..2609892	b2490	forward
2611956..2612804	b2492	forward
2616097..2616843	b2496	reverse
2616893..2618894	b2497 b2498	reverse
2628980..2632092	b2507 b2508	reverse
2638617..2639826	sroE b2515	reverse
2654558..2657489	b2524 b2525 b2526 b2527	reverse
2661464..2662267	b2533	forward
2667054..2671271	b2538 b2539 b2540 b2541 b2542	forward
2683857..2685047	b2552	forward
2685092..2686825	b2553 b2554	reverse
2697685..2697945	b2562	forward
2698081..2698219	b4607 shoB	reverse
2698640..2702085	b2563 b2564 b2565 b2566 b2567	reverse
2702357..2705146	b2568 b2569	reverse
2705344..2708034	b2570 b2571 b2572 b2573	reverse
2714088..2714471	b2579	reverse
2714776..2715465	b2580	forward
2729622..2732195	b2592	reverse
2735621..2736927	b2598 b2599	forward
2736970..2739172	b2600 b2601	reverse
2742205..2744207	b2606 b2607 b2608 b2609	reverse
2748137..2748730	b2614	reverse
2794892..2795050	b2666	reverse
2796113..2796517	b2669	reverse
2798745..2802483	b2673 b2674 b2675 b2676	forward
2812240..2812755	b2687	reverse
2817403..2820033	b2697	reverse
2820161..2821791	b2698 b2699	reverse
2823854..2828800	b2702 b2703 b2704 b2705 b2706 b2707 b2708	forward
2830498..2833067	b2710 b2711	forward
2833195..2836127	b2712 b2713	reverse
2840595..2844493	b2717 b2718 b2719 b2720 b2721	reverse
2848669..2852286	b2726 b2727 b2728 b2729 b2730	forward
2852360..2854438	b2731	forward
2854475..2854828	b2732	reverse
2855115..2857676	b2733	forward
2871409..2874351	b2750 b2751 b2752	reverse
2876591..2882160	b2754 b2755 b2756 b2757 b2758 b2759 b2760	reverse
2904665..2907688	b2779 b2780	reverse
2907916..2911673	b2781 b2782 b2783 b2784	reverse
2916067..2920122	b2787 b2788 b2789	reverse
2926251..2928965	b2796 b2797	forward
2929887..2931710	b2799 b2800	reverse
2933606..2935381	b2802	forward
2935460..2938121	b2803 b2804 b2805	forward
3044190..3048689	b2903 b2904 b2905	reverse
3055200..3056432	b2913	reverse
3056688..3057347	b2914	reverse
3057775..3058668	b2916	forward
3068187..3071713	b2925 b2926 b2927	reverse
3080899..3083933	b2937 b2938	reverse
3088369..3089076	b2945	forward
3097704..3098750	b2957	reverse
3101035..3104992	b2961 b2962 b2963 b2964	forward
3117619..3126043	b2975 b2976 b2977 b4467 b4468 b2979	reverse
3126294..3127058	b2980	forward
3148840..3150006	b3005 b3006	reverse
3165873..3166566	b3021 b3022	reverse
3181835..3182740	b3041 sroG	reverse
3189761..3189961	b3049	reverse
3194823..3198987	b3053 b3054	reverse
3208803..3212910	b3065 b3066 b3067	forward
3217516..3218895	b3073	forward
3239849..3242763	b3091 b3092	reverse
3243126..3244544	b3093	forward
3256307..3263039	b4471 b3113 b3114 b3115 b3116	reverse
3273304..3274875	b3128	forward
3294431..3295006	b3150	forward
3302595..3303839	b3161	reverse
3323023..3325686	b3178 b3179	reverse
3326261..3326737	b3181	reverse
3341402..3346260	b3200 b3201 b3202 b3203 b3204 b3205 b3206	forward
3346474..3347106	b3207	forward
3348711..3351047	b3210	reverse
3352654..3358638	b3212 b3213	forward
3359198..3359962	b3214	forward
3374301..3375442	b3228 b3229	reverse
3396409..3399109	b3249 b3250 b3251	reverse
3403458..3405288	b3255 b3256	forward
3405397..3407973	b3257 b3258 b3259	forward
3408302..3409589	b3260 b3261	forward
3413055..3416159	b3266	forward
3427788..3429984	b3280 b3281 b3282 b3283	reverse
3430458..3431582	b4473	reverse
3431712..3433183	b3287 b3288	forward
3436046..3436456	b3291	forward
3465182..3467875	b3338	reverse
3483436..3483840	b3356	reverse
3489747..3490319	b3363	reverse
3492033..3497223	b3365 b3366 b3367 b3368	forward
3532538..3534606	b3404 b3405	reverse
3542904..3544221	b3413 b3414	forward
3544581..3545897	b3415	forward
3546008..3550495	b3416 b3417	reverse
3551107..3553812	b3418	forward
3556290..3557888	b3422	forward
3557870..3559846	b3423 b3424 b3425	reverse
3562157..3571525	b3428 b3429 b3430 b3431 b3432	reverse
3575088..3576749	b3437 b3438	reverse
3590747..3595583	b3454 b3455 b3456 b3457 b3458	reverse
3596578..3597681	b3460	reverse
3597952..3598806	b3461	reverse
3638134..3638568	b3495	forward
3645728..3645877	b4613	reverse
3646551..3648685	b3501 b3502 b3503	forward
3651984..3652550	b3506	forward
3653989..3654763	b3509 b3510	reverse
3658437..3661550	b3514	forward
3661913..3663833	b3515 b3516	reverse
3674313..3676388	b3524	reverse
3678467..3679963	b3527	reverse
3680184..3681470	b3528	reverse
3683723..3693259	b3530 b3531 b3532 b3533	reverse
3693256..3693984	b3534	reverse
3698003..3698110	b4453	reverse
3718072..3718284	b3556	forward
3719177..3720072	b3558	forward
3720351..3723341	b3559 b3560	reverse
3725940..3728788	b3564 b3565	reverse
3730224..3734180	b3567 b3568 b3569	forward
3739707..3740555	b3574	reverse
3746600..3748804	b3581 b3582 b3583	forward
3756040..3759272	b3590 b3591	reverse
3770304..3774182	b3599 b3600 b3601	forward
3779764..3780585	b3607	reverse
3792010..3794961	b3619 b3620 b3621	forward
3796262..3806121	b3623 b3624 b3625 b3626 b3627 b3628 b3629 b3630 b3631 b3632	reverse
3808366..3810582	b3635 b3636 b3637 b3638	reverse
3813150..3814572	b3642 b3643	reverse
3814699..3815562	b3644	forward
3830242..3833952	b3656 b3657	reverse
3838572..3839762	b3662	reverse
3845328..3851011	b3667 b3668 b3669 b3670 b3671 b3672	reverse
3851576..3851665	b4618	forward
3864492..3865445	b3686 b3687	reverse
3875728..3878142	b3699	reverse
3882359..3882875	b3703 b3704	forward
3895529..3896632	b3716 b3717	forward
3904876..3909548	b3724 b3725 b3726 b3727 b3728	reverse
3909862..3913223	b3729 b3730	reverse
3913576..3920463	b3731 b3732 b3733 b3734 b3735 b3736 b3737 b3738 b3739	reverse
3921080..3925026	b3740 b3741 b3742 b3743	reverse
3931374..3937242	b3748 b3749 b3750 b3751 b3752 b3753	forward
3948345..3954898	b3766 b4669 ilvG_1 ilvG_2 b3769 b3770 b3771 b3772	forward
3958700..3960721	b3778	forward
3964254..3965699	b3782 b3783	forward
3996006..3998168	b3813	forward
3999449..4000399	b3816	forward
4002885..4003754	b3821	forward
4019968..4022359	b3836 b3838 b3839 b4483	forward
4040438..4042067	b3859 b3860	forward
4050068..4051441	b3867	forward
4051892..4056057	b3868 b3869 b3870	reverse
4098833..4099453	b3908	forward
4103843..4104343	b4484	forward
4107953..4108708	b3918	forward
4112592..4116113	b3925 b3926 b3927	reverse
4116868..4118372	b3929 b3930	reverse
4118439..4120310	b3931 b3932	reverse
4126101..4126418	b3938	reverse
4160193..4161293	b3965	reverse
4172099..4173049	b3974	reverse
4175381..4176311	b3981 b3982	forward
4176470..4187596	b3983 b3984 b3985 b3986 b3987 b3988	forward
4187809..4188348	b3989	forward
4198304..4198576	b4000	forward
4211703..4212146	b4012	reverse
4212303..4213232	b4013	forward
4213501..4218355	b4014 b4015 b4016	forward
4233929..4234171	b4026	forward
4235657..4237753	b4029	forward
4241554..4244442	b4033 b4034	reverse
4252066..4254489	b4041	reverse
4265137..4266330	b4054	forward
4272148..4272684	b4059	forward
4275083..4275406	b4062	reverse
4275492..4275956	b4063	forward
4281276..4285394	b4067 b4068 b4069	reverse
4311373..4311822	b4090	forward
4336277..4338544	b4117	reverse
4339934..4342813	b4119 b4120	forward
4345427..4346767	b4123	reverse
4363495..4366350	b4138 b4139	reverse
4366687..4367163	b4140	forward
4374340..4374722	b4410 b4411	forward
4375212..4375745	b4149	reverse
4375834..4376967	b4150	reverse
4377030..4380341	b4151 b4152 b4153 b4154	reverse
4390915..4390968	b4670	forward
4392089..4402327	b4167 b4168 b4169 b4170 b4171 b4172 b4173 b4174 b4175	forward
4402710..4404008	b4177	forward
4404213..4408029	b4178 b4179 b4180	forward
4408576..4409274	b4182	forward
4416584..4417648	b4192	reverse
4419416..4422409	b4194 b4195 b4196 b4197 b4198	forward
4429344..4430006	b4209	reverse
4436731..4437285	b4216	reverse
4439561..4440199	b4219	reverse
4457923..4460683	b4237 b4238	reverse
4461077..4464203	b4239 b4240	reverse
4464322..4465269	b4241	reverse
4476496..4476912	b4255	forward
4479005..4482303	b4258 b4259	reverse
4488164..4490548	b4264 b4265	reverse
4490610..4491374	b4266	reverse
4492646..4493209	b4268	forward
4505220..4505486	b4283	forward
4508713..4514700	b4287 b4288 b4289 b4290 b4291	reverse
4515737..4516258	b4293	reverse
4538980..4539582	b4312	forward
4540060..4540656	b4313	forward
4555016..4555408	b4326	forward
4577522..4577863	b4347	reverse
4597718..4599973	b4360 b4361 b4362 b4363	reverse
4600111..4600881	b4364	reverse
4602237..4602860	b4366	forward
4612703..4613566	b4379	reverse
4615346..4619625	b4381 b4382 b4383 b4384	forward
4630783..4631109	b4393	forward
4633544..4637553	b4397 b4398 b4399 b4400	forward

## Sheet: HS30
interval	Known TUs in the sample	strand
8238..9191	b0008	forward
20815..21078	b0023	reverse
28374..29195	b0031	forward
29651..34038	b0032 b0033	forward
34300..34695	b0034	forward
34781..36162	b0035 b0036	reverse
37898..39115	b0038	reverse
39244..40386	b0039	reverse
49823..50302	b0048	forward
51229..57109	b0050 b0051 b0052 b0053 b0054	reverse
72229..75608	b0066 b0067 b0068 sroA	reverse
75644..77299	b0069	reverse
84368..85312	b0076	forward
85630..87848	b0077 b0078	forward
111649..113219	b0101 b0102 b0103	reverse
120178..121551	b0112	reverse
122092..129336	b0113 b0114 b0115 b0116	forward
131615..134212	b0118	forward
134788..136917	b0120 b0121 b0122	reverse
138835..141225	b0124	reverse
147944..149601	b0133 b0134	reverse
157253..159126	b0142 b0143	reverse
159186..161486	b0144 b0145 b0146	reverse
180884..182308	b0161	forward
182463..183620	b0162	forward
185123..189506	b0166 b0167 b0168	reverse
197928..208608	b0177 b0178 b0179 b0180 b0181 b0182 b0183 b0184	forward
209679..211820	b0186	forward
217057..218775	b0194	reverse
235535..236002	b0214	reverse
252005..253161	b0232 b0233 b0234	forward
254259..255716	b0237	reverse
255977..256435	b0238	forward
256527..257771	b0239	forward
257829..258230	b0240	forward
311598..312001	b4506 b0296	reverse
331595..332683	b0315	forward
360473..361084	b0342	reverse
385431..387870	b0366 b0367 b0368	forward
400610..400870	b0382	forward
405629..407329	b0388 b0389 b0390	forward
421739..423556	b0403	forward
425361..429700	b0406 b0407 b0408 b0409	forward
430353..431237	b0411	reverse
436385..440567	b0419 b0420 b0421 b0422	reverse
453696..454013	b0435	forward
455901..460466	b0437 b0438 b0439	forward
460675..460947	b0440	forward
471822..473476	b0450 b0451	forward
480478..484843	b0462 b0463	reverse
491316..493247	b0470	forward
494344..496218	b0473	forward
498238..499197	b0476	reverse
531675..532157	b0505	forward
532235..533050	b0506	forward
538371..539732	b0512	forward
541112..542257	b0514	forward
574981..576048	b0553	reverse
592551..594666	b0570 b0571	reverse
594823..601080	b0572 b0573 b0574 b0575	forward
601182..602558	b0576	forward
607059..607211	b4415	forward
629117..631222	b0598	forward
638168..640541	b0605 b0606	forward
651458..653765	b0619 b0620	forward
656515..656724	b0623	forward
698797..702834	b0675 b0676 b0677 b0678	reverse
703167..705113	b0679	forward
705316..706980	b0680	forward
709423..710688	b0683 b4637 b0684	reverse
710828..711121	b0685	reverse
712210..714421	b0687 b0688	forward
715170..715820	ybfG ybfH	reverse
738730..740148	b0708	forward
742050..745949	b0710 b0711 b0712 b0713 b0714	forward
752408..753691	b0720	reverse
754400..764272	b0721 b0722 b0723 b0724 b0726 b0727 b0728 b0729	forward
767201..769834	b0732	forward
784856..785908	b0754	forward
812749..814770	b0779	forward
814962..815870	b0780	reverse
849673..850188	b0814	forward
881199..881957	b0840	reverse
882896..884128	b0842	forward
890136..892656	b0850 b0851 b0852 b0853	forward
893007..897152	b0854 b0855 b0856 b0857	forward
899067..899798	b0860	reverse
900089..902957	b0861 b0862 b0863 b0864	reverse
914575..915270	b0875	reverse
921589..921813	b0880	reverse
922487..924763	b0882	forward
925448..925666	b0884	reverse
926697..930185	b0886 b0887	reverse
950495..953689	b0903 b0904	reverse
956876..959318	b0907 b0908	forward
960424..963335	b0910 b0911 b0912	forward
992500..994055	b0933 b0934	reverse
1018236..1019276	b0957	reverse
1032477..1034270	b0973	forward
1034289..1036829	b0974 b0975 b0976 b0977	forward
1056485..1057177	b0995	reverse
1064808..1066049	b1002	forward
1073465..1074103	b1013	forward
1078528..1080036	b1015	forward
1084215..1085279	b1020	forward
1092099..1093457	b1025	forward
1100074..1101350	b1037 b1038	reverse
1101769..1102419	b1040	reverse
1103670..1104125	b1042	forward
1114885..1115805	b1054	reverse
1116030..1117082	b1055	forward
1140405..1143590	b1084	reverse
1146017..1152403	b1088 b1089 b1090 b1091 b1092 b1093 b1094 b1095	forward
1157092..1158525	b1101	forward
1158585..1160774	b1102	reverse
1187539..1189670	b1129 b1130	reverse
1189839..1191854	b1131 b1132	reverse
1215012..1215563	b1164 b1165	forward
1215971..1216219	b1167	forward
1229990..1231677	b1183 b1184	forward
1234161..1234880	b1187	forward
1255944..1257736	b1203 b1204	reverse
1262937..1266150	b1210 b1211 b1212	forward
1266147..1268242	b1213 b1214 b1215	forward
1271342..1272425	b1217 b1218	forward
1288429..1290478	b1234 b1235	forward
1290680..1291588	b1236	forward
1294669..1297344	b1241	reverse
1309113..1309832	b1252	forward
1310375..1311687	b1254 b1255	reverse
1312742..1313794	b1257 b1258	reverse
1314440..1321106	b1260 b1261 b1262 b1263 b1264 b1265	reverse
1333855..1336530	b1276	forward
1341134..1341352	b1283	reverse
1345002..1346936	b1286	reverse
1364959..1365936	b1303	reverse
1366103..1368027	b1304 b1305 b1306 b1307 b1308	forward
1382141..1386285	b1321 b1322 b1323	forward
1386329..1386835	b1324	reverse
1445543..1447042	b1385	forward
1453188..1453934	b1390	forward
1457078..1458505	b1395	forward
1458917..1461462	b1397 b1398	forward
1461563..1463085	b1399 b1400	forward
1486256..1487695	b1415	forward
1496962..1497501	b1427	forward
1553850..1554304	b1480 b1481	reverse
1563782..1565164	b1490	reverse
1566978..1568513	b1492	reverse
1596641..1599265	b1511 b1512	reverse
1599514..1602071	b1513 b1514	forward
1604124..1605313	b1517 b1518	forward
1605370..1606128	b1519	forward
1607253..1608704	b1521	reverse
1616267..1616932	b1529	reverse
1617144..1618231	b1530 b1531 b1532	forward
1618262..1619161	b1533	reverse
1620670..1620765	b4599	forward
1620984..1621874	b1535	reverse
1643143..1643896	b1562 b1563 b1564	reverse
1644429..1644761	b1566	forward
1649536..1650732	b1579	forward
1669400..1669708	b1597	forward
1672996..1675927	b1602 b1603	reverse
1684755..1686401	b1612	reverse
1686600..1687775	b1613	forward
1696176..1697204	b1620	reverse
1697379..1700153	b1621 b1622	forward
1702575..1702700	b4409	forward
1703274..1710182	b1626 b1627 b1628 b1629 b1630 b1631 b1632 b1633	forward
1713050..1716031	b1636 b1637 b1638	reverse
1719049..1720145	b1643 b1644	forward
1722158..1722679	b1646	reverse
1724047..1725780	b1649 b1650	forward
1739437..1740585	b1661	forward
1747587..1752501	b1670 b1671 b1672 b1673 b1674	reverse
1753722..1755134	b1676	forward
1755445..1755681	b1677	forward
1786459..1787505	b1704	forward
1793277..1800594	b1712 b1713 b1714 b1715 b1716 b1717 b1718 b1719	reverse
1804394..1805323	b1723	forward
1811445..1811687	b1731	reverse
1819942..1820280	b1739	reverse
1820482..1821309	b1740	forward
1821539..1822426	b1741	forward
1823164..1823649	b1743	reverse
1840395..1841738	b1761	forward
1843023..1846700	b1763 b1764 b1765	reverse
1884888..1886015	b1804	reverse
1886041..1887770	sroD b1805	reverse
1894956..1896320	b1814	forward
1909719..1910600	b1829	reverse
1930139..1932628	b1850 b1851	reverse
1939675..1940607	b1857	reverse
1940686..1942223	b1858 b1859	forward
1942370..1944000	b1860 b1861	reverse
1944879..1946656	b1863 b1864 b1865	reverse
1946774..1948546	b1866	reverse
1956544..1956984	b1874	reverse
1985897..1985983	b4663	reverse
1986740..1987237	b1905	forward
1987705..1988916	b1907	forward
1997609..1999813	b1920 b1921 b1922	reverse
2001896..2004102	b1924 b1925 b1926	forward
2004180..2005667	b1927	forward
2021992..2022615	b1951	forward
2033859..2034710	b1967	forward
2057988..2058938	b1987	reverse
2059040..2059957	b1988	reverse
2061412..2063788	b1991 b1992 b1993	reverse
2069563..2072682	b2000	forward
2080780..2082207	b2011	forward
2088020..2095249	b2018 b2019 b2020 b2021 b2022 b2023 b2024 b2025 b2026	forward
2097886..2099292	b2029	reverse
2152040..2156409	b2074 b2075	forward
2159488..2163022	b2077 b2078 b2079	forward
2170945..2175226	b2092 b2093 b2094 b2095 b2096	reverse
2180057..2180803	b2101	reverse
2194496..2195320	molR_1	forward
2209748..2210218	b2124	reverse
2217714..2220011	b2132	reverse
2242800..2244791	b2155	reverse
2270386..2275911	b2177 b2178 b2179 b2180	forward
2306713..2308427	b2212 b2213	reverse
2309668..2310771	b2215	reverse
2311510..2314849	b2216 b2217	forward
2350669..2354733	b2241 b2242 b2243	forward
2388070..2403094	b2276 b2277 b2278 b2279 b2280 b2281 b2282 b2283 b2284 b2285 b2286 b2287 b2288	reverse
2411492..2414913	b2296 b2297	forward
2416656..2417198	b2299	reverse
2419347..2420623	b2303 b2304	forward
2426079..2428785	b2311 b2312 b2313	reverse
2431034..2431948	b2316	reverse
2432104..2435873	b2317 b2318 b2319 b2320	reverse
2435972..2436967	b2321	forward
2477224..2478552	b2366	forward
2506483..2507448	b2388	reverse
2517279..2518694	b2400	reverse
2519615..2520499	b2405	reverse
2522067..2522900	b2407	reverse
2530431..2531402	b2414	forward
2531786..2534365	b2415 b2416 b2417	forward
2550374..2552146	b2435 b2436	forward
2577658..2579661	b2465	forward
2589269..2590984	b2471 b2472 b4547	forward
2595853..2597782	b2477 b2478	reverse
2597928..2598500	b2479	forward
2609479..2609892	b2490	forward
2611956..2612804	b2492	forward
2616097..2616843	b2496	reverse
2616893..2618894	b2497 b2498	reverse
2628980..2632092	b2507 b2508	reverse
2638617..2639826	sroE b2515	reverse
2654558..2657489	b2524 b2525 b2526 b2527	reverse
2661464..2662267	b2533	forward
2667054..2668415	b2538	forward
2668930..2671271	b2540 b2541 b2542	forward
2683857..2685047	b2552	forward
2685092..2686825	b2553 b2554	reverse
2697685..2697945	b2562	forward
2698081..2698219	b4607 shoB	reverse
2698640..2702085	b2563 b2564 b2565 b2566 b2567	reverse
2702357..2705146	b2568 b2569	reverse
2705344..2708034	b2570 b2571 b2572 b2573	reverse
2714088..2714471	b2579	reverse
2714776..2715465	b2580	forward
2729622..2732195	b2592	reverse
2735621..2736927	b2598 b2599	forward
2736970..2739172	b2600 b2601	reverse
2742205..2744207	b2606 b2607 b2608 b2609	reverse
2748137..2748730	b2614	reverse
2794892..2795050	b2666	reverse
2796113..2796517	b2669	reverse
2798745..2802483	b2673 b2674 b2675 b2676	forward
2812240..2812755	b2687	reverse
2817403..2820033	b2697	reverse
2820730..2821791	b2699	reverse
2823854..2825755	b2702 b2703 b2704	forward
2825759..2826538	b2705	forward
2827069..2828800	b2707 b2708	forward
2830498..2831937	b2710	forward
2833195..2835447	b2712	reverse
2840595..2842774	b2717 b2718 b2719 b2720	reverse
2842784..2844493	b2721	reverse
2848669..2854438	b2726 b2727 b2728 b2729 b2730 b2731	forward
2854475..2854828	b2732	reverse
2855115..2857676	b2733	forward
2871409..2874351	b2750 b2751 b2752	reverse
2876591..2877794	b2754 b2755	reverse
2877810..2879070	b2756 b2757	reverse
2880177..2880659	b2759	reverse
2904665..2907688	b2779 b2780	reverse
2907916..2911673	b2781 b2782 b2783 b2784	reverse
2916067..2918768	b2787 b2788	reverse
2926251..2928965	b2796 b2797	forward
2929887..2931038	b2799	reverse
2933606..2935381	b2802	forward
2935460..2938121	b2803 b2804 b2805	forward
3044190..3048689	b2903 b2904 b2905	reverse
3055200..3056432	b2913	reverse
3056688..3057347	b2914	reverse
3057775..3058668	b2916	forward
3068187..3071713	b2925 b2926 b2927	reverse
3080899..3083933	b2937 b2938	reverse
3088369..3089076	b2945	forward
3097704..3098750	b2957	reverse
3101035..3103534	b2961 b2962 b2963	forward
3103736..3104992	b2964	forward
3117619..3123481	b2975 b2976 b2977 b4467	reverse
3124544..3126043	b2979	reverse
3126294..3127058	b2980	forward
3149272..3150006	b3006	reverse
3165873..3166566	b3021 b3022	reverse
3181835..3182740	b3041 sroG	reverse
3189761..3189961	b3049	reverse
3194823..3198987	b3053 b3054	reverse
3205393..3205998	b3062	forward
3208803..3212910	b3065 b3066 b3067	forward
3217516..3218895	b3073	forward
3239849..3242763	b3091 b3092	reverse
3243126..3244544	b3093	forward
3256307..3263039	b4471 b3113 b3114 b3115 b3116	reverse
3273304..3274875	b3128	forward
3294431..3295006	b3150	forward
3302595..3303839	b3161	reverse
3323023..3325686	b3178 b3179	reverse
3326261..3326737	b3181	reverse
3341402..3346260	b3200 b3201 b3202 b3203 b3204 b3205 b3206	forward
3346474..3347106	b3207	forward
3348711..3351047	b3210	reverse
3352654..3358638	b3212 b3213	forward
3359198..3359962	b3214	forward
3374301..3375442	b3228 b3229	reverse
3396897..3399109	b3250 b3251	reverse
3403458..3405288	b3255 b3256	forward
3405397..3407973	b3257 b3258 b3259	forward
3408302..3409589	b3260 b3261	forward
3427788..3428860	b3280 b3281	reverse
3428865..3429984	b3282 b3283	reverse
3430458..3431582	b4473	reverse
3431712..3433183	b3287 b3288	forward
3436046..3436456	b3291	forward
3465182..3467875	b3338	reverse
3483436..3483840	b3356	reverse
3489747..3490319	b3363	reverse
3492033..3497223	b3365 b3366 b3367 b3368	forward
3532538..3534606	b3404 b3405	reverse
3542904..3544221	b3413 b3414	forward
3544581..3545897	b3415	forward
3546008..3550495	b3416 b3417	reverse
3551107..3553812	b3418	forward
3557870..3559846	b3423 b3424 b3425	reverse
3562157..3571525	b3428 b3429 b3430 b3431 b3432	reverse
3575088..3576749	b3437 b3438	reverse
3590747..3595583	b3454 b3455 b3456 b3457 b3458	reverse
3596578..3597681	b3460	reverse
3597952..3598806	b3461	reverse
3638134..3638568	b3495	forward
3645728..3645877	b4613	reverse
3646551..3648247	b3501 b3502	forward
3648260..3648685	b3503	forward
3651984..3652550	b3506	forward
3653989..3654763	b3509 b3510	reverse
3661913..3663833	b3515 b3516	reverse
3674313..3676388	b3524	reverse
3678467..3679963	b3527	reverse
3680184..3681470	b3528	reverse
3683723..3687196	b3530	reverse
3688291..3693259	b3532 b3533	reverse
3693256..3693984	b3534	reverse
3698003..3698110	b4453	reverse
3718072..3718284	b3556	forward
3720351..3723341	b3559 b3560	reverse
3725940..3728788	b3564 b3565	reverse
3731743..3734180	b3568 b3569	forward
3739707..3740555	b3574	reverse
3747255..3748804	b3582 b3583	forward
3756040..3759272	b3590 b3591	reverse
3772447..3774182	b3600 b3601	forward
3779764..3780585	b3607	reverse
3792010..3794961	b3619 b3620 b3621	forward
3796262..3806121	b3623 b3624 b3625 b3626 b3627 b3628 b3629 b3630 b3631 b3632	reverse
3808366..3810582	b3635 b3636 b3637 b3638	reverse
3813150..3814572	b3642 b3643	reverse
3814699..3815562	b3644	forward
3830242..3832560	b3656	reverse
3845328..3851011	b3667 b3668 b3669 b3670 b3671 b3672	reverse
3851576..3851665	b4618	forward
3864492..3865445	b3686 b3687	reverse
3875728..3878142	b3699	reverse
3882359..3882875	b3703 b3704	forward
3895529..3896632	b3716 b3717	forward
3904876..3909548	b3724 b3725 b3726 b3727 b3728	reverse
3909862..3913223	b3729 b3730	reverse
3913576..3920463	b3731 b3732 b3733 b3734 b3735 b3736 b3737 b3738 b3739	reverse
3921080..3925026	b3740 b3741 b3742 b3743	reverse
3931374..3931793	b3748	forward
3933311..3937242	b3750 b3751 b3752 b3753	forward
3948345..3954898	b3766 b4669 ilvG_1 ilvG_2 b3769 b3770 b3771 b3772	forward
3958700..3960721	b3778	forward
3964254..3965699	b3782 b3783	forward
3996006..3998168	b3813	forward
3999449..4000399	b3816	forward
4002885..4003754	b3821	forward
4019968..4022359	b3836 b3838 b3839 b4483	forward
4040438..4042067	b3859 b3860	forward
4050068..4051441	b3867	forward
4051892..4056057	b3868 b3869 b3870	reverse
4098833..4099453	b3908	forward
4103843..4104343	b4484	forward
4107953..4108708	b3918	forward
4112592..4116113	b3925 b3926 b3927	reverse
4116868..4118372	b3929 b3930	reverse
4118439..4120310	b3931 b3932	reverse
4126101..4126418	b3938	reverse
4160193..4161293	b3965	reverse
4172099..4173049	b3974	reverse
4175381..4176311	b3981 b3982	forward
4176470..4187596	b3983 b3984 b3985 b3986 b3987 b3988	forward
4187809..4188348	b3989	forward
4198304..4198576	b4000	forward
4211703..4212146	b4012	reverse
4212303..4213232	b4013	forward
4213501..4218355	b4014 b4015 b4016	forward
4240649..4241539	b4032	reverse
4243252..4244442	b4034	reverse
4252066..4254489	b4041	reverse
4265137..4266330	b4054	forward
4272148..4272684	b4059	forward
4275083..4275406	b4062	reverse
4275492..4275956	b4063	forward
4281276..4283236	b4067 b4068	reverse
4311373..4311822	b4090	forward
4339934..4341289	b4119	forward
4345427..4346767	b4123	reverse
4363495..4366350	b4138 b4139	reverse
4366687..4367163	b4140	forward
4374340..4374722	b4410 b4411	forward
4375212..4375745	b4149	reverse
4375834..4376967	b4150	reverse
4377030..4380341	b4151 b4152 b4153 b4154	reverse
4392089..4402327	b4167 b4168 b4169 b4170 b4171 b4172 b4173 b4174 b4175	forward
4402710..4404008	b4177	forward
4404213..4408029	b4178 b4179 b4180	forward
4408576..4409274	b4182	forward
4416584..4417648	b4192	reverse
4419416..4422409	b4194 b4195 b4196 b4197 b4198	forward
4429344..4430006	b4209	reverse
4436731..4437285	b4216	reverse
4439561..4440199	b4219	reverse
4457923..4460683	b4237 b4238	reverse
4461077..4464203	b4239 b4240	reverse
4464322..4465269	b4241	reverse
4476496..4476912	b4255	forward
4479005..4482303	b4258 b4259	reverse
4488164..4490548	b4264 b4265	reverse
4490610..4491374	b4266	reverse
4505220..4505486	b4283	forward
4508713..4509480	b4287	reverse
4511429..4514700	b4290 b4291	reverse
4514787..4516258	b4292 b4293	reverse
4538980..4539582	b4312	forward
4540060..4540656	b4313	forward
4547976..4549319	b4321	reverse
4555016..4555408	b4326	forward
4577522..4577863	b4347	reverse
4597718..4599540	b4360 b4361 b4362	reverse
4600111..4600881	b4364	reverse
4601500..4602860	b4365 b4366	forward
4615346..4619625	b4381 b4382 b4383 b4384	forward
4630783..4631109	b4393	forward
4633544..4636143	b4397 b4398 b4399	forward
4636201..4637553	b4400	forward

## Sheet: HS1h
interval	Known TUs in the sample	strand
8238..9191	b0008	forward
20815..21078	b0023	reverse
28374..29195	b0031	forward
29651..34038	b0032 b0033	forward
34300..34695	b0034	forward
39244..40386	b0039	reverse
49823..50302	b0048	forward
51229..52430	b0050 b0051	reverse
53416..57109	b0053 b0054	reverse
72229..72927	b0066	reverse
74497..75480	b0068	reverse
75516..77299	sroA b0069	reverse
85630..87848	b0077 b0078	forward
111649..113219	b0101 b0102 b0103	reverse
120178..121551	b0112	reverse
122092..129336	b0113 b0114 b0115 b0116	forward
131615..134212	b0118	forward
134788..136464	b0120 b0121	reverse
136570..136917	b0122	reverse
147944..149601	b0133 b0134	reverse
157729..159126	b0143	reverse
160149..161486	b0145 b0146	reverse
180884..182308	b0161	forward
182463..183620	b0162	forward
185123..188650	b0166 b0167	reverse
188712..189506	b0168	reverse
197928..208608	b0177 b0178 b0179 b0180 b0181 b0182 b0183 b0184	forward
217057..218775	b0194	reverse
235535..236002	b0214	reverse
252005..252699	b0232 b0233	forward
252709..253161	b0234	forward
254259..255716	b0237	reverse
255977..256435	b0238	forward
256527..257771	b0239	forward
257829..258230	b0240	forward
311738..312001	b0296	reverse
331595..332683	b0315	forward
358713..359183	b0340	forward
385431..387870	b0366 b0367 b0368	forward
400610..400870	b0382	forward
405629..407329	b0388 b0389 b0390	forward
421739..423556	b0403	forward
425361..429700	b0406 b0407 b0408 b0409	forward
430353..431237	b0411	reverse
436385..440567	b0419 b0420 b0421 b0422	reverse
453696..454013	b0435	forward
455901..460466	b0437 b0438 b0439	forward
460675..460947	b0440	forward
472190..473476	b0451	forward
480478..484843	b0462 b0463	reverse
491316..493247	b0470	forward
494344..496218	b0473	forward
531675..532157	b0505	forward
532235..533050	b0506	forward
538371..539732	b0512	forward
574981..576048	b0553	reverse
592551..594666	b0570 b0571	reverse
594823..601080	b0572 b0573 b0574 b0575	forward
601182..602558	b0576	forward
629117..631222	b0598	forward
638168..640541	b0605 b0606	forward
651458..653765	b0619 b0620	forward
656515..656724	b0623	forward
699597..702834	b0676 b0677 b0678	reverse
703167..705113	b0679	forward
705316..706980	b0680	forward
709423..710688	b0683 b4637 b0684	reverse
710828..711121	b0685	reverse
712210..714421	b0687 b0688	forward
715170..715820	ybfG ybfH	reverse
742050..745949	b0710 b0711 b0712 b0713 b0714	forward
752408..753691	b0720	reverse
754400..764272	b0721 b0722 b0723 b0724 b0726 b0727 b0728 b0729	forward
767201..769834	b0732	forward
784856..785908	b0754	forward
812749..814770	b0779	forward
814962..815870	b0780	reverse
849673..850188	b0814	forward
881199..881957	b0840	reverse
882896..884128	b0842	forward
890136..892656	b0850 b0851 b0852 b0853	forward
893007..895347	b0854 b0855	forward
896307..897152	b0857	forward
899067..899798	b0860	reverse
900089..902957	b0861 b0862 b0863 b0864	reverse
914575..915270	b0875	reverse
921589..921813	b0880	reverse
922487..924763	b0882	forward
925448..925666	b0884	reverse
926697..930185	b0886 b0887	reverse
950495..953689	b0903 b0904	reverse
958035..959318	b0908	forward
960424..963335	b0910 b0911 b0912	forward
992500..993267	b0933	reverse
1018236..1019276	b0957	reverse
1034993..1035975	b0975 b0976	forward
1056485..1057177	b0995	reverse
1073465..1074103	b1013	forward
1078528..1080036	b1015	forward
1084215..1085279	b1020	forward
1092099..1093457	b1025	forward
1100934..1102419	b1038 b1039 b1040	reverse
1103670..1104125	b1042	forward
1114885..1115805	b1054	reverse
1116030..1117082	b1055	forward
1140405..1143590	b1084	reverse
1146017..1152403	b1088 b1089 b1090 b1091 b1092 b1093 b1094 b1095	forward
1157092..1158525	b1101	forward
1187539..1189670	b1129 b1130	reverse
1189839..1191854	b1131 b1132	reverse
1215012..1215563	b1164 b1165	forward
1215592..1215858	b1166	forward
1230409..1231677	b1184	forward
1234161..1234880	b1187	forward
1255944..1257736	b1203 b1204	reverse
1262937..1266150	b1210 b1211 b1212	forward
1266543..1268242	b1214 b1215	forward
1271342..1272425	b1217 b1218	forward
1288429..1290478	b1234 b1235	forward
1290680..1291588	b1236	forward
1294669..1297344	b1241	reverse
1310944..1311687	b1255	reverse
1312742..1313248	b1257	reverse
1314440..1321106	b1260 b1261 b1262 b1263 b1264 b1265	reverse
1333855..1336530	b1276	forward
1341134..1341352	b1283	reverse
1345002..1346936	b1286	reverse
1364959..1365936	b1303	reverse
1366103..1368027	b1304 b1305 b1306 b1307 b1308	forward
1382141..1386285	b1321 b1322 b1323	forward
1386329..1386835	b1324	reverse
1453188..1453934	b1390	forward
1458917..1461462	b1397 b1398	forward
1461563..1463085	b1399 b1400	forward
1486256..1487695	b1415	forward
1496962..1497501	b1427	forward
1553850..1553987	b1480	reverse
1596641..1599265	b1511 b1512	reverse
1604124..1605313	b1517 b1518	forward
1605370..1606128	b1519	forward
1616267..1616932	b1529	reverse
1617144..1618231	b1530 b1531 b1532	forward
1618262..1619161	b1533	reverse
1620670..1620765	b4599	forward
1620984..1621874	b1535	reverse
1643143..1643896	b1562 b1563 b1564	reverse
1649536..1650732	b1579	forward
1672996..1675927	b1602 b1603	reverse
1684755..1686401	b1612	reverse
1686600..1687775	b1613	forward
1696176..1697204	b1620	reverse
1697379..1700153	b1621 b1622	forward
1702575..1702700	b4409	forward
1703274..1704950	b1626 b1627 b1628	forward
1708852..1709547	b1632	forward
1713050..1716031	b1636 b1637 b1638	reverse
1719049..1720145	b1643 b1644	forward
1722158..1722679	b1646	reverse
1724047..1725780	b1649 b1650	forward
1739437..1740585	b1661	forward
1749101..1751854	b1672 b1673	reverse
1751875..1752501	b1674	reverse
1753722..1755134	b1676	forward
1755445..1755681	b1677	forward
1786459..1787505	b1704	forward
1793277..1800594	b1712 b1713 b1714 b1715 b1716 b1717 b1718 b1719	reverse
1804394..1805323	b1723	forward
1811445..1811687	b1731	reverse
1819942..1820280	b1739	reverse
1820482..1821309	b1740	forward
1821539..1822426	b1741	forward
1823164..1823649	b1743	reverse
1840395..1841738	b1761	forward
1843023..1846700	b1763 b1764 b1765	reverse
1884888..1886015	b1804	reverse
1886041..1887770	sroD b1805	reverse
1894956..1896320	b1814	forward
1909719..1910600	b1829	reverse
1930139..1930780	b1850	reverse
1939675..1940607	b1857	reverse
1940686..1942223	b1858 b1859	forward
1942370..1944000	b1860 b1861	reverse
1944879..1946175	b1863 b1864	reverse
1946204..1946656	b1865	reverse
1946774..1948546	b1866	reverse
1956544..1956984	b1874	reverse
1985897..1985983	b4663	reverse
1986740..1987237	b1905	forward
1987705..1988916	b1907	forward
1997609..1998409	b1920	reverse
2003737..2004102	b1926	forward
2021992..2022615	b1951	forward
2033859..2034710	b1967	forward
2057988..2058938	b1987	reverse
2061412..2063788	b1991 b1992 b1993	reverse
2069563..2072682	b2000	forward
2080780..2082207	b2011	forward
2088020..2089115	b2018 b2019	forward
2089121..2095249	b2020 b2021 b2022 b2023 b2024 b2025 b2026	forward
2097886..2099292	b2029	reverse
2152040..2153287	b2074	forward
2159488..2160903	b2077	forward
2162300..2163022	b2079	forward
2172304..2175226	b2093 b2094 b2095 b2096	reverse
2209748..2210218	b2124	reverse
2217714..2220011	b2132	reverse
2242800..2244791	b2155	reverse
2270386..2272200	b2177	forward
2307363..2308427	b2213	reverse
2309668..2310771	b2215	reverse
2311510..2314849	b2216 b2217	forward
2350669..2353546	b2241 b2242	forward
2388070..2394472	b2276 b2277 b2278 b2279 b2280 b2281	reverse
2394487..2403094	b2282 b2283 b2284 b2285 b2286 b2287 b2288	reverse
2411492..2414913	b2296 b2297	forward
2416656..2417198	b2299	reverse
2419347..2420623	b2303 b2304	forward
2426079..2428785	b2311 b2312 b2313	reverse
2431034..2431948	b2316	reverse
2432104..2435873	b2317 b2318 b2319 b2320	reverse
2435972..2436967	b2321	forward
2477224..2478552	b2366	forward
2506483..2507448	b2388	reverse
2517279..2518694	b2400	reverse
2519615..2520499	b2405	reverse
2520751..2522007	b2406	reverse
2530431..2531402	b2414	forward
2531786..2534365	b2415 b2416 b2417	forward
2550374..2552146	b2435 b2436	forward
2589269..2590984	b2471 b2472 b4547	forward
2595853..2597782	b2477 b2478	reverse
2597928..2598500	b2479	forward
2616097..2616843	b2496	reverse
2616893..2618894	b2497 b2498	reverse
2628980..2632092	b2507 b2508	reverse
2638617..2639826	sroE b2515	reverse
2654558..2657489	b2524 b2525 b2526 b2527	reverse
2661464..2662267	b2533	forward
2667054..2668415	b2538	forward
2670069..2671271	b2542	forward
2683857..2685047	b2552	forward
2685092..2685430	b2553	reverse
2697685..2697945	b2562	forward
2698081..2698219	b4607 shoB	reverse
2698640..2702085	b2563 b2564 b2565 b2566 b2567	reverse
2702357..2705146	b2568 b2569	reverse
2705344..2708034	b2570 b2571 b2572 b2573	reverse
2714088..2714471	b2579	reverse
2714776..2715465	b2580	forward
2729622..2732195	b2592	reverse
2735621..2735668	b2598	forward
2736970..2739172	b2600 b2601	reverse
2742205..2744207	b2606 b2607 b2608 b2609	reverse
2748137..2748730	b2614	reverse
2794892..2795050	b2666	reverse
2796113..2796517	b2669	reverse
2798745..2799397	b2673 b2674	forward
2812240..2812755	b2687	reverse
2817403..2820033	b2697	reverse
2820730..2821791	b2699	reverse
2827069..2828800	b2707 b2708	forward
2830498..2831937	b2710	forward
2840595..2842232	b2717 b2718 b2719	reverse
2849023..2851279	b2727 b2728 b2729	forward
2851318..2852286	b2730	forward
2854475..2854828	b2732	reverse
2855115..2857676	b2733	forward
2871409..2874351	b2750 b2751 b2752	reverse
2876591..2877794	b2754 b2755	reverse
2878396..2879070	b2757	reverse
2880177..2880659	b2759	reverse
2904665..2907688	b2779 b2780	reverse
2907916..2909361	b2781 b2782 b2783	reverse
2909439..2911673	b2784	reverse
2916067..2918768	b2787 b2788	reverse
2926251..2928965	b2796 b2797	forward
2929887..2931038	b2799	reverse
2936910..2938121	b2804 b2805	forward
3047182..3048689	b2904 b2905	reverse
3055200..3056432	b2913	reverse
3056688..3057347	b2914	reverse
3057775..3058668	b2916	forward
3068187..3071713	b2925 b2926 b2927	reverse
3080899..3083933	b2937 b2938	reverse
3088369..3089076	b2945	forward
3097704..3098750	b2957	reverse
3101035..3103534	b2961 b2962 b2963	forward
3103736..3104992	b2964	forward
3119656..3122253	b2976 b2977	reverse
3126294..3127058	b2980	forward
3149272..3150006	b3006	reverse
3165873..3166566	b3021 b3022	reverse
3181835..3182740	b3041 sroG	reverse
3189761..3189961	b3049	reverse
3194823..3198987	b3053 b3054	reverse
3208803..3212910	b3065 b3066 b3067	forward
3239849..3242763	b3091 b3092	reverse
3256307..3260440	b4471 b3113 b3114	reverse
3261708..3263039	b3116	reverse
3273304..3274875	b3128	forward
3294431..3295006	b3150	forward
3302595..3303839	b3161	reverse
3323023..3325686	b3178 b3179	reverse
3326261..3326737	b3181	reverse
3341402..3345991	b3200 b3201 b3202 b3203 b3204 b3205	forward
3346474..3347106	b3207	forward
3348711..3351047	b3210	reverse
3352654..3358638	b3212 b3213	forward
3374301..3375442	b3228 b3229	reverse
3396409..3399109	b3249 b3250 b3251	reverse
3403458..3405288	b3255 b3256	forward
3405397..3407973	b3257 b3258 b3259	forward
3408302..3409589	b3260 b3261	forward
3427788..3428860	b3280 b3281	reverse
3428865..3429984	b3282 b3283	reverse
3430458..3431582	b4473	reverse
3431712..3433183	b3287 b3288	forward
3436046..3436456	b3291	forward
3483436..3483840	b3356	reverse
3489747..3490319	b3363	reverse
3492033..3494899	b3365 b3366	forward
3495850..3497223	b3368	forward
3532538..3534606	b3404 b3405	reverse
3542904..3544221	b3413 b3414	forward
3551107..3553812	b3418	forward
3557870..3559846	b3423 b3424 b3425	reverse
3562157..3571525	b3428 b3429 b3430 b3431 b3432	reverse
3575754..3576749	b3438	reverse
3590747..3595583	b3454 b3455 b3456 b3457 b3458	reverse
3596578..3597681	b3460	reverse
3597952..3598806	b3461	reverse
3638134..3638568	b3495	forward
3645728..3645877	b4613	reverse
3646551..3646904	b3501	forward
3648260..3648685	b3503	forward
3653989..3654763	b3509 b3510	reverse
3663009..3663833	b3516	reverse
3678467..3679963	b3527	reverse
3680184..3681470	b3528	reverse
3683723..3687196	b3530	reverse
3693256..3693984	b3534	reverse
3698003..3698110	b4453	reverse
3718072..3718284	b3556	forward
3720351..3723341	b3559 b3560	reverse
3725940..3728788	b3564 b3565	reverse
3731743..3732924	b3568	forward
3733002..3734180	b3569	forward
3739707..3740555	b3574	reverse
3748109..3748804	b3583	forward
3756040..3759272	b3590 b3591	reverse
3772447..3774182	b3600 b3601	forward
3779764..3780585	b3607	reverse
3792010..3792942	b3619	forward
3797368..3802190	b3624 b3625 b3626 b3627 b3628	reverse
3803176..3806121	b3630 b3631 b3632	reverse
3808366..3809697	b3635 b3636 b3637	reverse
3813886..3814572	b3643	reverse
3814699..3815562	b3644	forward
3845328..3851011	b3667 b3668 b3669 b3670 b3671 b3672	reverse
3851576..3851665	b4618	forward
3864492..3865445	b3686 b3687	reverse
3875728..3878142	b3699	reverse
3882359..3882875	b3703 b3704	forward
3896045..3896632	b3717	forward
3904876..3909548	b3724 b3725 b3726 b3727 b3728	reverse
3909862..3913223	b3729 b3730	reverse
3913576..3920463	b3731 b3732 b3733 b3734 b3735 b3736 b3737 b3738 b3739	reverse
3921080..3924478	b3740 b3741 b3742	reverse
3931374..3931793	b3748	forward
3934301..3936246	b3751 b3752	forward
3948345..3954898	b3766 b4669 ilvG_1 ilvG_2 b3769 b3770 b3771 b3772	forward
3958700..3960721	b3778	forward
3964254..3965699	b3782 b3783	forward
3996006..3998168	b3813	forward
3999449..4000399	b3816	forward
4002885..4003754	b3821	forward
4019968..4021535	b3836 b3838 b3839	forward
4021577..4022359	b4483	forward
4040438..4042067	b3859 b3860	forward
4050068..4051441	b3867	forward
4051892..4053301	b3868	reverse
4054648..4056057	b3870	reverse
4103843..4104343	b4484	forward
4107953..4108708	b3918	forward
4113737..4115245	b3926	reverse
4117446..4118372	b3930	reverse
4118439..4120310	b3931 b3932	reverse
4126101..4126418	b3938	reverse
4160193..4161293	b3965	reverse
4172099..4173049	b3974	reverse
4175381..4176311	b3981 b3982	forward
4176470..4187596	b3983 b3984 b3985 b3986 b3987 b3988	forward
4198304..4198576	b4000	forward
4211703..4212146	b4012	reverse
4212303..4213232	b4013	forward
4213501..4218355	b4014 b4015 b4016	forward
4252066..4254489	b4041	reverse
4265137..4266330	b4054	forward
4272148..4272684	b4059	forward
4275083..4275406	b4062	reverse
4275492..4275956	b4063	forward
4281276..4283236	b4067 b4068	reverse
4311373..4311822	b4090	forward
4363495..4366350	b4138 b4139	reverse
4366687..4367163	b4140	forward
4374340..4374465	b4410	forward
4377030..4380341	b4151 b4152 b4153 b4154	reverse
4392089..4394069	b4167 b4168	forward
4394088..4402327	b4169 b4170 b4171 b4172 b4173 b4174 b4175	forward
4402710..4404008	b4177	forward
4404213..4408029	b4178 b4179 b4180	forward
4408576..4409274	b4182	forward
4416584..4417648	b4192	reverse
4420209..4420859	b4196	forward
4436731..4437285	b4216	reverse
4439561..4440199	b4219	reverse
4457923..4460683	b4237 b4238	reverse
4464322..4465269	b4241	reverse
4476496..4476912	b4255	forward
4479005..4482303	b4258 b4259	reverse
4490610..4491374	b4266	reverse
4505220..4505486	b4283	forward
4508713..4509480	b4287	reverse
4538980..4539582	b4312	forward
4540060..4540656	b4313	forward
4547976..4549319	b4321	reverse
4555016..4555408	b4326	forward
4577522..4577863	b4347	reverse
4597718..4599540	b4360 b4361 b4362	reverse
4600111..4600881	b4364	reverse
4601500..4602225	b4365	forward
4616252..4619625	b4382 b4383 b4384	forward
4630783..4631109	b4393	forward
4633544..4636143	b4397 b4398 b4399	forward

## Sheet: M-P0
interval	Known TUs in the sample	strand
8238..9191	b0008	forward
20815..21078	b0023	reverse
28374..29195	b0031	forward
29651..34038	b0032 b0033	forward
34300..34695	b0034	forward
34781..39115	b0035 b0036 b0037 b0038	reverse
39244..40386	b0039	reverse
49823..50302	b0048	forward
50380..57109	b0049 b0050 b0051 b0052 b0053 b0054	reverse
72229..72927	b0066	reverse
74497..75480	b0068	reverse
75516..77299	sroA b0069	reverse
84368..85312	b0076	forward
85630..87848	b0077 b0078	forward
111649..113219	b0101 b0102 b0103	reverse
120178..121551	b0112	reverse
122092..129336	b0113 b0114 b0115 b0116	forward
131615..134212	b0118	forward
134788..136917	b0120 b0121 b0122	reverse
138835..141225	b0124	reverse
147944..149601	b0133 b0134	reverse
157253..159126	b0142 b0143	reverse
160149..161486	b0145 b0146	reverse
180884..182308	b0161	forward
182463..183620	b0162	forward
185123..189506	b0166 b0167 b0168	reverse
197928..208608	b0177 b0178 b0179 b0180 b0181 b0182 b0183 b0184	forward
209679..211820	b0186	forward
217057..218775	b0194	reverse
235535..236002	b0214	reverse
250898..252699	b0231 b0232 b0233	forward
254259..255716	b0237	reverse
255977..256435	b0238	forward
256527..257771	b0239	forward
257829..258230	b0240	forward
311598..312001	b4506 b0296	reverse
331595..332683	b0315	forward
358713..359183	b0340	forward
384456..387870	b0365 b0366 b0367 b0368	forward
400610..400870	b0382	forward
402927..404042	b0385	forward
405629..407329	b0388 b0389 b0390	forward
421739..423556	b0403	forward
425361..429700	b0406 b0407 b0408 b0409	forward
430353..431237	b0411	reverse
436385..440567	b0419 b0420 b0421 b0422	reverse
453696..454013	b0435	forward
455901..460466	b0437 b0438 b0439	forward
460675..460947	b0440	forward
471822..473476	b0450 b0451	forward
480478..484843	b0462 b0463	reverse
491316..493247	b0470	forward
494344..496218	b0473	forward
498238..499197	b0476	reverse
531675..532157	b0505	forward
532235..533050	b0506	forward
541112..542257	b0514	forward
574981..576048	b0553	reverse
592551..594666	b0570 b0571	reverse
594823..601080	b0572 b0573 b0574 b0575	forward
601182..602558	b0576	forward
607059..607211	b4415	forward
629117..631222	b0598	forward
638168..640541	b0605 b0606	forward
651458..653765	b0619 b0620	forward
656515..656724	b0623	forward
698797..702834	b0675 b0676 b0677 b0678	reverse
703167..705113	b0679	forward
705316..706980	b0680	forward
709013..709339	b0682	forward
709423..710688	b0683 b4637 b0684	reverse
710828..711121	b0685	reverse
712210..714421	b0687 b0688	forward
738224..740148	b0707 b0708	forward
742050..745949	b0710 b0711 b0712 b0713 b0714	forward
752408..753691	b0720	reverse
754400..764272	b0721 b0722 b0723 b0724 b0726 b0727 b0728 b0729	forward
767201..769834	b0732	forward
784856..785908	b0754	forward
812749..814770	b0779	forward
814962..815870	b0780	reverse
849673..850188	b0814	forward
881199..881957	b0840	reverse
882896..884128	b0842	forward
890136..892656	b0850 b0851 b0852 b0853	forward
893007..897152	b0854 b0855 b0856 b0857	forward
899067..899798	b0860	reverse
900089..902957	b0861 b0862 b0863 b0864	reverse
914575..915270	b0875	reverse
921589..921813	b0880	reverse
922487..924763	b0882	forward
925448..925666	b0884	reverse
926697..930185	b0886 b0887	reverse
950495..953689	b0903 b0904	reverse
956876..959318	b0907 b0908	forward
960424..963335	b0910 b0911 b0912	forward
992500..994055	b0933 b0934	reverse
994066..996735	b0935 b0936 b0937	reverse
1018236..1019276	b0957	reverse
1031362..1032480	b0972	forward
1034289..1036829	b0974 b0975 b0976 b0977	forward
1056485..1057177	b0995	reverse
1064808..1066049	b1002	forward
1073465..1074103	b1013	forward
1078528..1080036	b1015	forward
1084215..1085279	b1020	forward
1100074..1100907	b1037	reverse
1101375..1101764	b1039	reverse
1101769..1102419	b1040	reverse
1103670..1104125	b1042	forward
1114885..1115805	b1054	reverse
1116030..1117082	b1055	forward
1140405..1143590	b1084	reverse
1146017..1152403	b1088 b1089 b1090 b1091 b1092 b1093 b1094 b1095	forward
1157092..1158525	b1101	forward
1158585..1160774	b1102	reverse
1187539..1189670	b1129 b1130	reverse
1189839..1191854	b1131 b1132	reverse
1215012..1215248	b1164	forward
1229990..1231677	b1183 b1184	forward
1234161..1234880	b1187	forward
1244902..1246599	b1197	reverse
1255944..1257736	b1203 b1204	reverse
1262937..1266150	b1210 b1211 b1212	forward
1266147..1268242	b1213 b1214 b1215	forward
1271342..1272425	b1217 b1218	forward
1288429..1290478	b1234 b1235	forward
1290680..1291588	b1236	forward
1294669..1297344	b1241	reverse
1309113..1309832	b1252	forward
1310375..1311687	b1254 b1255	reverse
1312742..1313248	b1257	reverse
1314440..1321106	b1260 b1261 b1262 b1263 b1264 b1265	reverse
1333855..1336530	b1276	forward
1341134..1341352	b1283	reverse
1345002..1346936	b1286	reverse
1364959..1365936	b1303	reverse
1366103..1368027	b1304 b1305 b1306 b1307 b1308	forward
1382141..1386285	b1321 b1322 b1323	forward
1386329..1386835	b1324	reverse
1445543..1447042	b1385	forward
1453188..1453934	b1390	forward
1456288..1457076	b1394	forward
1458495..1461462	b1396 b1397 b1398	forward
1461563..1463085	b1399 b1400	forward
1486256..1487695	b1415	forward
1496962..1497501	b1427	forward
1553850..1553987	b1480	reverse
1561358..1565164	b1489 b1490	reverse
1566978..1568513	b1492	reverse
1596641..1599265	b1511 b1512	reverse
1604124..1606128	b1517 b1518 b1519	forward
1607253..1608704	b1521	reverse
1616267..1616932	b1529	reverse
1617144..1617981	b1530 b1531	forward
1618262..1619161	b1533	reverse
1620670..1620765	b4599	forward
1620984..1621874	b1535	reverse
1643143..1643896	b1562 b1563 b1564	reverse
1644429..1644761	b1566	forward
1649536..1650732	b1579	forward
1669400..1669708	b1597	forward
1672996..1675927	b1602 b1603	reverse
1684755..1686401	b1612	reverse
1686600..1687775	b1613	forward
1696176..1697204	b1620	reverse
1697379..1700153	b1621 b1622	forward
1702575..1702700	b4409	forward
1703274..1710182	b1626 b1627 b1628 b1629 b1630 b1631 b1632 b1633	forward
1713050..1716031	b1636 b1637 b1638	reverse
1719049..1722157	b1643 b1644 b1645	forward
1722158..1722679	b1646	reverse
1724047..1725780	b1649 b1650	forward
1739437..1740585	b1661	forward
1747587..1752501	b1670 b1671 b1672 b1673 b1674	reverse
1753722..1755134	b1676	forward
1755445..1755681	b1677	forward
1786459..1787505	b1704	forward
1793277..1800594	b1712 b1713 b1714 b1715 b1716 b1717 b1718 b1719	reverse
1804394..1805323	b1723	forward
1811445..1811687	b1731	reverse
1811891..1814152	b1732	forward
1819942..1820280	b1739	reverse
1820482..1821309	b1740	forward
1821539..1822426	b1741	forward
1823164..1823649	b1743	reverse
1824940..1826283	b1745	reverse
1828786..1830006	b1748	reverse
1840395..1841738	b1761	forward
1843023..1846700	b1763 b1764 b1765	reverse
1884888..1886015	b1804	reverse
1886041..1887770	sroD b1805	reverse
1894956..1896320	b1814	forward
1909719..1910600	b1829	reverse
1930139..1932628	b1850 b1851	reverse
1939675..1940607	b1857	reverse
1940686..1942223	b1858 b1859	forward
1942370..1944000	b1860 b1861	reverse
1944879..1946656	b1863 b1864 b1865	reverse
1946774..1948546	b1866	reverse
1956544..1956984	b1874	reverse
1985897..1985983	b4663	reverse
1986740..1987237	b1905	forward
1987705..1988916	b1907	forward
1997609..1999813	b1920 b1921 b1922	reverse
2001896..2004102	b1924 b1925 b1926	forward
2004180..2005667	b1927	forward
2010724..2011038	b1937	reverse
2033859..2034710	b1967	forward
2039399..2040049	b1973	forward
2057988..2058938	b1987	reverse
2059040..2059957	b1988	reverse
2061412..2063788	b1991 b1992 b1993	reverse
2069563..2072682	b2000	forward
2080780..2082207	b2011	forward
2088020..2095249	b2018 b2019 b2020 b2021 b2022 b2023 b2024 b2025 b2026	forward
2097886..2099292	b2029	reverse
2152040..2159487	b2074 b2075 b2076	forward
2160900..2163022	b2078 b2079	forward
2169857..2175226	b2091 b2092 b2093 b2094 b2095 b2096	reverse
2180057..2180803	b2101	reverse
2209748..2210218	b2124	reverse
2217714..2220011	b2132	reverse
2242800..2244791	b2155	reverse
2270386..2275911	b2177 b2178 b2179 b2180	forward
2306713..2308427	b2212 b2213	reverse
2309668..2310771	b2215	reverse
2311510..2314849	b2216 b2217	forward
2350669..2354733	b2241 b2242 b2243	forward
2388070..2403094	b2276 b2277 b2278 b2279 b2280 b2281 b2282 b2283 b2284 b2285 b2286 b2287 b2288	reverse
2411492..2414913	b2296 b2297	forward
2416656..2417198	b2299	reverse
2419347..2420623	b2303 b2304	forward
2426079..2428785	b2311 b2312 b2313	reverse
2431034..2431948	b2316	reverse
2432104..2435873	b2317 b2318 b2319 b2320	reverse
2435972..2436967	b2321	forward
2477224..2478552	b2366	forward
2506483..2507448	b2388	reverse
2517279..2518694	b2400	reverse
2519615..2520499	b2405	reverse
2530431..2531402	b2414	forward
2531786..2534365	b2415 b2416 b2417	forward
2550374..2552146	b2435 b2436	forward
2576688..2579661	b2464 b2465	forward
2589269..2590984	b2471 b2472 b4547	forward
2595853..2597782	b2477 b2478	reverse
2597928..2598500	b2479	forward
2606509..2608176	b2487	forward
2609479..2609892	b2490	forward
2616097..2616843	b2496	reverse
2616893..2618894	b2497 b2498	reverse
2628980..2632092	b2507 b2508	reverse
2638617..2639826	sroE b2515	reverse
2654558..2657489	b2524 b2525 b2526 b2527	reverse
2661464..2662267	b2533	forward
2667054..2670059	b2538 b2539 b2540 b2541	forward
2670069..2671271	b2542	forward
2683857..2685047	b2552	forward
2685092..2686825	b2553 b2554	reverse
2697685..2697945	b2562	forward
2698081..2698219	b4607 shoB	reverse
2698640..2702085	b2563 b2564 b2565 b2566 b2567	reverse
2702357..2705146	b2568 b2569	reverse
2705344..2708034	b2570 b2571 b2572 b2573	reverse
2714088..2714471	b2579	reverse
2714776..2715465	b2580	forward
2729622..2732195	b2592	reverse
2735621..2736927	b2598 b2599	forward
2736970..2739172	b2600 b2601	reverse
2742205..2744207	b2606 b2607 b2608 b2609	reverse
2748137..2748730	b2614	reverse
2794892..2795050	b2666	reverse
2796113..2796517	b2669	reverse
2812240..2812755	b2687	reverse
2817403..2820033	b2697	reverse
2820161..2821791	b2698 b2699	reverse
2823854..2828800	b2702 b2703 b2704 b2705 b2706 b2707 b2708	forward
2830498..2831937	b2710	forward
2833195..2836127	b2712 b2713	reverse
2840595..2842232	b2717 b2718 b2719	reverse
2847996..2848457	b2725	reverse
2849023..2854438	b2727 b2728 b2729 b2730 b2731	forward
2854475..2854828	b2732	reverse
2855115..2857676	b2733	forward
2871409..2874351	b2750 b2751 b2752	reverse
2876591..2879070	b2754 b2755 b2756 b2757	reverse
2904665..2907688	b2779 b2780	reverse
2908778..2911673	b2782 b2783 b2784	reverse
2916067..2920122	b2787 b2788 b2789	reverse
2926251..2928965	b2796 b2797	forward
2929887..2931710	b2799 b2800	reverse
2933606..2938121	b2802 b2803 b2804 b2805	forward
3044190..3048689	b2903 b2904 b2905	reverse
3055200..3056432	b2913	reverse
3056688..3057347	b2914	reverse
3057775..3058668	b2916	forward
3068187..3071713	b2925 b2926 b2927	reverse
3080899..3083933	b2937 b2938	reverse
3088369..3089076	b2945	forward
3097704..3098750	b2957	reverse
3101035..3104992	b2961 b2962 b2963 b2964	forward
3117619..3126043	b2975 b2976 b2977 b4467 b4468 b2979	reverse
3126294..3127058	b2980	forward
3148840..3150006	b3005 b3006	reverse
3165873..3166566	b3021 b3022	reverse
3181835..3182740	b3041 sroG	reverse
3189761..3189961	b3049	reverse
3194823..3198987	b3053 b3054	reverse
3208803..3212910	b3065 b3066 b3067	forward
3217516..3218895	b3073	forward
3239849..3242763	b3091 b3092	reverse
3243126..3244544	b3093	forward
3256307..3265087	b4471 b3113 b3114 b3115 b3116 b3117 b3118	reverse
3273304..3274875	b3128	forward
3294431..3295006	b3150	forward
3302595..3303839	b3161	reverse
3323023..3325686	b3178 b3179	reverse
3326261..3326737	b3181	reverse
3341402..3346260	b3200 b3201 b3202 b3203 b3204 b3205 b3206	forward
3346474..3347106	b3207	forward
3348711..3351047	b3210	reverse
3352654..3358638	b3212 b3213	forward
3374301..3375442	b3228 b3229	reverse
3396409..3399109	b3249 b3250 b3251	reverse
3403458..3405288	b3255 b3256	forward
3405397..3407973	b3257 b3258 b3259	forward
3408302..3409589	b3260 b3261	forward
3427788..3429984	b3280 b3281 b3282 b3283	reverse
3430458..3431582	b4473	reverse
3431712..3433183	b3287 b3288	forward
3436046..3436456	b3291	forward
3465182..3467875	b3338	reverse
3483436..3483840	b3356	reverse
3489747..3490319	b3363	reverse
3492033..3497223	b3365 b3366 b3367 b3368	forward
3532538..3534606	b3404 b3405	reverse
3542904..3544221	b3413 b3414	forward
3544581..3545897	b3415	forward
3546008..3550495	b3416 b3417	reverse
3551107..3553812	b3418	forward
3556290..3557888	b3422	forward
3557870..3559846	b3423 b3424 b3425	reverse
3562157..3571525	b3428 b3429 b3430 b3431 b3432	reverse
3575088..3576749	b3437 b3438	reverse
3590747..3595583	b3454 b3455 b3456 b3457 b3458	reverse
3596578..3597681	b3460	reverse
3597952..3598806	b3461	reverse
3638134..3638568	b3495	forward
3645728..3645877	b4613	reverse
3646551..3648685	b3501 b3502 b3503	forward
3651984..3652550	b3506	forward
3653989..3654763	b3509 b3510	reverse
3663009..3663833	b3516	reverse
3674313..3676388	b3524	reverse
3678467..3679963	b3527	reverse
3680184..3681470	b3528	reverse
3683723..3693259	b3530 b3531 b3532 b3533	reverse
3693256..3693984	b3534	reverse
3698003..3698110	b4453	reverse
3718072..3718284	b3556	forward
3720351..3723341	b3559 b3560	reverse
3725940..3728788	b3564 b3565	reverse
3731743..3734180	b3568 b3569	forward
3739707..3740555	b3574	reverse
3747255..3748804	b3582 b3583	forward
3756040..3759272	b3590 b3591	reverse
3770304..3774182	b3599 b3600 b3601	forward
3779764..3780585	b3607	reverse
3792010..3796230	b3619 b3620 b3621 b3622	forward
3799006..3802190	b3626 b3627 b3628	reverse
3803176..3806121	b3630 b3631 b3632	reverse
3808366..3810582	b3635 b3636 b3637 b3638	reverse
3813150..3814572	b3642 b3643	reverse
3814699..3815562	b3644	forward
3830242..3832560	b3656	reverse
3838572..3839762	b3662	reverse
3846657..3851011	b3668 b3669 b3670 b3671 b3672	reverse
3851576..3851665	b4618	forward
3864492..3865445	b3686 b3687	reverse
3875728..3878142	b3699	reverse
3882359..3882875	b3703 b3704	forward
3895529..3896632	b3716 b3717	forward
3904876..3909548	b3724 b3725 b3726 b3727 b3728	reverse
3909862..3913223	b3729 b3730	reverse
3913576..3920463	b3731 b3732 b3733 b3734 b3735 b3736 b3737 b3738 b3739	reverse
3921080..3925026	b3740 b3741 b3742 b3743	reverse
3931374..3931793	b3748	forward
3934301..3937242	b3751 b3752 b3753	forward
3948345..3954898	b3766 b4669 ilvG_1 ilvG_2 b3769 b3770 b3771 b3772	forward
3958700..3960721	b3778	forward
3964254..3965699	b3782 b3783	forward
3996006..3998168	b3813	forward
3999449..4000399	b3816	forward
4002885..4003754	b3821	forward
4019968..4022359	b3836 b3838 b3839 b4483	forward
4040438..4042067	b3859 b3860	forward
4050068..4051441	b3867	forward
4051892..4056057	b3868 b3869 b3870	reverse
4098833..4099453	b3908	forward
4103843..4104343	b4484	forward
4107953..4108708	b3918	forward
4112592..4116113	b3925 b3926 b3927	reverse
4117446..4118372	b3930	reverse
4118439..4120310	b3931 b3932	reverse
4126101..4126418	b3938	reverse
4160193..4161293	b3965	reverse
4172099..4173049	b3974	reverse
4175381..4176311	b3981 b3982	forward
4176470..4187596	b3983 b3984 b3985 b3986 b3987 b3988	forward
4187809..4188348	b3989	forward
4198304..4198576	b4000	forward
4211703..4212146	b4012	reverse
4212303..4213232	b4013	forward
4213501..4218355	b4014 b4015 b4016	forward
4240649..4241539	b4032	reverse
4243252..4244442	b4034	reverse
4252066..4254489	b4041	reverse
4265137..4266330	b4054	forward
4272148..4272684	b4059	forward
4275083..4275406	b4062	reverse
4275492..4275956	b4063	forward
4281276..4283236	b4067 b4068	reverse
4311373..4311822	b4090	forward
4336277..4338544	b4117	reverse
4339934..4342813	b4119 b4120	forward
4343703..4346767	b4122 b4123	reverse
4363495..4366350	b4138 b4139	reverse
4366687..4367163	b4140	forward
4374340..4374722	b4410 b4411	forward
4375212..4375745	b4149	reverse
4375834..4376967	b4150	reverse
4377030..4380341	b4151 b4152 b4153 b4154	reverse
4392089..4402327	b4167 b4168 b4169 b4170 b4171 b4172 b4173 b4174 b4175	forward
4402710..4404008	b4177	forward
4404213..4408029	b4178 b4179 b4180	forward
4408576..4409274	b4182	forward
4416584..4417648	b4192	reverse
4420209..4422409	b4196 b4197 b4198	forward
4429344..4430006	b4209	reverse
4436731..4437285	b4216	reverse
4439561..4440199	b4219	reverse
4457923..4460683	b4237 b4238	reverse
4462782..4464203	b4240	reverse
4464322..4465269	b4241	reverse
4476496..4476912	b4255	forward
4479005..4482303	b4258 b4259	reverse
4488164..4489162	b4264	reverse
4490610..4492429	b4266 b4267	reverse
4505220..4505486	b4283	forward
4508713..4514700	b4287 b4288 b4289 b4290 b4291	reverse
4538980..4539582	b4312	forward
4540060..4540656	b4313	forward
4555016..4555408	b4326	forward
4577522..4577863	b4347	reverse
4597718..4599540	b4360 b4361 b4362	reverse
4600111..4600881	b4364	reverse
4612703..4613566	b4379	reverse
4615346..4619625	b4381 b4382 b4383 b4384	forward
4630783..4631109	b4393	forward
4633544..4636143	b4397 b4398 b4399	forward

## Sheet: M-P2
interval	Known TUs in the sample	strand
8238..9191	b0008	forward
20815..21078	b0023	reverse
28374..29195	b0031	forward
29651..34038	b0032 b0033	forward
34300..34695	b0034	forward
34781..41931	b0035 b0036 b0037 b0038 b0039 b0040	reverse
49823..50302	b0048	forward
50380..57109	b0049 b0050 b0051 b0052 b0053 b0054	reverse
72229..77299	b0066 b0067 b0068 sroA b0069	reverse
84368..85312	b0076	forward
85630..87848	b0077 b0078	forward
111649..113219	b0101 b0102 b0103	reverse
120178..121551	b0112	reverse
122092..129336	b0113 b0114 b0115 b0116	forward
131615..134212	b0118	forward
134788..136917	b0120 b0121 b0122	reverse
138835..141225	b0124	reverse
147944..149601	b0133 b0134	reverse
157253..159126	b0142 b0143	reverse
159186..161486	b0144 b0145 b0146	reverse
180884..182308	b0161	forward
182463..183620	b0162	forward
185123..189506	b0166 b0167 b0168	reverse
197928..208608	b0177 b0178 b0179 b0180 b0181 b0182 b0183 b0184	forward
209679..211820	b0186	forward
217057..218775	b0194	reverse
235535..236002	b0214	reverse
250898..253161	b0231 b0232 b0233 b0234	forward
254259..255716	b0237	reverse
255977..256435	b0238	forward
256527..257771	b0239	forward
257829..258230	b0240	forward
311598..312001	b4506 b0296	reverse
312365..312466	b4671	reverse
331595..332683	b0315	forward
358713..360370	b0340 b0341	forward
360473..362403	b0342 b0343	reverse
362455..365529	b0344	reverse
385431..387870	b0366 b0367 b0368	forward
400610..400870	b0382	forward
402927..404042	b0385	forward
405629..407329	b0388 b0389 b0390	forward
421739..423556	b0403	forward
425361..429700	b0406 b0407 b0408 b0409	forward
430353..431237	b0411	reverse
436385..440567	b0419 b0420 b0421 b0422	reverse
453696..454013	b0435	forward
455901..460466	b0437 b0438 b0439	forward
460675..460947	b0440	forward
471822..473476	b0450 b0451	forward
480478..484843	b0462 b0463	reverse
491316..493247	b0470	forward
494344..496218	b0473	forward
498238..499197	b0476	reverse
531675..532157	b0505	forward
532235..533050	b0506	forward
536720..538311	b0510 b0511	forward
538371..539732	b0512	forward
541112..542257	b0514	forward
574981..576048	b0553	reverse
592551..594666	b0570 b0571	reverse
594823..601080	b0572 b0573 b0574 b0575	forward
601182..602558	b0576	forward
607059..607211	b4415	forward
629117..631222	b0598	forward
638168..640541	b0605 b0606	forward
651458..653765	b0619 b0620	forward
656515..656724	b0623	forward
698797..702834	b0675 b0676 b0677 b0678	reverse
703167..705113	b0679	forward
705316..706980	b0680	forward
709013..709339	b0682	forward
709423..710688	b0683 b4637 b0684	reverse
710828..711121	b0685	reverse
712210..714421	b0687 b0688	forward
715170..715820	ybfG ybfH	reverse
738730..740148	b0708	forward
742050..745949	b0710 b0711 b0712 b0713 b0714	forward
752408..753691	b0720	reverse
754400..764272	b0721 b0722 b0723 b0724 b0726 b0727 b0728 b0729	forward
767201..769834	b0732	forward
784856..785908	b0754	forward
812749..814770	b0779	forward
814962..815870	b0780	reverse
849673..850188	b0814	forward
881199..881957	b0840	reverse
882896..884128	b0842	forward
890136..892656	b0850 b0851 b0852 b0853	forward
893007..897152	b0854 b0855 b0856 b0857	forward
899067..899798	b0860	reverse
900089..902957	b0861 b0862 b0863 b0864	reverse
914575..915270	b0875	reverse
921589..921813	b0880	reverse
922487..924763	b0882	forward
925448..925666	b0884	reverse
926697..930185	b0886 b0887	reverse
950495..953689	b0903 b0904	reverse
956876..959318	b0907 b0908	forward
960424..963335	b0910 b0911 b0912	forward
992500..994055	b0933 b0934	reverse
1018236..1019276	b0957	reverse
1031362..1036829	b0972 b0973 b0974 b0975 b0976 b0977	forward
1056485..1057177	b0995	reverse
1064808..1066049	b1002	forward
1073465..1074103	b1013	forward
1078528..1080036	b1015	forward
1084215..1085279	b1020	forward
1092099..1093457	b1025	forward
1100074..1102419	b1037 b1038 b1039 b1040	reverse
1103174..1104516	b1041 b1042 b1043	forward
1114885..1115805	b1054	reverse
1116030..1117082	b1055	forward
1140405..1143590	b1084	reverse
1146017..1152403	b1088 b1089 b1090 b1091 b1092 b1093 b1094 b1095	forward
1157092..1158525	b1101	forward
1158585..1160774	b1102	reverse
1187539..1189670	b1129 b1130	reverse
1189839..1191854	b1131 b1132	reverse
1215012..1216219	b1164 b1165 b1166 b1167	forward
1228706..1229617	b1182	reverse
1229990..1231677	b1183 b1184	forward
1234161..1234880	b1187	forward
1244902..1246599	b1197	reverse
1255944..1257736	b1203 b1204	reverse
1262937..1266150	b1210 b1211 b1212	forward
1266147..1268242	b1213 b1214 b1215	forward
1271342..1272425	b1217 b1218	forward
1288429..1290478	b1234 b1235	forward
1290680..1291588	b1236	forward
1294669..1297344	b1241	reverse
1309113..1309832	b1252	forward
1310375..1311687	b1254 b1255	reverse
1312742..1314059	b1257 b1258 b1259	reverse
1314440..1321106	b1260 b1261 b1262 b1263 b1264 b1265	reverse
1333855..1336530	b1276	forward
1341134..1341352	b1283	reverse
1345002..1346936	b1286	reverse
1364959..1365936	b1303	reverse
1366103..1368027	b1304 b1305 b1306 b1307 b1308	forward
1382141..1386285	b1321 b1322 b1323	forward
1386329..1386835	b1324	reverse
1444402..1445307	b1384	reverse
1445543..1447042	b1385	forward
1449621..1451666	b1387	reverse
1452892..1457076	b1389 b1390 b1391 b1392 b1393 b1394	forward
1457078..1458505	b1395	forward
1458917..1461462	b1397 b1398	forward
1461563..1463085	b1399 b1400	forward
1486256..1487695	b1415	forward
1496962..1497501	b1427	forward
1553850..1554304	b1480 b1481	reverse
1561358..1565164	b1489 b1490	reverse
1566978..1568513	b1492	reverse
1596641..1599265	b1511 b1512	reverse
1599514..1606128	b1513 b1514 b1515 b1516 b1517 b1518 b1519	forward
1607253..1608704	b1521	reverse
1616267..1616932	b1529	reverse
1617144..1618231	b1530 b1531 b1532	forward
1618262..1619161	b1533	reverse
1620670..1620765	b4599	forward
1620984..1621874	b1535	reverse
1643143..1643896	b1562 b1563 b1564	reverse
1644429..1644761	b1566	forward
1647633..1648009	b1575 b1576	forward
1648102..1649022	b1577	forward
1649536..1650732	b1579	forward
1669400..1669708	b1597	forward
1672996..1675927	b1602 b1603	reverse
1684755..1686401	b1612	reverse
1686600..1687775	b1613	forward
1696176..1697204	b1620	reverse
1697379..1700153	b1621 b1622	forward
1702575..1702700	b4409	forward
1703274..1710182	b1626 b1627 b1628 b1629 b1630 b1631 b1632 b1633	forward
1713050..1716031	b1636 b1637 b1638	reverse
1719049..1722157	b1643 b1644 b1645	forward
1722158..1722679	b1646	reverse
1724047..1725780	b1649 b1650	forward
1739437..1740585	b1661	forward
1746771..1752501	b1669 b1670 b1671 b1672 b1673 b1674	reverse
1753722..1755134	b1676	forward
1755445..1755681	b1677	forward
1786459..1787505	b1704	forward
1793277..1800594	b1712 b1713 b1714 b1715 b1716 b1717 b1718 b1719	reverse
1804394..1805323	b1723	forward
1811445..1811687	b1731	reverse
1811891..1814152	b1732	forward
1819942..1820280	b1739	reverse
1820482..1821309	b1740	forward
1821539..1822426	b1741	forward
1823164..1823649	b1743	reverse
1823979..1827758	b1744 b1745 b1746	reverse
1828786..1830006	b1748	reverse
1840395..1841738	b1761	forward
1843023..1846700	b1763 b1764 b1765	reverse
1884888..1886015	b1804	reverse
1886041..1887770	sroD b1805	reverse
1894956..1896320	b1814	forward
1909719..1910600	b1829	reverse
1930139..1932628	b1850 b1851	reverse
1939675..1940607	b1857	reverse
1940686..1942223	b1858 b1859	forward
1942370..1944000	b1860 b1861	reverse
1944879..1946656	b1863 b1864 b1865	reverse
1946774..1948546	b1866	reverse
1956544..1956984	b1874	reverse
1985897..1985983	b4663	reverse
1986740..1987237	b1905	forward
1987705..1988916	b1907	forward
1997609..1999813	b1920 b1921 b1922	reverse
2001896..2004102	b1924 b1925 b1926	forward
2004180..2005667	b1927	forward
2021992..2022615	b1951	forward
2033859..2034710	b1967	forward
2039399..2040049	b1973	forward
2057988..2058938	b1987	reverse
2059040..2059957	b1988	reverse
2061412..2063788	b1991 b1992 b1993	reverse
2069563..2072682	b2000	forward
2080780..2082207	b2011	forward
2088020..2095249	b2018 b2019 b2020 b2021 b2022 b2023 b2024 b2025 b2026	forward
2097886..2099292	b2029	reverse
2152040..2163022	b2074 b2075 b2076 b2077 b2078 b2079	forward
2169857..2175226	b2091 b2092 b2093 b2094 b2095 b2096	reverse
2180057..2180803	b2101	reverse
2194496..2195320	molR_1	forward
2209748..2210218	b2124	reverse
2217714..2220011	b2132	reverse
2242800..2244791	b2155	reverse
2270386..2275911	b2177 b2178 b2179 b2180	forward
2306713..2308427	b2212 b2213	reverse
2309668..2310771	b2215	reverse
2311510..2314849	b2216 b2217	forward
2350669..2354733	b2241 b2242 b2243	forward
2388070..2403094	b2276 b2277 b2278 b2279 b2280 b2281 b2282 b2283 b2284 b2285 b2286 b2287 b2288	reverse
2411492..2414913	b2296 b2297	forward
2416656..2417198	b2299	reverse
2419347..2420623	b2303 b2304	forward
2426079..2428785	b2311 b2312 b2313	reverse
2431034..2431948	b2316	reverse
2432104..2435873	b2317 b2318 b2319 b2320	reverse
2435972..2436967	b2321	forward
2475869..2478552	b2365 b2366	forward
2506483..2507448	b2388	reverse
2517279..2518694	b2400	reverse
2519615..2520499	b2405	reverse
2520751..2522900	b2406 b2407	reverse
2530431..2531402	b2414	forward
2531786..2534365	b2415 b2416 b2417	forward
2550374..2552146	b2435 b2436	forward
2576688..2579661	b2464 b2465	forward
2589269..2590984	b2471 b2472 b4547	forward
2595853..2597782	b2477 b2478	reverse
2597928..2598500	b2479	forward
2604939..2608731	b2486 b2487 b2488	forward
2609479..2612804	b2490 b2491 b2492	forward
2616097..2616843	b2496	reverse
2616893..2618894	b2497 b2498	reverse
2628980..2632092	b2507 b2508	reverse
2638617..2639826	sroE b2515	reverse
2654558..2657489	b2524 b2525 b2526 b2527	reverse
2661464..2662267	b2533	forward
2667054..2671271	b2538 b2539 b2540 b2541 b2542	forward
2683857..2685047	b2552	forward
2685092..2686825	b2553 b2554	reverse
2697685..2697945	b2562	forward
2698081..2698219	b4607 shoB	reverse
2698640..2702085	b2563 b2564 b2565 b2566 b2567	reverse
2702357..2705146	b2568 b2569	reverse
2705344..2708034	b2570 b2571 b2572 b2573	reverse
2714088..2714471	b2579	reverse
2714776..2715465	b2580	forward
2729622..2732195	b2592	reverse
2735621..2736927	b2598 b2599	forward
2736970..2739172	b2600 b2601	reverse
2742205..2744207	b2606 b2607 b2608 b2609	reverse
2748137..2748730	b2614	reverse
2794892..2795050	b2666	reverse
2796113..2796517	b2669	reverse
2798745..2799397	b2673 b2674	forward
2801524..2802483	b2676	forward
2812240..2812755	b2687	reverse
2817403..2820033	b2697	reverse
2820161..2821791	b2698 b2699	reverse
2823854..2828800	b2702 b2703 b2704 b2705 b2706 b2707 b2708	forward
2830498..2833067	b2710 b2711	forward
2833195..2836127	b2712 b2713	reverse
2840595..2842232	b2717 b2718 b2719	reverse
2842784..2844493	b2721	reverse
2848669..2854438	b2726 b2727 b2728 b2729 b2730 b2731	forward
2854475..2854828	b2732	reverse
2855115..2857676	b2733	forward
2871409..2874351	b2750 b2751 b2752	reverse
2876591..2882160	b2754 b2755 b2756 b2757 b2758 b2759 b2760	reverse
2904665..2907688	b2779 b2780	reverse
2907916..2911673	b2781 b2782 b2783 b2784	reverse
2916067..2918768	b2787 b2788	reverse
2918770..2920122	b2789	reverse
2926251..2928965	b2796 b2797	forward
2929887..2931710	b2799 b2800	reverse
2932257..2938121	b2801 b2802 b2803 b2804 b2805	forward
3044190..3048689	b2903 b2904 b2905	reverse
3055200..3056432	b2913	reverse
3056688..3057347	b2914	reverse
3057775..3058668	b2916	forward
3068187..3071713	b2925 b2926 b2927	reverse
3080899..3083933	b2937 b2938	reverse
3088369..3089076	b2945	forward
3097704..3098750	b2957	reverse
3101035..3104992	b2961 b2962 b2963 b2964	forward
3117619..3126043	b2975 b2976 b2977 b4467 b4468 b2979	reverse
3126294..3127058	b2980	forward
3149272..3150006	b3006	reverse
3165873..3166566	b3021 b3022	reverse
3181835..3182740	b3041 sroG	reverse
3189761..3189961	b3049	reverse
3194823..3198987	b3053 b3054	reverse
3204485..3205998	b3061 b3062	forward
3206046..3207509	b3063	forward
3208803..3212910	b3065 b3066 b3067	forward
3217516..3218895	b3073	forward
3239849..3242763	b3091 b3092	reverse
3243126..3244544	b3093	forward
3256307..3260440	b4471 b3113 b3114	reverse
3260474..3263039	b3115 b3116	reverse
3264149..3265087	b3118	reverse
3273304..3274875	b3128	forward
3294431..3295006	b3150	forward
3302595..3303839	b3161	reverse
3323023..3325686	b3178 b3179	reverse
3326261..3326737	b3181	reverse
3341402..3346260	b3200 b3201 b3202 b3203 b3204 b3205 b3206	forward
3346474..3347106	b3207	forward
3348711..3351047	b3210	reverse
3352654..3359962	b3212 b3213 b3214	forward
3374301..3375442	b3228 b3229	reverse
3396409..3399109	b3249 b3250 b3251	reverse
3403458..3405288	b3255 b3256	forward
3405397..3407973	b3257 b3258 b3259	forward
3408302..3409589	b3260 b3261	forward
3413055..3416159	b3266	forward
3427788..3429984	b3280 b3281 b3282 b3283	reverse
3430458..3431582	b4473	reverse
3431712..3433183	b3287 b3288	forward
3436046..3436456	b3291	forward
3465182..3467875	b3338	reverse
3483436..3483840	b3356	reverse
3489747..3490319	b3363	reverse
3492033..3497223	b3365 b3366 b3367 b3368	forward
3532538..3534606	b3404 b3405	reverse
3542904..3544221	b3413 b3414	forward
3544581..3545897	b3415	forward
3546008..3550495	b3416 b3417	reverse
3551107..3553812	b3418	forward
3556290..3557888	b3422	forward
3557870..3559846	b3423 b3424 b3425	reverse
3562157..3571525	b3428 b3429 b3430 b3431 b3432	reverse
3573744..3576749	b4476 b3437 b3438	reverse
3590747..3595583	b3454 b3455 b3456 b3457 b3458	reverse
3596578..3597681	b3460	reverse
3597952..3598806	b3461	reverse
3638134..3638568	b3495	forward
3645728..3645877	b4613	reverse
3646958..3648685	b3502 b3503	forward
3651984..3653236	b3506 b3507	forward
3653278..3654763	b3508 b3509 b3510	reverse
3656389..3661550	b3512 b3513 b3514	forward
3661913..3663833	b3515 b3516	reverse
3674313..3676388	b3524	reverse
3678467..3679963	b3527	reverse
3680184..3681470	b3528	reverse
3683723..3693259	b3530 b3531 b3532 b3533	reverse
3693256..3693984	b3534	reverse
3698003..3698110	b4453	reverse
3718072..3718284	b3556	forward
3719177..3720072	b3558	forward
3720351..3723341	b3559 b3560	reverse
3725940..3728788	b3564 b3565	reverse
3729154..3730146	b3566	forward
3731743..3734180	b3568 b3569	forward
3739707..3740555	b3574	reverse
3740756..3741754	b3575	forward
3746600..3748804	b3581 b3582 b3583	forward
3756040..3759272	b3590 b3591	reverse
3770304..3774182	b3599 b3600 b3601	forward
3779764..3780585	b3607	reverse
3792010..3796230	b3619 b3620 b3621 b3622	forward
3796262..3806121	b3623 b3624 b3625 b3626 b3627 b3628 b3629 b3630 b3631 b3632	reverse
3808366..3810582	b3635 b3636 b3637 b3638	reverse
3813150..3814572	b3642 b3643	reverse
3814699..3815562	b3644	forward
3830242..3833952	b3656 b3657	reverse
3838572..3839762	b3662	reverse
3846657..3851011	b3668 b3669 b3670 b3671 b3672	reverse
3851576..3851665	b4618	forward
3864492..3865445	b3686 b3687	reverse
3875728..3878142	b3699	reverse
3882359..3882875	b3703 b3704	forward
3895529..3896632	b3716 b3717	forward
3903754..3904590	b3723	reverse
3904876..3909548	b3724 b3725 b3726 b3727 b3728	reverse
3909862..3913223	b3729 b3730	reverse
3913576..3920463	b3731 b3732 b3733 b3734 b3735 b3736 b3737 b3738 b3739	reverse
3921080..3925026	b3740 b3741 b3742 b3743	reverse
3931374..3937242	b3748 b3749 b3750 b3751 b3752 b3753	forward
3948345..3954898	b3766 b4669 ilvG_1 ilvG_2 b3769 b3770 b3771 b3772	forward
3958700..3960721	b3778	forward
3964254..3965699	b3782 b3783	forward
3996006..3998168	b3813	forward
3999449..4000399	b3816	forward
4002885..4003754	b3821	forward
4019968..4022359	b3836 b3838 b3839 b4483	forward
4040438..4042067	b3859 b3860	forward
4050068..4051441	b3867	forward
4051892..4056057	b3868 b3869 b3870	reverse
4098833..4099453	b3908	forward
4103843..4104343	b4484	forward
4107953..4108708	b3918	forward
4112592..4116113	b3925 b3926 b3927	reverse
4116868..4118372	b3929 b3930	reverse
4118439..4120310	b3931 b3932	reverse
4126101..4126418	b3938	reverse
4160193..4161293	b3965	reverse
4172099..4173049	b3974	reverse
4175381..4176311	b3981 b3982	forward
4176470..4187596	b3983 b3984 b3985 b3986 b3987 b3988	forward
4187809..4188348	b3989	forward
4198304..4198576	b4000	forward
4211703..4212146	b4012	reverse
4212303..4213232	b4013	forward
4213501..4218355	b4014 b4015 b4016	forward
4233929..4234171	b4026	forward
4235657..4237753	b4029	forward
4240649..4244442	b4032 b4033 b4034	reverse
4252066..4254489	b4041	reverse
4265137..4266330	b4054	forward
4272148..4272684	b4059	forward
4275083..4275406	b4062	reverse
4275492..4275956	b4063	forward
4281276..4285394	b4067 b4068 b4069	reverse
4311373..4311822	b4090	forward
4336277..4338544	b4117	reverse
4338743..4339651	b4118	reverse
4339934..4342813	b4119 b4120	forward
4343703..4346767	b4122 b4123	reverse
4363495..4366350	b4138 b4139	reverse
4366687..4367163	b4140	forward
4374340..4374722	b4410 b4411	forward
4375212..4375745	b4149	reverse
4375834..4376967	b4150	reverse
4377030..4380341	b4151 b4152 b4153 b4154	reverse
4390915..4390968	b4670	forward
4392089..4402327	b4167 b4168 b4169 b4170 b4171 b4172 b4173 b4174 b4175	forward
4402710..4404008	b4177	forward
4404213..4409274	b4178 b4179 b4180 b4181 b4182	forward
4416584..4417648	b4192	reverse
4418003..4422409	b4193 b4194 b4195 b4196 b4197 b4198	forward
4429344..4430006	b4209	reverse
4436731..4437285	b4216	reverse
4439561..4440199	b4219	reverse
4457923..4460683	b4237 b4238	reverse
4461077..4464203	b4239 b4240	reverse
4464322..4465269	b4241	reverse
4476496..4476912	b4255	forward
4479005..4482303	b4258 b4259	reverse
4488164..4490548	b4264 b4265	reverse
4490610..4492429	b4266 b4267	reverse
4505220..4505486	b4283	forward
4508713..4510437	b4287 b4288	reverse
4511429..4514700	b4290 b4291	reverse
4514787..4516258	b4292 b4293	reverse
4538980..4539582	b4312	forward
4540060..4540656	b4313	forward
4547976..4549319	b4321	reverse
4555016..4555408	b4326	forward
4577522..4577863	b4347	reverse
4597718..4599973	b4360 b4361 b4362 b4363	reverse
4600111..4600881	b4364	reverse
4601500..4602860	b4365 b4366	forward
4612703..4613566	b4379	reverse
4615346..4619625	b4381 b4382 b4383 b4384	forward
4630783..4631109	b4393	forward
4633544..4636143	b4397 b4398 b4399	forward
4636201..4637553	b4400	forward

## Sheet: M-P4
interval	Known TUs in the sample	strand
8238..9191	b0008	forward
20815..21078	b0023	reverse
28374..29195	b0031	forward
29651..34038	b0032 b0033	forward
34300..34695	b0034	forward
35377..41931	b0036 b0037 b0038 b0039 b0040	reverse
43188..44129	b0042	forward
45463..45750	b0044	forward
49823..50302	b0048	forward
50380..57109	b0049 b0050 b0051 b0052 b0053 b0054	reverse
72229..77299	b0066 b0067 b0068 sroA b0069	reverse
84368..85312	b0076	forward
85630..87848	b0077 b0078	forward
111649..113219	b0101 b0102 b0103	reverse
120178..121551	b0112	reverse
122092..129336	b0113 b0114 b0115 b0116	forward
131615..134212	b0118	forward
134788..136917	b0120 b0121 b0122	reverse
138835..141225	b0124	reverse
147944..149601	b0133 b0134	reverse
157253..159126	b0142 b0143	reverse
159186..161486	b0144 b0145 b0146	reverse
180884..182308	b0161	forward
182463..183620	b0162	forward
185123..189506	b0166 b0167 b0168	reverse
197928..208608	b0177 b0178 b0179 b0180 b0181 b0182 b0183 b0184	forward
209679..211820	b0186	forward
217057..218775	b0194	reverse
235535..236002	b0214	reverse
250898..253161	b0231 b0232 b0233 b0234	forward
254259..255716	b0237	reverse
255977..256435	b0238	forward
256527..257771	b0239	forward
257829..258230	b0240	forward
311598..312001	b4506 b0296	reverse
331595..332683	b0315	forward
358713..360370	b0340 b0341	forward
360473..365529	b0342 b0343 b0344	reverse
385431..387870	b0366 b0367 b0368	forward
400610..400870	b0382	forward
402927..404042	b0385	forward
405629..407329	b0388 b0389 b0390	forward
421739..423556	b0403	forward
425361..429700	b0406 b0407 b0408 b0409	forward
430353..431237	b0411	reverse
436385..440567	b0419 b0420 b0421 b0422	reverse
453696..454013	b0435	forward
455901..460466	b0437 b0438 b0439	forward
460675..460947	b0440	forward
471822..473476	b0450 b0451	forward
480478..484843	b0462 b0463	reverse
491316..493247	b0470	forward
494344..496218	b0473	forward
498238..499197	b0476	reverse
530519..531445	b0504	reverse
531675..532157	b0505	forward
532235..533050	b0506	forward
536720..536998	b0510	forward
538371..539732	b0512	forward
541112..542257	b0514	forward
574981..576048	b0553	reverse
592551..594666	b0570 b0571	reverse
594823..601080	b0572 b0573 b0574 b0575	forward
601182..602558	b0576	forward
607059..607211	b4415	forward
629117..631222	b0598	forward
638168..640541	b0605 b0606	forward
651458..653765	b0619 b0620	forward
656515..656724	b0623	forward
698797..702834	b0675 b0676 b0677 b0678	reverse
703167..705113	b0679	forward
705316..706980	b0680	forward
707557..709339	b0681 b0682	forward
709423..710688	b0683 b4637 b0684	reverse
710828..711121	b0685	reverse
712210..714421	b0687 b0688	forward
715170..715820	ybfG ybfH	reverse
738224..740148	b0707 b0708	forward
742050..745949	b0710 b0711 b0712 b0713 b0714	forward
752408..753691	b0720	reverse
754400..764272	b0721 b0722 b0723 b0724 b0726 b0727 b0728 b0729	forward
767201..769834	b0732	forward
784856..785908	b0754	forward
812749..814770	b0779	forward
814962..815870	b0780	reverse
849673..850188	b0814	forward
881199..881957	b0840	reverse
882896..884128	b0842	forward
890136..892656	b0850 b0851 b0852 b0853	forward
893007..897152	b0854 b0855 b0856 b0857	forward
899067..899798	b0860	reverse
900089..902957	b0861 b0862 b0863 b0864	reverse
914575..915270	b0875	reverse
921589..921813	b0880	reverse
922487..924763	b0882	forward
925448..925666	b0884	reverse
926697..930185	b0886 b0887	reverse
950495..953689	b0903 b0904	reverse
956876..959318	b0907 b0908	forward
960424..963335	b0910 b0911 b0912	forward
992500..995211	b0933 b0934 b0935	reverse
1018236..1019276	b0957	reverse
1031362..1036829	b0972 b0973 b0974 b0975 b0976 b0977	forward
1056485..1057177	b0995	reverse
1064808..1066049	b1002	forward
1073465..1074103	b1013	forward
1078528..1080036	b1015	forward
1084215..1085279	b1020	forward
1092099..1093457	b1025	forward
1100074..1102419	b1037 b1038 b1039 b1040	reverse
1103174..1104125	b1041 b1042	forward
1114885..1115805	b1054	reverse
1116030..1117082	b1055	forward
1140405..1143590	b1084	reverse
1146017..1152403	b1088 b1089 b1090 b1091 b1092 b1093 b1094 b1095	forward
1157092..1158525	b1101	forward
1158585..1160774	b1102	reverse
1187539..1189670	b1129 b1130	reverse
1189839..1191854	b1131 b1132	reverse
1215012..1216219	b1164 b1165 b1166 b1167	forward
1228706..1229617	b1182	reverse
1229990..1231677	b1183 b1184	forward
1234161..1234880	b1187	forward
1244902..1246599	b1197	reverse
1255944..1257736	b1203 b1204	reverse
1262937..1266150	b1210 b1211 b1212	forward
1266147..1268242	b1213 b1214 b1215	forward
1271342..1272425	b1217 b1218	forward
1288429..1290478	b1234 b1235	forward
1290680..1291588	b1236	forward
1294669..1297344	b1241	reverse
1309113..1309832	b1252	forward
1310375..1311687	b1254 b1255	reverse
1312742..1314059	b1257 b1258 b1259	reverse
1314440..1321106	b1260 b1261 b1262 b1263 b1264 b1265	reverse
1333855..1336530	b1276	forward
1341134..1341352	b1283	reverse
1345002..1346936	b1286	reverse
1364959..1365936	b1303	reverse
1366103..1368027	b1304 b1305 b1306 b1307 b1308	forward
1382141..1386285	b1321 b1322 b1323	forward
1386329..1386835	b1324	reverse
1444402..1445307	b1384	reverse
1445543..1447042	b1385	forward
1449621..1451666	b1387	reverse
1451951..1452880	b1388	forward
1453188..1461462	b1390 b1391 b1392 b1393 b1394 b1395 b1396 b1397 b1398	forward
1461563..1463085	b1399 b1400	forward
1486256..1487695	b1415	forward
1496962..1497501	b1427	forward
1553850..1554304	b1480 b1481	reverse
1561358..1565164	b1489 b1490	reverse
1566978..1570069	b1492 b1493	reverse
1596641..1599265	b1511 b1512	reverse
1599514..1603063	b1513 b1514 b1515	forward
1603075..1606128	b1516 b1517 b1518 b1519	forward
1607253..1608704	b1521	reverse
1616267..1616932	b1529	reverse
1617144..1618231	b1530 b1531 b1532	forward
1618262..1619161	b1533	reverse
1620670..1620765	b4599	forward
1620984..1621874	b1535	reverse
1643143..1643896	b1562 b1563 b1564	reverse
1644429..1644761	b1566	forward
1647633..1648009	b1575 b1576	forward
1648102..1649022	b1577	forward
1649536..1650732	b1579	forward
1669400..1669708	b1597	forward
1672996..1675927	b1602 b1603	reverse
1684755..1686401	b1612	reverse
1686600..1687775	b1613	forward
1696176..1697204	b1620	reverse
1697379..1700153	b1621 b1622	forward
1702575..1702700	b4409	forward
1703274..1710182	b1626 b1627 b1628 b1629 b1630 b1631 b1632 b1633	forward
1713050..1716031	b1636 b1637 b1638	reverse
1719049..1722157	b1643 b1644 b1645	forward
1722158..1722679	b1646	reverse
1724047..1725780	b1649 b1650	forward
1739437..1740585	b1661	forward
1746771..1752501	b1669 b1670 b1671 b1672 b1673 b1674	reverse
1753722..1755134	b1676	forward
1755445..1755681	b1677	forward
1786459..1787505	b1704	forward
1793277..1800594	b1712 b1713 b1714 b1715 b1716 b1717 b1718 b1719	reverse
1804394..1805323	b1723	forward
1808235..1808825	b1728	forward
1811445..1811687	b1731	reverse
1811891..1814152	b1732	forward
1819942..1820280	b1739	reverse
1820482..1821309	b1740	forward
1821539..1822426	b1741	forward
1823164..1823649	b1743	reverse
1823979..1827758	b1744 b1745 b1746	reverse
1828786..1830006	b1748	reverse
1840395..1841738	b1761	forward
1843023..1846700	b1763 b1764 b1765	reverse
1884888..1886015	b1804	reverse
1886041..1887770	sroD b1805	reverse
1894956..1896320	b1814	forward
1909719..1910600	b1829	reverse
1930139..1932628	b1850 b1851	reverse
1939675..1940607	b1857	reverse
1940686..1942223	b1858 b1859	forward
1942370..1944000	b1860 b1861	reverse
1944879..1946656	b1863 b1864 b1865	reverse
1946774..1948546	b1866	reverse
1956544..1956984	b1874	reverse
1985897..1985983	b4663	reverse
1986740..1987237	b1905	forward
1987705..1988916	b1907	forward
1997609..1999813	b1920 b1921 b1922	reverse
2001896..2004102	b1924 b1925 b1926	forward
2004180..2005667	b1927	forward
2010724..2011038	b1937	reverse
2021992..2022615	b1951	forward
2033859..2034710	b1967	forward
2039399..2040049	b1973	forward
2057988..2058938	b1987	reverse
2059040..2059957	b1988	reverse
2061412..2063788	b1991 b1992 b1993	reverse
2069563..2072682	b2000	forward
2080780..2082207	b2011	forward
2088020..2095249	b2018 b2019 b2020 b2021 b2022 b2023 b2024 b2025 b2026	forward
2097886..2099292	b2029	reverse
2152040..2163022	b2074 b2075 b2076 b2077 b2078 b2079	forward
2169857..2175226	b2091 b2092 b2093 b2094 b2095 b2096	reverse
2180057..2180803	b2101	reverse
2194496..2195320	molR_1	forward
2209748..2210218	b2124	reverse
2217714..2220011	b2132	reverse
2242800..2244791	b2155	reverse
2270386..2275911	b2177 b2178 b2179 b2180	forward
2306713..2308427	b2212 b2213	reverse
2309668..2310771	b2215	reverse
2311510..2314849	b2216 b2217	forward
2350669..2354733	b2241 b2242 b2243	forward
2388070..2403094	b2276 b2277 b2278 b2279 b2280 b2281 b2282 b2283 b2284 b2285 b2286 b2287 b2288	reverse
2411492..2414913	b2296 b2297	forward
2416656..2417198	b2299	reverse
2419347..2420623	b2303 b2304	forward
2426079..2428785	b2311 b2312 b2313	reverse
2431034..2431948	b2316	reverse
2432104..2435873	b2317 b2318 b2319 b2320	reverse
2435972..2436967	b2321	forward
2475869..2478552	b2365 b2366	forward
2506483..2507448	b2388	reverse
2517279..2518694	b2400	reverse
2519615..2520499	b2405	reverse
2520751..2522900	b2406 b2407	reverse
2530431..2531402	b2414	forward
2531786..2534365	b2415 b2416 b2417	forward
2550374..2552146	b2435 b2436	forward
2576688..2579661	b2464 b2465	forward
2589269..2590984	b2471 b2472 b4547	forward
2595853..2597782	b2477 b2478	reverse
2597928..2598500	b2479	forward
2604284..2612804	b2485 b2486 b2487 b2488 b2489 b2490 b2491 b2492	forward
2616097..2616843	b2496	reverse
2616893..2618894	b2497 b2498	reverse
2628980..2632092	b2507 b2508	reverse
2638617..2639826	sroE b2515	reverse
2654558..2657489	b2524 b2525 b2526 b2527	reverse
2661464..2662267	b2533	forward
2667054..2671271	b2538 b2539 b2540 b2541 b2542	forward
2683857..2685047	b2552	forward
2685092..2686825	b2553 b2554	reverse
2697685..2697945	b2562	forward
2698081..2698219	b4607 shoB	reverse
2698640..2702085	b2563 b2564 b2565 b2566 b2567	reverse
2702357..2705146	b2568 b2569	reverse
2705344..2708034	b2570 b2571 b2572 b2573	reverse
2714088..2714471	b2579	reverse
2714776..2715465	b2580	forward
2729622..2732195	b2592	reverse
2735621..2736927	b2598 b2599	forward
2736970..2739172	b2600 b2601	reverse
2742205..2744207	b2606 b2607 b2608 b2609	reverse
2748137..2748730	b2614	reverse
2794892..2795050	b2666	reverse
2796113..2796517	b2669	reverse
2798745..2798990	b2673	forward
2801524..2802483	b2676	forward
2812240..2812755	b2687	reverse
2817403..2820033	b2697	reverse
2820161..2821791	b2698 b2699	reverse
2823854..2828800	b2702 b2703 b2704 b2705 b2706 b2707 b2708	forward
2830498..2833067	b2710 b2711	forward
2833195..2836127	b2712 b2713	reverse
2840595..2844493	b2717 b2718 b2719 b2720 b2721	reverse
2847996..2848457	b2725	reverse
2848669..2854438	b2726 b2727 b2728 b2729 b2730 b2731	forward
2854475..2854828	b2732	reverse
2855115..2857676	b2733	forward
2871409..2874351	b2750 b2751 b2752	reverse
2876591..2880164	b2754 b2755 b2756 b2757 b2758	reverse
2880177..2882160	b2759 b2760	reverse
2904665..2907688	b2779 b2780	reverse
2907916..2911673	b2781 b2782 b2783 b2784	reverse
2916067..2920122	b2787 b2788 b2789	reverse
2926251..2928965	b2796 b2797	forward
2929887..2931710	b2799 b2800	reverse
2932257..2938121	b2801 b2802 b2803 b2804 b2805	forward
3044190..3048689	b2903 b2904 b2905	reverse
3055200..3056432	b2913	reverse
3056688..3057347	b2914	reverse
3057775..3058668	b2916	forward
3068187..3071713	b2925 b2926 b2927	reverse
3080899..3083933	b2937 b2938	reverse
3088369..3089076	b2945	forward
3097704..3098750	b2957	reverse
3101035..3104992	b2961 b2962 b2963 b2964	forward
3117619..3126043	b2975 b2976 b2977 b4467 b4468 b2979	reverse
3126294..3127058	b2980	forward
3148840..3150006	b3005 b3006	reverse
3165873..3166566	b3021 b3022	reverse
3181835..3182740	b3041 sroG	reverse
3189761..3189961	b3049	reverse
3194823..3198987	b3053 b3054	reverse
3204485..3205998	b3061 b3062	forward
3208803..3212910	b3065 b3066 b3067	forward
3217516..3218895	b3073	forward
3239849..3242763	b3091 b3092	reverse
3243126..3244544	b3093	forward
3256307..3263039	b4471 b3113 b3114 b3115 b3116	reverse
3264149..3265087	b3118	reverse
3273304..3274875	b3128	forward
3294431..3295006	b3150	forward
3302595..3303839	b3161	reverse
3323023..3325686	b3178 b3179	reverse
3326261..3326737	b3181	reverse
3341402..3346260	b3200 b3201 b3202 b3203 b3204 b3205 b3206	forward
3346474..3347106	b3207	forward
3348711..3351047	b3210	reverse
3352654..3359962	b3212 b3213 b3214	forward
3374301..3375442	b3228 b3229	reverse
3396409..3399109	b3249 b3250 b3251	reverse
3403458..3405288	b3255 b3256	forward
3405397..3407973	b3257 b3258 b3259	forward
3408302..3409589	b3260 b3261	forward
3413055..3416159	b3266	forward
3427788..3429984	b3280 b3281 b3282 b3283	reverse
3430458..3431582	b4473	reverse
3431712..3433183	b3287 b3288	forward
3436046..3436456	b3291	forward
3465182..3467875	b3338	reverse
3483436..3483840	b3356	reverse
3489747..3490319	b3363	reverse
3492033..3497223	b3365 b3366 b3367 b3368	forward
3532538..3534606	b3404 b3405	reverse
3542904..3544221	b3413 b3414	forward
3544581..3545897	b3415	forward
3546008..3550495	b3416 b3417	reverse
3551107..3553812	b3418	forward
3556290..3557888	b3422	forward
3557870..3559846	b3423 b3424 b3425	reverse
3562157..3571525	b3428 b3429 b3430 b3431 b3432	reverse
3573744..3576749	b4476 b3437 b3438	reverse
3590747..3595583	b3454 b3455 b3456 b3457 b3458	reverse
3596578..3597681	b3460	reverse
3597952..3598806	b3461	reverse
3638134..3638568	b3495	forward
3645728..3645877	b4613	reverse
3646551..3648685	b3501 b3502 b3503	forward
3651984..3653236	b3506 b3507	forward
3653278..3654763	b3508 b3509 b3510	reverse
3656389..3661550	b3512 b3513 b3514	forward
3661913..3663833	b3515 b3516	reverse
3674313..3676388	b3524	reverse
3678467..3679963	b3527	reverse
3680184..3681470	b3528	reverse
3683723..3693259	b3530 b3531 b3532 b3533	reverse
3693256..3693984	b3534	reverse
3698003..3698110	b4453	reverse
3718072..3718284	b3556	forward
3719177..3720072	b3558	forward
3720351..3723341	b3559 b3560	reverse
3725940..3728788	b3564 b3565	reverse
3729154..3734180	b3566 b3567 b3568 b3569	forward
3739707..3740555	b3574	reverse
3740756..3741754	b3575	forward
3745107..3748804	b3580 b3581 b3582 b3583	forward
3756040..3759272	b3590 b3591	reverse
3770304..3774182	b3599 b3600 b3601	forward
3779764..3780585	b3607	reverse
3792010..3796230	b3619 b3620 b3621 b3622	forward
3796262..3806121	b3623 b3624 b3625 b3626 b3627 b3628 b3629 b3630 b3631 b3632	reverse
3808366..3810582	b3635 b3636 b3637 b3638	reverse
3813150..3814572	b3642 b3643	reverse
3814699..3815562	b3644	forward
3830242..3833952	b3656 b3657	reverse
3838572..3839762	b3662	reverse
3845328..3851011	b3667 b3668 b3669 b3670 b3671 b3672	reverse
3851576..3851665	b4618	forward
3864492..3865445	b3686 b3687	reverse
3875728..3878142	b3699	reverse
3882359..3882875	b3703 b3704	forward
3895529..3896632	b3716 b3717	forward
3900312..3901724	b3721	reverse
3903754..3904590	b3723	reverse
3904876..3909548	b3724 b3725 b3726 b3727 b3728	reverse
3909862..3913223	b3729 b3730	reverse
3913576..3920463	b3731 b3732 b3733 b3734 b3735 b3736 b3737 b3738 b3739	reverse
3921080..3925026	b3740 b3741 b3742 b3743	reverse
3931374..3937242	b3748 b3749 b3750 b3751 b3752 b3753	forward
3948345..3954898	b3766 b4669 ilvG_1 ilvG_2 b3769 b3770 b3771 b3772	forward
3958700..3960721	b3778	forward
3964254..3965699	b3782 b3783	forward
3996006..3998168	b3813	forward
3999449..4000399	b3816	forward
4002885..4003754	b3821	forward
4019968..4022359	b3836 b3838 b3839 b4483	forward
4040438..4042067	b3859 b3860	forward
4050068..4051441	b3867	forward
4051892..4056057	b3868 b3869 b3870	reverse
4098833..4099453	b3908	forward
4103843..4104343	b4484	forward
4107953..4108708	b3918	forward
4113737..4116113	b3926 b3927	reverse
4116868..4118372	b3929 b3930	reverse
4118439..4120310	b3931 b3932	reverse
4126101..4126418	b3938	reverse
4160193..4161293	b3965	reverse
4172099..4173049	b3974	reverse
4175381..4176311	b3981 b3982	forward
4176470..4187596	b3983 b3984 b3985 b3986 b3987 b3988	forward
4187809..4188348	b3989	forward
4198304..4198576	b4000	forward
4211703..4212146	b4012	reverse
4212303..4213232	b4013	forward
4213501..4218355	b4014 b4015 b4016	forward
4233929..4234171	b4026	forward
4234920..4237753	b4028 b4029	forward
4241554..4244442	b4033 b4034	reverse
4252066..4254489	b4041	reverse
4265137..4266330	b4054	forward
4272148..4272684	b4059	forward
4275083..4275406	b4062	reverse
4275492..4275956	b4063	forward
4281276..4285394	b4067 b4068 b4069	reverse
4311373..4311822	b4090	forward
4336277..4338544	b4117	reverse
4338743..4339651	b4118	reverse
4339934..4342813	b4119 b4120	forward
4343703..4346767	b4122 b4123	reverse
4363495..4366350	b4138 b4139	reverse
4366687..4367163	b4140	forward
4374340..4374722	b4410 b4411	forward
4375212..4375745	b4149	reverse
4375834..4376967	b4150	reverse
4377030..4380341	b4151 b4152 b4153 b4154	reverse
4390915..4390968	b4670	forward
4392089..4402327	b4167 b4168 b4169 b4170 b4171 b4172 b4173 b4174 b4175	forward
4402710..4404008	b4177	forward
4404213..4409274	b4178 b4179 b4180 b4181 b4182	forward
4416584..4417648	b4192	reverse
4418003..4422409	b4193 b4194 b4195 b4196 b4197 b4198	forward
4429344..4430006	b4209	reverse
4436731..4437285	b4216	reverse
4439561..4440199	b4219	reverse
4457923..4460683	b4237 b4238	reverse
4461077..4464203	b4239 b4240	reverse
4464322..4465269	b4241	reverse
4476496..4476912	b4255	forward
4479005..4482303	b4258 b4259	reverse
4488164..4490548	b4264 b4265	reverse
4490610..4492429	b4266 b4267	reverse
4492646..4493209	b4268	forward
4505220..4505486	b4283	forward
4508713..4514700	b4287 b4288 b4289 b4290 b4291	reverse
4514787..4516258	b4292 b4293	reverse
4538980..4539582	b4312	forward
4540060..4540656	b4313	forward
4547976..4549319	b4321	reverse
4555016..4555408	b4326	forward
4577522..4577863	b4347	reverse
4597718..4599973	b4360 b4361 b4362 b4363	reverse
4600111..4600881	b4364	reverse
4601500..4602860	b4365 b4366	forward
4612703..4613566	b4379	reverse
4615346..4619625	b4381 b4382 b4383 b4384	forward
4630783..4631109	b4393	forward
4633544..4637553	b4397 b4398 b4399 b4400	forward
