# Supplementary material for: Directional RNA-seq reveals highly complex condition-dependent transcriptomes in E. coli K12 through accurate full-length transcripts assembling
Source: BMC Genomics. 2013 Jul 30;14:520. doi: 10.1186/1471-2164-14-520 (PMC3734233; doi:10.1186/1471-2164-14-520)
Supplement: Additional file 3 — The confirmed operons and training set in the H. pylori samples. [file 1471-2164-14-520-S3.xlsx]

## Sheet: Confirmed_operons_with_DOOR
Interval	Confirmed operons	Strand
217..2597	HP0001 HP0002 HP0003 HP0004	-
2719..4233	HP0005 HP0006	+
7603..9624	HP0010 HP0011	-
13702..16611	HP0015 HP0016 HP0017	+
18380..20559	HP0019 HP0020	+
20569..22717	HP0021 HP0022	-
22903..22995	HP0024	+
27557..29434	HP0027 HP0028	+
29411..31852	HP0029 HP0030	-
45041..49283	HP0047 HP0048 HP0049	-
52459..61298	HP0053 HP0054 HP0055 HP0056	-
63145..71963	HP0059 HP0060 HP0061 HP0062 HP0063 HP0064 HP0065 HP0066	+
80196..81647	HP0076 HP0077	+
88833..89644	HP0083 HP0084	-
89957..94967	HP0085 HP0086 HP0087 HP0088	-
95191..96826	HP0089 HP0090	-
98936..99840	HP0093 HP0094	-
101643..103921	HP0097 HP0098	-
108215..110722	HP0102 HP0103	-
112828..115420	HP0105 HP0106 HP0107	-
116362..119653	HP0109 HP0110 HP0111	-
119980..120992	HP0112 HP0113	+
124658..127787	HP0116 HP0117	+
131053..134784	HP0120 HP0121	-
138407..139444	HP0127 HP0128	+
142227..144835	HP0132 HP0133	-
146813..150111	HP0136 HP0137 HP0138 HP0139	-
150342..153703	HP0140 HP0141	+
153727..156164	HP0142 HP0143	-
162928..167616	HP0153 HP0154 HP0155 HP0156 HP0157 HP0158	+
170704..174455	HP0162 HP0163 HP0164 HP0165 HP0166	-
174691..177485	HP0167 HP0168 HP0169 HP0170	-
177560..178651	HP0171	-
178712..181434	HP0172 HP0173 HP0174	-
181865..184289	HP0175 HP0176 HP0177	+
184798..187739	HP0178 HP0179 HP0180	-
187997..192814	HP0181 HP0182 HP0183 HP0184 HP0185	+
193210..194900	HP0186 HP0187 HP0188	-
195596..200777	HP0190 HP0191 HP0192 HP0193	-
208866..209249	HP0204	-
222220..226991	HP0214 HP0215 HP0216 HP0217	+
228339..230504	HP0220 HP0221	+
232467..233649	HP0224 HP0225	+
241193..244379	HP0231 HP0232 HP0233 HP0234	+
246258..252706	HP0236 HP0237 HP0238 HP0239 HP0240 HP0241 HP0242 HP0243	-
252912..255396	HP0244 HP0245 HP0246	-
255585..258718	HP0247 HP0248 HP0249	+
258801..261377	HP0250 HP0251	-
261719..264609	HP0252 HP0253 HP0254	+
264709..269342	HP0255 HP0256 HP0257 HP0258 HP0259	+
269378..270923	HP0260 HP0261	-
285032..288752	HP0277 HP0278 HP0279 HP0280	+
290018..297957	HP0282 HP0283 HP0284 HP0285 HP0286 HP0287 HP0288	+
306753..310830	HP0290 HP0291 HP0292 HP0293	+
314873..315468	HP0296 HP0297	+
315585..322917	HP0298 HP0299 HP0300 HP0301 HP0302 HP0303 HP0304	+
330588..331245	HP0315 HP0316	-
340832..343655	HP0325 HP0326 HP0327	+
343588..345305	HP0328 HP0329	-
345554..348820	HP0330 HP0331 HP0332 HP0333 HP0334	+
349106..349652	HP0335 HP0336	+
353995..358066	HP0347 HP0348 HP0349	-
358326..366984	HP0350 HP0351 HP0352 HP0353 HP0354 HP0355 HP0356	+
367133..369438	HP0357 HP0358	-
371188..374629	HP0361 HP0362 HP0363 HP0364	-
383091..384203	HP0374 HP0375	-
385340..390112	HP0377 HP0378 HP0379	+
391537..393587	HP0381 HP0382	-
395289..397612	HP0385 HP0386 HP0387	+
397646..399073	HP0388 HP0389	-
400052..411101	HP0391 HP0392 HP0393 HP0394 HP0395 HP0396 HP0397 HP0398 HP0399	-
411222..416621	HP0400 HP0401 HP0402 HP0403	-
416702..418973	HP0404 HP0405 HP0406	+
430899..438129	HP0417 HP0418 HP0419 HP0420 HP0421 HP0422	+
451722..454323	HP0433 HP0434 HP0435 HP0436	+
495165..497395	HP0473 HP0474 HP0475	+
499019..505078	HP0477 HP0478 HP0479 HP0480 HP0481	+
509352..512407	HP0486 HP0487	+
519534..521865	HP0493 HP0494	+
521862..522513	HP0495 HP0496	-
522742..526491	HP0497 HP0498 HP0499	+
531991..537376	HP0506 HP0507 HP0508 HP0509 HP0510	+
539973..541949	HP0513	+
542010..546233	HP0514 HP0515 HP0516 HP0517 HP0518	+
550217..554068	HP0524 HP0525 HP0526	-
554206..563995	HP0527 HP0528 HP0529 HP0530	-
564381..565915	HP0531 HP0532	+
568723..570788	HP0537 HP0538	+
570870..579087	HP0539 HP0540 HP0541 HP0542 HP0543 HP0544 HP0545 HP0546	-
579921..584437	HP0547 HP0548	+
584583..586704	HP0549 HP0550	-
586968..590551	HP0551 HP0552 HP0553 HP0554 HP0555	+
608300..615227	HP0578 HP0579 HP0580 HP0581 HP0582 HP0583 HP0584	-
630840..635265	HP0597 HP0598 HP0599	-
638932..640202	HP0602 HP0603	+
640268..647112	HP0604 HP0605 HP0606 HP0607 HP0608	+
647257..656818	HP0609 HP0610	+
656878..658335	HP0611 HP0612 HP0613	-
666410..671490	HP0621 HP0622 HP0623 HP0624	-
677958..683618	HP0631 HP0632 HP0633 HP0634 HP0635	+
686477..688581	HP0640 HP0641 HP0642	+
696662..699273	HP0651 HP0652 HP0653	-
700735..715013	HP0655 HP0656 HP0657 HP0658 HP0659 HP0660 HP0661 HP0662 HP0663 HP0664 HP0665 HP0666	+
715089..721206	HP0667 HP0668 HP0669 HP0670	+
731587..732513	HP0681 HP0682	-
734056..734803	HP0684 HP0685	+
739466..740277	HP0688 HP0689	+
740559..744447	HP0690 HP0691 HP0692 HP0693	+
745801..750768	HP0695 HP0696 HP0697	+
766154..768077	HP0711 HP0712 HP0713	+
768089..772205	HP0714 HP0715 HP0716 HP0717	-
773114..774083	HP0719 HP0720 HP0721	+
783151..785584	HP0728 HP0729 HP0730	-
785676..789257	HP0731 HP0732 HP0733	-
789377..792277	HP0734 HP0735 HP0736	-
800330..806371	HP0745 HP0746 HP0747 HP0748 HP0749 HP0750	+
806464..809542	HP0751 HP0752 HP0753 HP0754	+
814054..816147	HP0760 HP0761	-
816317..817764	HP0762 HP0763	+
821530..823204	HP0769 HP0770	+
823277..831004	HP0771 HP0772 HP0773 HP0774 HP0775 HP0776 HP0777	-
839580..843399	HP0786 HP0787	+
853092..854739	HP0796 HP0797	-
854858..857199	HP0798 HP0799 HP0800 HP0801 HP0802	-
866980..870373	HP0813 HP0814 HP0815 HP0816 HP0817	+
870442..872757	HP0818 HP0819	+
872931..876798	HP0820 HP0821 HP0822 HP0823	+
876887..878147	HP0824 HP0825	+
880765..883581	HP0829 HP0830	-
883640..885020	HP0831 HP0832	-
888471..894494	HP0836 HP0837 HP0838 HP0839 HP0840 HP0841 HP0842	+
894519..896798	HP0843 HP0844 HP0845	-
903788..906327	HP0852 HP0853	-
906519..910335	HP0854 HP0855 HP0856	+
910338..920358	HP0857 HP0858 HP0859 HP0860 HP0861 HP0862 HP0863 HP0864 HP0865 HP0866 HP0867 HP0868 HP0869	-
920417..922573	HP0870	-
924251..927088	HP0873 HP0874 HP0875	-
930391..931123	HP0878 HP0879	+
931603..932128	HP0880 HP0881	-
932818..935239	HP0883 HP0884	-
935407..938190	HP0885 HP0886	+
942347..944857	HP0888 HP0889 HP0890	-
945691..946264	HP0892 HP0893	-
946345..946969	HP0894 HP0895	-
950740..952819	HP0898 HP0899 HP0900	-
952928..953363	HP0901 HP0902	-
953461..956225	HP0903m HP0904 HP0905	-
958119..960838	HP0907 HP0908	+
960890..964658	HP0909 HP0910 HP0911	+
965177..968335	HP0912 HP0913	+
971028..973465	HP0915 HP0916	-
978353..988182	HP0921 HP0922 HP0923	+
988604..996029	HP0925 HP0926 HP0927 HP0928 HP0929 HP0930 HP0931 HP0932 HP0933 HP0934 HP0935	+
998323..1005306	HP0937 HP0938 HP0939 HP0940 HP0941 HP0942 HP0943 HP0944	-
1009199..1011557	HP0948 HP0949 HP0950	-
1011635..1012919	HP0951 HP0952	+
1012922..1020323	HP0953 HP0954 HP0955 HP0956 HP0957 HP0958 HP0959 HP0960 HP0961	-
1034745..1037590	HP0973 HP0974 HP0975	+
1039149..1042106	HP0977 HP0978	+
1047054..1048065	HP0983 HP0984	+
1051550..1053595	HP0989 HP0990	+
1053600..1054615	HP0991 HP0992	-
1054815..1055841	HP0993 HP0994	+
1063428..1064940	HP1001 HP1002	+
1064965..1066874	HP1003 HP1004	-
1068021..1069929	HP1006 HP1007	-
1079833..1081392	HP1017	+
1081440..1085028	HP1018 HP1019 HP1020 HP1021	+
1087633..1090052	HP1024 HP1025 HP1026	+
1099194..1100786	HP1039 HP1040	-
1100927..1104202	HP1041 HP1042	+
1109179..1113900	HP1046 HP1047 HP1048 HP1049 HP1050	-
1113954..1115336	HP1051 HP1052	-
1119911..1121733	HP1058 HP1059	+
1121801..1125242	HP1060 HP1061 HP1062 HP1063 HP1064 HP1065	+
1135905..1138785	HP1077 HP1078 HP1079	-
1138896..1141741	HP1080 HP1081 HP1082	-
1162198..1165166	HP1101 HP1102 HP1103	+
1199764..1206626	HP1138 HP1139 HP1140 HP1141 HP1142 HP1143	-
1217638..1219118	HP1154 HP1155	+
1219226..1226379	HP1156 HP1157 HP1158 HP1159	+
1226470..1228145	HP1160 HP1161 HP1162	-
1228239..1229429	HP1163 HP1164	+
1236572..1238646	HP1169 HP1170 HP1171	+
1245964..1249171	HP1178 HP1179 HP1180	-
1249488..1251599	HP1181 HP1182	+
1250838..1251599	HP1182	+
1251608..1254164	HP1183 HP1184	-
1251608..1252759	HP1183	-
1259619..1261974	HP1189 HP1190	-
1295704..1299975	HP1220 HP1221 HP1222	-
1300041..1301496	HP1223 HP1224 HP1225	+
1303120..1307137	HP1228 HP1229 HP1230 HP1231 HP1232	+
1308086..1310233	HP1234 HP1235	+
1313614..1316731	HP1240 HP1241	-
1320338..1321595	HP1244 HP1245 HP1246	-
1321749..1330682	HP1247 HP1248 HP1249 HP1250 HP1251 HP1252 HP1253 HP1254	-
1330799..1333711	HP1255 HP1256 HP1257 HP1258 HP1259	+
1352363..1358769	HP1277 HP1278 HP1279 HP1280 HP1281 HP1282	-
1358992..1362349	HP1283 HP1284 HP1285	-
1364308..1365215	HP1288 HP1289	+
1365401..1366665	HP1290 HP1291	+
1367372..1370301	HP1292 HP1293 HP1294 HP1295 HP1296 HP1297	-
1370380..1381216	HP1298 HP1299 HP1300 HP1301 HP1302 HP1303 HP1304 HP1305 HP1306 HP1307 HP1308 HP1309 HP1310 HP1311 HP1312 HP1313 HP1314 HP1315 HP1316 HP1317 HP1318 HP1319 HP1320	-
1383299..1385608	HP1323 HP1324 HP1325	-
1385783..1391524	HP1326 HP1327 HP1328 HP1329	+
1391527..1393674	HP1330 HP1331 HP1332	-
1397819..1398773	HP1337 HP1338	-
1399036..1400745	HP1339 HP1340 HP1341	+
1403168..1407091	HP1343 HP1344 HP1345 HP1346	-
1407180..1411136	HP1347 HP1348 HP1349 HP1350	-
1411346..1413297	HP1351 HP1352	-
1413719..1427604	HP1353 HP1354 HP1355 HP1356 HP1357 HP1358 HP1359 HP1360 HP1361 HP1362 HP1363 HP1364 HP1365	-
1427688..1430607	HP1366 HP1367 HP1368	-
1430856..1436201	HP1369m HP1371	+
1436251..1440724	HP1372 HP1373 HP1374 HP1375 HP1376	-
1446953..1448028	HP1384 HP1385	-
1448099..1449674	HP1386 HP1387	+
1450188..1450962	HP1388 HP1389	+
1451757..1455819	HP1391 HP1392 HP1393 HP1394	-
1456778..1458467	HP1396 HP1397	-
1464048..1467736	HP1401 HP1402	-
1488625..1494962	HP1418 HP1419 HP1420 HP1421 HP1422 HP1423	-
1495812..1496039	HP1425	-
1497367..1502332	HP1428 HP1429 HP1430 HP1431	-
1506117..1507879	HP1434 HP1435	-
1508432..1510433	HP1437 HP1438 HP1439	+
1514043..1516909	HP1441 HP1442 HP1443 HP1444 HP1445 HP1446	+
1524949..1527402	HP1454 HP1455 HP1456 HP1457	-
1527772..1532546	HP1458 HP1459 HP1460	-
1538762..1540582	HP1468 HP1469	-
1566261..1569454	HP1492 HP1493 HP1494 HP1495	+
1569509..1571737	HP1496 HP1497 HP1498	+
1572835..1574234	HP1500 HP1501	-
1574847..1580194	HP1503 HP1504 HP1505 HP1506	-
1582845..1584293	HP1509 HP1510 HP1511	+
1584447..1588467	HP1512 HP1513	+
1590109..1594777	HP1516 HP1517 HP1518	-
1594908..1603959	HP1519 HP1520 HP1521 HP1522 HP1523	-
1604041..1605027	HP1524 HP1525	+
1609150..1612417	HP1530 HP1531 HP1532 HP1533	+
1615878..1618484	HP1538 HP1539 HP1540	-
1618609..1635437	HP1541 HP1542 HP1543 HP1544 HP1545 HP1546 HP1547 HP1548 HP1549 HP1550 HP1551 HP1552 HP1553	-
1635686..1637547	HP1554 HP1555	+
1645224..1646775	HP1563 HP1564	+
1647268..1653769	HP1565 HP1566 HP1567 HP1568 HP1569 HP1570 HP1571 HP1572	-
1654696..1657243	HP1574 HP1575 HP1576 HP1577	+
1657275..1660483	HP1578 HP1579 HP1580 HP1581	-
1663590..1664788	HP1585 HP1586	+
1667057..1667800	HP1589 HP1590	-

## Sheet: SRR031126
Interval	Sufficiently expressed operons	Strand
217..1105	HP0001 HP0002	-
1115..2597	HP0003 HP0004	-
2719..4233	HP0005 HP0006	+
7603..9624	HP0010 HP0011	-
13702..16611	HP0015 HP0016 HP0017	+
18380..20559	HP0019 HP0020	+
20569..22717	HP0021 HP0022	-
22903..22995	HP0024	+
27557..29434	HP0027 HP0028	+
29411..31852	HP0029 HP0030	-
45041..49283	HP0047 HP0048 HP0049	-
52459..61298	HP0053 HP0054 HP0055 HP0056	-
63145..63999	HP0059	+
67039..69189	HP0062 HP0063 HP0064	+
80196..81647	HP0076 HP0077	+
88833..89644	HP0083 HP0084	-
89957..92931	HP0085 HP0086 HP0087	-
95191..96826	HP0089 HP0090	-
98936..99840	HP0093 HP0094	-
101643..103921	HP0097 HP0098	-
108215..110722	HP0102 HP0103	-
112828..115420	HP0105 HP0106 HP0107	-
116362..119653	HP0109 HP0110 HP0111	-
124658..127787	HP0116 HP0117	+
132346..134784	HP0121	-
138407..139444	HP0127 HP0128	+
142227..144835	HP0132 HP0133	-
147281..150111	HP0137 HP0138 HP0139	-
150342..153703	HP0140 HP0141	+
154714..156164	HP0143	-
162928..166638	HP0153 HP0154 HP0155 HP0156 HP0157	+
170704..173752	HP0162 HP0163 HP0164 HP0165	-
174691..177485	HP0167 HP0168 HP0169 HP0170	-
177560..178651	HP0171	-
179897..181434	HP0173 HP0174	-
182781..184289	HP0176 HP0177	+
184798..187739	HP0178 HP0179 HP0180	-
187997..192814	HP0181 HP0182 HP0183 HP0184 HP0185	+
193210..194900	HP0186 HP0187 HP0188	-
195596..200777	HP0190 HP0191 HP0192 HP0193	-
208866..209249	HP0204	-
222220..226991	HP0214 HP0215 HP0216 HP0217	+
228339..230504	HP0220 HP0221	+
232467..233649	HP0224 HP0225	+
241193..244379	HP0231 HP0232 HP0233 HP0234	+
246258..252706	HP0236 HP0237 HP0238 HP0239 HP0240 HP0241 HP0242 HP0243	-
252912..255396	HP0244 HP0245 HP0246	-
255585..258718	HP0247 HP0248 HP0249	+
263195..264609	HP0253 HP0254	+
264709..268067	HP0255 HP0256 HP0257 HP0258	+
269378..270923	HP0260 HP0261	-
285032..288752	HP0277 HP0278 HP0279 HP0280	+
290018..297957	HP0282 HP0283 HP0284 HP0285 HP0286 HP0287 HP0288	+
306753..310830	HP0290 HP0291 HP0292 HP0293	+
314873..315468	HP0296 HP0297	+
315585..322917	HP0298 HP0299 HP0300 HP0301 HP0302 HP0303 HP0304	+
330588..330872	HP0315	-
341563..343655	HP0326 HP0327	+
343588..345305	HP0328 HP0329	-
345554..348820	HP0330 HP0331 HP0332 HP0333 HP0334	+
349106..349652	HP0335 HP0336	+
353995..356441	HP0347 HP0348	-
358326..366984	HP0350 HP0351 HP0352 HP0353 HP0354 HP0355 HP0356	+
367133..369438	HP0357 HP0358	-
372965..373594	HP0363	-
383091..384203	HP0374 HP0375	-
385340..388825	HP0377 HP0378	+
391537..393587	HP0381 HP0382	-
395289..397612	HP0385 HP0386 HP0387	+
397646..399073	HP0388 HP0389	-
400052..411101	HP0391 HP0392 HP0393 HP0394 HP0395 HP0396 HP0397 HP0398 HP0399	-
411222..416621	HP0400 HP0401 HP0402 HP0403	-
417035..418973	HP0405 HP0406	+
430899..438129	HP0417 HP0418 HP0419 HP0420 HP0421 HP0422	+
495165..497395	HP0473 HP0474 HP0475	+
500131..505078	HP0478 HP0479 HP0480 HP0481	+
509352..512407	HP0486 HP0487	+
519534..521865	HP0493 HP0494	+
521862..522513	HP0495 HP0496	-
522742..525409	HP0497 HP0498	+
531991..537376	HP0506 HP0507 HP0508 HP0509 HP0510	+
539973..541949	HP0513	+
542010..546233	HP0514 HP0515 HP0516 HP0517 HP0518	+
554206..563995	HP0527 HP0528 HP0529 HP0530	-
564381..565915	HP0531 HP0532	+
568723..570788	HP0537 HP0538	+
570870..579087	HP0539 HP0540 HP0541 HP0542 HP0543 HP0544 HP0545 HP0546	-
584583..586704	HP0549 HP0550	-
587196..588755	HP0552 HP0553	+
588768..590551	HP0554 HP0555	+
610342..615227	HP0579 HP0580 HP0581 HP0582 HP0583 HP0584	-
630840..635265	HP0597 HP0598 HP0599	-
641299..647112	HP0605 HP0606 HP0607 HP0608	+
647257..656818	HP0609 HP0610	+
657395..658335	HP0612 HP0613	-
666410..671490	HP0621 HP0622 HP0623 HP0624	-
679122..683618	HP0632 HP0633 HP0634 HP0635	+
686477..688581	HP0640 HP0641 HP0642	+
698132..698755	HP0652	-
700735..708520	HP0655 HP0656 HP0657 HP0658 HP0659	+
708530..709964	HP0660 HP0661	+
709973..715013	HP0662 HP0663 HP0664 HP0665 HP0666	+
715089..721206	HP0667 HP0668 HP0669 HP0670	+
731587..732513	HP0681 HP0682	-
734056..734803	HP0684 HP0685	+
739987..740277	HP0689	+
740559..744447	HP0690 HP0691 HP0692 HP0693	+
745801..750768	HP0695 HP0696 HP0697	+
766154..768077	HP0711 HP0712 HP0713	+
768089..772205	HP0714 HP0715 HP0716 HP0717	-
773114..774083	HP0719 HP0720 HP0721	+
783151..785270	HP0728 HP0729	-
785676..789257	HP0731 HP0732 HP0733	-
789377..792277	HP0734 HP0735 HP0736	-
800330..806371	HP0745 HP0746 HP0747 HP0748 HP0749 HP0750	+
806464..809542	HP0751 HP0752 HP0753 HP0754	+
814054..816147	HP0760 HP0761	-
821530..823204	HP0769 HP0770	+
823277..831004	HP0771 HP0772 HP0773 HP0774 HP0775 HP0776 HP0777	-
839580..843399	HP0786 HP0787	+
853092..854739	HP0796 HP0797	-
855343..856548	HP0799 HP0800 HP0801	-
866980..870373	HP0813 HP0814 HP0815 HP0816 HP0817	+
870442..872757	HP0818 HP0819	+
872931..876798	HP0820 HP0821 HP0822 HP0823	+
876887..878147	HP0824 HP0825	+
883640..885020	HP0831 HP0832	-
888471..894494	HP0836 HP0837 HP0838 HP0839 HP0840 HP0841 HP0842	+
894519..896798	HP0843 HP0844 HP0845	-
903788..906327	HP0852 HP0853	-
906519..910335	HP0854 HP0855 HP0856	+
910338..913283	HP0857 HP0858 HP0859	-
913292..920358	HP0860 HP0861 HP0862 HP0863 HP0864 HP0865 HP0866 HP0867 HP0868 HP0869	-
920417..922573	HP0870	-
924251..927088	HP0873 HP0874 HP0875	-
930391..931123	HP0878 HP0879	+
931603..932128	HP0880 HP0881	-
932818..935239	HP0883 HP0884	-
935407..938190	HP0885 HP0886	+
942347..944857	HP0888 HP0889 HP0890	-
945691..946264	HP0892 HP0893	-
946345..946611	HP0894	-
951858..952819	HP0899 HP0900	-
952928..953363	HP0901 HP0902	-
955554..956225	HP0905	-
958119..960838	HP0907 HP0908	+
960890..964658	HP0909 HP0910 HP0911	+
971028..973465	HP0915 HP0916	-
978353..987021	HP0921 HP0922	+
988604..991789	HP0925 HP0926 HP0927 HP0928	+
991805..996029	HP0929 HP0930 HP0931 HP0932 HP0933 HP0934 HP0935	+
998323..1001074	HP0937 HP0938 HP0939 HP0940	-
1001142..1003634	HP0941 HP0942	-
1003675..1005306	HP0943 HP0944	-
1010222..1011557	HP0949 HP0950	-
1011635..1012919	HP0951 HP0952	+
1012922..1017732	HP0953 HP0954 HP0955 HP0956 HP0957 HP0958	-
1017742..1020323	HP0959 HP0960 HP0961	-
1035819..1037590	HP0974 HP0975	+
1039149..1042106	HP0977 HP0978	+
1047054..1048065	HP0983 HP0984	+
1052927..1053595	HP0990	+
1053600..1054615	HP0991 HP0992	-
1054815..1055841	HP0993 HP0994	+
1063428..1064940	HP1001 HP1002	+
1066053..1066874	HP1004	-
1068021..1068554	HP1006	-
1079833..1081392	HP1017	+
1081440..1082868	HP1018 HP1019	+
1082890..1085028	HP1020 HP1021	+
1087633..1090052	HP1024 HP1025 HP1026	+
1099194..1100786	HP1039 HP1040	-
1100927..1104202	HP1041 HP1042	+
1109179..1113900	HP1046 HP1047 HP1048 HP1049 HP1050	-
1113954..1115336	HP1051 HP1052	-
1119911..1121733	HP1058 HP1059	+
1121801..1125242	HP1060 HP1061 HP1062 HP1063 HP1064 HP1065	+
1135905..1138785	HP1077 HP1078 HP1079	-
1138896..1141741	HP1080 HP1081 HP1082	-
1162198..1165166	HP1101 HP1102 HP1103	+
1199764..1206626	HP1138 HP1139 HP1140 HP1141 HP1142 HP1143	-
1217638..1219118	HP1154 HP1155	+
1219226..1226379	HP1156 HP1157 HP1158 HP1159	+
1226470..1228145	HP1160 HP1161 HP1162	-
1228239..1229429	HP1163 HP1164	+
1236572..1238646	HP1169 HP1170 HP1171	+
1245964..1249171	HP1178 HP1179 HP1180	-
1249488..1251599	HP1181 HP1182	+
1251608..1252759	HP1183	-
1259619..1261974	HP1189 HP1190	-
1295704..1299975	HP1220 HP1221 HP1222	-
1300041..1301496	HP1223 HP1224 HP1225	+
1303120..1307137	HP1228 HP1229 HP1230 HP1231 HP1232	+
1308086..1310233	HP1234 HP1235	+
1313614..1316731	HP1240 HP1241	-
1320338..1321157	HP1244 HP1245	-
1321749..1326072	HP1247 HP1248 HP1249 HP1250	-
1326081..1330682	HP1251 HP1252 HP1253 HP1254	-
1330799..1333711	HP1255 HP1256 HP1257 HP1258 HP1259	+
1352363..1358769	HP1277 HP1278 HP1279 HP1280 HP1281 HP1282	-
1358992..1362349	HP1283 HP1284 HP1285	-
1364730..1365215	HP1289	+
1365401..1366665	HP1290 HP1291	+
1367372..1369394	HP1292 HP1293 HP1294	-
1369404..1370301	HP1295 HP1296 HP1297	-
1370380..1373065	HP1298 HP1299 HP1300 HP1301	-
1373085..1374855	HP1302 HP1303 HP1304 HP1305	-
1374865..1375605	HP1306 HP1307	-
1375618..1380865	HP1308 HP1309 HP1310 HP1311 HP1312 HP1313 HP1314 HP1315 HP1316 HP1317 HP1318 HP1319	-
1383299..1385608	HP1323 HP1324 HP1325	-
1391527..1393674	HP1330 HP1331 HP1332	-
1397819..1398773	HP1337 HP1338	-
1399036..1400745	HP1339 HP1340 HP1341	+
1403168..1406083	HP1343 HP1344 HP1345	-
1407180..1411136	HP1347 HP1348 HP1349 HP1350	-
1411346..1413297	HP1351 HP1352	-
1414536..1420192	HP1354 HP1355 HP1356 HP1357 HP1358	-
1420205..1427604	HP1359 HP1360 HP1361 HP1362 HP1363 HP1364 HP1365	-
1427688..1430607	HP1366 HP1367 HP1368	-
1430856..1436201	HP1369m HP1371	+
1436251..1440724	HP1372 HP1373 HP1374 HP1375 HP1376	-
1446953..1448028	HP1384 HP1385	-
1448099..1449674	HP1386 HP1387	+
1451757..1455819	HP1391 HP1392 HP1393 HP1394	-
1456778..1458467	HP1396 HP1397	-
1464048..1467736	HP1401 HP1402	-
1488625..1494683	HP1418 HP1419 HP1420 HP1421 HP1422	-
1495812..1496039	HP1425	-
1497367..1502332	HP1428 HP1429 HP1430 HP1431	-
1506117..1507879	HP1434 HP1435	-
1509160..1510176	HP1438	+
1514043..1516909	HP1441 HP1442 HP1443 HP1444 HP1445 HP1446	+
1524949..1527402	HP1454 HP1455 HP1456 HP1457	-
1527772..1532546	HP1458 HP1459 HP1460	-
1538762..1540582	HP1468 HP1469	-
1566261..1569454	HP1492 HP1493 HP1494 HP1495	+
1569509..1571737	HP1496 HP1497 HP1498	+
1572835..1574234	HP1500 HP1501	-
1574847..1580194	HP1503 HP1504 HP1505 HP1506	-
1583630..1584293	HP1510 HP1511	+
1590109..1594777	HP1516 HP1517 HP1518	-
1595770..1597062	HP1520	-
1597196..1603959	HP1521 HP1522 HP1523	-
1604041..1605027	HP1524 HP1525	+
1609150..1612417	HP1530 HP1531 HP1532 HP1533	+
1615878..1618484	HP1538 HP1539 HP1540	-
1618609..1627917	HP1541 HP1542 HP1543 HP1544 HP1545 HP1546 HP1547	-
1627927..1629246	HP1548 HP1549	-
1629255..1635437	HP1550 HP1551 HP1552 HP1553	-
1635686..1637547	HP1554 HP1555	+
1645224..1646775	HP1563 HP1564	+
1647268..1653769	HP1565 HP1566 HP1567 HP1568 HP1569 HP1570 HP1571 HP1572	-
1654696..1657243	HP1574 HP1575 HP1576 HP1577	+
1657275..1660483	HP1578 HP1579 HP1580 HP1581	-
1663590..1664378	HP1585	+
1667057..1667800	HP1589 HP1590	-

## Sheet: SRR031127
Interval	Sufficiently expressed operons	Strand
217..2597	HP0001 HP0002 HP0003 HP0004	-
2719..4233	HP0005 HP0006	+
7603..9624	HP0010 HP0011	-
13702..16611	HP0015 HP0016 HP0017	+
18380..20559	HP0019 HP0020	+
20569..22717	HP0021 HP0022	-
22903..22995	HP0024	+
27557..29434	HP0027 HP0028	+
29411..31852	HP0029 HP0030	-
45041..49283	HP0047 HP0048 HP0049	-
52459..56186	HP0053 HP0054	-
56224..61298	HP0055 HP0056	-
63145..71963	HP0059 HP0060 HP0061 HP0062 HP0063 HP0064 HP0065 HP0066	+
80196..81647	HP0076 HP0077	+
88833..89644	HP0083 HP0084	-
89957..94967	HP0085 HP0086 HP0087 HP0088	-
95191..96826	HP0089 HP0090	-
98936..99840	HP0093 HP0094	-
101643..103921	HP0097 HP0098	-
108215..110722	HP0102 HP0103	-
112828..114475	HP0105 HP0106	-
118254..119653	HP0110 HP0111	-
124658..127787	HP0116 HP0117	+
132346..134784	HP0121	-
138407..139444	HP0127 HP0128	+
142227..144835	HP0132 HP0133	-
147281..150111	HP0137 HP0138 HP0139	-
153727..156164	HP0142 HP0143	-
162928..167616	HP0153 HP0154 HP0155 HP0156 HP0157 HP0158	+
170704..173752	HP0162 HP0163 HP0164 HP0165	-
174691..177485	HP0167 HP0168 HP0169 HP0170	-
177560..178651	HP0171	-
179897..181434	HP0173 HP0174	-
182781..184289	HP0176 HP0177	+
184798..187739	HP0178 HP0179 HP0180	-
187997..191989	HP0181 HP0182 HP0183 HP0184	+
193210..194900	HP0186 HP0187 HP0188	-
195596..200000	HP0190 HP0191 HP0192	-
208866..209249	HP0204	-
222220..226991	HP0214 HP0215 HP0216 HP0217	+
228339..230504	HP0220 HP0221	+
232467..233649	HP0224 HP0225	+
241193..244379	HP0231 HP0232 HP0233 HP0234	+
246258..252706	HP0236 HP0237 HP0238 HP0239 HP0240 HP0241 HP0242 HP0243	-
252912..255396	HP0244 HP0245 HP0246	-
257084..258718	HP0248 HP0249	+
258801..261377	HP0250 HP0251	-
261719..264609	HP0252 HP0253 HP0254	+
264709..269342	HP0255 HP0256 HP0257 HP0258 HP0259	+
269378..270923	HP0260 HP0261	-
285296..288752	HP0278 HP0279 HP0280	+
290018..297957	HP0282 HP0283 HP0284 HP0285 HP0286 HP0287 HP0288	+
306753..310830	HP0290 HP0291 HP0292 HP0293	+
314873..315468	HP0296 HP0297	+
315585..322917	HP0298 HP0299 HP0300 HP0301 HP0302 HP0303 HP0304	+
330588..330872	HP0315	-
341563..343655	HP0326 HP0327	+
343588..345305	HP0328 HP0329	-
345554..348820	HP0330 HP0331 HP0332 HP0333 HP0334	+
349106..349652	HP0335 HP0336	+
353995..356441	HP0347 HP0348	-
358326..366984	HP0350 HP0351 HP0352 HP0353 HP0354 HP0355 HP0356	+
367133..369438	HP0357 HP0358	-
371188..374629	HP0361 HP0362 HP0363 HP0364	-
383091..384203	HP0374 HP0375	-
386015..388825	HP0378	+
391537..393587	HP0381 HP0382	-
395289..397612	HP0385 HP0386 HP0387	+
397646..399073	HP0388 HP0389	-
400052..411101	HP0391 HP0392 HP0393 HP0394 HP0395 HP0396 HP0397 HP0398 HP0399	-
411222..416621	HP0400 HP0401 HP0402 HP0403	-
417035..418973	HP0405 HP0406	+
430899..435093	HP0417 HP0418 HP0419 HP0420	+
435098..438129	HP0421 HP0422	+
451722..453328	HP0433 HP0434	+
495165..497395	HP0473 HP0474 HP0475	+
500131..505078	HP0478 HP0479 HP0480 HP0481	+
509352..512407	HP0486 HP0487	+
519534..521865	HP0493 HP0494	+
521862..522513	HP0495 HP0496	-
522742..526491	HP0497 HP0498 HP0499	+
531991..537376	HP0506 HP0507 HP0508 HP0509 HP0510	+
539973..541949	HP0513	+
542010..546233	HP0514 HP0515 HP0516 HP0517 HP0518	+
550217..553464	HP0524 HP0525	-
554206..563995	HP0527 HP0528 HP0529 HP0530	-
568723..570788	HP0537 HP0538	+
570870..579087	HP0539 HP0540 HP0541 HP0542 HP0543 HP0544 HP0545 HP0546	-
579921..584437	HP0547 HP0548	+
585388..586704	HP0550	-
586968..590551	HP0551 HP0552 HP0553 HP0554 HP0555	+
608300..615227	HP0578 HP0579 HP0580 HP0581 HP0582 HP0583 HP0584	-
630840..635265	HP0597 HP0598 HP0599	-
638932..640202	HP0602 HP0603	+
640268..647112	HP0604 HP0605 HP0606 HP0607 HP0608	+
647257..656818	HP0609 HP0610	+
656878..658335	HP0611 HP0612 HP0613	-
666410..671490	HP0621 HP0622 HP0623 HP0624	-
680871..683618	HP0633 HP0634 HP0635	+
686477..688581	HP0640 HP0641 HP0642	+
698132..698755	HP0652	-
700735..709964	HP0655 HP0656 HP0657 HP0658 HP0659 HP0660 HP0661	+
709973..715013	HP0662 HP0663 HP0664 HP0665 HP0666	+
715089..721206	HP0667 HP0668 HP0669 HP0670	+
731587..732513	HP0681 HP0682	-
734056..734803	HP0684 HP0685	+
739466..740277	HP0688 HP0689	+
740559..744447	HP0690 HP0691 HP0692 HP0693	+
745801..750768	HP0695 HP0696 HP0697	+
766154..768077	HP0711 HP0712 HP0713	+
768089..772205	HP0714 HP0715 HP0716 HP0717	-
773114..774083	HP0719 HP0720 HP0721	+
784203..785584	HP0729 HP0730	-
785676..789257	HP0731 HP0732 HP0733	-
789377..792277	HP0734 HP0735 HP0736	-
800330..806371	HP0745 HP0746 HP0747 HP0748 HP0749 HP0750	+
806464..809542	HP0751 HP0752 HP0753 HP0754	+
814054..816147	HP0760 HP0761	-
816317..817764	HP0762 HP0763	+
821530..823204	HP0769 HP0770	+
823277..831004	HP0771 HP0772 HP0773 HP0774 HP0775 HP0776 HP0777	-
839580..843399	HP0786 HP0787	+
853092..854739	HP0796 HP0797	-
854858..855873	HP0798 HP0799	-
855886..856548	HP0800 HP0801	-
866980..870373	HP0813 HP0814 HP0815 HP0816 HP0817	+
870442..872757	HP0818 HP0819	+
872931..876798	HP0820 HP0821 HP0822 HP0823	+
876887..878147	HP0824 HP0825	+
883640..885020	HP0831 HP0832	-
888471..894494	HP0836 HP0837 HP0838 HP0839 HP0840 HP0841 HP0842	+
894519..896798	HP0843 HP0844 HP0845	-
903788..906327	HP0852 HP0853	-
906519..910335	HP0854 HP0855 HP0856	+
910338..920358	HP0857 HP0858 HP0859 HP0860 HP0861 HP0862 HP0863 HP0864 HP0865 HP0866 HP0867 HP0868 HP0869	-
920417..922573	HP0870	-
924251..927088	HP0873 HP0874 HP0875	-
930391..931123	HP0878 HP0879	+
931603..932128	HP0880 HP0881	-
932818..935239	HP0883 HP0884	-
935407..938190	HP0885 HP0886	+
942347..944857	HP0888 HP0889 HP0890	-
945691..946264	HP0892 HP0893	-
946345..946611	HP0894	-
951858..952819	HP0899 HP0900	-
952928..953363	HP0901 HP0902	-
955554..956225	HP0905	-
958119..960838	HP0907 HP0908	+
960890..964658	HP0909 HP0910 HP0911	+
971028..973465	HP0915 HP0916	-
978353..987021	HP0921 HP0922	+
988604..991789	HP0925 HP0926 HP0927 HP0928	+
991805..996029	HP0929 HP0930 HP0931 HP0932 HP0933 HP0934 HP0935	+
998323..1001074	HP0937 HP0938 HP0939 HP0940	-
1002282..1005306	HP0942 HP0943 HP0944	-
1009199..1011557	HP0948 HP0949 HP0950	-
1011635..1012919	HP0951 HP0952	+
1012922..1015036	HP0953 HP0954 HP0955	-
1015046..1017732	HP0956 HP0957 HP0958	-
1017742..1020323	HP0959 HP0960 HP0961	-
1034745..1037590	HP0973 HP0974 HP0975	+
1039149..1042106	HP0977 HP0978	+
1047054..1048065	HP0983 HP0984	+
1052927..1053595	HP0990	+
1053600..1054615	HP0991 HP0992	-
1054815..1055841	HP0993 HP0994	+
1064965..1066874	HP1003 HP1004	-
1068021..1068554	HP1006	-
1079833..1081392	HP1017	+
1081440..1082868	HP1018 HP1019	+
1082890..1085028	HP1020 HP1021	+
1087633..1090052	HP1024 HP1025 HP1026	+
1099194..1100786	HP1039 HP1040	-
1100927..1104202	HP1041 HP1042	+
1109179..1113900	HP1046 HP1047 HP1048 HP1049 HP1050	-
1113954..1115336	HP1051 HP1052	-
1119911..1121733	HP1058 HP1059	+
1121801..1125242	HP1060 HP1061 HP1062 HP1063 HP1064 HP1065	+
1135905..1138785	HP1077 HP1078 HP1079	-
1138896..1141741	HP1080 HP1081 HP1082	-
1162198..1165166	HP1101 HP1102 HP1103	+
1199764..1206626	HP1138 HP1139 HP1140 HP1141 HP1142 HP1143	-
1217638..1219118	HP1154 HP1155	+
1219226..1226379	HP1156 HP1157 HP1158 HP1159	+
1226470..1228145	HP1160 HP1161 HP1162	-
1228239..1229429	HP1163 HP1164	+
1237227..1238646	HP1170 HP1171	+
1245964..1249171	HP1178 HP1179 HP1180	-
1249488..1251599	HP1181 HP1182	+
1251608..1254164	HP1183 HP1184	-
1259619..1261974	HP1189 HP1190	-
1295704..1299975	HP1220 HP1221 HP1222	-
1300041..1301496	HP1223 HP1224 HP1225	+
1303120..1307137	HP1228 HP1229 HP1230 HP1231 HP1232	+
1308086..1310233	HP1234 HP1235	+
1313614..1316731	HP1240 HP1241	-
1320338..1321157	HP1244 HP1245	-
1321749..1330682	HP1247 HP1248 HP1249 HP1250 HP1251 HP1252 HP1253 HP1254	-
1330799..1333711	HP1255 HP1256 HP1257 HP1258 HP1259	+
1352363..1358769	HP1277 HP1278 HP1279 HP1280 HP1281 HP1282	-
1358992..1362349	HP1283 HP1284 HP1285	-
1364730..1365215	HP1289	+
1365401..1366665	HP1290 HP1291	+
1367372..1369394	HP1292 HP1293 HP1294	-
1369404..1370301	HP1295 HP1296 HP1297	-
1370380..1372621	HP1298 HP1299 HP1300	-
1373085..1374855	HP1302 HP1303 HP1304 HP1305	-
1374865..1375605	HP1306 HP1307	-
1375618..1376470	HP1308 HP1309 HP1310	-
1376483..1381216	HP1311 HP1312 HP1313 HP1314 HP1315 HP1316 HP1317 HP1318 HP1319 HP1320	-
1383299..1385608	HP1323 HP1324 HP1325	-
1385783..1391524	HP1326 HP1327 HP1328 HP1329	+
1391527..1393674	HP1330 HP1331 HP1332	-
1397819..1398773	HP1337 HP1338	-
1399036..1400745	HP1339 HP1340 HP1341	+
1403168..1406083	HP1343 HP1344 HP1345	-
1407180..1411136	HP1347 HP1348 HP1349 HP1350	-
1411346..1413297	HP1351 HP1352	-
1414536..1417043	HP1354	-
1417068..1427604	HP1355 HP1356 HP1357 HP1358 HP1359 HP1360 HP1361 HP1362 HP1363 HP1364 HP1365	-
1427688..1430607	HP1366 HP1367 HP1368	-
1436251..1440724	HP1372 HP1373 HP1374 HP1375 HP1376	-
1446953..1448028	HP1384 HP1385	-
1448099..1449674	HP1386 HP1387	+
1450188..1450962	HP1388 HP1389	+
1451757..1455819	HP1391 HP1392 HP1393 HP1394	-
1456778..1458467	HP1396 HP1397	-
1464048..1467736	HP1401 HP1402	-
1488625..1494683	HP1418 HP1419 HP1420 HP1421 HP1422	-
1495812..1496039	HP1425	-
1497367..1502332	HP1428 HP1429 HP1430 HP1431	-
1506117..1507879	HP1434 HP1435	-
1508432..1510433	HP1437 HP1438 HP1439	+
1514043..1516909	HP1441 HP1442 HP1443 HP1444 HP1445 HP1446	+
1524949..1527402	HP1454 HP1455 HP1456 HP1457	-
1527772..1532546	HP1458 HP1459 HP1460	-
1538762..1540582	HP1468 HP1469	-
1566261..1569454	HP1492 HP1493 HP1494 HP1495	+
1570055..1571737	HP1497 HP1498	+
1572835..1574234	HP1500 HP1501	-
1574847..1580194	HP1503 HP1504 HP1505 HP1506	-
1583630..1584293	HP1510 HP1511	+
1590109..1594777	HP1516 HP1517 HP1518	-
1594908..1600099	HP1519 HP1520 HP1521	-
1600102..1603959	HP1522 HP1523	-
1604041..1605027	HP1524 HP1525	+
1609150..1612417	HP1530 HP1531 HP1532 HP1533	+
1615878..1618484	HP1538 HP1539 HP1540	-
1618609..1627917	HP1541 HP1542 HP1543 HP1544 HP1545 HP1546 HP1547	-
1629255..1635437	HP1550 HP1551 HP1552 HP1553	-
1635686..1637547	HP1554 HP1555	+
1645224..1646775	HP1563 HP1564	+
1647268..1653769	HP1565 HP1566 HP1567 HP1568 HP1569 HP1570 HP1571 HP1572	-
1654696..1655589	HP1574 HP1575	+
1655611..1657243	HP1576 HP1577	+
1657275..1658870	HP1578 HP1579	-
1658880..1660483	HP1580 HP1581	-
1663590..1664378	HP1585	+
1667681..1667800	HP1590	-

## Sheet: SRR031128
Interval	Sufficiently expressed operons	Strand
217..1105	HP0001 HP0002	-
1115..2597	HP0003 HP0004	-
2719..4233	HP0005 HP0006	+
7603..9624	HP0010 HP0011	-
13702..16611	HP0015 HP0016 HP0017	+
18380..20559	HP0019 HP0020	+
22903..22995	HP0024	+
27557..29434	HP0027 HP0028	+
29411..31852	HP0029 HP0030	-
45041..49283	HP0047 HP0048 HP0049	-
52459..61298	HP0053 HP0054 HP0055 HP0056	-
80196..81647	HP0076 HP0077	+
88833..89644	HP0083 HP0084	-
89957..92931	HP0085 HP0086 HP0087	-
95191..96826	HP0089 HP0090	-
98936..99840	HP0093 HP0094	-
101643..103921	HP0097 HP0098	-
108215..110722	HP0102 HP0103	-
112828..113280	HP0105	-
114500..115420	HP0107	-
116362..119653	HP0109 HP0110 HP0111	-
120696..120992	HP0113	+
124658..127787	HP0116 HP0117	+
132346..134784	HP0121	-
138407..139444	HP0127 HP0128	+
142227..144835	HP0132 HP0133	-
147281..149354	HP0137 HP0138	-
150342..153703	HP0140 HP0141	+
162928..167616	HP0153 HP0154 HP0155 HP0156 HP0157 HP0158	+
170704..172398	HP0162 HP0163	-
173778..174455	HP0166	-
174691..177485	HP0167 HP0168 HP0169 HP0170	-
177560..178651	HP0171	-
178712..179887	HP0172	-
180658..181434	HP0174	-
182781..184289	HP0176 HP0177	+
184798..187739	HP0178 HP0179 HP0180	-
188681..192814	HP0182 HP0183 HP0184 HP0185	+
194451..194900	HP0187 HP0188	-
195596..200777	HP0190 HP0191 HP0192 HP0193	-
208866..209249	HP0204	-
222220..226991	HP0214 HP0215 HP0216 HP0217	+
228339..230504	HP0220 HP0221	+
232467..233649	HP0224 HP0225	+
241193..244379	HP0231 HP0232 HP0233 HP0234	+
246258..251569	HP0236 HP0237 HP0238 HP0239 HP0240	-
251579..252706	HP0241 HP0242 HP0243	-
252912..255396	HP0244 HP0245 HP0246	-
255585..258718	HP0247 HP0248 HP0249	+
263195..264609	HP0253 HP0254	+
264709..269342	HP0255 HP0256 HP0257 HP0258 HP0259	+
285296..288752	HP0278 HP0279 HP0280	+
290018..297471	HP0282 HP0283 HP0284 HP0285 HP0286 HP0287	+
308278..310830	HP0292 HP0293	+
314873..315468	HP0296 HP0297	+
315585..322917	HP0298 HP0299 HP0300 HP0301 HP0302 HP0303 HP0304	+
330588..330872	HP0315	-
340832..343116	HP0325 HP0326	+
343588..345305	HP0328 HP0329	-
345554..348820	HP0330 HP0331 HP0332 HP0333 HP0334	+
349106..349652	HP0335 HP0336	+
353995..356441	HP0347 HP0348	-
358326..360741	HP0350 HP0351	+
360759..366984	HP0352 HP0353 HP0354 HP0355 HP0356	+
367133..367885	HP0357	-
371188..373594	HP0361 HP0362 HP0363	-
383091..384203	HP0374 HP0375	-
385340..386005	HP0377	+
391537..393587	HP0381 HP0382	-
395289..397612	HP0385 HP0386 HP0387	+
397646..399073	HP0388 HP0389	-
400052..407254	HP0391 HP0392 HP0393 HP0394 HP0395 HP0396	-
407264..409402	HP0397 HP0398	-
411222..416621	HP0400 HP0401 HP0402 HP0403	-
416702..418973	HP0404 HP0405 HP0406	+
430899..438129	HP0417 HP0418 HP0419 HP0420 HP0421 HP0422	+
495165..495905	HP0473	+
496598..497395	HP0475	+
500131..505078	HP0478 HP0479 HP0480 HP0481	+
509352..512407	HP0486 HP0487	+
519534..521865	HP0493 HP0494	+
521862..522513	HP0495 HP0496	-
522742..525409	HP0497 HP0498	+
531991..537376	HP0506 HP0507 HP0508 HP0509 HP0510	+
539973..541949	HP0513	+
542010..546233	HP0514 HP0515 HP0516 HP0517 HP0518	+
550217..553464	HP0524 HP0525	-
554206..563995	HP0527 HP0528 HP0529 HP0530	-
568723..570788	HP0537 HP0538	+
570870..573848	HP0539 HP0540 HP0541	-
573864..579087	HP0542 HP0543 HP0544 HP0545 HP0546	-
584583..586704	HP0549 HP0550	-
586968..590551	HP0551 HP0552 HP0553 HP0554 HP0555	+
610342..615227	HP0579 HP0580 HP0581 HP0582 HP0583 HP0584	-
630840..635265	HP0597 HP0598 HP0599	-
638932..640202	HP0602 HP0603	+
640268..647112	HP0604 HP0605 HP0606 HP0607 HP0608	+
657395..658335	HP0612 HP0613	-
666410..671490	HP0621 HP0622 HP0623 HP0624	-
680871..683618	HP0633 HP0634 HP0635	+
686477..687926	HP0640 HP0641	+
698132..698755	HP0652	-
700735..704548	HP0655 HP0656	+
704554..709964	HP0657 HP0658 HP0659 HP0660 HP0661	+
710692..715013	HP0663 HP0664 HP0665 HP0666	+
715089..715346	HP0667	+
731587..732093	HP0681	-
734056..734803	HP0684 HP0685	+
739987..740277	HP0689	+
740559..744447	HP0690 HP0691 HP0692 HP0693	+
745801..750768	HP0695 HP0696 HP0697	+
766154..768077	HP0711 HP0712 HP0713	+
768089..772205	HP0714 HP0715 HP0716 HP0717	-
773114..773597	HP0719 HP0720	+
783151..785270	HP0728 HP0729	-
789377..791159	HP0734 HP0735	-
801264..806371	HP0746 HP0747 HP0748 HP0749 HP0750	+
806464..809542	HP0751 HP0752 HP0753 HP0754	+
814054..816147	HP0760 HP0761	-
821530..823204	HP0769 HP0770	+
823277..826453	HP0771 HP0772 HP0773	-
826470..831004	HP0774 HP0775 HP0776 HP0777	-
839580..843399	HP0786 HP0787	+
853092..854739	HP0796 HP0797	-
855343..856548	HP0799 HP0800 HP0801	-
866980..870373	HP0813 HP0814 HP0815 HP0816 HP0817	+
870442..872103	HP0818	+
872931..876798	HP0820 HP0821 HP0822 HP0823	+
876887..878147	HP0824 HP0825	+
883640..885020	HP0831 HP0832	-
888471..894494	HP0836 HP0837 HP0838 HP0839 HP0840 HP0841 HP0842	+
894519..895983	HP0843 HP0844	-
903788..906327	HP0852 HP0853	-
906519..910335	HP0854 HP0855 HP0856	+
910338..913283	HP0857 HP0858 HP0859	-
913292..915205	HP0860 HP0861 HP0862	-
915210..920358	HP0863 HP0864 HP0865 HP0866 HP0867 HP0868 HP0869	-
920417..922573	HP0870	-
924251..925426	HP0873 HP0874	-
930391..931123	HP0878 HP0879	+
931603..932128	HP0880 HP0881	-
932818..935239	HP0883 HP0884	-
935407..938190	HP0885 HP0886	+
942347..944857	HP0888 HP0889 HP0890	-
945691..946264	HP0892 HP0893	-
946345..946611	HP0894	-
950740..952819	HP0898 HP0899 HP0900	-
952928..953363	HP0901 HP0902	-
954679..956225	HP0904 HP0905	-
958119..960838	HP0907 HP0908	+
960890..964658	HP0909 HP0910 HP0911	+
965177..968335	HP0912 HP0913	+
971028..973465	HP0915 HP0916	-
979432..987021	HP0922	+
988604..991789	HP0925 HP0926 HP0927 HP0928	+
991805..996029	HP0929 HP0930 HP0931 HP0932 HP0933 HP0934 HP0935	+
998323..1001074	HP0937 HP0938 HP0939 HP0940	-
1002282..1005306	HP0942 HP0943 HP0944	-
1009199..1011557	HP0948 HP0949 HP0950	-
1011635..1012919	HP0951 HP0952	+
1012922..1015036	HP0953 HP0954 HP0955	-
1015046..1017732	HP0956 HP0957 HP0958	-
1017742..1019371	HP0959 HP0960	-
1034745..1037590	HP0973 HP0974 HP0975	+
1039149..1042106	HP0977 HP0978	+
1047054..1048065	HP0983 HP0984	+
1052927..1053595	HP0990	+
1053600..1054615	HP0991 HP0992	-
1054815..1055841	HP0993 HP0994	+
1063428..1064940	HP1001 HP1002	+
1066053..1066874	HP1004	-
1068021..1068554	HP1006	-
1079833..1081392	HP1017	+
1081440..1085028	HP1018 HP1019 HP1020 HP1021	+
1087633..1090052	HP1024 HP1025 HP1026	+
1100927..1104202	HP1041 HP1042	+
1109179..1113900	HP1046 HP1047 HP1048 HP1049 HP1050	-
1113954..1115336	HP1051 HP1052	-
1119911..1121733	HP1058 HP1059	+
1121801..1124608	HP1060 HP1061 HP1062 HP1063	+
1124835..1125242	HP1065	+
1135905..1138785	HP1077 HP1078 HP1079	-
1138896..1141741	HP1080 HP1081 HP1082	-
1162198..1165166	HP1101 HP1102 HP1103	+
1199764..1206626	HP1138 HP1139 HP1140 HP1141 HP1142 HP1143	-
1219226..1225031	HP1156 HP1157	+
1226470..1228145	HP1160 HP1161 HP1162	-
1228239..1229429	HP1163 HP1164	+
1237900..1238646	HP1171	+
1245964..1249171	HP1178 HP1179 HP1180	-
1249488..1251599	HP1181 HP1182	+
1251608..1252759	HP1183	-
1259619..1261974	HP1189 HP1190	-
1295704..1299975	HP1220 HP1221 HP1222	-
1300041..1301496	HP1223 HP1224 HP1225	+
1303120..1307137	HP1228 HP1229 HP1230 HP1231 HP1232	+
1308086..1308982	HP1234	+
1313614..1316731	HP1240 HP1241	-
1320338..1321595	HP1244 HP1245 HP1246	-
1321749..1329928	HP1247 HP1248 HP1249 HP1250 HP1251 HP1252 HP1253	-
1330799..1333711	HP1255 HP1256 HP1257 HP1258 HP1259	+
1352363..1358769	HP1277 HP1278 HP1279 HP1280 HP1281 HP1282	-
1358992..1362349	HP1283 HP1284 HP1285	-
1364730..1365215	HP1289	+
1365401..1366063	HP1290	+
1367372..1369394	HP1292 HP1293 HP1294	-
1369404..1370301	HP1295 HP1296 HP1297	-
1370380..1373065	HP1298 HP1299 HP1300 HP1301	-
1373085..1376470	HP1302 HP1303 HP1304 HP1305 HP1306 HP1307 HP1308 HP1309 HP1310	-
1376483..1380255	HP1311 HP1312 HP1313 HP1314 HP1315 HP1316 HP1317 HP1318	-
1380290..1381216	HP1319 HP1320	-
1383299..1385608	HP1323 HP1324 HP1325	-
1391527..1393674	HP1330 HP1331 HP1332	-
1397819..1398773	HP1337 HP1338	-
1399036..1400745	HP1339 HP1340 HP1341	+
1403168..1406083	HP1343 HP1344 HP1345	-
1407180..1411136	HP1347 HP1348 HP1349 HP1350	-
1411346..1413297	HP1351 HP1352	-
1414536..1420192	HP1354 HP1355 HP1356 HP1357 HP1358	-
1420205..1427604	HP1359 HP1360 HP1361 HP1362 HP1363 HP1364 HP1365	-
1427688..1429757	HP1366 HP1367	-
1430856..1433284	HP1369m	+
1436251..1440724	HP1372 HP1373 HP1374 HP1375 HP1376	-
1446953..1448028	HP1384 HP1385	-
1448099..1449674	HP1386 HP1387	+
1450188..1450962	HP1388 HP1389	+
1451757..1455819	HP1391 HP1392 HP1393 HP1394	-
1456778..1458467	HP1396 HP1397	-
1464048..1467736	HP1401 HP1402	-
1488625..1494962	HP1418 HP1419 HP1420 HP1421 HP1422 HP1423	-
1495812..1496039	HP1425	-
1497367..1502332	HP1428 HP1429 HP1430 HP1431	-
1506117..1507879	HP1434 HP1435	-
1514043..1516909	HP1441 HP1442 HP1443 HP1444 HP1445 HP1446	+
1524949..1527402	HP1454 HP1455 HP1456 HP1457	-
1527772..1532546	HP1458 HP1459 HP1460	-
1538762..1540582	HP1468 HP1469	-
1566261..1569454	HP1492 HP1493 HP1494 HP1495	+
1569509..1571737	HP1496 HP1497 HP1498	+
1572835..1574234	HP1500 HP1501	-
1577239..1580194	HP1504 HP1505 HP1506	-
1583630..1584293	HP1510 HP1511	+
1590109..1594488	HP1516 HP1517	-
1604041..1605027	HP1524 HP1525	+
1609735..1612417	HP1531 HP1532 HP1533	+
1615878..1618484	HP1538 HP1539 HP1540	-
1618609..1627917	HP1541 HP1542 HP1543 HP1544 HP1545 HP1546 HP1547	-
1629255..1635437	HP1550 HP1551 HP1552 HP1553	-
1635686..1637547	HP1554 HP1555	+
1645224..1646775	HP1563 HP1564	+
1647268..1653769	HP1565 HP1566 HP1567 HP1568 HP1569 HP1570 HP1571 HP1572	-
1654696..1657243	HP1574 HP1575 HP1576 HP1577	+
1657275..1658870	HP1578 HP1579	-
1658880..1660483	HP1580 HP1581	-
1663590..1664788	HP1585 HP1586	+
1667681..1667800	HP1590	-

## Sheet: SRR031129
Interval	Sufficiently expressed operons	Strand
217..1105	HP0001 HP0002	-
1115..2597	HP0003 HP0004	-
2719..4233	HP0005 HP0006	+
7603..9624	HP0010 HP0011	-
13702..16611	HP0015 HP0016 HP0017	+
18380..20559	HP0019 HP0020	+
20569..22717	HP0021 HP0022	-
22903..22995	HP0024	+
27557..29434	HP0027 HP0028	+
29411..31852	HP0029 HP0030	-
45041..49283	HP0047 HP0048 HP0049	-
52459..56186	HP0053 HP0054	-
56224..61298	HP0055 HP0056	-
67039..67299	HP0062	+
68770..69189	HP0064	+
80196..81647	HP0076 HP0077	+
88833..89644	HP0083 HP0084	-
89957..92931	HP0085 HP0086 HP0087	-
95191..96826	HP0089 HP0090	-
98936..99840	HP0093 HP0094	-
101643..103921	HP0097 HP0098	-
108215..110722	HP0102 HP0103	-
112828..115420	HP0105 HP0106 HP0107	-
116362..119653	HP0109 HP0110 HP0111	-
120696..120992	HP0113	+
124658..127787	HP0116 HP0117	+
132346..134784	HP0121	-
138407..139444	HP0127 HP0128	+
142227..144835	HP0132 HP0133	-
147281..150111	HP0137 HP0138 HP0139	-
150342..153703	HP0140 HP0141	+
162928..167616	HP0153 HP0154 HP0155 HP0156 HP0157 HP0158	+
170704..173752	HP0162 HP0163 HP0164 HP0165	-
174691..177485	HP0167 HP0168 HP0169 HP0170	-
177560..178651	HP0171	-
179897..181434	HP0173 HP0174	-
182781..184289	HP0176 HP0177	+
184798..187739	HP0178 HP0179 HP0180	-
188681..192814	HP0182 HP0183 HP0184 HP0185	+
193210..194900	HP0186 HP0187 HP0188	-
195596..200000	HP0190 HP0191 HP0192	-
208866..209249	HP0204	-
222220..226991	HP0214 HP0215 HP0216 HP0217	+
228339..230504	HP0220 HP0221	+
232467..233649	HP0224 HP0225	+
241193..244379	HP0231 HP0232 HP0233 HP0234	+
246258..252706	HP0236 HP0237 HP0238 HP0239 HP0240 HP0241 HP0242 HP0243	-
252912..255396	HP0244 HP0245 HP0246	-
255585..258718	HP0247 HP0248 HP0249	+
261719..264609	HP0252 HP0253 HP0254	+
264709..269342	HP0255 HP0256 HP0257 HP0258 HP0259	+
269378..270923	HP0260 HP0261	-
285296..288752	HP0278 HP0279 HP0280	+
290018..297957	HP0282 HP0283 HP0284 HP0285 HP0286 HP0287 HP0288	+
306753..310830	HP0290 HP0291 HP0292 HP0293	+
315585..322917	HP0298 HP0299 HP0300 HP0301 HP0302 HP0303 HP0304	+
330588..330872	HP0315	-
340832..343655	HP0325 HP0326 HP0327	+
343588..345305	HP0328 HP0329	-
345554..348820	HP0330 HP0331 HP0332 HP0333 HP0334	+
349106..349652	HP0335 HP0336	+
354891..356441	HP0348	-
358326..366984	HP0350 HP0351 HP0352 HP0353 HP0354 HP0355 HP0356	+
371188..371916	HP0361	-
372965..374629	HP0363 HP0364	-
383091..384203	HP0374 HP0375	-
386015..388825	HP0378	+
391537..393587	HP0381 HP0382	-
395289..397612	HP0385 HP0386 HP0387	+
397646..399073	HP0388 HP0389	-
400052..411101	HP0391 HP0392 HP0393 HP0394 HP0395 HP0396 HP0397 HP0398 HP0399	-
411222..416621	HP0400 HP0401 HP0402 HP0403	-
417035..418973	HP0405 HP0406	+
430899..438129	HP0417 HP0418 HP0419 HP0420 HP0421 HP0422	+
453399..453974	HP0435	+
495165..495905	HP0473	+
496598..497395	HP0475	+
500131..505078	HP0478 HP0479 HP0480 HP0481	+
509352..512407	HP0486 HP0487	+
519534..521865	HP0493 HP0494	+
521862..522513	HP0495 HP0496	-
522742..526491	HP0497 HP0498 HP0499	+
531991..537376	HP0506 HP0507 HP0508 HP0509 HP0510	+
539973..541949	HP0513	+
542010..546233	HP0514 HP0515 HP0516 HP0517 HP0518	+
552472..554068	HP0525 HP0526	-
554206..563995	HP0527 HP0528 HP0529 HP0530	-
564381..565915	HP0531 HP0532	+
568723..570788	HP0537 HP0538	+
570870..579087	HP0539 HP0540 HP0541 HP0542 HP0543 HP0544 HP0545 HP0546	-
584583..586704	HP0549 HP0550	-
587196..588755	HP0552 HP0553	+
588768..590551	HP0554 HP0555	+
610342..615227	HP0579 HP0580 HP0581 HP0582 HP0583 HP0584	-
630840..635265	HP0597 HP0598 HP0599	-
638932..640202	HP0602 HP0603	+
640268..647112	HP0604 HP0605 HP0606 HP0607 HP0608	+
647257..656818	HP0609 HP0610	+
656878..658335	HP0611 HP0612 HP0613	-
666410..671490	HP0621 HP0622 HP0623 HP0624	-
679122..683618	HP0632 HP0633 HP0634 HP0635	+
686477..688581	HP0640 HP0641 HP0642	+
698132..698755	HP0652	-
700735..704548	HP0655 HP0656	+
704554..708520	HP0657 HP0658 HP0659	+
708530..715013	HP0660 HP0661 HP0662 HP0663 HP0664 HP0665 HP0666	+
715089..721206	HP0667 HP0668 HP0669 HP0670	+
731587..732513	HP0681 HP0682	-
734056..734803	HP0684 HP0685	+
740559..744447	HP0690 HP0691 HP0692 HP0693	+
745801..750768	HP0695 HP0696 HP0697	+
766154..768077	HP0711 HP0712 HP0713	+
768089..770058	HP0714 HP0715	-
770071..772205	HP0716 HP0717	-
773114..774083	HP0719 HP0720 HP0721	+
783151..785584	HP0728 HP0729 HP0730	-
785676..787397	HP0731	-
789377..791159	HP0734 HP0735	-
800330..806371	HP0745 HP0746 HP0747 HP0748 HP0749 HP0750	+
806464..809542	HP0751 HP0752 HP0753 HP0754	+
814054..816147	HP0760 HP0761	-
816317..817764	HP0762 HP0763	+
821530..823204	HP0769 HP0770	+
823277..826453	HP0771 HP0772 HP0773	-
826470..831004	HP0774 HP0775 HP0776 HP0777	-
839580..843399	HP0786 HP0787	+
853092..854739	HP0796 HP0797	-
854858..857199	HP0798 HP0799 HP0800 HP0801 HP0802	-
866980..870373	HP0813 HP0814 HP0815 HP0816 HP0817	+
870442..872757	HP0818 HP0819	+
872931..876798	HP0820 HP0821 HP0822 HP0823	+
876887..878147	HP0824 HP0825	+
883640..885020	HP0831 HP0832	-
888471..894494	HP0836 HP0837 HP0838 HP0839 HP0840 HP0841 HP0842	+
894519..896798	HP0843 HP0844 HP0845	-
903788..906327	HP0852 HP0853	-
906519..910335	HP0854 HP0855 HP0856	+
910338..913283	HP0857 HP0858 HP0859	-
913292..920358	HP0860 HP0861 HP0862 HP0863 HP0864 HP0865 HP0866 HP0867 HP0868 HP0869	-
920417..922573	HP0870	-
924251..925426	HP0873 HP0874	-
930391..931123	HP0878 HP0879	+
931603..932128	HP0880 HP0881	-
932818..935239	HP0883 HP0884	-
935407..938190	HP0885 HP0886	+
942347..944857	HP0888 HP0889 HP0890	-
945691..946264	HP0892 HP0893	-
946345..946611	HP0894	-
951858..952819	HP0899 HP0900	-
952928..953363	HP0901 HP0902	-
953461..956225	HP0903m HP0904 HP0905	-
958119..960838	HP0907 HP0908	+
960890..964658	HP0909 HP0910 HP0911	+
971028..973465	HP0915 HP0916	-
978353..987021	HP0921 HP0922	+
988604..991789	HP0925 HP0926 HP0927 HP0928	+
991805..996029	HP0929 HP0930 HP0931 HP0932 HP0933 HP0934 HP0935	+
998323..1001074	HP0937 HP0938 HP0939 HP0940	-
1002282..1003634	HP0942	-
1003675..1005306	HP0943 HP0944	-
1010222..1011557	HP0949 HP0950	-
1011635..1012919	HP0951 HP0952	+
1012922..1019371	HP0953 HP0954 HP0955 HP0956 HP0957 HP0958 HP0959 HP0960	-
1035819..1037590	HP0974 HP0975	+
1039149..1042106	HP0977 HP0978	+
1047054..1048065	HP0983 HP0984	+
1052927..1053595	HP0990	+
1053600..1054615	HP0991 HP0992	-
1054815..1055841	HP0993 HP0994	+
1064965..1066874	HP1003 HP1004	-
1068021..1068554	HP1006	-
1079833..1081392	HP1017	+
1081440..1085028	HP1018 HP1019 HP1020 HP1021	+
1088509..1090052	HP1025 HP1026	+
1099194..1100786	HP1039 HP1040	-
1100927..1104202	HP1041 HP1042	+
1109179..1113900	HP1046 HP1047 HP1048 HP1049 HP1050	-
1113954..1115336	HP1051 HP1052	-
1119911..1121733	HP1058 HP1059	+
1121801..1125242	HP1060 HP1061 HP1062 HP1063 HP1064 HP1065	+
1135905..1138785	HP1077 HP1078 HP1079	-
1138896..1141741	HP1080 HP1081 HP1082	-
1162198..1165166	HP1101 HP1102 HP1103	+
1199764..1206626	HP1138 HP1139 HP1140 HP1141 HP1142 HP1143	-
1217638..1219118	HP1154 HP1155	+
1219226..1225031	HP1156 HP1157	+
1226470..1228145	HP1160 HP1161 HP1162	-
1228239..1229429	HP1163 HP1164	+
1237227..1238646	HP1170 HP1171	+
1245964..1249171	HP1178 HP1179 HP1180	-
1249488..1251599	HP1181 HP1182	+
1251608..1252759	HP1183	-
1259619..1261974	HP1189 HP1190	-
1295704..1299975	HP1220 HP1221 HP1222	-
1300041..1301496	HP1223 HP1224 HP1225	+
1303120..1307137	HP1228 HP1229 HP1230 HP1231 HP1232	+
1308086..1310233	HP1234 HP1235	+
1313614..1316731	HP1240 HP1241	-
1320338..1321157	HP1244 HP1245	-
1321749..1330682	HP1247 HP1248 HP1249 HP1250 HP1251 HP1252 HP1253 HP1254	-
1330799..1333711	HP1255 HP1256 HP1257 HP1258 HP1259	+
1352363..1358769	HP1277 HP1278 HP1279 HP1280 HP1281 HP1282	-
1358992..1362349	HP1283 HP1284 HP1285	-
1364730..1365215	HP1289	+
1365401..1366063	HP1290	+
1367372..1369394	HP1292 HP1293 HP1294	-
1369404..1370301	HP1295 HP1296 HP1297	-
1370380..1374855	HP1298 HP1299 HP1300 HP1301 HP1302 HP1303 HP1304 HP1305	-
1374865..1381216	HP1306 HP1307 HP1308 HP1309 HP1310 HP1311 HP1312 HP1313 HP1314 HP1315 HP1316 HP1317 HP1318 HP1319 HP1320	-
1383299..1385608	HP1323 HP1324 HP1325	-
1385783..1391524	HP1326 HP1327 HP1328 HP1329	+
1391527..1393674	HP1330 HP1331 HP1332	-
1397819..1398773	HP1337 HP1338	-
1399036..1400745	HP1339 HP1340 HP1341	+
1403168..1406083	HP1343 HP1344 HP1345	-
1407180..1411136	HP1347 HP1348 HP1349 HP1350	-
1411346..1413297	HP1351 HP1352	-
1414536..1427604	HP1354 HP1355 HP1356 HP1357 HP1358 HP1359 HP1360 HP1361 HP1362 HP1363 HP1364 HP1365	-
1427688..1430607	HP1366 HP1367 HP1368	-
1430856..1436201	HP1369m HP1371	+
1436251..1440724	HP1372 HP1373 HP1374 HP1375 HP1376	-
1446953..1448028	HP1384 HP1385	-
1448099..1449674	HP1386 HP1387	+
1451757..1454950	HP1391 HP1392 HP1393	-
1456778..1458467	HP1396 HP1397	-
1464048..1467736	HP1401 HP1402	-
1488625..1494683	HP1418 HP1419 HP1420 HP1421 HP1422	-
1495812..1496039	HP1425	-
1497367..1502332	HP1428 HP1429 HP1430 HP1431	-
1506117..1507879	HP1434 HP1435	-
1509160..1510176	HP1438	+
1514043..1516909	HP1441 HP1442 HP1443 HP1444 HP1445 HP1446	+
1524949..1526746	HP1454 HP1455 HP1456	-
1527772..1532546	HP1458 HP1459 HP1460	-
1538762..1540582	HP1468 HP1469	-
1566261..1569454	HP1492 HP1493 HP1494 HP1495	+
1570055..1571737	HP1497 HP1498	+
1574847..1580194	HP1503 HP1504 HP1505 HP1506	-
1582845..1584293	HP1509 HP1510 HP1511	+
1584447..1588467	HP1512 HP1513	+
1590109..1590648	HP1516	-
1595770..1597062	HP1520	-
1600102..1603959	HP1522 HP1523	-
1604041..1605027	HP1524 HP1525	+
1609735..1612417	HP1531 HP1532 HP1533	+
1615878..1618484	HP1538 HP1539 HP1540	-
1618609..1622879	HP1541 HP1542 HP1543	-
1622888..1627917	HP1544 HP1545 HP1546 HP1547	-
1628275..1635437	HP1549 HP1550 HP1551 HP1552 HP1553	-
1635686..1637547	HP1554 HP1555	+
1645224..1646775	HP1563 HP1564	+
1647268..1653769	HP1565 HP1566 HP1567 HP1568 HP1569 HP1570 HP1571 HP1572	-
1654696..1657243	HP1574 HP1575 HP1576 HP1577	+
1657275..1658870	HP1578 HP1579	-
1658880..1660483	HP1580 HP1581	-
1663590..1664788	HP1585 HP1586	+
1667057..1667800	HP1589 HP1590	-

## Sheet: SRR031130
Interval	Sufficiently expressed operons	Strand
217..1105	HP0001 HP0002	-
1115..2597	HP0003 HP0004	-
2719..4233	HP0005 HP0006	+
7603..9624	HP0010 HP0011	-
13702..16611	HP0015 HP0016 HP0017	+
18380..20559	HP0019 HP0020	+
21152..22717	HP0022	-
22903..22995	HP0024	+
27557..29434	HP0027 HP0028	+
29411..31852	HP0029 HP0030	-
46042..49283	HP0048 HP0049	-
52459..57714	HP0053 HP0054 HP0055	-
67039..67299	HP0062	+
88833..89644	HP0083 HP0084	-
89957..94967	HP0085 HP0086 HP0087 HP0088	-
95191..96826	HP0089 HP0090	-
99373..99840	HP0094	-
108215..110722	HP0102 HP0103	-
112828..115420	HP0105 HP0106 HP0107	-
116362..118823	HP0109 HP0110	-
120696..120992	HP0113	+
124658..127787	HP0116 HP0117	+
132346..134784	HP0121	-
138407..139444	HP0127 HP0128	+
142227..144835	HP0132 HP0133	-
146813..150111	HP0136 HP0137 HP0138 HP0139	-
150342..153703	HP0140 HP0141	+
162928..167616	HP0153 HP0154 HP0155 HP0156 HP0157 HP0158	+
170704..172398	HP0162 HP0163	-
173778..174455	HP0166	-
174691..177485	HP0167 HP0168 HP0169 HP0170	-
177560..178651	HP0171	-
178712..179887	HP0172	-
180658..181434	HP0174	-
181865..184289	HP0175 HP0176 HP0177	+
184798..187739	HP0178 HP0179 HP0180	-
187997..192814	HP0181 HP0182 HP0183 HP0184 HP0185	+
193210..194900	HP0186 HP0187 HP0188	-
195596..200777	HP0190 HP0191 HP0192 HP0193	-
208866..209249	HP0204	-
222220..225798	HP0214 HP0215 HP0216	+
228339..230504	HP0220 HP0221	+
232467..233649	HP0224 HP0225	+
241193..244379	HP0231 HP0232 HP0233 HP0234	+
246258..251569	HP0236 HP0237 HP0238 HP0239 HP0240	-
251579..252706	HP0241 HP0242 HP0243	-
252912..255396	HP0244 HP0245 HP0246	-
255585..258718	HP0247 HP0248 HP0249	+
260361..261377	HP0251	-
263195..264609	HP0253 HP0254	+
264709..268067	HP0255 HP0256 HP0257 HP0258	+
269378..270923	HP0260 HP0261	-
285296..288752	HP0278 HP0279 HP0280	+
290018..297471	HP0282 HP0283 HP0284 HP0285 HP0286 HP0287	+
306753..310830	HP0290 HP0291 HP0292 HP0293	+
314873..315468	HP0296 HP0297	+
315585..322917	HP0298 HP0299 HP0300 HP0301 HP0302 HP0303 HP0304	+
330588..330872	HP0315	-
341563..343655	HP0326 HP0327	+
343588..345305	HP0328 HP0329	-
345554..348820	HP0330 HP0331 HP0332 HP0333 HP0334	+
349106..349652	HP0335 HP0336	+
353995..358066	HP0347 HP0348 HP0349	-
358326..366984	HP0350 HP0351 HP0352 HP0353 HP0354 HP0355 HP0356	+
371188..371916	HP0361	-
372965..373594	HP0363	-
383091..384203	HP0374 HP0375	-
386015..388825	HP0378	+
391537..393587	HP0381 HP0382	-
395289..397612	HP0385 HP0386 HP0387	+
397646..399073	HP0388 HP0389	-
400052..407254	HP0391 HP0392 HP0393 HP0394 HP0395 HP0396	-
407264..411101	HP0397 HP0398 HP0399	-
411222..413325	HP0400 HP0401	-
413341..416621	HP0402 HP0403	-
417035..418973	HP0405 HP0406	+
430899..434648	HP0417 HP0418 HP0419	+
434665..436267	HP0420 HP0421	+
495927..497395	HP0474 HP0475	+
500131..505078	HP0478 HP0479 HP0480 HP0481	+
509352..512407	HP0486 HP0487	+
521862..522513	HP0495 HP0496	-
522742..526491	HP0497 HP0498 HP0499	+
531991..537376	HP0506 HP0507 HP0508 HP0509 HP0510	+
539973..541949	HP0513	+
542010..546233	HP0514 HP0515 HP0516 HP0517 HP0518	+
550217..554068	HP0524 HP0525 HP0526	-
554206..563995	HP0527 HP0528 HP0529 HP0530	-
568723..570788	HP0537 HP0538	+
570870..574292	HP0539 HP0540 HP0541 HP0542	-
574347..579087	HP0543 HP0544 HP0545 HP0546	-
579921..584437	HP0547 HP0548	+
584583..586704	HP0549 HP0550	-
586968..590551	HP0551 HP0552 HP0553 HP0554 HP0555	+
610342..615227	HP0579 HP0580 HP0581 HP0582 HP0583 HP0584	-
630840..635265	HP0597 HP0598 HP0599	-
638932..640202	HP0602 HP0603	+
640268..643447	HP0604 HP0605 HP0606	+
643460..647112	HP0607 HP0608	+
657395..658335	HP0612 HP0613	-
666410..671490	HP0621 HP0622 HP0623 HP0624	-
679122..683618	HP0632 HP0633 HP0634 HP0635	+
687699..687926	HP0641	+
698132..698755	HP0652	-
700735..704548	HP0655 HP0656	+
704554..708520	HP0657 HP0658 HP0659	+
708530..709964	HP0660 HP0661	+
709973..715013	HP0662 HP0663 HP0664 HP0665 HP0666	+
715089..715346	HP0667	+
719857..721206	HP0670	+
731587..732513	HP0681 HP0682	-
734056..734803	HP0684 HP0685	+
739466..740277	HP0688 HP0689	+
740559..743063	HP0690 HP0691 HP0692	+
745801..750768	HP0695 HP0696 HP0697	+
766154..768077	HP0711 HP0712 HP0713	+
768089..770058	HP0714 HP0715	-
770071..772205	HP0716 HP0717	-
773114..774083	HP0719 HP0720 HP0721	+
785676..787397	HP0731	-
789377..792277	HP0734 HP0735 HP0736	-
800330..806371	HP0745 HP0746 HP0747 HP0748 HP0749 HP0750	+
806464..809542	HP0751 HP0752 HP0753 HP0754	+
814054..816147	HP0760 HP0761	-
821530..823204	HP0769 HP0770	+
823277..831004	HP0771 HP0772 HP0773 HP0774 HP0775 HP0776 HP0777	-
842167..843399	HP0787	+
853092..854739	HP0796 HP0797	-
855343..855873	HP0799	-
855886..857199	HP0800 HP0801 HP0802	-
866980..870373	HP0813 HP0814 HP0815 HP0816 HP0817	+
870442..872103	HP0818	+
872931..876798	HP0820 HP0821 HP0822 HP0823	+
876887..878147	HP0824 HP0825	+
883640..885020	HP0831 HP0832	-
888471..888830	HP0836	+
889101..894494	HP0838 HP0839 HP0840 HP0841 HP0842	+
894519..895983	HP0843 HP0844	-
903788..906327	HP0852 HP0853	-
906519..909231	HP0854 HP0855	+
910338..918417	HP0857 HP0858 HP0859 HP0860 HP0861 HP0862 HP0863 HP0864 HP0865 HP0866	-
920005..920358	HP0869	-
920417..922573	HP0870	-
924251..925426	HP0873 HP0874	-
930391..931123	HP0878 HP0879	+
931603..932128	HP0880 HP0881	-
935407..938190	HP0885 HP0886	+
942347..944857	HP0888 HP0889 HP0890	-
945691..946264	HP0892 HP0893	-
946345..946611	HP0894	-
950740..952819	HP0898 HP0899 HP0900	-
952928..953363	HP0901 HP0902	-
954679..956225	HP0904 HP0905	-
958119..960838	HP0907 HP0908	+
960890..964658	HP0909 HP0910 HP0911	+
971028..973465	HP0915 HP0916	-
978353..987021	HP0921 HP0922	+
988604..991789	HP0925 HP0926 HP0927 HP0928	+
991805..996029	HP0929 HP0930 HP0931 HP0932 HP0933 HP0934 HP0935	+
998323..1001074	HP0937 HP0938 HP0939 HP0940	-
1002282..1004907	HP0942 HP0943	-
1010222..1011557	HP0949 HP0950	-
1011635..1012919	HP0951 HP0952	+
1013553..1015036	HP0954 HP0955	-
1015046..1017732	HP0956 HP0957 HP0958	-
1017742..1020323	HP0959 HP0960 HP0961	-
1035819..1037590	HP0974 HP0975	+
1039149..1042106	HP0977 HP0978	+
1047054..1048065	HP0983 HP0984	+
1052927..1053595	HP0990	+
1053600..1054615	HP0991 HP0992	-
1054815..1055841	HP0993 HP0994	+
1063428..1064940	HP1001 HP1002	+
1066053..1066874	HP1004	-
1068021..1068554	HP1006	-
1079833..1081392	HP1017	+
1081440..1085028	HP1018 HP1019 HP1020 HP1021	+
1087633..1090052	HP1024 HP1025 HP1026	+
1099194..1100786	HP1039 HP1040	-
1100927..1104202	HP1041 HP1042	+
1109179..1113900	HP1046 HP1047 HP1048 HP1049 HP1050	-
1113954..1115336	HP1051 HP1052	-
1119911..1121733	HP1058 HP1059	+
1121801..1124608	HP1060 HP1061 HP1062 HP1063	+
1124835..1125242	HP1065	+
1135905..1136900	HP1077	-
1137673..1138785	HP1079	-
1138896..1140092	HP1080 HP1081	-
1162198..1165166	HP1101 HP1102 HP1103	+
1199764..1206626	HP1138 HP1139 HP1140 HP1141 HP1142 HP1143	-
1219226..1225818	HP1156 HP1157 HP1158	+
1226470..1228145	HP1160 HP1161 HP1162	-
1228239..1229429	HP1163 HP1164	+
1245964..1249171	HP1178 HP1179 HP1180	-
1249488..1251599	HP1181 HP1182	+
1251608..1252759	HP1183	-
1259619..1261974	HP1189 HP1190	-
1295704..1299975	HP1220 HP1221 HP1222	-
1300041..1301496	HP1223 HP1224 HP1225	+
1303120..1307137	HP1228 HP1229 HP1230 HP1231 HP1232	+
1313614..1316731	HP1240 HP1241	-
1320338..1321157	HP1244 HP1245	-
1321749..1329928	HP1247 HP1248 HP1249 HP1250 HP1251 HP1252 HP1253	-
1330799..1333711	HP1255 HP1256 HP1257 HP1258 HP1259	+
1352363..1356689	HP1277 HP1278 HP1279 HP1280	-
1360547..1362349	HP1284 HP1285	-
1364730..1365215	HP1289	+
1365401..1366063	HP1290	+
1367372..1370301	HP1292 HP1293 HP1294 HP1295 HP1296 HP1297	-
1370380..1375605	HP1298 HP1299 HP1300 HP1301 HP1302 HP1303 HP1304 HP1305 HP1306 HP1307	-
1375618..1381216	HP1308 HP1309 HP1310 HP1311 HP1312 HP1313 HP1314 HP1315 HP1316 HP1317 HP1318 HP1319 HP1320	-
1383299..1385608	HP1323 HP1324 HP1325	-
1386165..1387403	HP1327	+
1391527..1393674	HP1330 HP1331 HP1332	-
1397819..1398773	HP1337 HP1338	-
1399036..1400745	HP1339 HP1340 HP1341	+
1403168..1407091	HP1343 HP1344 HP1345 HP1346	-
1407180..1411136	HP1347 HP1348 HP1349 HP1350	-
1411346..1413297	HP1351 HP1352	-
1414536..1427604	HP1354 HP1355 HP1356 HP1357 HP1358 HP1359 HP1360 HP1361 HP1362 HP1363 HP1364 HP1365	-
1427688..1430607	HP1366 HP1367 HP1368	-
1430856..1433284	HP1369m	+
1436251..1440724	HP1372 HP1373 HP1374 HP1375 HP1376	-
1446953..1448028	HP1384 HP1385	-
1448099..1449674	HP1386 HP1387	+
1450188..1450962	HP1388 HP1389	+
1451757..1452053	HP1391	-
1454965..1455819	HP1394	-
1456778..1458467	HP1396 HP1397	-
1464755..1467736	HP1402	-
1488625..1494683	HP1418 HP1419 HP1420 HP1421 HP1422	-
1495812..1496039	HP1425	-
1497367..1502332	HP1428 HP1429 HP1430 HP1431	-
1506117..1507879	HP1434 HP1435	-
1510188..1510433	HP1439	+
1514554..1516909	HP1442 HP1443 HP1444 HP1445 HP1446	+
1524949..1527402	HP1454 HP1455 HP1456 HP1457	-
1527772..1532546	HP1458 HP1459 HP1460	-
1538762..1540582	HP1468 HP1469	-
1566261..1569454	HP1492 HP1493 HP1494 HP1495	+
1570055..1571737	HP1497 HP1498	+
1574847..1580194	HP1503 HP1504 HP1505 HP1506	-
1583630..1584293	HP1510 HP1511	+
1584447..1588467	HP1512 HP1513	+
1590109..1594488	HP1516 HP1517	-
1595770..1603959	HP1520 HP1521 HP1522 HP1523	-
1604041..1605027	HP1524 HP1525	+
1609735..1612417	HP1531 HP1532 HP1533	+
1615878..1618484	HP1538 HP1539 HP1540	-
1618609..1627917	HP1541 HP1542 HP1543 HP1544 HP1545 HP1546 HP1547	-
1627927..1635437	HP1548 HP1549 HP1550 HP1551 HP1552 HP1553	-
1635686..1637547	HP1554 HP1555	+
1645224..1646775	HP1563 HP1564	+
1647268..1649458	HP1565 HP1566	-
1649471..1653769	HP1567 HP1568 HP1569 HP1570 HP1571 HP1572	-
1654696..1655589	HP1574 HP1575	+
1655611..1657243	HP1576 HP1577	+
1657275..1658870	HP1578 HP1579	-
1658880..1660483	HP1580 HP1581	-
1667057..1667800	HP1589 HP1590	-
