# Supplementary material for: Directional RNA-seq reveals highly complex condition-dependent transcriptomes in E. coli K12 through accurate full-length transcripts assembling
Source: BMC Genomics. 2013 Jul 30;14:520. doi: 10.1186/1471-2164-14-520 (PMC3734233; doi:10.1186/1471-2164-14-520)
Supplement: Additional file 4 — The confirmed TSS predictions in the H. pylori samples. [file 1471-2164-14-520-S4.xlsx]

## Sheet: SRR031126
Operon string	Strand	TSS associated gene	known TSS	Predicted TSS	Relative position of predicted TSS to the known one
HP0001 HP0002 HP0003 HP0004	reverse	HP0004	2689	2694	-5
HP0005 HP0006	forward	HP0005	2672	2686	14
HPt01 HPt02 HPt03 HPt04 HPt05	reverse	HPt05	4793	4799	-6
HP0009	reverse	HP0009	7321	7320	1
HP0010 HP0011	reverse	HP0011	9683	9688	-5
HP0012 HP0013 HP0014 HP0015 HP0016 HP0017 HP0018	forward	HP0012	9846	9842	-4
HP0012 HP0013 HP0014 HP0015 HP0016 HP0017 HP0018	forward	HP0014	12691	12691	0
HP0012 HP0013 HP0014 HP0015 HP0016 HP0017 HP0018	forward	HP0018	16824	16841	17
HP0019 HP0020	forward	HP0019	18349	18342	-7
HP0021 HP0022	reverse	HP0022	22742	22741	1
HP0024	forward	HP0024	22856	22851	-5
HP0025	reverse	HP0025	25548	25568	-20
HP0026	reverse	HP0026	27389	27419	-30
HP0027 HP0028	forward	HP0027	27532	27521	-11
HP0029 HP0030	reverse	HP0030	31924	31931	-7
HP0031 HP0032 HP0033 HP0034 HP0035 HP0036 HP0037 HP0038 HP0039m HP0041	forward	HP0031	31936	31930	-6
HP0047 HP0048 HP0049	reverse	HP0049	49298	49307	-9
HP0052	reverse	HP0052	52330	52340	-10
HP0053 HP0054 HP0055 HP0056	reverse	HP0056	61323	61324	-1
HP0057 HP0058 HP0059	forward	HP0057	61541	61534	-7
HP0067 HP0068 HP0069 HP0070 HP0071 HP0072 HP0073 HPt06 HP0074 HP0075	reverse	HP0075	80146	80153	-7
HP0067 HP0068 HP0069 HP0070 HP0071 HP0072 HP0073 HPt06 HP0074 HP0075	reverse	HPt06	78295	78298	3
HP0067 HP0068 HP0069 HP0070 HP0071 HP0072 HP0073 HPt06 HP0074 HP0075	reverse	HP0073	78012	78013	1
HP0076 HP0077	forward	HP0076	80162	80118	-44
HP0080	forward	HP0080	84335	84334	-1
HP0082 HP0083 HP0084 HP0085 HP0086 HP0087 HP0088 HP0089 HP0090	reverse	HP0090	96912	96918	-6
HP0082 HP0083 HP0084 HP0085 HP0086 HP0087 HP0088 HP0089 HP0090	reverse	HP0088	95040	95037	-3
HP0082 HP0083 HP0084 HP0085 HP0086 HP0087 HP0088 HP0089 HP0090	reverse	HP0084	89667	89668	1
HPt07 HP0091 HP0092	forward	HPt07	96948	96941	-7
HP0093 HP0094 HP0095	reverse	HP0095	100498	100505	-7
HP0096	forward	HP0096	100512	100507	-5
HP0097 HP0098	reverse	HP0098	104049	104050	-1
HP0097 HP0098	reverse	HP0097	102396	102380	-16
HP0099 HP0100 HP0101	forward	HP0099	104066	104067	1
HP0102 HP0103 HP0104 HP0105 HP0106 HP0107	reverse	HP0107	115477	115482	-5
HP0102 HP0103 HP0104 HP0105 HP0106 HP0107	reverse	HP0105	113313	113332	19
HP0102 HP0103 HP0104 HP0105 HP0106 HP0107	reverse	HP0103	110862	110862	0
HP0108	forward	HP0108	115504	115494	-10
HP0109 HP0110 HP0111	reverse	HP0111	119668	119674	-6
HP0112 HP0113	forward	HP0112	119870	119866	-4
HP0114	reverse	HP0114	122881	122886	-5
HP0116 HP0117	forward	HP0116	124623	124617	-6
HP0119	reverse	HP0119	130811	130841	-30
HP0121	reverse	HP0121	134829	134837	-8
HP0122 HP0123 HP0124 HP0125 HP0126 HP0127 HP0128 HP0129 HP0130	forward	HP0122	134937	134935	-2
HP0122 HP0123 HP0124 HP0125 HP0126 HP0127 HP0128 HP0129 HP0130	forward	HP0127	138366	138363	-3
HP0122 HP0123 HP0124 HP0125 HP0126 HP0127 HP0128 HP0129 HP0130	forward	HP0129	139591	139586	-5
HP0122 HP0123 HP0124 HP0125 HP0126 HP0127 HP0128 HP0129 HP0130	forward	HP0130	140302	140300	-2
HP0132 HP0133	reverse	HP0133	144867	144876	-9
HP0136 HP0137 HP0138 HP0139	reverse	HP0139	150148	150148	0
HP0140 HP0141	forward	HP0140	150315	150304	-11
HP0142 HP0143	reverse	HP0143	156229	156257	-28
HP0144 HP0145 HP0146 HP0147 HP0148 HP0149 HP0150 HP0151	forward	HP0144	156298	156285	-13
HP0144 HP0145 HP0146 HP0147 HP0148 HP0149 HP0150 HP0151	forward	HP0151	161202	161156	-46
HP0152	reverse	HP0152	162857	162863	-6
HP0153 HP0154 HP0155 HP0156 HP0157 HP0158	forward	HP0153	162905	162871	-34
HP0159	reverse	HP0159	168793	168811	-18
HP0160	forward	HP0160	168818	168808	-10
HP0162 HP0163 HP0164 HP0165 HP0166 HP0167 HP0168 HP0169 HP0170 HP0171 HP0172 HP0173 HP0174	reverse	HP0174	181416	181429	-13
HP0162 HP0163 HP0164 HP0165 HP0166 HP0167 HP0168 HP0169 HP0170 HP0171 HP0172 HP0173 HP0174	reverse	HP0171	178681	178679	-2
HP0162 HP0163 HP0164 HP0165 HP0166 HP0167 HP0168 HP0169 HP0170 HP0171 HP0172 HP0173 HP0174	reverse	HP0170	177540	177540	0
HP0162 HP0163 HP0164 HP0165 HP0166 HP0167 HP0168 HP0169 HP0170 HP0171 HP0172 HP0173 HP0174	reverse	HP0166	174520	174524	4
HP0175 HP0176 HP0177	forward	HP0175	181827	181791	-36
HP0178 HP0179 HP0180	reverse	HP0180	187769	187786	-17
HP0181 HP0182 HP0183 HP0184 HP0185	forward	HP0181	187784	187783	-1
HP0186 HP0187 HP0188	reverse	HP0188	194926	194940	-14
HP0189	forward	HP0189	195028	195023	-5
HP0190 HP0191 HP0192 HP0193	reverse	HP0193	200833	200838	-5
HP0194 HP0195 HP0196 HP0197 HP0198 HP0199 HP0200 HP0201 HP0202 HP0203	forward	HP0194	200960	200955	-5
HP0194 HP0195 HP0196 HP0197 HP0198 HP0199 HP0200 HP0201 HP0202 HP0203	forward	HP0198	204824	204815	-9
HP0207	forward	HP0207	212246	212213	-33
HP0209	forward	HP0209	214716	214710	-6
HP0211 HP0212 HP0213	reverse	HP0213	222173	222151	22
HP0214 HP0215 HP0216 HP0217	forward	HP0214	222195	222146	-49
HP0218	reverse	HP0218	227591	227638	-47
HP0219	forward	HP0219	227704	227699	-5
HP0220 HP0221 HP0222 HP0223 HP0224 HP0225	forward	HP0220	228285	228261	-24
HP0220 HP0221 HP0222 HP0223 HP0224 HP0225	forward	HP0222	230613	230609	-4
HP0220 HP0221 HP0222 HP0223 HP0224 HP0225	forward	HP0224	232436	232435	-1
HP0226	reverse	HP0226	234784	234790	-6
HP0227	reverse	HP0227	237118	237124	-6
HP0228	forward	HP0228	237291	237285	-6
HPt08 HP0229	reverse	HP0229	240225	240241	-16
HPt08 HP0229	reverse	HPt08	238599	238598	-1
HP0230	reverse	HP0230	241119	241127	-8
HP0231 HP0232 HP0233 HP0234	forward	HP0231	241136	241128	-8
HP0235 HP0236 HP0237 HP0238 HP0239 HP0240 HP0241 HP0242 HP0243 HP0244 HP0245 HP0246	reverse	HP0246	255518	255519	-1
HP0235 HP0236 HP0237 HP0238 HP0239 HP0240 HP0241 HP0242 HP0243 HP0244 HP0245 HP0246	reverse	HP0243	252759	252759	0
HP0247 HP0248 HP0249	forward	HP0247	255496	255490	-6
HP0250 HP0251 HPt09	reverse	HPt09	261572	261578	-6
HP0252 HP0253 HP0254 HP0255 HP0256 HP0257 HP0258 HP0259	forward	HP0252	261667	261661	-6
HP0260 HP0261	reverse	HP0261	270949	270998	-49
HP0281	reverse	HP0281	290046	290018	28
HP0282 HP0283 HP0284 HP0285 HP0286 HP0287 HP0288 HP0289 HP0290 HP0291 HP0292 HP0293	forward	HP0282	290001	289987	-14
HP0294	forward	HP0294	310980	310975	-5
HP0296 HP0297 HP0298 HP0299 HP0300 HP0301 HP0302 HP0303 HP0304 HP0305 HP0306 HP0307 HP0308 HP0309 HP0310 HP0311 HP0312	forward	HP0296	314835	314808	-27
HP0296 HP0297 HP0298 HP0299 HP0300 HP0301 HP0302 HP0303 HP0304 HP0305 HP0306 HP0307 HP0308 HP0309 HP0310 HP0311 HP0312	forward	HP0305	323035	323033	-2
HP0313	reverse	HP0313	330132	330132	0
HP0318 HP0319 HP0320 HP0321 HP0322	reverse	HP0322	339340	339348	-8
HP0323	forward	HP0323	339359	339318	-41
HP0324	reverse	HP0324	340736	340742	-6
HP0325 HP0326 HP0327	forward	HP0325	340804	340787	-17
HP0328 HP0329	reverse	HP0329	345305	345311	-6
HPt10 HP0330 HP0331 HP0332 HP0333 HP0334	forward	HPt10	345304	345299	-5
HP0335 HP0336 HP0337 HP0338 HP0339 HP0340 HP0341	forward	HP0335	349004	349002	-2
HP0345	forward	HP0346,HP0345	352992	352955	-37
HP0346	forward	HP0346	353216	353208	-8
HP0347 HP0348 HP0349	reverse	HP0349	358094	358100	-6
HP0350 HP0351 HP0352 HP0353 HP0354 HP0355 HP0356	forward	HP0350	358216	358215	-1
HP0357 HP0358	reverse	HP0358	369466	369472	-6
HPt11 HPt12	reverse	HPt12	370060	370070	-10
HP0360	forward	HP0360	370132	370121	-11
HP0363 HP0364	reverse	HP0364	374670	374676	-6
HPt13 HP0365	forward	HPt13	374786	374777	-9
HPt13 HP0365	forward	HP0365	374786	374783	-3
HP0366 HP0367 HP0368 HP0369 HP0370 HP0371	reverse	HP0371	380191	380199	-8
HP0374 HP0375	reverse	HP0375	384237	384242	-5
HP0376 HP0377 HP0378 HP0379	forward	HP0376	384259	384257	-2
HP0380 HP0381 HP0382	reverse	HP0382	393627	393655	-28
HP0380 HP0381 HP0382	reverse	HP0380	391497	391496	-1
HP0384	reverse	HP0384	395122	395134	-12
HP0385 HP0386 HP0387	forward	HP0385	395270	395262	-8
HP0388 HP0389	reverse	HP0389	399094	399110	-16
HP0390	forward	HP0390	399263	399258	-5
HP0391 HP0392 HP0393 HP0394 HP0395 HP0396 HP0397 HP0398 HP0399 HP0400 HP0401 HP0402 HP0403	reverse	HP0403	416650	416658	-8
HP0391 HP0392 HP0393 HP0394 HP0395 HP0396 HP0397 HP0398 HP0399 HP0400 HP0401 HP0402 HP0403	reverse	HP0399	411136	411136	0
HP0404 HP0405 HP0406 HP0407 HP0408 HP0409 HP0410 HP0411 HPt14 HPt15 HPt16 HPt17 HP0412	forward	HP0404	416664	416657	-7
HP0404 HP0405 HP0406 HP0407 HP0408 HP0409 HP0410 HP0411 HPt14 HPt15 HPt16 HPt17 HP0412	forward	HP0408	421582	421581	-1
HP0404 HP0405 HP0406 HP0407 HP0408 HP0409 HP0410 HP0411 HPt14 HPt15 HPt16 HPt17 HP0412	forward	HPt14	424662	424660	-2
HP0404 HP0405 HP0406 HP0407 HP0408 HP0409 HP0410 HP0411 HPt14 HPt15 HPt16 HPt17 HP0412	forward	HPt15	424806	424817	11
HP0415	forward	HP0415	427645	427641	-4
HP0417 HP0418 HP0419 HP0420 HP0421 HP0422	forward	HP0417	430864	430858	-6
HP0433	forward	HP0433	451835	451790	-45
HP0434	forward	HP0434	452286	452243	-43
HP0436	forward	HP0436	454237	454206	-31
HP0444	reverse	HP0444	463708	463712	-4
HP0464 HP0465 HP0466 HP0467 HP0468 HP0469 HP0470 HP0471 HP0472	reverse	HP0472	494969	494974	-5
HP0464 HP0465 HP0466 HP0467 HP0468 HP0469 HP0470 HP0471 HP0472	reverse	HP0470	492748	492748	0
HP0464 HP0465 HP0466 HP0467 HP0468 HP0469 HP0470 HP0471 HP0472	reverse	HP0464	485962	485961	-1
HP0473 HP0474 HP0475	forward	HP0473	495137	495133	-4
HP0476	reverse	HP0476	498924	498924	0
HP0477 HP0478 HP0479 HP0480 HP0481 HP0482	forward	HP0477	498996	498990	-6
HP0477 HP0478 HP0479 HP0480 HP0481 HP0482	forward	HP0480	502602	502600	-2
HP0485	reverse	HP0485	509103	509101	2
HP0486 HP0487	forward	HP0486	509309	509303	-6
HP0490 HP0491 HP0492	reverse	HP0492	519434	519439	-5
HP0490 HP0491 HP0492	reverse	HP0491	518499	518500	1
HP0493 HP0494	forward	HP0493	519494	519464	-30
HP0495 HP0496	reverse	HP0496	522563	522573	-10
HP0497 HP0498 HP0499	forward	HP0497	522589	522585	-4
HP0500 HP0501 HP0502 HP0503 HP0504 HP0505	forward	HP0500	526522	526507	-15
HP0500 HP0501 HP0502 HP0503 HP0504 HP0505	forward	HP0504	530941	530937	-4
HP0506 HP0507 HP0508 HP0509 HP0510	forward	HP0506	531958	531949	-9
HP0512	reverse	HP0512	539720	539727	-7
HP0513 HP0514 HP0515 HP0516 HP0517 HP0518	forward	HP0513	539802	539767	-35
HP0513 HP0514 HP0515 HP0516 HP0517 HP0518	forward	HP0514	541987	541985	-2
HP0519	reverse	HP0519	547184	547180	4
HP0520 HP0521 HP0522 HP0523	forward	HP0520	547272	547266	-6
HP0524 HP0525 HP0526 HP0527 HP0528 HP0529 HP0530	reverse	HP0530	564078	564085	-7
HP0531 HP0532	forward	HP0531	564347	564337	-10
HP0533 HP0534 HP0535	reverse	HP0535	567666	567666	0
HP0533 HP0534 HP0535	reverse	HP0534	566780	566780	0
HP0536	reverse	HP0536	568522	568524	-2
HP0537 HP0538	forward	HP0537	568686	568680	-6
HP0549 HP0550	reverse	HP0550	586849	586848	1
HP0551 HP0552 HP0553 HP0554 HP0555	forward	HP0551	586940	586937	-3
HP0557 HP0558 HP0559 HP0560 HP0561 HP0562 HP0563	reverse	HP0563	596906	596904	2
HP0557 HP0558 HP0559 HP0560 HP0561 HP0562 HP0563	reverse	HP0562	595559	595559	0
HP0564	forward	HP0564	596986	596983	-3
HP0565 HP0566	reverse	HP0566	598886	598897	-11
HP0565 HP0566	reverse	HP0565	597983	597947	-36
HP0567	forward	HP0567	598952	598951	-1
HP0568 HP0569 HP0570 HP0571 HP0572 HP0573 HP0574 HP0575 HP0576 HP0577 HP0578 HP0579 HP0580 HP0581 HP0582 HP0583 HP0584	reverse	HP0584	615270	615287	-17
HP0568 HP0569 HP0570 HP0571 HP0572 HP0573 HP0574 HP0575 HP0576 HP0577 HP0578 HP0579 HP0580 HP0581 HP0582 HP0583 HP0584	reverse	HP0577	608249	608248	-1
HP0568 HP0569 HP0570 HP0571 HP0572 HP0573 HP0574 HP0575 HP0576 HP0577 HP0578 HP0579 HP0580 HP0581 HP0582 HP0583 HP0584	reverse	HP0573	605269	605268	-1
HP0585 HP0586	reverse	HP0586	619141	619135	6
HP0587	forward	HP0587	618985	618977	-8
HP0597 HP0598 HP0599 HP0600	reverse	HP0600	637146	637142	4
HP0597 HP0598 HP0599 HP0600	reverse	HP0599	635294	635293	-1
HP0601 HP0602 HP0603 HP0604 HP0605 HP0606 HP0607 HP0608 HP0609 HP0610	forward	HP0601	637232	637206	-26
HP0601 HP0602 HP0603 HP0604 HP0605 HP0606 HP0607 HP0608 HP0609 HP0610	forward	HP0604	640211	640208	-3
HP0601 HP0602 HP0603 HP0604 HP0605 HP0606 HP0607 HP0608 HP0609 HP0610	forward	HP0609	647208	647208	0
HP0612 HP0613	reverse	HP0613	658372	658380	-8
HP0614 HP0615	reverse	HP0615	661068	661074	-6
HP0614 HP0615	reverse	HP0614	658989	658989	0
HP0616 HP0617 HP0618 HP0619 HP0620	forward	HP0616	661083	661079	-4
HP0621 HP0622 HP0623 HP0624	reverse	HP0624	671565	671570	-5
HP0630	reverse	HP0630	677822	677827	-5
HP0631 HP0632 HP0633 HP0634 HP0635	forward	HP0631	677934	677915	-19
HP0636 HP0637	reverse	HP0637	684734	684735	-1
HP0638	forward	HP0638	684740	684738	-2
HP0639	reverse	HP0639	686439	686457	-18
HP0640 HP0641 HP0642	forward	HP0640	686453	686446	-7
HP0643 HP0644 HP0645 HP0646 HP0647 HP0648 HP0649 HP0650	forward	HP0643	688723	688699	-24
HP0651 HP0652 HP0653	reverse	HP0653	699301	699301	0
HP0654 HP0655 HP0656 HP0657 HP0658 HP0659 HP0660 HP0661 HP0662 HP0663 HP0664 HP0665 HP0666 HP0667 HP0668 HP0669	forward	HP0654	699544	699497	-47
HP0654 HP0655 HP0656 HP0657 HP0658 HP0659 HP0660 HP0661 HP0662 HP0663 HP0664 HP0665 HP0666 HP0667 HP0668 HP0669	forward	HP0655	700695	700693	-2
HP0671 HP0672 HP0673 HP0674 HP0675	forward	HP0671	721297	721270	-27
HP0676 HP0677 HP0678 HP0679 HP0680	reverse	HP0680	731456	731452	4
HP0681 HP0682 HP0683	reverse	HP0683	733989	734037	-48
HP0684 HP0685	forward	HP0684	734026	733976	-50
HP0686	reverse	HP0686	737184	737190	-6
HP0687	reverse	HP0687	739385	739412	-27
HP0688 HP0689 HP0690 HP0691 HP0692 HP0693 HP0694	forward	HP0688	739431	739424	-7
HP0695 HP0696 HP0697 HP0698 HP0699 HP0700 HP0701 HP0702 HP0703 HP0704	forward	HP0695	745763	745757	-6
HP0695 HP0696 HP0697 HP0698 HP0699 HP0700 HP0701 HP0702 HP0703 HP0704	forward	HP0698	750935	750933	-2
HP0706 HP0707 HP0708	forward	HP0706	760242	760196	-46
HP0709	forward	HP0709	762738	762731	-7
HP0710 HP0711 HP0712 HP0713	forward	HP0710	763958	763951	-7
HP0714 HP0715 HP0716 HP0717 HP0718	reverse	HP0718	772974	772982	-8
HP0719 HP0720 HP0721	forward	HP0719	773130	773092	-38
HP0722	forward	HP0722	774341	774335	-6
HP0723	reverse	HP0723	777555	777565	-10
HP0724	forward	HP0724	777574	777569	-5
HP0725	reverse	HP0725	781032	781035	-3
HP0728 HP0729 HP0730 HP0731 HP0732 HP0733 HP0734 HP0735 HP0736	reverse	HP0736	792308	792316	-8
HP0737 HP0738 HP0739 HP0740 HP0741 HP0742	forward	HP0737	792398	792393	-5
HP0737 HP0738 HP0739 HP0740 HP0741 HP0742	forward	HP0738	792953	792951	-2
HP0737 HP0738 HP0739 HP0740 HP0741 HP0742	forward	HP0742	796750	796724	-26
HPt18 HP0743 HP0744	reverse	HP0744	800222	800263	-41
HPt18 HP0743 HP0744	reverse	HPt18	797847	797847	0
HP0745 HP0746 HP0747 HP0748 HP0749 HP0750 HP0751 HP0752 HP0753 HP0754 HP0755 HP0756 HP0757 HP0758 HP0759	forward	HP0745	800303	800294	-9
HP0760 HP0761	reverse	HP0761	816250	816250	0
HP0762 HP0763	forward	HP0762	816277	816270	-7
HP0769 HP0770	forward	HP0769	821493	821488	-5
HP0771 HP0772 HP0773 HP0774 HP0775 HP0776 HP0777 HP0778	reverse	HP0778	831810	831782	28
HP0771 HP0772 HP0773 HP0774 HP0775 HP0776 HP0777 HP0778	reverse	HP0777	831041	831040	-1
HP0771 HP0772 HP0773 HP0774 HP0775 HP0776 HP0777 HP0778	reverse	HP0776	830277	830279	2
HP0779 HP0780 HP0781 HP0782	forward	HP0779	831879	831832	-47
HP0779 HP0780 HP0781 HP0782	forward	HP0782	836451	836476	25
HP0783 HP0785	reverse	HP0785	839482	839477	5
HP0786 HP0787 HP0788	forward	HP0786	839518	839509	-9
HP0786 HP0787 HP0788	forward	HP0788	843519	843519	0
HP0789 HP0790 HP0791 HP0792 HP0793 HP0794 HP0795 HP0796 HP0797 HP0798 HP0799 HP0800 HP0801 HP0802 HP0803 HP0804 HP0805	reverse	HP0805	860318	860318	0
HP0789 HP0790 HP0791 HP0792 HP0793 HP0794 HP0795 HP0796 HP0797 HP0798 HP0799 HP0800 HP0801 HP0802 HP0803 HP0804 HP0805	reverse	HP0803	858159	858159	0
HP0789 HP0790 HP0791 HP0792 HP0793 HP0794 HP0795 HP0796 HP0797 HP0798 HP0799 HP0800 HP0801 HP0802 HP0803 HP0804 HP0805	reverse	HP0802	857242	857242	0
HP0789 HP0790 HP0791 HP0792 HP0793 HP0794 HP0795 HP0796 HP0797 HP0798 HP0799 HP0800 HP0801 HP0802 HP0803 HP0804 HP0805	reverse	HP0797	854817	854819	2
HP0789 HP0790 HP0791 HP0792 HP0793 HP0794 HP0795 HP0796 HP0797 HP0798 HP0799 HP0800 HP0801 HP0802 HP0803 HP0804 HP0805	reverse	HP0795	853013	853014	1
HP0806	forward	HP0806,HP0806	860357	860349	-8
HP0812	reverse	HP0812	866889	866936	-47
HP0813 HP0814 HP0815 HP0816 HP0817 HP0818 HP0819	forward	HP0813	866936	866930	-6
HP0813 HP0814 HP0815 HP0816 HP0817 HP0818 HP0819	forward	HP0818	870451	870441	-10
HP0820 HP0821 HP0822 HP0823 HP0824 HP0825 HP0826	forward	HP0820	872931	872925	-6
HP0820 HP0821 HP0822 HP0823 HP0824 HP0825 HP0826	forward	HP0824	876856	876854	-2
HP0827 HP0828 HP0829 HP0830 HP0831 HP0832 HP0833	reverse	HP0833	886020	886029	-9
HP0827 HP0828 HP0829 HP0830 HP0831 HP0832 HP0833	reverse	HP0832	885068	885068	0
HP0827 HP0828 HP0829 HP0830 HP0831 HP0832 HP0833	reverse	HP0827	879742	879742	0
HP0834 HP0835 HPt19	forward	HP0834	886032	886027	-5
HP0834 HP0835 HPt19	forward	HP0835	887519	887517	-2
HP0834 HP0835 HPt19	forward	HPt19	887942	887941	-1
HP0836 HP0837 HP0838 HP0839 HP0840 HP0841 HP0842	forward	HP0836	888450	888442	-8
HP0847 HP0848 HP0849 HP0850	reverse	HP0850	902762	902770	-8
HP0847 HP0848 HP0849 HP0850	reverse	HP0849	901270	901270	0
HP0851	forward	HP0851	902844	902837	-7
HP0852 HP0853	reverse	HP0853	906361	906368	-7
HP0854 HP0855 HP0856	forward	HP0854	906499	906489	-10
HP0857 HP0858 HP0859 HP0860 HP0861 HP0862 HP0863 HP0864 HP0865 HP0866 HP0867 HP0868 HP0869 HP0870 HP0871	reverse	HP0871	923559	923604	-45
HP0857 HP0858 HP0859 HP0860 HP0861 HP0862 HP0863 HP0864 HP0865 HP0866 HP0867 HP0868 HP0869 HP0870 HP0871	reverse	HP0869	920381	920379	-2
HP0857 HP0858 HP0859 HP0860 HP0861 HP0862 HP0863 HP0864 HP0865 HP0866 HP0867 HP0868 HP0869 HP0870 HP0871	reverse	HP0866	918438	918437	-1
HP0872	forward	HP0872	923841	923839	-2
HP0873 HP0874 HP0875	reverse	HP0875	927143	927159	-16
HP0876	forward	HP0876	927332	927323	-9
HP0877	reverse	HP0877	930298	930298	0
HP0878 HP0879	forward	HP0878	930313	930307	-6
HP0878 HP0879	forward	HP0879	930313	930314	1
HP0883 HP0884	reverse	HP0884	935284	935292	-8
HP0885 HP0886 HP0887	forward	HP0885	935269	935266	-3
HP0885 HP0886 HP0887	forward	HP0887	938301	938298	-3
HP0888 HP0889 HP0890	reverse	HP0890	944981	944981	0
HP0891	forward	HP0891	945018	945009	-9
HP0896	reverse	HP0896	949750	949790	-40
HPt20 HPt21	reverse	HPt21	950118	950123	-5
HP0897	forward	HP0897	950133	950128	-5
HP0904 HP0905	reverse	HP0905	956252	956264	-12
HP0907 HP0908 HP0909 HP0910 HP0911	forward	HP0907	958098	958092	-6
HP0912 HP0913	forward	HP0912	965072	965070	-2
HP0914 HP0915 HP0916 HP0918 HP0919 HP0920	reverse	HP0920	978264	978270	-6
HP0914 HP0915 HP0916 HP0918 HP0919 HP0920	reverse	HP0916	973511	973496	-15
HP0921 HP0922 HP0923	forward	HP0921	978299	978274	-25
HP0921 HP0922 HP0923	forward	HP0922	979406	979403	-3
HP0924	reverse	HP0924	988469	988474	-5
HP0941 HP0942 HP0943 HP0944	reverse	HP0944	1005338	1005334	4
HPt22 HPt23 HPt24 HPt25 HP0946	forward	HPt22	1005676	1005668	-8
HP0947	forward	HP0947	1008394	1008388	-6
HP0948 HP0949 HP0950	reverse	HP0950	1011584	1011610	-26
HP0951 HP0952	forward	HP0951	1011617	1011610	-7
HP0953 HP0954 HP0955 HP0956 HP0957 HP0958 HP0959 HP0960 HP0961 HP0962 HP0963 HP0964 HP0965 HP0966 HP0967 HP0969 HP0970 HP0971 HP0972	reverse	HP0972	1034681	1034686	-5
HP0953 HP0954 HP0955 HP0956 HP0957 HP0958 HP0959 HP0960 HP0961 HP0962 HP0963 HP0964 HP0965 HP0966 HP0967 HP0969 HP0970 HP0971 HP0972	reverse	HP0967	1026751	1026751	0
HP0953 HP0954 HP0955 HP0956 HP0957 HP0958 HP0959 HP0960 HP0961 HP0962 HP0963 HP0964 HP0965 HP0966 HP0967 HP0969 HP0970 HP0971 HP0972	reverse	HP0961	1020352	1020348	-4
HP0973 HP0974 HP0975	forward	HP0973	1034697	1034690	-7
HP0976	reverse	HP0976	1039076	1039082	-6
HP0977 HP0978 HP0979	forward	HP0977	1039077	1039070	-7
HP0977 HP0978 HP0979	forward	HP0979	1042182	1042179	-3
HP0983 HP0984	forward	HP0983	1047000	1046985	-15
HP0985	reverse	HP0985	1048343	1048349	-6
HP0986	reverse	HP0986	1049880	1049880	0
HP0987	forward	HP0987	1050642	1050638	-4
HP0991 HP0992	reverse	HP0992	1054645	1054644	1
HP0993 HP0994	forward	HP0993	1054743	1054740	-3
HP1000	forward	HP1000	1062698	1062657	-41
HP1003 HP1004	reverse	HP1004	1066925	1066930	-5
HP1005	forward	HP1005	1067117	1067110	-7
HP1009	reverse	HP1009	1071129	1071115	14
HPt26 HP1010 HP1011 HP1012 HP1013 HP1014 HP1015 HP1016 HP1017 HP1018 HP1019 HP1020 HP1021	forward	HPt26	1072248	1072238	-10
HPt26 HP1010 HP1011 HP1012 HP1013 HP1014 HP1015 HP1016 HP1017 HP1018 HP1019 HP1020 HP1021	forward	HP1018	1081400	1081399	-1
HPt26 HP1010 HP1011 HP1012 HP1013 HP1014 HP1015 HP1016 HP1017 HP1018 HP1019 HP1020 HP1021	forward	HP1019	1081400	1081399	-1
HP1022	forward	HP1022	1085217	1085221	4
HP1023	reverse	HP1023	1087489	1087496	-7
HP1028 HP1029 HP1030 HP1031 HP1032 HP1034 HP1035 HP1036 HP1037 HP1038 HP1039 HP1040	reverse	HP1040	1100815	1100816	-1
HP1028 HP1029 HP1030 HP1031 HP1032 HP1034 HP1035 HP1036 HP1037 HP1038 HP1039 HP1040	reverse	HP1038	1099096	1099097	1
HP1041 HP1042	forward	HP1041	1100883	1100852	-31
HP1043	reverse	HP1043	1105449	1105448	1
HP1044	reverse	HP1044	1106910	1106960	-50
HP1046 HP1047 HP1048 HP1049 HP1050 HP1051 HP1052 HP1053 HP1054 HP1055 HP1056 HP1057	reverse	HP1057	1119798	1119801	-3
HP1046 HP1047 HP1048 HP1049 HP1050 HP1051 HP1052 HP1053 HP1054 HP1055 HP1056 HP1057	reverse	HP1052	1115350	1115352	2
HP1046 HP1047 HP1048 HP1049 HP1050 HP1051 HP1052 HP1053 HP1054 HP1055 HP1056 HP1057	reverse	HP1050	1113940	1113943	3
HP1058 HP1059 HP1060 HP1061 HP1062 HP1063 HP1064 HP1065	forward	HP1058	1119822	1119815	-7
HP1058 HP1059 HP1060 HP1061 HP1062 HP1063 HP1064 HP1065	forward	HP1060	1121770	1121766	-4
HP1066	reverse	HP1066	1126062	1126060	2
HPt27	forward	HPt27	1125278	1125270	-8
HP1067 HP1068 HP1069 HP1070 HP1071 HP1072 HP1073 HP1074	forward	HP1067	1126183	1126178	-5
HP1075	reverse	HP1075	1135281	1135288	-7
HP1077 HP1078 HP1079	reverse	HP1079	1138821	1138852	-31
HP1080 HP1081 HP1082 HP1083 HP1084	reverse	HP1084	1144475	1144481	-6
HP1080 HP1081 HP1082 HP1083 HP1084	reverse	HP1083	1143381	1143381	0
HP1085 HP1086 HP1087 HP1088 HP1089 HP1090	forward	HP1085	1144478	1144469	-9
HP1097 HP1098 HP1099 HP1100	reverse	HP1100	1162158	1162166	-8
HP1101 HP1102 HP1103 HP1104	forward	HP1101	1162172	1162167	-5
HP1101 HP1102 HP1103 HP1104	forward	HP1104	1165304	1165302	-2
HP1105	reverse	HP1105	1167703	1167697	6
HP1106	forward	HP1106	1167803	1167795	-8
HP1107	reverse	HP1107	1169911	1169944	-33
HP1108 HP1109 HP1110 HP1111 HP1112 HP1113	forward	HP1108	1170094	1170088	-6
HP1114	reverse	HP1114	1177661	1177630	31
HP1117 HP1118	reverse	HP1118	1184444	1184454	-10
HP1145 HP1146 HP1147 HP1148 HP1149 HP1150 HP1151 HP1152 HP1153	reverse	HP1153	1217570	1217594	-24
HP1145 HP1146 HP1147 HP1148 HP1149 HP1150 HP1151 HP1152 HP1153	reverse	HP1151	1213479	1213482	3
HP1154 HP1155 HP1156 HP1157 HP1158 HP1159	forward	HP1154	1217527	1217532	5
HP1154 HP1155 HP1156 HP1157 HP1158 HP1159	forward	HP1156	1219168	1219167	-1
HP1165	reverse	HP1165	1230627	1230632	-5
HP1166	forward	HP1166	1230588	1230609	21
HP1167	forward	HP1167	1232521	1232515	-6
HP1168	reverse	HP1168	1236409	1236418	-9
HP1169 HP1170 HP1171 HP1172 HP1173	forward	HP1169	1236407	1236423	16
HP1169 HP1170 HP1171 HP1172 HP1173	forward	HP1172	1238671	1238669	-2
HP1169 HP1170 HP1171 HP1172 HP1173	forward	HP1173	1239625	1239617	-8
HP1174 HP1175	reverse	HP1175	1243182	1243198	-16
HP1176 HP1177	reverse	HP1177	1245573	1245580	-7
HP1178 HP1179 HP1180 HPt28	reverse	HPt28	1249367	1249378	-11
HP1178 HP1179 HP1180 HPt28	reverse	HP1180	1249205	1249194	-11
HP1181 HP1182	forward	HP1181	1249488	1249480	-8
HP1183 HP1184	reverse	HP1184	1254198	1254216	-18
HP1183 HP1184	reverse	HP1183	1252759	1252760	1
HP1185	reverse	HP1185	1255537	1255544	-7
HP1186	forward	HP1186	1255729	1255727	-2
HP1188	reverse	HP1188	1259230	1259227	3
HP1191	forward	HP1191	1262010	1262004	-6
HP1192	reverse	HP1192	1263586	1263591	-5
HP1194 HP1195 HP1196 HP1197 HP1198 HP1199 HP1200 HP1201 HP1202 HP1203 HP1203a HPt29 HP1204 HP1205 HPt30 HPt31 HPt32 HPt33	reverse	HPt33	1282569	1282568	1
HP1194 HP1195 HP1196 HP1197 HP1198 HP1199 HP1200 HP1201 HP1202 HP1203 HP1203a HPt29 HP1204 HP1205 HPt30 HPt31 HPt32 HPt33	reverse	HP1203a	1280277	1280278	1
HP1194 HP1195 HP1196 HP1197 HP1198 HP1199 HP1200 HP1201 HP1202 HP1203 HP1203a HPt29 HP1204 HP1205 HPt30 HPt31 HPt32 HPt33	reverse	HP1197	1268324	1268324	0
HP1206	forward	HP1206	1282515	1282509	-6
HP1207 HP1208 HP1209 HP1210 HPt34 HPt35 HP1212 HP1213 HP1214 HP1215 HP1216 HP1217 HP1218 HP1220 HP1221 HP1222	reverse	HP1222	1300002	1300049	-47
HP1207 HP1208 HP1209 HP1210 HPt34 HPt35 HP1212 HP1213 HP1214 HP1215 HP1216 HP1217 HP1218 HP1220 HP1221 HP1222	reverse	HP1221	1297111	1297112	1
HP1207 HP1208 HP1209 HP1210 HPt34 HPt35 HP1212 HP1213 HP1214 HP1215 HP1216 HP1217 HP1218 HP1220 HP1221 HP1222	reverse	HP1212	1288480	1288479	-1
HP1219	forward	HP1219	1295653	1295643	-10
HP1223 HP1224 HP1225	forward	HP1223	1300019	1300009	-10
HP1226	reverse	HP1226	1302627	1302626	1
HP1227 HP1228 HP1229 HP1230 HP1231 HP1232	forward	HP1227	1302650	1302642	-8
HP1239 HP1240 HP1241	reverse	HP1241	1316808	1316813	-5
HP1242	forward	HP1242	1316824	1316816	-8
HP1244 HP1245 HP1246 HP1247 HP1248 HP1249 HP1250 HP1251 HP1252 HP1253 HP1254	reverse	HP1254	1330718	1330723	-5
HP1244 HP1245 HP1246 HP1247 HP1248 HP1249 HP1250 HP1251 HP1252 HP1253 HP1254	reverse	HP1253	1329911	1329952	41
HP1244 HP1245 HP1246 HP1247 HP1248 HP1249 HP1250 HP1251 HP1252 HP1253 HP1254	reverse	HP1246	1321655	1321655	0
HP1255 HP1256 HP1257 HP1258 HP1259 HP1260 HP1261 HP1262 HP1263 HP1264 HP1265 HP1266 HP1267 HP1268 HP1269 HP1270 HP1271 HP1272 HP1273 HP1274 HP1275 HP1276	forward	HP1255	1330763	1330757	-6
HP1255 HP1256 HP1257 HP1258 HP1259 HP1260 HP1261 HP1262 HP1263 HP1264 HP1265 HP1266 HP1267 HP1268 HP1269 HP1270 HP1271 HP1272 HP1273 HP1274 HP1275 HP1276	forward	HP1260	1333777	1333771	-6
HP1277 HP1278 HP1279 HP1280 HP1281 HP1282	reverse	HP1282	1358793	1358800	-7
HP1283 HP1284 HP1285	reverse	HP1285	1362422	1362429	-7
HP1287	reverse	HP1287	1363809	1363814	-5
HP1292 HP1293 HP1294 HP1295 HP1296 HP1297 HP1298 HP1299 HP1300 HP1301 HP1302 HP1303 HP1304 HP1305 HP1306 HP1307 HP1308 HP1309 HP1310 HP1311 HP1312 HP1313 HP1314 HP1315 HP1316 HP1317 HP1318 HP1319 HP1320	reverse	HP1320	1381281	1381291	-10
HP1323 HP1324 HP1325	reverse	HP1325	1385637	1385643	-6
HP1326 HP1327	forward	HP1326	1385740	1385764	24
HP1328 HP1329	forward	HP1328	1387408	1387443	35
HP1333 HP1334	forward	HP1333	1393771	1393766	-5
HP1336	forward	HP1336	1397017	1397009	-8
HP1337 HP1338	reverse	HP1338	1398848	1398856	-8
HP1339 HP1340 HP1341	forward	HP1339	1398964	1398958	-6
HP1343 HP1344 HP1345 HP1346 HP1347 HP1348 HP1349 HP1350 HP1351 HP1352	reverse	HP1352	1413325	1413332	-7
HP1343 HP1344 HP1345 HP1346 HP1347 HP1348 HP1349 HP1350 HP1351 HP1352	reverse	HP1350	1411185	1411188	3
HP1343 HP1344 HP1345 HP1346 HP1347 HP1348 HP1349 HP1350 HP1351 HP1352	reverse	HP1346	1407111	1407113	2
HP1353 HP1354 HP1355 HP1356 HP1357 HP1358 HP1359 HP1360 HP1361 HP1362 HP1363 HP1364 HP1365 HP1366 HP1367 HP1368	reverse	HP1368	1430786	1430785	1
HP1353 HP1354 HP1355 HP1356 HP1357 HP1358 HP1359 HP1360 HP1361 HP1362 HP1363 HP1364 HP1365 HP1366 HP1367 HP1368	reverse	HP1361	1422918	1422914	-4
HP1369m HP1371	forward	HP1369m	1430834	1430828	-6
HP1372 HP1373 HP1374 HP1375 HP1376 HP1377	reverse	HP1377	1441381	1441380	1
HP1378 HP1379 HP1380 HP1381	forward	HP1378	1441416	1441415	-1
HP1382 HP1384 HP1385	reverse	HP1385	1448057	1448062	-5
HP1382 HP1384 HP1385	reverse	HP1382	1446556	1446552	-4
HP1386 HP1387	forward	HP1386	1448073	1448067	-6
HP1391 HP1392 HP1393 HP1394	reverse	HP1394	1455819	1455826	-7
HP1396 HP1397 HP1398	reverse	HP1398	1459748	1459754	-6
HP1396 HP1397 HP1398	reverse	HP1397	1458487	1458489	2
HP1399 HP1400	forward	HP1399	1459898	1459892	-6
HP1399 HP1400	forward	HP1400	1461028	1461023	-5
HP1401 HP1402	reverse	HP1402	1467763	1467766	-3
HP1403 HP1404	forward	HP1403	1467780	1467772	-8
HP1413	reverse	HP1413	1484502	1484510	-8
HP1414 HP1415 HP1416 HP1417m	forward	HP1414	1484508	1484501	-7
HP1418 HP1419 HP1420 HP1421 HP1422 HP1423	reverse	HP1423	1494962	1494991	-29
HP1424	forward	HP1424	1495038	1495032	-6
HP1425 HP1426 HP1427 HP1428 HP1429 HP1430 HP1431	reverse	HP1431	1502401	1502410	-9
HP1425 HP1426 HP1427 HP1428 HP1429 HP1430 HP1431	reverse	HP1427	1497216	1497215	-1
HP1425 HP1426 HP1427 HP1428 HP1429 HP1430 HP1431	reverse	HP1426	1496739	1496733	-6
HP1432	forward	HP1432	1502550	1502537	-13
HP1433 HP1434 HP1435	reverse	HP1435	1507912	1507918	-6
HP1436	forward	HP1436	1507933	1507927	-6
HP1437 HP1438 HP1439	forward	HP1437	1508391	1508386	-5
HP1454 HP1455 HP1456 HP1457 HP1458 HP1459 HP1460	reverse	HP1460	1532568	1532575	-7
HP1454 HP1455 HP1456 HP1457 HP1458 HP1459 HP1460	reverse	HP1458	1528115	1528114	-1
HP1461	forward	HP1461	1532657	1532655	-2
HP1462 HP1463 HP1464 HP1465 HP1466	reverse	HP1466	1537987	1538015	-28
HP1467	forward	HP1467	1537966	1537965	-1
HP1468 HP1469 HP1470	reverse	HP1470	1543402	1543412	-10
HP1468 HP1469 HP1470	reverse	HP1469	1540654	1540655	1
HP1471 HP1472 HP1473 HP1474 HP1475 HP1476 HP1477 HP1478 HP1479 HP1480 HP1481 HP1482 HP1483 HP1484 HP1485 HP1486 HP1487 HP1488 HP1489 HP1490 HP1491	reverse	HP1491	1566150	1566150	0
HP1471 HP1472 HP1473 HP1474 HP1475 HP1476 HP1477 HP1478 HP1479 HP1480 HP1481 HP1482 HP1483 HP1484 HP1485 HP1486 HP1487 HP1488 HP1489 HP1490 HP1491	reverse	HP1490	1564463	1564463	0
HP1492 HP1493 HP1494 HP1495 HP1496 HP1497 HP1498	forward	HP1492	1566236	1566227	-9
HP1492 HP1493 HP1494 HP1495 HP1496 HP1497 HP1498	forward	HP1496	1569486	1569484	-2
HP1499	forward	HP1499	1571831	1571825	-6
HP1500 HP1501	reverse	HP1501	1574270	1574280	-10
HP1502	forward	HP1502	1574381	1574374	-7
HP1503 HP1504 HP1505 HP1506	reverse	HP1506	1580219	1580266	-47
HP1503 HP1504 HP1505 HP1506	reverse	HP1505	1579013	1579054	41
HP1507	forward	HP1507	1580244	1580226	-18
HP1508	reverse	HP1508	1582927	1582937	-10
HP1509 HP1510 HP1511 HP1512 HP1513 HP1514 HP1515	forward	HP1509	1582949	1582942	-7
HP1509 HP1510 HP1511 HP1512 HP1513 HP1514 HP1515	forward	HP1512	1584392	1584370	-22
HP1509 HP1510 HP1511 HP1512 HP1513 HP1514 HP1515	forward	HP1515	1589897	1589883	-14
HP1516 HP1517 HP1518	reverse	HP1518	1594798	1594843	-45
HP1521 HP1522 HP1523	reverse	HP1523	1604004	1604013	-9
HP1524 HP1525	forward	HP1524	1604011	1604003	-8
HP1526 HP1527 HP1529	reverse	HP1529	1608997	1609002	-5
HP1526 HP1527 HP1529	reverse	HP1527	1607418	1607415	-3
HPt36	forward	HPt36	1605869	1605860	-9
HP1530 HP1531 HP1532 HP1533	forward	HP1530	1609113	1609108	-5
HP1530 HP1531 HP1532 HP1533	forward	HP1531	1609714	1609712	-2
HP1536	reverse	HP1536	1614932	1614940	-8
HP1538 HP1539 HP1540 HP1541 HP1542 HP1543 HP1544 HP1545 HP1546 HP1547 HP1548 HP1549 HP1550 HP1551 HP1552 HP1553	reverse	HP1553	1635464	1635472	-8
HP1538 HP1539 HP1540 HP1541 HP1542 HP1543 HP1544 HP1545 HP1546 HP1547 HP1548 HP1549 HP1550 HP1551 HP1552 HP1553	reverse	HP1551	1631237	1631237	0
HP1538 HP1539 HP1540 HP1541 HP1542 HP1543 HP1544 HP1545 HP1546 HP1547 HP1548 HP1549 HP1550 HP1551 HP1552 HP1553	reverse	HP1540	1618538	1618538	0
HP1554 HP1555	forward	HP1554	1635535	1635534	-1
HP1556 HP1557 HP1558 HP1559	reverse	HP1559	1641505	1641505	0
HP1556 HP1557 HP1558 HP1559	reverse	HP1557	1640422	1640424	2
HP1560	forward	HP1560	1641533	1641526	-7
HP1561	reverse	HP1561	1643805	1643816	-11
HP1562	reverse	HP1562	1645007	1645007	0
HP1563 HP1564	forward	HP1563	1645128	1645126	-2
HP1565 HP1566 HP1567 HP1568 HP1569 HP1570 HP1571 HP1572 HP1573	reverse	HP1573	1654659	1654666	-7
HP1565 HP1566 HP1567 HP1568 HP1569 HP1570 HP1571 HP1572 HP1573	reverse	HP1572	1653807	1653808	1
HP1574 HP1575 HP1576 HP1577	forward	HP1574	1654664	1654653	-11
HP1578 HP1579 HP1580 HP1581	reverse	HP1581	1660505	1660511	-6
HP1585 HP1586	forward	HP1585	1663560	1663554	-6
HP1587	reverse	HP1587	1665514	1665515	-1
HP1588	reverse	HP1588	1666867	1666883	-16

## Sheet: SRR031127
Operon string	Strand	TSS associated gene	known TSS	Predicted TSS	Relative position of predicted TSS to the known one
HP0001 HP0002 HP0003 HP0004	reverse	HP0004	2689	2694	-5
HP0001 HP0002 HP0003 HP0004	reverse	HP0003	2081	2080	-1
HP0005 HP0006	forward	HP0005	2672	2633	-39
HPt01 HPt02 HPt03 HPt04 HPt05	reverse	HPt05	4793	4799	-6
HP0009	reverse	HP0009	7321	7321	0
HP0010 HP0011	reverse	HP0011	9683	9688	-5
HP0012 HP0013 HP0014 HP0015 HP0016 HP0017 HP0018 HP0019 HP0020	forward	HP0012	9846	9842	-4
HP0012 HP0013 HP0014 HP0015 HP0016 HP0017 HP0018 HP0019 HP0020	forward	HP0013	11405	11404	-1
HP0012 HP0013 HP0014 HP0015 HP0016 HP0017 HP0018 HP0019 HP0020	forward	HP0014	12691	12690	-1
HP0012 HP0013 HP0014 HP0015 HP0016 HP0017 HP0018 HP0019 HP0020	forward	HP0018	16824	16821	-3
HP0012 HP0013 HP0014 HP0015 HP0016 HP0017 HP0018 HP0019 HP0020	forward	HP0019	18349	18346	-3
HP0021 HP0022	reverse	HP0022	22742	22741	1
HP0025	reverse	HP0025	25548	25568	-20
HP0026	reverse	HP0026	27389	27389	0
HP0027 HP0028	forward	HP0027	27532	27512	-20
HP0029 HP0030	reverse	HP0030	31924	31926	-2
HP0031 HP0032 HP0033 HP0034 HP0035 HP0036 HP0037 HP0038 HP0039m HP0041	forward	HP0031	31936	31929	-7
HP0052 HP0053 HP0054 HP0055 HP0056	reverse	HP0056	61323	61324	-1
HP0052 HP0053 HP0054 HP0055 HP0056	reverse	HP0052	52330	52330	0
HP0057 HP0058 HP0059 HP0060 HP0061 HP0062 HP0063 HP0064 HP0065 HP0066	forward	HP0057	61541	61538	-3
HP0067 HP0068 HP0069 HP0070 HP0071 HP0072 HP0073 HPt06 HP0074 HP0075	reverse	HP0075	80146	80146	0
HP0067 HP0068 HP0069 HP0070 HP0071 HP0072 HP0073 HPt06 HP0074 HP0075	reverse	HPt06	78295	78298	3
HP0067 HP0068 HP0069 HP0070 HP0071 HP0072 HP0073 HPt06 HP0074 HP0075	reverse	HP0073	78012	78015	3
HP0076 HP0077	forward	HP0076	80162	80133	-29
HP0082 HP0083 HP0084 HP0085 HP0086 HP0087 HP0088 HP0089 HP0090	reverse	HP0090	96912	96912	0
HP0082 HP0083 HP0084 HP0085 HP0086 HP0087 HP0088 HP0089 HP0090	reverse	HP0084	89667	89669	2
HP0082 HP0083 HP0084 HP0085 HP0086 HP0087 HP0088 HP0089 HP0090	reverse	HP0082	88710	88709	-1
HPt07 HP0091 HP0092	forward	HPt07	96948	96927	-21
HP0093 HP0094 HP0095	reverse	HP0095	100498	100521	-23
HP0093 HP0094 HP0095	reverse	HP0094	99866	99867	1
HP0096	forward	HP0096	100512	100507	-5
HP0097 HP0098	reverse	HP0098	104049	104050	-1
HP0099 HP0100 HP0101	forward	HP0099	104066	104065	-1
HP0099 HP0100 HP0101	forward	HP0101	107452	107448	-4
HP0102 HP0103 HP0104 HP0105 HP0106 HP0107	reverse	HP0107	115449	115449	0
HP0102 HP0103 HP0104 HP0105 HP0106 HP0107	reverse	HP0105	113313	113332	19
HP0108	forward	HP0108	115504	115482	-22
HP0109 HP0110 HP0111	reverse	HP0111	119668	119675	-7
HP0112 HP0113	forward	HP0112	119870	119868	-2
HP0114	reverse	HP0114	122881	122895	-14
HP0115	reverse	HP0115	124517	124521	-4
HP0116 HP0117	forward	HP0116	124592	124584	-8
HP0119	reverse	HP0119	130811	130848	-37
HP0121	reverse	HP0121	134829	134828	1
HP0122 HP0123 HP0124 HP0125 HP0126 HP0127 HP0128 HP0129 HP0130	forward	HP0122	134937	134934	-3
HP0122 HP0123 HP0124 HP0125 HP0126 HP0127 HP0128 HP0129 HP0130	forward	HP0127	138366	138363	-3
HP0122 HP0123 HP0124 HP0125 HP0126 HP0127 HP0128 HP0129 HP0130	forward	HP0129	139591	139588	-3
HP0122 HP0123 HP0124 HP0125 HP0126 HP0127 HP0128 HP0129 HP0130	forward	HP0130	140302	140289	-13
HP0132 HP0133	reverse	HP0133	144867	144867	0
HP0136 HP0137 HP0138 HP0139	reverse	HP0139	150148	150148	0
HP0140 HP0141	forward	HP0140	150194	150158	-36
HP0144 HP0145 HP0146 HP0147 HP0148 HP0149 HP0150 HP0151	forward	HP0144	156298	156260	-38
HP0144 HP0145 HP0146 HP0147 HP0148 HP0149 HP0150 HP0151	forward	HP0151	161202	161156	-46
HP0159	reverse	HP0159	168793	168808	-15
HP0160 HP0161	forward	HP0160	168818	168810	-8
HP0162 HP0163 HP0164 HP0165 HP0166 HP0167 HP0168 HP0169 HP0170 HP0171 HP0172 HP0173 HP0174	reverse	HP0174	181781	181781	0
HP0162 HP0163 HP0164 HP0165 HP0166 HP0167 HP0168 HP0169 HP0170 HP0171 HP0172 HP0173 HP0174	reverse	HP0171	178681	178701	20
HP0162 HP0163 HP0164 HP0165 HP0166 HP0167 HP0168 HP0169 HP0170 HP0171 HP0172 HP0173 HP0174	reverse	HP0170	177540	177540	0
HP0162 HP0163 HP0164 HP0165 HP0166 HP0167 HP0168 HP0169 HP0170 HP0171 HP0172 HP0173 HP0174	reverse	HP0166	174520	174521	1
HP0175 HP0176 HP0177	forward	HP0175	181827	181795	-32
HP0178 HP0179 HP0180	reverse	HP0180	187769	187796	-27
HP0181 HP0182 HP0183 HP0184 HP0185	forward	HP0181	187784	187782	-2
HP0186 HP0187 HP0188	reverse	HP0188	194926	194935	-9
HP0189	forward	HP0189	195028	195023	-5
HP0190 HP0191 HP0192 HP0193	reverse	HP0193	200833	200832	1
HP0194 HP0195 HP0196 HP0197 HP0198 HP0199 HP0200 HP0201 HP0202 HP0203	forward	HP0194	200960	200919	-41
HP0194 HP0195 HP0196 HP0197 HP0198 HP0199 HP0200 HP0201 HP0202 HP0203	forward	HP0197	203580	203578	-2
HP0194 HP0195 HP0196 HP0197 HP0198 HP0199 HP0200 HP0201 HP0202 HP0203	forward	HP0198	204824	204798	-26
HP0194 HP0195 HP0196 HP0197 HP0198 HP0199 HP0200 HP0201 HP0202 HP0203	forward	HP0201	205809	205807	-2
HP0209	forward	HP0209	214716	214673	-43
HP0211 HP0212 HP0213	reverse	HP0213	222173	222206	-33
HP0211 HP0212 HP0213	reverse	HP0211	219048	219049	1
HP0214 HP0215 HP0216 HP0217	forward	HP0214	222195	222146	-49
HP0218	reverse	HP0218	227591	227591	0
HP0220 HP0221 HP0222 HP0223 HP0224 HP0225	forward	HP0220	228285	228281	-4
HP0220 HP0221 HP0222 HP0223 HP0224 HP0225	forward	HP0222	230613	230609	-4
HP0220 HP0221 HP0222 HP0223 HP0224 HP0225	forward	HP0223	230882	230881	-1
HP0220 HP0221 HP0222 HP0223 HP0224 HP0225	forward	HP0224	232436	232433	-3
HP0226 HP0227	reverse	HP0227	237118	237123	-5
HP0226 HP0227	reverse	HP0226	234784	234784	0
HP0228	forward	HP0228	237291	237283	-8
HPt08 HP0229	reverse	HP0229	240225	240232	-7
HPt08 HP0229	reverse	HPt08	238599	238600	1
HP0230	reverse	HP0230	241119	241128	-9
HP0231 HP0232 HP0233 HP0234	forward	HP0231	241136	241128	-8
HP0235 HP0236 HP0237 HP0238 HP0239 HP0240 HP0241 HP0242 HP0243 HP0244 HP0245 HP0246	reverse	HP0246	255422	255422	0
HP0235 HP0236 HP0237 HP0238 HP0239 HP0240 HP0241 HP0242 HP0243 HP0244 HP0245 HP0246	reverse	HP0243	252759	252759	0
HP0235 HP0236 HP0237 HP0238 HP0239 HP0240 HP0241 HP0242 HP0243 HP0244 HP0245 HP0246	reverse	HP0235	246226	246225	-1
HP0247 HP0248 HP0249	forward	HP0247	255496	255488	-8
HP0250 HP0251 HPt09	reverse	HPt09	261572	261579	-7
HP0252 HP0253 HP0254 HP0255 HP0256 HP0257 HP0258 HP0259	forward	HP0252	261667	261661	-6
HP0252 HP0253 HP0254 HP0255 HP0256 HP0257 HP0258 HP0259	forward	HP0258	266853	266826	-27
HP0260 HP0261	reverse	HP0261	270949	270949	0
HP0281	reverse	HP0281	290046	290018	28
HP0282 HP0283 HP0284 HP0285 HP0286 HP0287 HP0288 HP0289 HP0290 HP0291 HP0292 HP0293 HP0294	forward	HP0282	290001	289989	-12
HP0282 HP0283 HP0284 HP0285 HP0286 HP0287 HP0288 HP0289 HP0290 HP0291 HP0292 HP0293 HP0294	forward	HP0289	298004	298001	-3
HP0282 HP0283 HP0284 HP0285 HP0286 HP0287 HP0288 HP0289 HP0290 HP0291 HP0292 HP0293 HP0294	forward	HP0290	306726	306725	-1
HP0282 HP0283 HP0284 HP0285 HP0286 HP0287 HP0288 HP0289 HP0290 HP0291 HP0292 HP0293 HP0294	forward	HP0294	310980	310977	-3
HP0295	reverse	HP0295	314799	314800	-1
HP0296 HP0297 HP0298 HP0299 HP0300 HP0301 HP0302 HP0303 HP0304 HP0305 HP0306 HP0307 HP0308 HP0309 HP0310 HP0311 HP0312	forward	HP0296	314835	314827	-8
HP0296 HP0297 HP0298 HP0299 HP0300 HP0301 HP0302 HP0303 HP0304 HP0305 HP0306 HP0307 HP0308 HP0309 HP0310 HP0311 HP0312	forward	HP0304	321904	321900	-4
HP0296 HP0297 HP0298 HP0299 HP0300 HP0301 HP0302 HP0303 HP0304 HP0305 HP0306 HP0307 HP0308 HP0309 HP0310 HP0311 HP0312	forward	HP0305	323035	323033	-2
HP0313	reverse	HP0313	330132	330137	-5
HP0318 HP0319 HP0320 HP0321 HP0322	reverse	HP0322	339340	339341	-1
HP0318 HP0319 HP0320 HP0321 HP0322	reverse	HP0318	335170	335170	0
HP0323	forward	HP0323	339359	339353	-6
HP0325 HP0326 HP0327	forward	HP0325	340804	340788	-16
HP0328 HP0329	reverse	HP0329	345305	345311	-6
HPt10 HP0330 HP0331 HP0332 HP0333 HP0334 HP0335 HP0336 HP0337 HP0338 HP0339 HP0340 HP0341	forward	HPt10	345304	345299	-5
HPt10 HP0330 HP0331 HP0332 HP0333 HP0334 HP0335 HP0336 HP0337 HP0338 HP0339 HP0340 HP0341	forward	HP0335	349004	349003	-1
HPt10 HP0330 HP0331 HP0332 HP0333 HP0334 HP0335 HP0336 HP0337 HP0338 HP0339 HP0340 HP0341	forward	HP0340	350905	350904	-1
HP0347 HP0348 HP0349	reverse	HP0349	358094	358100	-6
HP0350 HP0351 HP0352 HP0353 HP0354 HP0355 HP0356	forward	HP0350	358216	358214	-2
HP0357 HP0358	reverse	HP0358	369466	369472	-6
HPt11 HPt12	reverse	HPt12	370060	370071	-11
HP0360	forward	HP0360	370132	370104	-28
HP0361 HP0362 HP0363 HP0364	reverse	HP0364	374670	374676	-6
HPt13 HP0365	forward	HPt13	374786	374783	-3
HPt13 HP0365	forward	HP0365	374786	374784	-2
HP0366 HP0367 HP0368 HP0369 HP0370 HP0371	reverse	HP0371	380191	380199	-8
HP0374 HP0375	reverse	HP0375	384237	384242	-5
HP0380 HP0381 HP0382	reverse	HP0382	393627	393656	-29
HP0380 HP0381 HP0382	reverse	HP0380	391497	391498	1
HP0383	forward	HP0383	393681	393674	-7
HP0384	reverse	HP0384	395122	395122	0
HP0385 HP0386 HP0387	forward	HP0385	395270	395267	-3
HP0388 HP0389	reverse	HP0389	399094	399093	1
HP0390	forward	HP0390	399263	399245	-18
HP0391 HP0392 HP0393 HP0394 HP0395 HP0396 HP0397 HP0398 HP0399 HP0400 HP0401 HP0402 HP0403	reverse	HP0403	416650	416658	-8
HP0391 HP0392 HP0393 HP0394 HP0395 HP0396 HP0397 HP0398 HP0399 HP0400 HP0401 HP0402 HP0403	reverse	HP0399	411136	411136	0
HP0404 HP0405 HP0406 HP0407 HP0408 HP0409 HP0410 HP0411 HPt14 HPt15 HPt16 HPt17 HP0412	forward	HP0404	416664	416656	-8
HP0404 HP0405 HP0406 HP0407 HP0408 HP0409 HP0410 HP0411 HPt14 HPt15 HPt16 HPt17 HP0412	forward	HP0407	419043	419041	-2
HP0404 HP0405 HP0406 HP0407 HP0408 HP0409 HP0410 HP0411 HPt14 HPt15 HPt16 HPt17 HP0412	forward	HP0410	423709	423707	-2
HP0404 HP0405 HP0406 HP0407 HP0408 HP0409 HP0410 HP0411 HPt14 HPt15 HPt16 HPt17 HP0412	forward	HPt14	424662	424660	-2
HP0404 HP0405 HP0406 HP0407 HP0408 HP0409 HP0410 HP0411 HPt14 HPt15 HPt16 HPt17 HP0412	forward	HPt15	424806	424805	-1
HP0415	forward	HP0415	427645	427641	-4
HP0416	reverse	HP0416	430859	430848	11
HP0417 HP0418 HP0419 HP0420 HP0421 HP0422	forward	HP0417	430864	430858	-6
HP0444	reverse	HP0444	463901	463895	6
HP0463 HP0464 HP0465 HP0466 HP0467 HP0468 HP0469 HP0470 HP0471 HP0472	reverse	HP0472	494969	495019	-50
HP0463 HP0464 HP0465 HP0466 HP0467 HP0468 HP0469 HP0470 HP0471 HP0472	reverse	HP0471	494230	494260	30
HP0463 HP0464 HP0465 HP0466 HP0467 HP0468 HP0469 HP0470 HP0471 HP0472	reverse	HP0470	492748	492749	1
HP0463 HP0464 HP0465 HP0466 HP0467 HP0468 HP0469 HP0470 HP0471 HP0472	reverse	HP0464	485962	485962	0
HP0476	reverse	HP0476	498924	498932	-8
HP0477 HP0478 HP0479 HP0480 HP0481	forward	HP0477	498996	498982	-14
HP0477 HP0478 HP0479 HP0480 HP0481	forward	HP0480	502602	502597	-5
HP0485	reverse	HP0485	509103	509101	2
HP0486 HP0487	forward	HP0486	509231	509229	-2
HP0493 HP0494	forward	HP0493	519494	519484	-10
HP0495 HP0496	reverse	HP0496	522563	522546	17
HP0497 HP0498 HP0499	forward	HP0497	522589	522585	-4
HP0497 HP0498 HP0499	forward	HP0498	524081	524078	-3
HP0500 HP0501 HP0502 HP0503 HP0504 HP0505	forward	HP0500	526522	526513	-9
HP0500 HP0501 HP0502 HP0503 HP0504 HP0505	forward	HP0504	530941	530912	-29
HP0506 HP0507 HP0508 HP0509 HP0510	forward	HP0506	531958	531949	-9
HP0512	reverse	HP0512	539720	539726	-6
HP0513 HP0514 HP0515 HP0516 HP0517 HP0518	forward	HP0513	539802	539766	-36
HP0513 HP0514 HP0515 HP0516 HP0517 HP0518	forward	HP0514	541987	541986	-1
HP0520 HP0521 HP0522 HP0523	forward	HP0520	547272	547271	-1
HP0524 HP0525 HP0526 HP0527 HP0528 HP0529 HP0530	reverse	HP0530	564078	564084	-6
HP0524 HP0525 HP0526 HP0527 HP0528 HP0529 HP0530	reverse	HP0526	554179	554179	0
HP0531 HP0532	forward	HP0531	564347	564340	-7
HP0533 HP0534 HP0535	reverse	HP0535	567666	567666	0
HP0533 HP0534 HP0535	reverse	HP0534	566780	566783	3
HP0536	reverse	HP0536	568522	568524	-2
HP0537 HP0538	forward	HP0537	568686	568648	-38
HP0549 HP0550	reverse	HP0550	586849	586850	-1
HP0556	reverse	HP0556	591099	591104	-5
HP0557 HP0558 HP0559 HP0560 HP0561 HP0562 HP0563 HP0565 HP0566	reverse	HP0566	598886	598894	-8
HP0557 HP0558 HP0559 HP0560 HP0561 HP0562 HP0563 HP0565 HP0566	reverse	HP0562	595559	595562	3
HP0557 HP0558 HP0559 HP0560 HP0561 HP0562 HP0563 HP0565 HP0566	reverse	HP0560	594436	594436	0
HP0564	forward	HP0564	596986	596985	-1
HP0567	forward	HP0567	598952	598921	-31
HP0568 HP0569 HP0570 HP0571 HP0572 HP0573 HP0574 HP0575 HP0576 HP0577 HP0578 HP0579 HP0580 HP0581 HP0582 HP0583 HP0584 HP0585 HP0586	reverse	HP0586	619141	619151	-10
HP0568 HP0569 HP0570 HP0571 HP0572 HP0573 HP0574 HP0575 HP0576 HP0577 HP0578 HP0579 HP0580 HP0581 HP0582 HP0583 HP0584 HP0585 HP0586	reverse	HP0584	615270	615273	3
HP0568 HP0569 HP0570 HP0571 HP0572 HP0573 HP0574 HP0575 HP0576 HP0577 HP0578 HP0579 HP0580 HP0581 HP0582 HP0583 HP0584 HP0585 HP0586	reverse	HP0577	608249	608249	0
HP0568 HP0569 HP0570 HP0571 HP0572 HP0573 HP0574 HP0575 HP0576 HP0577 HP0578 HP0579 HP0580 HP0581 HP0582 HP0583 HP0584 HP0585 HP0586	reverse	HP0573	605269	605269	0
HP0587 HP0588 HP0589 HP0590 HP0591 HP0592 HP0593 HP0594 HP0595 HP0596	forward	HP0587	618985	618977	-8
HP0597 HP0598 HP0599 HP0600	reverse	HP0600	637146	637144	2
HP0597 HP0598 HP0599 HP0600	reverse	HP0599	635294	635296	2
HP0601 HP0602 HP0603 HP0604 HP0605 HP0606 HP0607 HP0608 HP0609 HP0610	forward	HP0601	637232	637229	-3
HP0601 HP0602 HP0603 HP0604 HP0605 HP0606 HP0607 HP0608 HP0609 HP0610	forward	HP0604	640211	640205	-6
HP0601 HP0602 HP0603 HP0604 HP0605 HP0606 HP0607 HP0608 HP0609 HP0610	forward	HP0609	647208	647207	-1
HP0611 HP0612 HP0613 HP0614 HP0615	reverse	HP0615	661068	661074	-6
HP0611 HP0612 HP0613 HP0614 HP0615	reverse	HP0614	658989	658990	1
HP0616 HP0617 HP0618 HP0619 HP0620	forward	HP0616	661083	661040	-43
HP0616 HP0617 HP0618 HP0619 HP0620	forward	HP0620	665725	665722	-3
HP0621 HP0622 HP0623 HP0624	reverse	HP0624	671565	671575	-10
HP0631 HP0632 HP0633 HP0634 HP0635	forward	HP0631	677934	677914	-20
HP0636 HP0637	reverse	HP0637	684734	684736	-2
HP0636 HP0637	reverse	HP0636	684051	684050	-1
HP0638	forward	HP0638	684740	684738	-2
HP0639	reverse	HP0639	686439	686457	-18
HP0640 HP0641 HP0642 HP0643 HP0644 HP0645 HP0646 HP0647 HP0648 HP0649 HP0650	forward	HP0640	686453	686444	-9
HP0640 HP0641 HP0642 HP0643 HP0644 HP0645 HP0646 HP0647 HP0648 HP0649 HP0650	forward	HP0643	688723	688720	-3
HP0651 HP0652 HP0653	reverse	HP0653	699301	699301	0
HP0654 HP0655 HP0656 HP0657 HP0658 HP0659 HP0660 HP0661 HP0662 HP0663 HP0664 HP0665 HP0666 HP0667 HP0668 HP0669 HP0670	forward	HP0654	699544	699500	-44
HP0654 HP0655 HP0656 HP0657 HP0658 HP0659 HP0660 HP0661 HP0662 HP0663 HP0664 HP0665 HP0666 HP0667 HP0668 HP0669 HP0670	forward	HP0655	700695	700693	-2
HP0671 HP0672 HP0673 HP0674 HP0675	forward	HP0671	721297	721280	-17
HP0676 HP0677 HP0678 HP0679 HP0680	reverse	HP0680	731456	731465	-9
HP0681 HP0682 HP0683	reverse	HP0683	733989	733997	-8
HP0684 HP0685	forward	HP0684	734026	734019	-7
HP0686	reverse	HP0686	737184	737184	0
HP0687	reverse	HP0687	739385	739394	-9
HP0688 HP0689	forward	HP0688	739431	739398	-33
HP0690 HP0691 HP0692 HP0693 HP0694	forward	HP0690	740534	740504	-30
HP0695 HP0696 HP0697	forward	HP0695	745763	745727	-36
HP0698 HP0699 HP0700 HP0701 HP0702 HP0703	forward	HP0698	750935	750917	-18
HP0704	forward	HP0704	756936	756935	-1
HP0706 HP0707 HP0708	forward	HP0706	760242	760238	-4
HP0709 HP0710 HP0711 HP0712 HP0713	forward	HP0709	762738	762731	-7
HP0709 HP0710 HP0711 HP0712 HP0713	forward	HP0710	763958	763955	-3
HP0709 HP0710 HP0711 HP0712 HP0713	forward	HP0711	766042	766041	-1
HP0714 HP0715 HP0716 HP0717 HP0718	reverse	HP0718	772974	772987	-13
HP0714 HP0715 HP0716 HP0717 HP0718	reverse	HP0717	772232	772231	-1
HP0719 HP0720 HP0721	forward	HP0719	773130	773118	-12
HP0722	forward	HP0722	774341	774334	-7
HP0723	reverse	HP0723	777555	777570	-15
HP0724	forward	HP0724	777574	777568	-6
HP0725	reverse	HP0725	781032	781032	0
HP0726 HP0727 HP0728 HP0729 HP0730 HP0731 HP0732 HP0733 HP0734 HP0735 HP0736	reverse	HP0736	792308	792310	-2
HP0726 HP0727 HP0728 HP0729 HP0730 HP0731 HP0732 HP0733 HP0734 HP0735 HP0736	reverse	HP0733	789280	789281	1
HP0726 HP0727 HP0728 HP0729 HP0730 HP0731 HP0732 HP0733 HP0734 HP0735 HP0736	reverse	HP0730	785656	785656	0
HP0726 HP0727 HP0728 HP0729 HP0730 HP0731 HP0732 HP0733 HP0734 HP0735 HP0736	reverse	HP0726	782278	782278	0
HP0737 HP0738 HP0739 HP0740 HP0741 HP0742	forward	HP0737	792398	792396	-2
HP0737 HP0738 HP0739 HP0740 HP0741 HP0742	forward	HP0738	792953	792952	-1
HP0737 HP0738 HP0739 HP0740 HP0741 HP0742	forward	HP0742	796750	796748	-2
HPt18 HP0743 HP0744	reverse	HP0744	800222	800222	0
HPt18 HP0743 HP0744	reverse	HPt18	797847	797848	1
HP0745 HP0746 HP0747 HP0748 HP0749 HP0750 HP0751 HP0752 HP0753 HP0754 HP0755 HP0756 HP0757 HP0758 HP0759	forward	HP0745	800303	800297	-6
HP0760 HP0761	reverse	HP0761	816250	816250	0
HP0762 HP0763	forward	HP0762	816277	816255	-22
HP0764 HP0765 HP0766 HP0767 HP0768	reverse	HP0768	821472	821471	1
HP0764 HP0765 HP0766 HP0767 HP0768	reverse	HP0767	820396	820395	-1
HP0769 HP0770	forward	HP0769	821493	821485	-8
HP0779 HP0780 HP0781 HP0782	forward	HP0779	831879	831835	-44
HP0786 HP0787	forward	HP0786	839518	839509	-9
HP0788	forward	HP0788	843519	843518	-1
HP0789 HP0790 HP0791 HP0792 HP0793 HP0794 HP0795	reverse	HP0795	853013	853023	-10
HP0796 HP0797 HP0798 HP0799 HP0800 HP0801 HP0802 HP0803 HP0804	reverse	HP0804	859297	859329	-32
HP0796 HP0797 HP0798 HP0799 HP0800 HP0801 HP0802 HP0803 HP0804	reverse	HP0803	858159	858162	3
HP0796 HP0797 HP0798 HP0799 HP0800 HP0801 HP0802 HP0803 HP0804	reverse	HP0802	857242	857243	1
HP0796 HP0797 HP0798 HP0799 HP0800 HP0801 HP0802 HP0803 HP0804	reverse	HP0797	854817	854819	2
HP0805	reverse	HP0805	860318	860365	-47
HP0806	forward	HP0806,HP0806	860357	860351	-6
HP0808 HP0809 HP0810 HP0811	reverse	HP0811	865420	865420	0
HP0812	reverse	HP0812	866889	866938	-49
HP0813 HP0814 HP0815 HP0816 HP0817 HP0818 HP0819 HP0820 HP0821 HP0822 HP0823 HP0824 HP0825 HP0826	forward	HP0813	866936	866901	-35
HP0813 HP0814 HP0815 HP0816 HP0817 HP0818 HP0819 HP0820 HP0821 HP0822 HP0823 HP0824 HP0825 HP0826	forward	HP0818	870451	870441	-10
HP0813 HP0814 HP0815 HP0816 HP0817 HP0818 HP0819 HP0820 HP0821 HP0822 HP0823 HP0824 HP0825 HP0826	forward	HP0820	872931	872929	-2
HP0813 HP0814 HP0815 HP0816 HP0817 HP0818 HP0819 HP0820 HP0821 HP0822 HP0823 HP0824 HP0825 HP0826	forward	HP0824	876856	876853	-3
HP0827	reverse	HP0827	879742	879741	1
HP0828 HP0829 HP0830 HP0831 HP0832 HP0833	reverse	HP0833	886020	886028	-8
HP0828 HP0829 HP0830 HP0831 HP0832 HP0833	reverse	HP0832	885068	885068	0
HP0834 HP0835 HPt19	forward	HP0834	886032	886024	-8
HP0834 HP0835 HPt19	forward	HP0835	887519	887517	-2
HP0834 HP0835 HPt19	forward	HPt19	887942	887941	-1
HP0836 HP0837 HP0838 HP0839 HP0840 HP0841 HP0842	forward	HP0836	888450	888446	-4
HP0847 HP0848 HP0849 HP0850	reverse	HP0850	902762	902776	-14
HP0847 HP0848 HP0849 HP0850	reverse	HP0849	901270	901270	0
HP0851	forward	HP0851	902844	902838	-6
HP0854 HP0855 HP0856	forward	HP0854	906499	906494	-5
HP0872	forward	HP0872	923841	923804	-37
HP0873 HP0874 HP0875	reverse	HP0875	927143	927143	0
HP0876	forward	HP0876	927332	927325	-7
HP0877	reverse	HP0877	930298	930328	-30
HP0878 HP0879	forward	HP0878	930313	930308	-5
HP0878 HP0879	forward	HP0879	930313	930314	1
HP0880 HP0881	reverse	HP0881	932247	932247	0
HP0883 HP0884	reverse	HP0884	935284	935328	-44
HP0885 HP0886 HP0887	forward	HP0885	935269	935266	-3
HP0885 HP0886 HP0887	forward	HP0886	936678	936672	-6
HP0885 HP0886 HP0887	forward	HP0887	938301	938281	-20
HP0888 HP0889 HP0890	reverse	HP0890	944981	944981	0
HP0891	forward	HP0891	945018	944982	-36
HP0896 HPt20 HPt21	reverse	HPt21	950118	950123	-5
HP0896 HPt20 HPt21	reverse	HP0896	949750	949772	22
HP0904 HP0905	reverse	HP0905	956252	956281	-29
HP0915 HP0916	reverse	HP0916	973511	973518	-7
HP0918 HP0919 HP0920	reverse	HP0920	978264	978298	-34
HP0921 HP0922 HP0923	forward	HP0921	978299	978274	-25
HP0921 HP0922 HP0923	forward	HP0922	979406	979402	-4
HP0924	reverse	HP0924	988469	988468	1
HP0937 HP0938	reverse	HP0938	999582	999587	-5
HP0941 HP0942 HP0943 HP0944	reverse	HP0944	1005338	1005353	-15
HPt22 HPt23 HPt24 HPt25 HP0946	forward	HPt22	1005676	1005669	-7
HP0947	forward	HP0947	1008394	1008388	-6
HP0948 HP0949 HP0950	reverse	HP0950	1011584	1011612	-28
HP0951 HP0952	forward	HP0951	1011617	1011614	-3
HP0953 HP0954 HP0955 HP0956 HP0957 HP0958 HP0959 HP0960 HP0961	reverse	HP0961	1020352	1020352	0
HP0962 HP0963 HP0964 HP0965 HP0966 HP0967	reverse	HP0967	1026751	1026750	1
HP0969 HP0970 HP0971 HP0972	reverse	HP0972	1034681	1034705	-24
HP0973 HP0974 HP0975	forward	HP0973	1034697	1034690	-7
HP0976	reverse	HP0976	1039076	1039081	-5
HP0977 HP0978 HP0979	forward	HP0977	1039077	1039034	-43
HP0983 HP0984	forward	HP0983	1047000	1046987	-13
HP0985	reverse	HP0985	1048509	1048509	0
HP0986	reverse	HP0986	1049880	1049880	0
HP0987	forward	HP0987	1050642	1050636	-6
HP0993 HP0994	forward	HP0993	1054743	1054737	-6
HP1000 HP1001 HP1002	forward	HP1000	1062698	1062658	-40
HP1003 HP1004	reverse	HP1004	1066925	1066941	-16
HP1005	forward	HP1005	1067117	1067111	-6
HP1009	reverse	HP1009	1071129	1071132	-3
HP1022	forward	HP1022	1085217	1085217	0
HP1023	reverse	HP1023	1087489	1087495	-6
HP1041 HP1042	forward	HP1041	1100883	1100836	-47
HP1043	reverse	HP1043	1105449	1105465	-16
HP1044	reverse	HP1044	1106910	1106910	0
HP1045	forward	HP1045	1106948	1106923	-25
HP1046 HP1047 HP1048 HP1049 HP1050 HP1051 HP1052 HP1053 HP1054 HP1055 HP1056 HP1057	reverse	HP1057	1119798	1119812	-14
HP1046 HP1047 HP1048 HP1049 HP1050 HP1051 HP1052 HP1053 HP1054 HP1055 HP1056 HP1057	reverse	HP1052	1115350	1115353	3
HP1046 HP1047 HP1048 HP1049 HP1050 HP1051 HP1052 HP1053 HP1054 HP1055 HP1056 HP1057	reverse	HP1050	1113940	1113943	3
HP1058 HP1059 HP1060 HP1061 HP1062 HP1063 HP1064 HP1065 HPt27	forward	HP1058	1119822	1119819	-3
HP1058 HP1059 HP1060 HP1061 HP1062 HP1063 HP1064 HP1065 HPt27	forward	HP1060	1121770	1121765	-5
HP1058 HP1059 HP1060 HP1061 HP1062 HP1063 HP1064 HP1065 HPt27	forward	HPt27	1125278	1125275	-3
HP1066	reverse	HP1066	1126062	1126060	2
HP1067 HP1068 HP1069 HP1070 HP1071 HP1072 HP1073 HP1074	forward	HP1067	1126183	1126170	-13
HP1075	reverse	HP1075	1135281	1135281	0
HP1077 HP1078 HP1079 HP1080 HP1081 HP1082 HP1083 HP1084	reverse	HP1084	1144475	1144481	-6
HP1077 HP1078 HP1079 HP1080 HP1081 HP1082 HP1083 HP1084	reverse	HP1083	1143381	1143379	-2
HP1077 HP1078 HP1079 HP1080 HP1081 HP1082 HP1083 HP1084	reverse	HP1082	1141768	1141770	2
HP1077 HP1078 HP1079 HP1080 HP1081 HP1082 HP1083 HP1084	reverse	HP1079	1138821	1138822	1
HP1085 HP1086 HP1087 HP1088 HP1089 HP1090	forward	HP1085	1144478	1144473	-5
HP1097 HP1098 HP1099 HP1100	reverse	HP1100	1162158	1162166	-8
HP1101 HP1102 HP1103 HP1104	forward	HP1101	1162172	1162163	-9
HP1101 HP1102 HP1103 HP1104	forward	HP1104	1165304	1165302	-2
HP1105	reverse	HP1105	1167703	1167712	-9
HP1106	forward	HP1106	1167803	1167795	-8
HP1107	reverse	HP1107	1169911	1169939	-28
HP1108 HP1109 HP1110 HP1111 HP1112 HP1113	forward	HP1108	1170094	1170092	-2
HP1114	reverse	HP1114	1177661	1177666	-5
HP1117 HP1118	reverse	HP1118	1184444	1184491	-47
HP1117 HP1118	reverse	HP1117	1182583	1182583	0
HP1145 HP1146 HP1147 HP1148 HP1149 HP1150 HP1151 HP1152 HP1153	reverse	HP1153	1217570	1217571	-1
HP1145 HP1146 HP1147 HP1148 HP1149 HP1150 HP1151 HP1152 HP1153	reverse	HP1151	1213479	1213482	3
HP1154 HP1155 HP1156 HP1157 HP1158 HP1159	forward	HP1154	1217527	1217526	-1
HP1154 HP1155 HP1156 HP1157 HP1158 HP1159	forward	HP1156	1219168	1219166	-2
HP1166	forward	HP1166	1230633	1230629	-4
HP1167	forward	HP1167	1232521	1232518	-3
HP1168	reverse	HP1168	1236409	1236418	-9
HP1169	forward	HP1169	1236407	1236406	-1
HP1174 HP1175	reverse	HP1175	1243182	1243198	-16
HP1176 HP1177 HP1178 HP1179 HP1180 HPt28	reverse	HPt28	1249367	1249376	-9
HP1176 HP1177 HP1178 HP1179 HP1180 HPt28	reverse	HP1180	1249205	1249194	-11
HP1176 HP1177 HP1178 HP1179 HP1180 HPt28	reverse	HP1177	1245573	1245572	-1
HP1181 HP1182	forward	HP1181	1249488	1249485	-3
HP1183 HP1184 HP1185	reverse	HP1185	1255537	1255544	-7
HP1183 HP1184 HP1185	reverse	HP1184	1254198	1254196	-2
HP1183 HP1184 HP1185	reverse	HP1183	1252759	1252760	1
HP1186	forward	HP1186	1255729	1255724	-5
HP1188	reverse	HP1188	1259230	1259228	2
HP1189 HP1190	reverse	HP1190	1261995	1261994	1
HP1191	forward	HP1191	1262010	1262004	-6
HP1192	reverse	HP1192	1263586	1263585	1
HP1194 HP1195 HP1196 HP1197 HP1198 HP1199 HP1200 HP1201 HP1202 HP1203 HP1203a HPt29 HP1204 HP1205 HPt30 HPt31 HPt32 HPt33	reverse	HPt33	1282569	1282569	0
HP1194 HP1195 HP1196 HP1197 HP1198 HP1199 HP1200 HP1201 HP1202 HP1203 HP1203a HPt29 HP1204 HP1205 HPt30 HPt31 HPt32 HPt33	reverse	HP1205	1281909	1281941	32
HP1194 HP1195 HP1196 HP1197 HP1198 HP1199 HP1200 HP1201 HP1202 HP1203 HP1203a HPt29 HP1204 HP1205 HPt30 HPt31 HPt32 HPt33	reverse	HP1203a	1280277	1280279	2
HP1194 HP1195 HP1196 HP1197 HP1198 HP1199 HP1200 HP1201 HP1202 HP1203 HP1203a HPt29 HP1204 HP1205 HPt30 HPt31 HPt32 HPt33	reverse	HP1197	1268324	1268324	0
HP1194 HP1195 HP1196 HP1197 HP1198 HP1199 HP1200 HP1201 HP1202 HP1203 HP1203a HPt29 HP1204 HP1205 HPt30 HPt31 HPt32 HPt33	reverse	HP1194	1265064	1265064	0
HP1206	forward	HP1206	1282515	1282507	-8
HP1216 HP1217 HP1218 HP1220 HP1221 HP1222	reverse	HP1222	1300002	1300048	-46
HP1216 HP1217 HP1218 HP1220 HP1221 HP1222	reverse	HP1221	1297111	1297111	0
HP1223 HP1224 HP1225	forward	HP1223	1300019	1300015	-4
HP1227 HP1228 HP1229 HP1230 HP1231 HP1232	forward	HP1227	1302650	1302642	-8
HP1234 HP1235 HP1236 HP1237 HP1238	forward	HP1234	1308064	1308060	-4
HP1239 HP1240 HP1241	reverse	HP1241	1316808	1316813	-5
HP1242	forward	HP1242	1316824	1316820	-4
HP1244 HP1245 HP1246 HP1247 HP1248 HP1249 HP1250 HP1251 HP1252 HP1253 HP1254	reverse	HP1254	1330718	1330761	-43
HP1244 HP1245 HP1246 HP1247 HP1248 HP1249 HP1250 HP1251 HP1252 HP1253 HP1254	reverse	HP1253	1329911	1329929	18
HP1244 HP1245 HP1246 HP1247 HP1248 HP1249 HP1250 HP1251 HP1252 HP1253 HP1254	reverse	HP1246	1321655	1321705	50
HP1255 HP1256 HP1257 HP1258 HP1259 HP1260 HP1261 HP1262 HP1263 HP1264 HP1265 HP1266 HP1267 HP1268 HP1269 HP1270 HP1271 HP1272 HP1273 HP1274 HP1275 HP1276	forward	HP1255	1330763	1330758	-5
HP1255 HP1256 HP1257 HP1258 HP1259 HP1260 HP1261 HP1262 HP1263 HP1264 HP1265 HP1266 HP1267 HP1268 HP1269 HP1270 HP1271 HP1272 HP1273 HP1274 HP1275 HP1276	forward	HP1260	1333777	1333772	-5
HP1277 HP1278 HP1279 HP1280 HP1281 HP1282	reverse	HP1282	1358793	1358801	-8
HP1283 HP1284 HP1285	reverse	HP1285	1362422	1362424	-2
HP1287	reverse	HP1287	1363809	1363816	-7
HP1288 HP1289 HP1290 HP1291	forward	HP1288	1364302	1364330	28
HP1288 HP1289 HP1290 HP1291	forward	HP1290	1365305	1365303	-2
HP1292 HP1293 HP1294 HP1295 HP1296 HP1297 HP1298 HP1299 HP1300 HP1301 HP1302 HP1303 HP1304 HP1305 HP1306 HP1307 HP1308 HP1309 HP1310 HP1311 HP1312 HP1313 HP1314 HP1315 HP1316 HP1317 HP1318 HP1319 HP1320	reverse	HP1320	1381281	1381290	-9
HP1292 HP1293 HP1294 HP1295 HP1296 HP1297 HP1298 HP1299 HP1300 HP1301 HP1302 HP1303 HP1304 HP1305 HP1306 HP1307 HP1308 HP1309 HP1310 HP1311 HP1312 HP1313 HP1314 HP1315 HP1316 HP1317 HP1318 HP1319 HP1320	reverse	HP1297	1370339	1370339	0
HP1321	forward	HP1321	1381399	1381394	-5
HP1323 HP1324 HP1325	reverse	HP1325	1385637	1385637	0
HP1326 HP1327 HP1328 HP1329	forward	HP1326	1385740	1385738	-2
HP1333 HP1334	forward	HP1333	1393771	1393765	-6
HP1336	forward	HP1336	1397017	1397009	-8
HP1337 HP1338	reverse	HP1338	1398848	1398849	-1
HP1339 HP1340 HP1341 HP1342	forward	HP1339	1398866	1398865	-1
HP1343 HP1344 HP1345 HP1346 HP1347 HP1348 HP1349 HP1350 HP1351 HP1352	reverse	HP1352	1413325	1413332	-7
HP1343 HP1344 HP1345 HP1346 HP1347 HP1348 HP1349 HP1350 HP1351 HP1352	reverse	HP1350	1411185	1411189	4
HP1343 HP1344 HP1345 HP1346 HP1347 HP1348 HP1349 HP1350 HP1351 HP1352	reverse	HP1346	1407111	1407113	2
HP1353 HP1354 HP1355 HP1356 HP1357 HP1358 HP1359 HP1360 HP1361 HP1362 HP1363 HP1364 HP1365 HP1366 HP1367 HP1368	reverse	HP1368	1430786	1430785	1
HP1353 HP1354 HP1355 HP1356 HP1357 HP1358 HP1359 HP1360 HP1361 HP1362 HP1363 HP1364 HP1365 HP1366 HP1367 HP1368	reverse	HP1366	1428980	1428974	-6
HP1353 HP1354 HP1355 HP1356 HP1357 HP1358 HP1359 HP1360 HP1361 HP1362 HP1363 HP1364 HP1365 HP1366 HP1367 HP1368	reverse	HP1361	1422918	1422914	-4
HP1369m	forward	HP1369m	1430834	1430831	-3
HP1372 HP1373 HP1374 HP1375 HP1376 HP1377	reverse	HP1377	1441381	1441381	0
HP1372 HP1373 HP1374 HP1375 HP1376 HP1377	reverse	HP1376	1440791	1440793	2
HP1378 HP1379 HP1380 HP1381	forward	HP1378	1441416	1441395	-21
HP1382 HP1384 HP1385	reverse	HP1385	1448057	1448062	-5
HP1382 HP1384 HP1385	reverse	HP1382	1446556	1446556	0
HP1386 HP1387 HP1388 HP1389	forward	HP1386	1448073	1448054	-19
HP1390 HP1391 HP1392 HP1393 HP1394	reverse	HP1394	1455819	1455829	-10
HP1395	forward	HP1395	1455976	1455971	-5
HP1396 HP1397	reverse	HP1397	1458487	1458498	-11
HP1398	reverse	HP1398	1459748	1459756	-8
HP1401 HP1402	reverse	HP1402	1467763	1467768	-5
HP1403 HP1404	forward	HP1403	1467780	1467773	-7
HP1413	reverse	HP1413	1484502	1484511	-9
HP1414 HP1415 HP1416 HP1417m	forward	HP1414	1484508	1484497	-11
HP1424	forward	HP1424	1495038	1495028	-10
HP1425 HP1426	reverse	HP1426	1496739	1496739	0
HP1432	forward	HP1432	1502503	1502501	-2
HP1433 HP1434 HP1435	reverse	HP1435	1507912	1507912	0
HP1436	forward	HP1436	1507933	1507926	-7
HP1437 HP1438 HP1439	forward	HP1437	1508391	1508355	-36
HP1440	reverse	HP1440	1513956	1513956	0
HP1441 HP1442 HP1443 HP1444 HP1445 HP1446 HP1447 HP1448 HP1449 HP1450 HP1451 HP1452 HP1453	forward	HP1441	1514012	1513980	-32
HP1454 HP1455 HP1456 HP1457 HP1458 HP1459 HP1460	reverse	HP1460	1532568	1532576	-8
HP1454 HP1455 HP1456 HP1457 HP1458 HP1459 HP1460	reverse	HP1457	1527555	1527555	0
HP1461	forward	HP1461	1532657	1532654	-3
HP1462 HP1463 HP1464 HP1465 HP1466	reverse	HP1466	1537987	1538018	-31
HP1467	forward	HP1467	1537966	1537939	-27
HP1468 HP1469 HP1470	reverse	HP1470	1543402	1543412	-10
HP1468 HP1469 HP1470	reverse	HP1469	1540654	1540655	1
HP1500 HP1501	reverse	HP1501	1574270	1574282	-12
HP1502	forward	HP1502	1574381	1574374	-7
HP1503 HP1504 HP1505 HP1506	reverse	HP1506	1580219	1580219	0
HP1507	forward	HP1507	1580244	1580225	-19
HP1508	reverse	HP1508	1582927	1582947	-20
HP1516 HP1517 HP1518	reverse	HP1518	1594798	1594805	-7
HP1522 HP1523	reverse	HP1523	1604004	1604004	0
HP1524 HP1525	forward	HP1524	1604011	1604003	-8
HP1526 HP1527 HP1529	reverse	HP1529	1608997	1609002	-5
HP1526 HP1527 HP1529	reverse	HP1527	1607418	1607418	0
HPt36	forward	HPt36	1605869	1605860	-9
HP1530 HP1531 HP1532 HP1533	forward	HP1530	1609113	1609108	-5
HP1530 HP1531 HP1532 HP1533	forward	HP1531	1609714	1609711	-3
HP1538 HP1539 HP1540 HP1541 HP1542 HP1543 HP1544 HP1545 HP1546 HP1547 HP1548 HP1549 HP1550 HP1551 HP1552 HP1553	reverse	HP1553	1635464	1635465	-1
HP1538 HP1539 HP1540 HP1541 HP1542 HP1543 HP1544 HP1545 HP1546 HP1547 HP1548 HP1549 HP1550 HP1551 HP1552 HP1553	reverse	HP1551	1631237	1631237	0
HP1538 HP1539 HP1540 HP1541 HP1542 HP1543 HP1544 HP1545 HP1546 HP1547 HP1548 HP1549 HP1550 HP1551 HP1552 HP1553	reverse	HP1544	1623910	1623913	3
HP1538 HP1539 HP1540 HP1541 HP1542 HP1543 HP1544 HP1545 HP1546 HP1547 HP1548 HP1549 HP1550 HP1551 HP1552 HP1553	reverse	HP1542	1622153	1622152	-1
HP1538 HP1539 HP1540 HP1541 HP1542 HP1543 HP1544 HP1545 HP1546 HP1547 HP1548 HP1549 HP1550 HP1551 HP1552 HP1553	reverse	HP1540	1618538	1618540	2
HP1554 HP1555	forward	HP1554	1635535	1635533	-2
HP1556 HP1557 HP1558 HP1559	reverse	HP1559	1641505	1641505	0
HP1556 HP1557 HP1558 HP1559	reverse	HP1557	1640422	1640424	2
HP1560	forward	HP1560	1641533	1641524	-9
HP1561	reverse	HP1561	1643805	1643831	-26
HP1562	reverse	HP1562	1645142	1645141	1
HP1563 HP1564	forward	HP1563	1645128	1645124	-4
HP1565 HP1566 HP1567 HP1568 HP1569 HP1570 HP1571 HP1572 HP1573	reverse	HP1573	1654659	1654660	-1
HP1565 HP1566 HP1567 HP1568 HP1569 HP1570 HP1571 HP1572 HP1573	reverse	HP1572	1653807	1653807	0
HP1574 HP1575 HP1576 HP1577	forward	HP1574	1654664	1654654	-10
HP1578 HP1579 HP1580 HP1581	reverse	HP1581	1660505	1660505	0
HP1578 HP1579 HP1580 HP1581	reverse	HP1578	1658417	1658426	9
HP1585 HP1586	forward	HP1585	1663560	1663554	-6

## Sheet: SRR031128
Operon string	Strand	TSS associated gene	known TSS	Predicted TSS	Relative position of predicted TSS to the known one
HP0001 HP0002 HP0003 HP0004	reverse	HP0004	2689	2694	-5
HP0005 HP0006	forward	HP0005	2672	2670	-2
HPt01 HPt02 HPt03 HPt04 HPt05	reverse	HPt05	4793	4798	-5
HP0009	reverse	HP0009	7321	7321	0
HP0010 HP0011	reverse	HP0011	9683	9684	-1
HP0012 HP0013 HP0014 HP0015 HP0016 HP0017	forward	HP0012	9868	9862	-6
HP0012 HP0013 HP0014 HP0015 HP0016 HP0017	forward	HP0014	12691	12708	17
HP0018 HP0019 HP0020	forward	HP0018	16824	16843	19
HP0018 HP0019 HP0020	forward	HP0019	18349	18346	-3
HP0022	reverse	HP0022	22742	22789	-47
HP0024	forward	HP0024	22856	22855	-1
HP0025	reverse	HP0025	25548	25547	1
HP0026	reverse	HP0026	27389	27394	-5
HP0027 HP0028	forward	HP0027	27532	27515	-17
HP0029 HP0030	reverse	HP0030	31924	31932	-8
HP0031 HP0032 HP0033 HP0034 HP0035 HP0036 HP0037 HP0038 HP0039m	forward	HP0031	31936	31929	-7
HP0052	reverse	HP0052	52330	52346	-16
HP0053 HP0054 HP0055 HP0056	reverse	HP0056	61323	61331	-8
HP0057 HP0058 HP0059 HP0060 HP0061	forward	HP0057	61541	61536	-5
HP0067 HP0068 HP0069 HP0070 HP0071 HP0072 HP0073 HPt06 HP0074 HP0075	reverse	HP0075	80146	80152	-6
HP0067 HP0068 HP0069 HP0070 HP0071 HP0072 HP0073 HPt06 HP0074 HP0075	reverse	HPt06	78295	78294	-1
HP0067 HP0068 HP0069 HP0070 HP0071 HP0072 HP0073 HPt06 HP0074 HP0075	reverse	HP0073	78012	78012	0
HP0076 HP0077	forward	HP0076	80162	80155	-7
HP0082 HP0083 HP0084 HP0085 HP0086 HP0087 HP0088 HP0089 HP0090	reverse	HP0090	96912	96918	-6
HP0082 HP0083 HP0084 HP0085 HP0086 HP0087 HP0088 HP0089 HP0090	reverse	HP0088	95040	95040	0
HPt07 HP0091 HP0092	forward	HPt07	96880	96878	-2
HP0093 HP0094 HP0095	reverse	HP0095	100498	100505	-7
HP0096	forward	HP0096	100512	100507	-5
HP0097 HP0098	reverse	HP0098	104049	104051	-2
HP0099 HP0100 HP0101	forward	HP0099	104066	104061	-5
HP0102 HP0103 HP0104 HP0105 HP0106 HP0107	reverse	HP0107	115449	115454	-5
HP0102 HP0103 HP0104 HP0105 HP0106 HP0107	reverse	HP0105	113313	113314	1
HP0102 HP0103 HP0104 HP0105 HP0106 HP0107	reverse	HP0103	110862	110862	0
HP0108	forward	HP0108	115504	115495	-9
HP0109 HP0110 HP0111	reverse	HP0111	119668	119671	-3
HP0112 HP0113	forward	HP0112	120046	120040	-6
HP0114	reverse	HP0114	122881	122882	-1
HP0115	reverse	HP0115	124517	124523	-6
HP0116 HP0117	forward	HP0116	124623	124618	-5
HP0119	reverse	HP0119	130811	130847	-36
HP0121	reverse	HP0121	134829	134835	-6
HP0122 HP0123 HP0124 HP0125 HP0126 HP0127 HP0128 HP0129 HP0130	forward	HP0122	134937	134935	-2
HP0122 HP0123 HP0124 HP0125 HP0126 HP0127 HP0128 HP0129 HP0130	forward	HP0127	138366	138362	-4
HP0132 HP0133	reverse	HP0133	144867	144873	-6
HP0136 HP0137 HP0138 HP0139	reverse	HP0139	150148	150154	-6
HP0140 HP0141	forward	HP0140	150194	150161	-33
HP0143	reverse	HP0143	156229	156234	-5
HP0144 HP0145 HP0146 HP0147	forward	HP0144	156298	156288	-10
HP0152	reverse	HP0152	162857	162869	-12
HP0153 HP0154 HP0155 HP0156 HP0157 HP0158	forward	HP0153	162905	162891	-14
HP0159	reverse	HP0159	168793	168807	-14
HP0160	forward	HP0160	168818	168808	-10
HP0165 HP0166 HP0167 HP0168 HP0169 HP0170 HP0171 HP0172 HP0173 HP0174	reverse	HP0174	181781	181781	0
HP0165 HP0166 HP0167 HP0168 HP0169 HP0170 HP0171 HP0172 HP0173 HP0174	reverse	HP0171	178681	178680	-1
HP0165 HP0166 HP0167 HP0168 HP0169 HP0170 HP0171 HP0172 HP0173 HP0174	reverse	HP0170	177540	177541	1
HP0165 HP0166 HP0167 HP0168 HP0169 HP0170 HP0171 HP0172 HP0173 HP0174	reverse	HP0166	174520	174519	-1
HP0175 HP0176 HP0177	forward	HP0175	181827	181795	-32
HP0178 HP0179 HP0180	reverse	HP0180	187769	187780	-11
HP0181 HP0182 HP0183 HP0184 HP0185	forward	HP0181	187784	187783	-1
HP0186 HP0187 HP0188	reverse	HP0188	194926	194933	-7
HP0189	forward	HP0189	195028	195024	-4
HP0190 HP0191 HP0192 HP0193	reverse	HP0193	200833	200838	-5
HP0194 HP0195 HP0196 HP0197 HP0198 HP0199 HP0200 HP0201 HP0202 HP0203	forward	HP0194	200960	200955	-5
HP0194 HP0195 HP0196 HP0197 HP0198 HP0199 HP0200 HP0201 HP0202 HP0203	forward	HP0198	204824	204808	-16
HP0204	reverse	HP0204,HP0205	209275	209259	16
HP0207	forward	HP0207	212246	212215	-31
HP0209	forward	HP0209	214716	214711	-5
HP0211 HP0212 HP0213	reverse	HP0213	222173	222180	-7
HP0214 HP0215 HP0216 HP0217	forward	HP0214	222195	222150	-45
HP0218	reverse	HP0218	227591	227597	-6
HP0219	forward	HP0219	227704	227703	-1
HP0220 HP0221	forward	HP0220	228285	228259	-26
HP0222 HP0223 HP0224 HP0225	forward	HP0222	230613	230605	-8
HP0222 HP0223 HP0224 HP0225	forward	HP0224	232436	232435	-1
HP0228	forward	HP0228	237291	237288	-3
HPt08 HP0229	reverse	HP0229	240225	240231	-6
HPt08 HP0229	reverse	HPt08	238599	238579	-20
HP0230	reverse	HP0230	241119	241125	-6
HP0231 HP0232 HP0233 HP0234	forward	HP0231	241136	241128	-8
HP0235	reverse	HP0235	246226	246231	-5
HP0236 HP0237 HP0238 HP0239 HP0240 HP0241 HP0242 HP0243 HP0244 HP0245 HP0246	reverse	HP0246	255518	255518	0
HP0236 HP0237 HP0238 HP0239 HP0240 HP0241 HP0242 HP0243 HP0244 HP0245 HP0246	reverse	HP0243	252759	252759	0
HP0247 HP0248 HP0249	forward	HP0247	255496	255491	-5
HP0250 HP0251 HPt09	reverse	HPt09	261572	261577	-5
HP0252 HP0253 HP0254 HP0255 HP0256 HP0257 HP0258 HP0259	forward	HP0252	261667	261662	-5
HP0262	forward	HP0262	271084	271074	-10
HP0282 HP0283 HP0284 HP0285 HP0286 HP0287 HP0288 HP0289 HP0290	forward	HP0282	290001	289995	-6
HP0282 HP0283 HP0284 HP0285 HP0286 HP0287 HP0288 HP0289 HP0290	forward	HP0289	298004	298001	-3
HP0294	forward	HP0294	310980	310977	-3
HP0296 HP0297 HP0298 HP0299 HP0300 HP0301 HP0302 HP0303 HP0304 HP0305 HP0306 HP0307 HP0308 HP0309 HP0310 HP0311 HP0312	forward	HP0296	314835	314827	-8
HP0296 HP0297 HP0298 HP0299 HP0300 HP0301 HP0302 HP0303 HP0304 HP0305 HP0306 HP0307 HP0308 HP0309 HP0310 HP0311 HP0312	forward	HP0304	321904	321921	17
HP0296 HP0297 HP0298 HP0299 HP0300 HP0301 HP0302 HP0303 HP0304 HP0305 HP0306 HP0307 HP0308 HP0309 HP0310 HP0311 HP0312	forward	HP0305	323035	323034	-1
HP0313	reverse	HP0313	330132	330137	-5
HP0318 HP0319 HP0320 HP0321 HP0322	reverse	HP0322	339340	339347	-7
HP0323	forward	HP0323	339359	339354	-5
HP0324	reverse	HP0324	340736	340742	-6
HP0325 HP0326	forward	HP0325	340804	340798	-6
HP0328 HP0329	reverse	HP0329	345305	345310	-5
HPt10 HP0330 HP0331 HP0332 HP0333 HP0334 HP0335 HP0336 HP0337 HP0338 HP0339	forward	HPt10	345304	345301	-3
HPt10 HP0330 HP0331 HP0332 HP0333 HP0334 HP0335 HP0336 HP0337 HP0338 HP0339	forward	HP0335	349004	349004	0
HP0345	forward	HP0346,HP0345	352992	352991	-1
HP0346	forward	HP0346	353216	353209	-7
HP0347 HP0348 HP0349	reverse	HP0349	358094	358094	0
HP0350 HP0351 HP0352 HP0353 HP0354 HP0355 HP0356	forward	HP0350	358216	358214	-2
HP0358 HPt11 HPt12	reverse	HPt12	370060	370068	-8
HP0360	forward	HP0360	370132	370125	-7
HP0364	reverse	HP0364	374670	374701	-31
HPt13 HP0365	forward	HPt13	374786	374779	-7
HPt13 HP0365	forward	HP0365	374786	374783	-3
HP0367 HP0368 HP0369 HP0370 HP0371	reverse	HP0371	380191	380199	-8
HP0372 HP0373	forward	HP0372	380209	380202	-7
HP0374 HP0375	reverse	HP0375	384237	384242	-5
HP0376 HP0377 HP0378	forward	HP0376	384259	384254	-5
HP0380 HP0381 HP0382	reverse	HP0382	393627	393647	-20
HP0380 HP0381 HP0382	reverse	HP0380	391497	391497	0
HP0385 HP0386 HP0387	forward	HP0385	395270	395240	-30
HP0388 HP0389	reverse	HP0389	399094	399099	-5
HP0390	forward	HP0390	399263	399258	-5
HP0391 HP0392 HP0393 HP0394 HP0395 HP0396 HP0397 HP0398 HP0399 HP0400 HP0401 HP0402 HP0403	reverse	HP0403	416650	416657	-7
HP0391 HP0392 HP0393 HP0394 HP0395 HP0396 HP0397 HP0398 HP0399 HP0400 HP0401 HP0402 HP0403	reverse	HP0399	411136	411136	0
HP0404 HP0405 HP0406 HP0407 HP0408 HP0409 HP0410 HP0411 HPt14 HPt15 HPt16 HPt17 HP0412	forward	HP0404	416664	416657	-7
HP0404 HP0405 HP0406 HP0407 HP0408 HP0409 HP0410 HP0411 HPt14 HPt15 HPt16 HPt17 HP0412	forward	HP0408	421582	421581	-1
HP0404 HP0405 HP0406 HP0407 HP0408 HP0409 HP0410 HP0411 HPt14 HPt15 HPt16 HPt17 HP0412	forward	HP0410	423709	423706	-3
HP0404 HP0405 HP0406 HP0407 HP0408 HP0409 HP0410 HP0411 HPt14 HPt15 HPt16 HPt17 HP0412	forward	HPt14	424662	424660	-2
HP0404 HP0405 HP0406 HP0407 HP0408 HP0409 HP0410 HP0411 HPt14 HPt15 HPt16 HPt17 HP0412	forward	HPt15	424806	424817	11
HP0415	forward	HP0415	427645	427641	-4
HP0417 HP0418 HP0419 HP0420 HP0421 HP0422	forward	HP0417	430864	430859	-5
HP0434	forward	HP0434	452286	452253	-33
HP0444	reverse	HP0444	463708	463709	-1
HP0454	forward	HP0454	474005	473996	-9
HP0464 HP0465 HP0466 HP0467 HP0468 HP0469 HP0470 HP0471 HP0472	reverse	HP0472	494969	494974	-5
HP0464 HP0465 HP0466 HP0467 HP0468 HP0469 HP0470 HP0471 HP0472	reverse	HP0471	494230	494259	29
HP0464 HP0465 HP0466 HP0467 HP0468 HP0469 HP0470 HP0471 HP0472	reverse	HP0470	492748	492748	0
HP0473	forward	HP0473	495137	495131	-6
HP0476	reverse	HP0476	498924	498956	-32
HP0477	forward	HP0477	498996	498986	-10
HP0482	forward	HP0482	505333	505366	33
HP0485	reverse	HP0485	509103	509101	2
HP0486 HP0487	forward	HP0486	509309	509303	-6
HP0490 HP0491 HP0492	reverse	HP0492	519434	519439	-5
HP0490 HP0491 HP0492	reverse	HP0491	518499	518501	2
HP0493 HP0494	forward	HP0493	519494	519468	-26
HP0495 HP0496	reverse	HP0496	522563	522567	-4
HP0497 HP0498 HP0499	forward	HP0497	522589	522586	-3
HP0500 HP0501 HP0502 HP0503 HP0504 HP0505	forward	HP0500	526522	526515	-7
HP0500 HP0501 HP0502 HP0503 HP0504 HP0505	forward	HP0504	530941	530936	-5
HP0506 HP0507 HP0508 HP0509 HP0510	forward	HP0506	531958	531949	-9
HP0512	reverse	HP0512	539720	539726	-6
HP0513 HP0514 HP0515 HP0516 HP0517 HP0518	forward	HP0513	539802	539767	-35
HP0513 HP0514 HP0515 HP0516 HP0517 HP0518	forward	HP0514	541987	541987	0
HP0520 HP0521 HP0522 HP0523	forward	HP0520	547272	547271	-1
HP0524 HP0525 HP0526 HP0527 HP0528 HP0529 HP0530	reverse	HP0530	564078	564078	0
HP0524 HP0525 HP0526 HP0527 HP0528 HP0529 HP0530	reverse	HP0526	554179	554200	21
HP0531 HP0532	forward	HP0531	564347	564339	-8
HP0533 HP0534 HP0535	reverse	HP0535	567666	567666	0
HP0536	reverse	HP0536	568522	568523	-1
HP0537 HP0538	forward	HP0537	568686	568681	-5
HP0547 HP0548	forward	HP0547	579817	579815	-2
HP0549 HP0550	reverse	HP0550	586849	586849	0
HP0551 HP0552 HP0553 HP0554 HP0555	forward	HP0551	586940	586935	-5
HP0564	forward	HP0564	596986	596985	-1
HP0565 HP0566	reverse	HP0566	598886	598853	33
HP0567	forward	HP0567	598952	598951	-1
HP0568 HP0569 HP0570 HP0571 HP0572 HP0573 HP0574 HP0575 HP0576 HP0577 HP0578 HP0579 HP0580 HP0581 HP0582 HP0583 HP0584 HP0585 HP0586	reverse	HP0586	619141	619145	-4
HP0568 HP0569 HP0570 HP0571 HP0572 HP0573 HP0574 HP0575 HP0576 HP0577 HP0578 HP0579 HP0580 HP0581 HP0582 HP0583 HP0584 HP0585 HP0586	reverse	HP0584	615270	615273	3
HP0568 HP0569 HP0570 HP0571 HP0572 HP0573 HP0574 HP0575 HP0576 HP0577 HP0578 HP0579 HP0580 HP0581 HP0582 HP0583 HP0584 HP0585 HP0586	reverse	HP0577	608249	608249	0
HP0568 HP0569 HP0570 HP0571 HP0572 HP0573 HP0574 HP0575 HP0576 HP0577 HP0578 HP0579 HP0580 HP0581 HP0582 HP0583 HP0584 HP0585 HP0586	reverse	HP0573	605269	605269	0
HP0587	forward	HP0587	618985	618977	-8
HP0597 HP0598 HP0599 HP0600	reverse	HP0600	637146	637149	-3
HP0597 HP0598 HP0599 HP0600	reverse	HP0599	635294	635296	2
HP0601	forward	HP0601	637232	637206	-26
HP0602 HP0603 HP0604 HP0605 HP0606 HP0607 HP0608 HP0609 HP0610	forward	HP0602	638900	638948	48
HP0602 HP0603 HP0604 HP0605 HP0606 HP0607 HP0608 HP0609 HP0610	forward	HP0604	640211	640206	-5
HP0602 HP0603 HP0604 HP0605 HP0606 HP0607 HP0608 HP0609 HP0610	forward	HP0609	647208	647207	-1
HP0611 HP0612 HP0613 HP0614 HP0615	reverse	HP0615	661068	661073	-5
HP0611 HP0612 HP0613 HP0614 HP0615	reverse	HP0613	658372	658374	2
HP0616 HP0617 HP0618 HP0619 HP0620	forward	HP0616	661083	661064	-19
HP0621 HP0622 HP0623 HP0624	reverse	HP0624	671565	671568	-3
HP0625 HP0626 HP0627	forward	HP0625	671582	671577	-5
HP0630	reverse	HP0630	677822	677825	-3
HP0631 HP0632 HP0633 HP0634 HP0635	forward	HP0631	677934	677924	-10
HP0636 HP0637	reverse	HP0637	684734	684735	-1
HP0638	forward	HP0638	684740	684702	-38
HP0639	reverse	HP0639	686439	686446	-7
HP0640 HP0641 HP0642 HP0643 HP0644 HP0645 HP0646 HP0647 HP0648 HP0649 HP0650	forward	HP0640	686453	686447	-6
HP0640 HP0641 HP0642 HP0643 HP0644 HP0645 HP0646 HP0647 HP0648 HP0649 HP0650	forward	HP0643	688723	688722	-1
HP0651 HP0652 HP0653	reverse	HP0653	699301	699301	0
HP0654 HP0655 HP0656 HP0657 HP0658 HP0659 HP0660 HP0661 HP0662 HP0663 HP0664 HP0665 HP0666 HP0667 HP0668	forward	HP0654	699544	699498	-46
HP0654 HP0655 HP0656 HP0657 HP0658 HP0659 HP0660 HP0661 HP0662 HP0663 HP0664 HP0665 HP0666 HP0667 HP0668	forward	HP0655	700695	700691	-4
HP0671 HP0672 HP0673 HP0674 HP0675	forward	HP0671	721297	721256	-41
HP0683	reverse	HP0683	733989	734023	-34
HP0684 HP0685	forward	HP0684	734026	734020	-6
HP0686 HP0687	reverse	HP0687	739385	739408	-23
HP0688	forward	HP0688	739431	739413	-18
HP0689 HP0690 HP0691 HP0692 HP0693 HP0694	forward	HP0689	739998	739992	-6
HP0689 HP0690 HP0691 HP0692 HP0693 HP0694	forward	HP0690	740534	740532	-2
HP0689 HP0690 HP0691 HP0692 HP0693 HP0694	forward	HP0694	744551	744548	-3
HP0695 HP0696 HP0697 HP0698 HP0699 HP0700 HP0701 HP0702 HP0703	forward	HP0695	745763	745761	-2
HP0695 HP0696 HP0697 HP0698 HP0699 HP0700 HP0701 HP0702 HP0703	forward	HP0698	750935	750933	-2
HP0704	forward	HP0704	756936	756934	-2
HP0705	reverse	HP0705	760139	760144	-5
HP0706 HP0707 HP0708 HP0709 HP0710 HP0711 HP0712 HP0713	forward	HP0706	760242	760229	-13
HP0706 HP0707 HP0708 HP0709 HP0710 HP0711 HP0712 HP0713	forward	HP0709	762738	762740	2
HP0706 HP0707 HP0708 HP0709 HP0710 HP0711 HP0712 HP0713	forward	HP0710	763958	763957	-1
HP0714 HP0715 HP0716 HP0717	reverse	HP0717	772232	772257	-25
HP0719 HP0720 HP0721	forward	HP0719	773130	773122	-8
HP0723	reverse	HP0723	777555	777556	-1
HP0724	forward	HP0724	777574	777569	-5
HP0725 HP0726 HP0727 HP0728 HP0729 HP0730	reverse	HP0730	785656	785661	-5
HP0725 HP0726 HP0727 HP0728 HP0729 HP0730	reverse	HP0725	781032	781031	-1
HP0733 HP0734 HP0735 HP0736	reverse	HP0736	792308	792315	-7
HP0737 HP0738 HP0739 HP0740 HP0741 HP0742	forward	HP0737	792398	792393	-5
HP0737 HP0738 HP0739 HP0740 HP0741 HP0742	forward	HP0738	792953	792937	-16
HPt18 HP0743 HP0744	reverse	HP0744	800222	800234	-12
HPt18 HP0743 HP0744	reverse	HPt18	797847	797830	-17
HP0745 HP0746 HP0747 HP0748 HP0749 HP0750 HP0751	forward	HP0745	800303	800298	-5
HP0760 HP0761	reverse	HP0761	816250	816249	1
HP0762 HP0763	forward	HP0762	816277	816270	-7
HP0766 HP0767 HP0768	reverse	HP0768	821472	821477	-5
HP0766 HP0767 HP0768	reverse	HP0767	820396	820396	0
HP0769 HP0770	forward	HP0769	821493	821485	-8
HP0771 HP0772 HP0773 HP0774 HP0775 HP0776 HP0777 HP0778	reverse	HP0778	831810	831812	-2
HP0771 HP0772 HP0773 HP0774 HP0775 HP0776 HP0777 HP0778	reverse	HP0777	831041	831039	-2
HP0771 HP0772 HP0773 HP0774 HP0775 HP0776 HP0777 HP0778	reverse	HP0776	830277	830278	1
HP0779 HP0780 HP0781 HP0782	forward	HP0779	831879	831875	-4
HP0783 HP0785	reverse	HP0785	839482	839486	-4
HP0786 HP0787 HP0788	forward	HP0786	839518	839511	-7
HP0789 HP0790 HP0791 HP0792 HP0793 HP0794 HP0795 HP0796 HP0797 HP0798 HP0799 HP0800 HP0801 HP0802 HP0803	reverse	HP0803	858159	858191	-32
HP0789 HP0790 HP0791 HP0792 HP0793 HP0794 HP0795 HP0796 HP0797 HP0798 HP0799 HP0800 HP0801 HP0802 HP0803	reverse	HP0797	854817	854816	-1
HP0804 HP0805	reverse	HP0805	860318	860325	-7
HP0806	forward	HP0806,HP0806	860357	860353	-4
HP0807 HP0808 HP0809 HP0810 HP0811	reverse	HP0811	865420	865420	0
HP0812	reverse	HP0812	866889	866932	-43
HP0813 HP0814 HP0815 HP0816 HP0817 HP0818 HP0819	forward	HP0813	866936	866931	-5
HP0813 HP0814 HP0815 HP0816 HP0817 HP0818 HP0819	forward	HP0818	870451	870441	-10
HP0820 HP0821 HP0822 HP0823 HP0824 HP0825 HP0826	forward	HP0820	872931	872926	-5
HP0820 HP0821 HP0822 HP0823 HP0824 HP0825 HP0826	forward	HP0824	876856	876854	-2
HP0827 HP0828 HP0829 HP0830 HP0831 HP0832 HP0833	reverse	HP0833	886020	886026	-6
HP0827 HP0828 HP0829 HP0830 HP0831 HP0832 HP0833	reverse	HP0832	885068	885067	-1
HP0827 HP0828 HP0829 HP0830 HP0831 HP0832 HP0833	reverse	HP0828	880675	880677	2
HP0827 HP0828 HP0829 HP0830 HP0831 HP0832 HP0833	reverse	HP0827	879742	879742	0
HP0834 HP0835 HPt19	forward	HP0834	886032	886027	-5
HP0834 HP0835 HPt19	forward	HP0835	887519	887517	-2
HP0834 HP0835 HPt19	forward	HPt19	887942	887941	-1
HP0836 HP0837 HP0838 HP0839 HP0840 HP0841 HP0842	forward	HP0836	888450	888448	-2
HP0849 HP0850	reverse	HP0850	902762	902767	-5
HP0851	forward	HP0851	902844	902841	-3
HP0852 HP0853	reverse	HP0853	906361	906367	-6
HP0854 HP0855 HP0856	forward	HP0854	906499	906492	-7
HP0857 HP0858 HP0859 HP0860 HP0861 HP0862 HP0863 HP0864 HP0865 HP0866 HP0867 HP0868 HP0869	reverse	HP0869	920381	920386	-5
HP0857 HP0858 HP0859 HP0860 HP0861 HP0862 HP0863 HP0864 HP0865 HP0866 HP0867 HP0868 HP0869	reverse	HP0866	918438	918437	-1
HP0872	forward	HP0872	923841	923795	-46
HP0873 HP0874 HP0875	reverse	HP0875	927143	927156	-13
HP0876	forward	HP0876	927332	927327	-5
HP0877	reverse	HP0877	930298	930301	-3
HP0878 HP0879	forward	HP0878	930313	930315	2
HP0883 HP0884	reverse	HP0884	935284	935291	-7
HP0885 HP0886 HP0887	forward	HP0885	935269	935266	-3
HP0885 HP0886 HP0887	forward	HP0886	936678	936675	-3
HP0885 HP0886 HP0887	forward	HP0887	938301	938298	-3
HP0888 HP0889 HP0890	reverse	HP0890	944981	944981	0
HP0891	forward	HP0891	945018	945011	-7
HP0896	reverse	HP0896	949750	949778	-28
HPt20 HPt21	reverse	HPt21	950118	950121	-3
HP0904 HP0905	reverse	HP0905	956252	956258	-6
HP0907 HP0908 HP0909 HP0910 HP0911	forward	HP0907	958098	958093	-5
HP0907 HP0908 HP0909 HP0910 HP0911	forward	HP0909	960871	960868	-3
HP0912 HP0913	forward	HP0912	965072	965068	-4
HP0914	reverse	HP0914	970824	970829	-5
HP0915 HP0916	reverse	HP0916	973511	973513	-2
HP0917	forward	HP0917	973595	973569	-26
HP0918 HP0919 HP0920	reverse	HP0920	978264	978270	-6
HP0921	forward	HP0921	978352	978349	-3
HP0922 HP0923	forward	HP0922	979406	979398	-8
HP0924	reverse	HP0924	988469	988474	-5
HP0925 HP0926 HP0927 HP0928 HP0929 HP0930 HP0931 HP0932 HP0933 HP0934 HP0935	forward	HP0925	988604	988602	-2
HP0925 HP0926 HP0927 HP0928 HP0929 HP0930 HP0931 HP0932 HP0933 HP0934 HP0935	forward	HP0929	991805	991803	-2
HP0941 HP0942 HP0943 HP0944	reverse	HP0944	1005338	1005343	-5
HPt22 HPt23 HPt24 HPt25 HP0946	forward	HPt22	1005676	1005671	-5
HP0947	forward	HP0947	1008394	1008389	-5
HP0948 HP0949 HP0950	reverse	HP0950	1011584	1011588	-4
HP0951 HP0952	forward	HP0951	1011617	1011612	-5
HP0953 HP0954 HP0955 HP0956 HP0957 HP0958 HP0959 HP0960 HP0961	reverse	HP0961	1020352	1020357	-5
HP0969 HP0970 HP0971 HP0972	reverse	HP0972	1034681	1034686	-5
HP0973 HP0974 HP0975	forward	HP0973	1034697	1034687	-10
HP0976	reverse	HP0976	1039041	1039045	-4
HP0977 HP0978 HP0979	forward	HP0977	1039077	1039070	-7
HP0983 HP0984	forward	HP0983	1047000	1046994	-6
HP0985	reverse	HP0985	1048509	1048508	1
HP0986	reverse	HP0986	1049880	1049880	0
HP0991 HP0992	reverse	HP0992	1054645	1054645	0
HP0993 HP0994	forward	HP0993	1054743	1054737	-6
HP1000	forward	HP1000	1062698	1062658	-40
HP1003 HP1004	reverse	HP1004	1066925	1066930	-5
HP1005	forward	HP1005	1067117	1067110	-7
HP1009	reverse	HP1009	1071129	1071111	18
HPt26 HP1010 HP1011 HP1012 HP1013 HP1014 HP1015 HP1016 HP1017 HP1018 HP1019 HP1020 HP1021 HP1022	forward	HPt26	1072248	1072215	-33
HPt26 HP1010 HP1011 HP1012 HP1013 HP1014 HP1015 HP1016 HP1017 HP1018 HP1019 HP1020 HP1021 HP1022	forward	HP1022	1085217	1085207	-10
HP1023	reverse	HP1023	1087489	1087494	-5
HP1028 HP1029 HP1030 HP1031 HP1032 HP1034 HP1035 HP1036 HP1037 HP1038 HP1039 HP1040	reverse	HP1040	1100815	1100822	-7
HP1028 HP1029 HP1030 HP1031 HP1032 HP1034 HP1035 HP1036 HP1037 HP1038 HP1039 HP1040	reverse	HP1038	1099096	1099095	-1
HP1041 HP1042	forward	HP1041	1100883	1100875	-8
HP1043 HP1044	reverse	HP1044	1106910	1106916	-6
HP1043 HP1044	reverse	HP1043	1105449	1105447	-2
HP1045	forward	HP1045	1106948	1106946	-2
HP1046 HP1047 HP1048 HP1049 HP1050 HP1051 HP1052 HP1053 HP1054 HP1055 HP1056 HP1057	reverse	HP1057	1119798	1119808	-10
HP1046 HP1047 HP1048 HP1049 HP1050 HP1051 HP1052 HP1053 HP1054 HP1055 HP1056 HP1057	reverse	HP1052	1115350	1115356	6
HP1046 HP1047 HP1048 HP1049 HP1050 HP1051 HP1052 HP1053 HP1054 HP1055 HP1056 HP1057	reverse	HP1050	1113940	1113943	3
HP1058 HP1059 HP1060 HP1061 HP1062 HP1063 HP1064	forward	HP1058	1119822	1119817	-5
HP1067 HP1068 HP1069 HP1070 HP1071 HP1072 HP1073 HP1074	forward	HP1067	1126183	1126178	-5
HP1075	reverse	HP1075	1135281	1135286	-5
HP1077 HP1078 HP1079	reverse	HP1079	1138821	1138826	-5
HP1080 HP1081 HP1082 HP1083	reverse	HP1083	1143381	1143380	1
HP1084	reverse	HP1084	1144475	1144480	-5
HP1085 HP1086 HP1087 HP1088 HP1089 HP1090	forward	HP1085	1144478	1144470	-8
HP1100	reverse	HP1100	1162158	1162163	-5
HP1101 HP1102 HP1103 HP1104	forward	HP1101	1162172	1162167	-5
HP1101 HP1102 HP1103 HP1104	forward	HP1104	1165304	1165302	-2
HP1105	reverse	HP1105	1167703	1167710	-7
HP1106	forward	HP1106	1167803	1167797	-6
HP1107	reverse	HP1107	1169911	1169910	1
HP1108 HP1109 HP1110 HP1111 HP1112 HP1113	forward	HP1108	1170094	1170089	-5
HP1114	reverse	HP1114	1177210	1177235	-25
HP1117 HP1118	reverse	HP1118	1184444	1184444	0
HP1117 HP1118	reverse	HP1117	1182583	1182583	0
HP1145 HP1146 HP1147 HP1148 HP1149 HP1150 HP1151 HP1152 HP1153	reverse	HP1153	1217570	1217599	-29
HP1145 HP1146 HP1147 HP1148 HP1149 HP1150 HP1151 HP1152 HP1153	reverse	HP1151	1213479	1213481	2
HP1154 HP1155 HP1156 HP1157 HP1158 HP1159	forward	HP1154	1217527	1217526	-1
HP1154 HP1155 HP1156 HP1157 HP1158 HP1159	forward	HP1156	1219168	1219166	-2
HP1165	reverse	HP1165	1230627	1230638	-11
HP1166	forward	HP1166	1230588	1230587	-1
HP1167	forward	HP1167	1232521	1232517	-4
HP1168	reverse	HP1168	1236409	1236414	-5
HP1173	forward	HP1173	1239625	1239620	-5
HP1174 HP1175 HP1176 HP1177	reverse	HP1177	1245573	1245582	-9
HP1174 HP1175 HP1176 HP1177	reverse	HP1175	1243182	1243184	2
HPt28	reverse	HPt28	1249367	1249375	-8
HP1181 HP1182	forward	HP1181	1249427	1249381	-46
HP1183	reverse	HP1183	1252759	1252764	-5
HP1184 HP1185	reverse	HP1185	1255537	1255542	-5
HP1184 HP1185	reverse	HP1184	1254198	1254195	-3
HP1186	forward	HP1186	1255729	1255685	-44
HP1189 HP1190	reverse	HP1190	1261995	1262000	-5
HP1191	forward	HP1191	1262010	1262005	-5
HP1192	reverse	HP1192	1263586	1263591	-5
HP1206	forward	HP1206	1282515	1282509	-6
HP1220 HP1221 HP1222	reverse	HP1222	1300002	1300007	-5
HP1220 HP1221 HP1222	reverse	HP1221	1297111	1297106	-5
HP1223 HP1224 HP1225	forward	HP1223	1300019	1300010	-9
HP1226	reverse	HP1226	1302627	1302663	-36
HP1227 HP1228 HP1229 HP1230 HP1231 HP1232	forward	HP1227	1302650	1302638	-12
HP1234 HP1235 HP1236 HP1237 HP1238	forward	HP1234	1308064	1308059	-5
HP1239 HP1240 HP1241	reverse	HP1241	1316808	1316813	-5
HP1242	forward	HP1242	1316824	1316820	-4
HP1244 HP1245 HP1246	reverse	HP1246	1321655	1321655	0
HP1247 HP1248 HP1249 HP1250 HP1251 HP1252 HP1253	reverse	HP1253	1329911	1329926	-15
HP1254	reverse	HP1254	1330718	1330725	-7
HP1255 HP1256 HP1257 HP1258 HP1259 HP1260 HP1261 HP1262 HP1263 HP1264 HP1265 HP1266 HP1267 HP1268 HP1269 HP1270 HP1271 HP1272 HP1273 HP1274 HP1275 HP1276	forward	HP1255	1330763	1330758	-5
HP1255 HP1256 HP1257 HP1258 HP1259 HP1260 HP1261 HP1262 HP1263 HP1264 HP1265 HP1266 HP1267 HP1268 HP1269 HP1270 HP1271 HP1272 HP1273 HP1274 HP1275 HP1276	forward	HP1260	1333777	1333771	-6
HP1277 HP1278 HP1279 HP1280 HP1281 HP1282	reverse	HP1282	1358793	1358799	-6
HP1283 HP1284 HP1285	reverse	HP1285	1362422	1362428	-6
HP1286	forward	HP1286	1362490	1362485	-5
HP1287	reverse	HP1287	1363809	1363813	-4
HP1288 HP1289 HP1290 HP1291	forward	HP1288	1364302	1364335	33
HP1288 HP1289 HP1290 HP1291	forward	HP1290	1365305	1365304	-1
HP1292 HP1293 HP1294 HP1295 HP1296 HP1297 HP1298 HP1299 HP1300 HP1301 HP1302 HP1303 HP1304 HP1305 HP1306 HP1307 HP1308 HP1309 HP1310 HP1311 HP1312 HP1313 HP1314 HP1315 HP1316 HP1317 HP1318 HP1319 HP1320	reverse	HP1320	1381281	1381290	-9
HP1292 HP1293 HP1294 HP1295 HP1296 HP1297 HP1298 HP1299 HP1300 HP1301 HP1302 HP1303 HP1304 HP1305 HP1306 HP1307 HP1308 HP1309 HP1310 HP1311 HP1312 HP1313 HP1314 HP1315 HP1316 HP1317 HP1318 HP1319 HP1320	reverse	HP1297	1370339	1370341	2
HP1321	forward	HP1321	1381399	1381396	-3
HP1322	forward	HP1322	1382755	1382750	-5
HP1323 HP1324 HP1325	reverse	HP1325	1385637	1385642	-5
HP1326 HP1327	forward	HP1326	1385740	1385763	23
HP1328	forward	HP1328	1387408	1387409	1
HP1333 HP1334	forward	HP1333	1393771	1393766	-5
HP1336	forward	HP1336	1397017	1397012	-5
HP1337 HP1338	reverse	HP1338	1398848	1398853	-5
HP1339 HP1340 HP1341 HP1342	forward	HP1339	1398964	1398955	-9
HP1343 HP1344 HP1345 HP1346 HP1347 HP1348 HP1349 HP1350	reverse	HP1350	1411185	1411187	-2
HP1351 HP1352	reverse	HP1352	1413325	1413330	-5
HP1369m HP1371	forward	HP1369m	1430834	1430830	-4
HP1372 HP1373 HP1374 HP1375 HP1376 HP1377	reverse	HP1377	1441381	1441381	0
HP1372 HP1373 HP1374 HP1375 HP1376 HP1377	reverse	HP1376	1440791	1440792	1
HP1378 HP1379 HP1380 HP1381	forward	HP1378	1441416	1441392	-24
HP1382 HP1384 HP1385	reverse	HP1385	1448057	1448061	-4
HP1386 HP1387	forward	HP1386	1448073	1448068	-5
HP1390	reverse	HP1390	1451570	1451600	-30
HP1391 HP1392 HP1393 HP1394	reverse	HP1394	1455819	1455826	-7
HP1395	forward	HP1395	1455976	1455927	-49
HP1396 HP1397 HP1398	reverse	HP1398	1459748	1459754	-6
HP1396 HP1397 HP1398	reverse	HP1397	1458487	1458488	1
HP1399 HP1400	forward	HP1399	1459898	1459892	-6
HP1399 HP1400	forward	HP1400	1461028	1461024	-4
HP1401 HP1402	reverse	HP1402	1467763	1467766	-3
HP1403 HP1404	forward	HP1403	1467780	1467776	-4
HP1413	reverse	HP1413	1484502	1484509	-7
HP1414 HP1415 HP1416 HP1417m	forward	HP1414	1484508	1484501	-7
HP1424	forward	HP1424	1495038	1495036	-2
HP1425	reverse	HP1425	1496031	1496041	-10
HP1426 HP1427 HP1428 HP1429 HP1430 HP1431	reverse	HP1431	1502401	1502408	-7
HP1426 HP1427 HP1428 HP1429 HP1430 HP1431	reverse	HP1427	1497216	1497216	0
HP1426 HP1427 HP1428 HP1429 HP1430 HP1431	reverse	HP1426	1496739	1496741	2
HP1432	forward	HP1432	1502550	1502527	-23
HP1433 HP1434 HP1435	reverse	HP1435	1507912	1507917	-5
HP1436	forward	HP1436	1507933	1507900	-33
HP1437	forward	HP1437	1508391	1508357	-34
HP1441 HP1442 HP1443 HP1444 HP1445 HP1446 HP1447 HP1448 HP1449 HP1450 HP1451 HP1452 HP1453	forward	HP1441	1514012	1513980	-32
HP1441 HP1442 HP1443 HP1444 HP1445 HP1446 HP1447 HP1448 HP1449 HP1450 HP1451 HP1452 HP1453	forward	HP1447	1516949	1516946	-3
HP1441 HP1442 HP1443 HP1444 HP1445 HP1446 HP1447 HP1448 HP1449 HP1450 HP1451 HP1452 HP1453	forward	HP1448	1516949	1516946	-3
HP1454 HP1455 HP1456 HP1457 HP1458 HP1459 HP1460	reverse	HP1460	1532568	1532574	-6
HP1454 HP1455 HP1456 HP1457 HP1458 HP1459 HP1460	reverse	HP1458	1528115	1528115	0
HP1461	forward	HP1461	1532657	1532651	-6
HP1462 HP1463 HP1464 HP1465 HP1466	reverse	HP1466	1537987	1537989	-2
HP1467	forward	HP1467	1537966	1537964	-2
HP1468 HP1469 HP1470	reverse	HP1470	1543402	1543410	-8
HP1468 HP1469 HP1470	reverse	HP1469	1540654	1540653	-1
HP1471 HP1472 HP1473 HP1474 HP1475 HP1476 HP1477 HP1478 HP1479 HP1480 HP1481 HP1482 HP1483 HP1484 HP1485 HP1486 HP1487 HP1488 HP1489 HP1490 HP1491	reverse	HP1491	1566150	1566157	-7
HP1471 HP1472 HP1473 HP1474 HP1475 HP1476 HP1477 HP1478 HP1479 HP1480 HP1481 HP1482 HP1483 HP1484 HP1485 HP1486 HP1487 HP1488 HP1489 HP1490 HP1491	reverse	HP1490	1564463	1564463	0
HP1471 HP1472 HP1473 HP1474 HP1475 HP1476 HP1477 HP1478 HP1479 HP1480 HP1481 HP1482 HP1483 HP1484 HP1485 HP1486 HP1487 HP1488 HP1489 HP1490 HP1491	reverse	HP1473	1547495	1547515	20
HP1492 HP1493 HP1494 HP1495 HP1496 HP1497 HP1498 HP1499	forward	HP1492	1566236	1566229	-7
HP1492 HP1493 HP1494 HP1495 HP1496 HP1497 HP1498 HP1499	forward	HP1496	1569486	1569484	-2
HP1500 HP1501	reverse	HP1501	1574270	1574278	-8
HP1502	forward	HP1502	1574381	1574374	-7
HP1503 HP1504 HP1505 HP1506	reverse	HP1506	1580219	1580222	-3
HP1507	forward	HP1507	1580244	1580226	-18
HP1509 HP1510 HP1511 HP1512 HP1513 HP1514 HP1515	forward	HP1509	1582949	1582944	-5
HP1509 HP1510 HP1511 HP1512 HP1513 HP1514 HP1515	forward	HP1512	1584392	1584369	-23
HP1509 HP1510 HP1511 HP1512 HP1513 HP1514 HP1515	forward	HP1514	1588488	1588485	-3
HP1509 HP1510 HP1511 HP1512 HP1513 HP1514 HP1515	forward	HP1515	1589897	1589883	-14
HP1522 HP1523	reverse	HP1523	1604004	1604009	-5
HP1524 HP1525	forward	HP1524	1604011	1604003	-8
HP1526 HP1527	reverse	HP1527	1607418	1607423	-5
HPt36	forward	HPt36	1605869	1605861	-8
HP1529	reverse	HP1529	1608997	1609002	-5
HP1530	forward	HP1530	1609113	1609107	-6
HP1531 HP1532 HP1533	forward	HP1531	1609714	1609708	-6
HP1536	reverse	HP1536	1614932	1614938	-6
HP1538 HP1539 HP1540	reverse	HP1540	1618568	1618568	0
HP1541 HP1542 HP1543 HP1544 HP1545 HP1546 HP1547 HP1548 HP1549 HP1550 HP1551 HP1552 HP1553	reverse	HP1553	1635464	1635475	-11
HP1541 HP1542 HP1543 HP1544 HP1545 HP1546 HP1547 HP1548 HP1549 HP1550 HP1551 HP1552 HP1553	reverse	HP1551	1631237	1631238	1
HP1554 HP1555	forward	HP1554	1635535	1635533	-2
HP1556 HP1557 HP1558 HP1559	reverse	HP1559	1641505	1641504	1
HP1556 HP1557 HP1558 HP1559	reverse	HP1557	1640422	1640424	2
HP1560	forward	HP1560	1641533	1641529	-4
HP1561 HP1562	reverse	HP1562	1645142	1645109	33
HP1563 HP1564	forward	HP1563	1645128	1645125	-3
HP1565 HP1566 HP1567 HP1568 HP1569 HP1570 HP1571 HP1572 HP1573	reverse	HP1573	1654659	1654666	-7
HP1565 HP1566 HP1567 HP1568 HP1569 HP1570 HP1571 HP1572 HP1573	reverse	HP1572	1653807	1653807	0
HP1574 HP1575 HP1576 HP1577	forward	HP1574	1654664	1654655	-9
HP1578 HP1579 HP1580 HP1581	reverse	HP1581	1660505	1660513	-8
HP1582 HP1583	forward	HP1582	1660580	1660542	-38
HP1585 HP1586	forward	HP1585	1663560	1663555	-5
HP1587	reverse	HP1587	1665514	1665514	0
HP1588	reverse	HP1588	1666867	1666868	-1

## Sheet: SRR031129
Operon string	Strand	TSS associated gene	known TSS	Predicted TSS	Relative position of predicted TSS to the known one
HP0001 HP0002 HP0003 HP0004	reverse	HP0004	2689	2691	-2
HP0005 HP0006	forward	HP0005	2672	2675	3
HPt01 HPt02 HPt03 HPt04 HPt05	reverse	HPt05	4793	4798	-5
HP0009	reverse	HP0009	7321	7320	1
HP0010 HP0011	reverse	HP0011	9683	9681	2
HP0012 HP0013 HP0014 HP0015 HP0016 HP0017 HP0018 HP0019 HP0020	forward	HP0012	9846	9849	3
HP0012 HP0013 HP0014 HP0015 HP0016 HP0017 HP0018 HP0019 HP0020	forward	HP0019	18349	18345	-4
HP0021 HP0022	reverse	HP0022	22742	22741	1
HP0025	reverse	HP0025	25548	25568	-20
HP0026	reverse	HP0026	27389	27404	-15
HP0027 HP0028	forward	HP0027	27532	27524	-8
HP0029 HP0030	reverse	HP0030	31924	31933	-9
HP0031 HP0032 HP0033 HP0034 HP0035 HP0036 HP0037 HP0038 HP0039m HP0041 HP0042 HP0043 HP0044 HP0045 HP0046	forward	HP0031	31936	31934	-2
HP0051 HP0052 HP0053 HP0054 HP0055 HP0056	reverse	HP0056	61323	61331	-8
HP0057 HP0058	forward	HP0057	61541	61536	-5
HP0059	forward	HP0059,HP0058	63129	63171	42
HP0067 HP0068 HP0069 HP0070 HP0071 HP0072 HP0073 HPt06 HP0074 HP0075	reverse	HP0075	80146	80156	-10
HP0067 HP0068 HP0069 HP0070 HP0071 HP0072 HP0073 HPt06 HP0074 HP0075	reverse	HPt06	78295	78299	4
HP0067 HP0068 HP0069 HP0070 HP0071 HP0072 HP0073 HPt06 HP0074 HP0075	reverse	HP0073	78012	78012	0
HP0076 HP0077	forward	HP0076	80162	80154	-8
HP0082 HP0083 HP0084 HP0085 HP0086 HP0087 HP0088 HP0089 HP0090	reverse	HP0090	96912	96918	-6
HPt07 HP0091 HP0092	forward	HPt07	96880	96879	-1
HP0093 HP0094 HP0095	reverse	HP0095	100498	100505	-7
HP0093 HP0094 HP0095	reverse	HP0094	99866	99905	39
HP0096	forward	HP0096	100512	100508	-4
HP0097 HP0098	reverse	HP0098	104049	104051	-2
HP0099 HP0100 HP0101	forward	HP0099	104066	104069	3
HP0102 HP0103 HP0104 HP0105 HP0106 HP0107	reverse	HP0107	115449	115449	0
HP0102 HP0103 HP0104 HP0105 HP0106 HP0107	reverse	HP0105	113313	113332	19
HP0108	forward	HP0108	115504	115494	-10
HP0109 HP0110 HP0111	reverse	HP0111	119668	119662	6
HP0112 HP0113	forward	HP0112	120046	120040	-6
HP0114	reverse	HP0114	122881	122918	-37
HP0116 HP0117	forward	HP0116	124592	124590	-2
HP0119	reverse	HP0119	130811	130852	-41
HP0121	reverse	HP0121	134829	134837	-8
HP0122 HP0123 HP0124 HP0125 HP0126	forward	HP0122	134937	134889	-48
HP0127 HP0128 HP0129 HP0130	forward	HP0127	138366	138335	-31
HP0132 HP0133	reverse	HP0133	144867	144872	-5
HP0136 HP0137 HP0138 HP0139	reverse	HP0139	150148	150179	-31
HP0135	forward	HP0135	146415	146399	-16
HP0140 HP0141	forward	HP0140	150194	150160	-34
HP0143	reverse	HP0143	156229	156229	0
HP0144 HP0145 HP0146 HP0147 HP0148 HP0149 HP0150 HP0151	forward	HP0144	156298	156266	-32
HP0144 HP0145 HP0146 HP0147 HP0148 HP0149 HP0150 HP0151	forward	HP0151	161202	161156	-46
HP0152	reverse	HP0152	162857	162863	-6
HP0153 HP0154 HP0155 HP0156 HP0157 HP0158	forward	HP0153	162905	162875	-30
HP0159	reverse	HP0159	168793	168810	-17
HP0160	forward	HP0160	168818	168808	-10
HP0162 HP0163 HP0164 HP0165 HP0166 HP0167 HP0168 HP0169 HP0170 HP0171 HP0172 HP0173 HP0174	reverse	HP0174	181781	181781	0
HP0162 HP0163 HP0164 HP0165 HP0166 HP0167 HP0168 HP0169 HP0170 HP0171 HP0172 HP0173 HP0174	reverse	HP0171	178681	178682	1
HP0162 HP0163 HP0164 HP0165 HP0166 HP0167 HP0168 HP0169 HP0170 HP0171 HP0172 HP0173 HP0174	reverse	HP0170	177540	177540	0
HP0162 HP0163 HP0164 HP0165 HP0166 HP0167 HP0168 HP0169 HP0170 HP0171 HP0172 HP0173 HP0174	reverse	HP0166	174520	174521	1
HP0175 HP0176 HP0177	forward	HP0175	181827	181795	-32
HP0178 HP0179 HP0180	reverse	HP0180	187769	187793	-24
HP0181 HP0182 HP0183 HP0184 HP0185	forward	HP0181	187784	187782	-2
HP0186 HP0187 HP0188	reverse	HP0188	194926	194968	-42
HP0189	forward	HP0189	195028	195030	2
HP0190 HP0191 HP0192 HP0193	reverse	HP0193	200833	200838	-5
HP0194 HP0195 HP0196 HP0197 HP0198 HP0199 HP0200 HP0201 HP0202 HP0203	forward	HP0194	200960	200954	-6
HP0204	reverse	HP0204,HP0205	209275	209259	16
HP0207	forward	HP0207	212246	212220	-26
HP0209	forward	HP0209	214716	214711	-5
HP0211 HP0212 HP0213	reverse	HP0213	222173	222180	-7
HP0214 HP0215	forward	HP0214	222195	222146	-49
HP0218	reverse	HP0218	227591	227627	-36
HP0220 HP0221	forward	HP0220	228285	228259	-26
HP0222 HP0223 HP0224 HP0225	forward	HP0222	230613	230585	-28
HP0222 HP0223 HP0224 HP0225	forward	HP0224	232436	232434	-2
HP0226 HP0227	reverse	HP0227	237118	237123	-5
HP0228	forward	HP0228	237291	237292	1
HPt08 HP0229 HP0230	reverse	HP0230	241119	241127	-8
HPt08 HP0229 HP0230	reverse	HP0229	240225	240227	2
HPt08 HP0229 HP0230	reverse	HPt08	238599	238579	-20
HP0231 HP0232 HP0233 HP0234	forward	HP0231	241136	241129	-7
HP0235 HP0236 HP0237 HP0238 HP0239 HP0240 HP0241 HP0242 HP0243 HP0244 HP0245 HP0246	reverse	HP0246	255518	255507	11
HP0235 HP0236 HP0237 HP0238 HP0239 HP0240 HP0241 HP0242 HP0243 HP0244 HP0245 HP0246	reverse	HP0243	252759	252759	0
HP0247 HP0248 HP0249	forward	HP0247	255496	255489	-7
HP0250 HP0251 HPt09	reverse	HPt09	261572	261577	-5
HP0252 HP0253 HP0254 HP0255 HP0256 HP0257 HP0258 HP0259	forward	HP0252	261667	261661	-6
HP0260 HP0261	reverse	HP0261	270949	270948	1
HP0262	forward	HP0262	271084	271059	-25
HP0281	reverse	HP0281	290046	290051	-5
HP0282 HP0283 HP0284 HP0285 HP0286 HP0287 HP0288 HP0289 HP0290 HP0291 HP0292 HP0293 HP0294	forward	HP0282	290001	289995	-6
HP0296 HP0297 HP0298 HP0299 HP0300 HP0301 HP0302 HP0303 HP0304 HP0305 HP0306 HP0307 HP0308 HP0309 HP0310 HP0311 HP0312	forward	HP0296	314835	314827	-8
HP0296 HP0297 HP0298 HP0299 HP0300 HP0301 HP0302 HP0303 HP0304 HP0305 HP0306 HP0307 HP0308 HP0309 HP0310 HP0311 HP0312	forward	HP0304	321904	321921	17
HP0318 HP0319 HP0320 HP0321 HP0322 HP0324	reverse	HP0324	340736	340742	-6
HP0318 HP0319 HP0320 HP0321 HP0322 HP0324	reverse	HP0322	339340	339341	1
HP0323	forward	HP0323	339359	339354	-5
HP0325 HP0326 HP0327	forward	HP0325	340804	340799	-5
HP0328 HP0329	reverse	HP0329	345305	345314	-9
HPt10 HP0330 HP0331 HP0332 HP0333 HP0334 HP0335 HP0336 HP0337 HP0338 HP0339 HP0340 HP0341 HP0342	forward	HPt10	345304	345306	2
HPt10 HP0330 HP0331 HP0332 HP0333 HP0334 HP0335 HP0336 HP0337 HP0338 HP0339 HP0340 HP0341 HP0342	forward	HP0335	349004	349002	-2
HP0346	forward	HP0346	353216	353188	-28
HP0347 HP0348 HP0349	reverse	HP0349	358094	358100	-6
HP0350 HP0351 HP0352 HP0353 HP0354 HP0355 HP0356	forward	HP0350	358216	358225	9
HP0360	forward	HP0360	370132	370124	-8
HP0363 HP0364	reverse	HP0364	374670	374720	-50
HPt13 HP0365	forward	HPt13	374786	374780	-6
HPt13 HP0365	forward	HP0365	374786	374786	0
HP0366 HP0367 HP0368 HP0369 HP0370 HP0371	reverse	HP0371	380191	380199	-8
HP0374 HP0375	reverse	HP0375	384237	384242	-5
HP0376 HP0377 HP0378 HP0379	forward	HP0376	384259	384255	-4
HP0376 HP0377 HP0378 HP0379	forward	HP0377	385306	385304	-2
HP0380 HP0381 HP0382	reverse	HP0382	393627	393653	-26
HP0380 HP0381 HP0382	reverse	HP0380	391497	391498	1
HP0384	reverse	HP0384	395122	395126	-4
HP0385 HP0386 HP0387	forward	HP0385	395270	395265	-5
HP0388 HP0389	reverse	HP0389	399094	399099	-5
HP0390	forward	HP0390	399263	399260	-3
HP0391 HP0392 HP0393 HP0394 HP0395 HP0396 HP0397 HP0398 HP0399 HP0400 HP0401 HP0402 HP0403	reverse	HP0403	416650	416657	-7
HP0391 HP0392 HP0393 HP0394 HP0395 HP0396 HP0397 HP0398 HP0399 HP0400 HP0401 HP0402 HP0403	reverse	HP0399	411136	411136	0
HP0404 HP0405 HP0406 HP0407 HP0408 HP0409 HP0410 HP0411 HPt14 HPt15 HPt16 HPt17 HP0412	forward	HP0404	416664	416657	-7
HP0404 HP0405 HP0406 HP0407 HP0408 HP0409 HP0410 HP0411 HPt14 HPt15 HPt16 HPt17 HP0412	forward	HP0408	421582	421581	-1
HP0404 HP0405 HP0406 HP0407 HP0408 HP0409 HP0410 HP0411 HPt14 HPt15 HPt16 HPt17 HP0412	forward	HP0410	423709	423659	-50
HP0404 HP0405 HP0406 HP0407 HP0408 HP0409 HP0410 HP0411 HPt14 HPt15 HPt16 HPt17 HP0412	forward	HPt15	424806	424817	11
HP0415	forward	HP0415	427645	427642	-3
HP0417 HP0418 HP0419 HP0420 HP0421 HP0422	forward	HP0417	430864	430859	-5
HP0462	reverse	HP0462	481234	481205	29
HP0464 HP0465 HP0466 HP0467 HP0468 HP0469 HP0470 HP0471	reverse	HP0471	494230	494230	0
HP0464 HP0465 HP0466 HP0467 HP0468 HP0469 HP0470 HP0471	reverse	HP0470	492748	492749	1
HP0464 HP0465 HP0466 HP0467 HP0468 HP0469 HP0470 HP0471	reverse	HP0464	485962	485961	-1
HP0472	reverse	HP0472	494969	494968	1
HP0473	forward	HP0473	495137	495130	-7
HP0476	reverse	HP0476	498924	498925	-1
HP0477 HP0478 HP0479 HP0480 HP0481 HP0482 HP0483	forward	HP0477	498996	498989	-7
HP0477 HP0478 HP0479 HP0480 HP0481 HP0482 HP0483	forward	HP0480	502602	502601	-1
HP0485	reverse	HP0485	509103	509101	2
HP0486 HP0487	forward	HP0486	509309	509279	-30
HP0490 HP0491 HP0492	reverse	HP0492	519434	519433	1
HP0490 HP0491 HP0492	reverse	HP0491	518499	518501	2
HP0493 HP0494	forward	HP0493	519494	519467	-27
HP0495 HP0496	reverse	HP0496	522563	522568	-5
HP0497 HP0498 HP0499	forward	HP0497	522589	522585	-4
HP0500 HP0501 HP0502 HP0503 HP0504 HP0505 HP0506 HP0507 HP0508 HP0509 HP0510 HP0511	forward	HP0500	526522	526514	-8
HP0500 HP0501 HP0502 HP0503 HP0504 HP0505 HP0506 HP0507 HP0508 HP0509 HP0510 HP0511	forward	HP0504	530941	530934	-7
HP0500 HP0501 HP0502 HP0503 HP0504 HP0505 HP0506 HP0507 HP0508 HP0509 HP0510 HP0511	forward	HP0506	531958	531958	0
HP0512	reverse	HP0512	539720	539720	0
HP0513 HP0514 HP0515 HP0516 HP0517 HP0518	forward	HP0513	539802	539766	-36
HP0513 HP0514 HP0515 HP0516 HP0517 HP0518	forward	HP0514	541987	541985	-2
HP0519	reverse	HP0519	547184	547139	45
HP0520 HP0521 HP0522 HP0523	forward	HP0520	547272	547271	-1
HP0524 HP0525 HP0526 HP0527 HP0528 HP0529 HP0530	reverse	HP0530	564078	564077	1
HP0524 HP0525 HP0526 HP0527 HP0528 HP0529 HP0530	reverse	HP0528	561595	561595	0
HP0531 HP0532	forward	HP0531	564347	564342	-5
HP0533 HP0534 HP0535	reverse	HP0535	567666	567667	-1
HP0536	reverse	HP0536	568522	568524	-2
HP0537 HP0538	forward	HP0537	568686	568680	-6
HP0539 HP0540 HP0541 HP0542 HP0543 HP0544 HP0545 HP0546	reverse	HP0546	579114	579113	1
HP0549 HP0550	reverse	HP0550	586849	586850	-1
HP0556	reverse	HP0556	591099	591096	3
HP0557 HP0558 HP0559 HP0560 HP0561 HP0562 HP0563	reverse	HP0563	596906	596904	2
HP0557 HP0558 HP0559 HP0560 HP0561 HP0562 HP0563	reverse	HP0562	595559	595559	0
HP0564	forward	HP0564	596986	596983	-3
HP0565 HP0566	reverse	HP0566	598886	598891	-5
HP0567	forward	HP0567	598952	598947	-5
HP0568 HP0569 HP0570 HP0571 HP0572 HP0573 HP0574 HP0575 HP0576 HP0577 HP0578 HP0579 HP0580 HP0581 HP0582 HP0583 HP0584 HP0585 HP0586	reverse	HP0586	619141	619147	-6
HP0568 HP0569 HP0570 HP0571 HP0572 HP0573 HP0574 HP0575 HP0576 HP0577 HP0578 HP0579 HP0580 HP0581 HP0582 HP0583 HP0584 HP0585 HP0586	reverse	HP0584	615270	615278	8
HP0568 HP0569 HP0570 HP0571 HP0572 HP0573 HP0574 HP0575 HP0576 HP0577 HP0578 HP0579 HP0580 HP0581 HP0582 HP0583 HP0584 HP0585 HP0586	reverse	HP0577	608249	608287	38
HP0568 HP0569 HP0570 HP0571 HP0572 HP0573 HP0574 HP0575 HP0576 HP0577 HP0578 HP0579 HP0580 HP0581 HP0582 HP0583 HP0584 HP0585 HP0586	reverse	HP0573	605269	605269	0
HP0587 HP0588 HP0589 HP0590 HP0591 HP0592	forward	HP0587	618985	618977	-8
HP0597 HP0598 HP0599 HP0600	reverse	HP0600	637146	637152	-6
HP0597 HP0598 HP0599 HP0600	reverse	HP0599	635294	635296	2
HP0601 HP0602 HP0603 HP0604 HP0605 HP0606 HP0607 HP0608 HP0609 HP0610	forward	HP0601	637232	637227	-5
HP0601 HP0602 HP0603 HP0604 HP0605 HP0606 HP0607 HP0608 HP0609 HP0610	forward	HP0604	640211	640208	-3
HP0611 HP0612 HP0613 HP0614 HP0615	reverse	HP0615	661068	661073	-5
HP0611 HP0612 HP0613 HP0614 HP0615	reverse	HP0613	658372	658374	2
HP0616 HP0617 HP0618 HP0619 HP0620	forward	HP0616	661083	661065	-18
HP0621 HP0622 HP0623 HP0624	reverse	HP0624	671565	671579	-14
HP0630	reverse	HP0630	677822	677824	-2
HP0631 HP0632 HP0633 HP0634 HP0635	forward	HP0631	677934	677924	-10
HP0636 HP0637	reverse	HP0637	684734	684735	-1
HP0638	forward	HP0638	684740	684737	-3
HP0639	reverse	HP0639	686439	686445	-6
HP0640 HP0641 HP0642	forward	HP0640	686453	686448	-5
HP0643 HP0644 HP0645 HP0646 HP0647 HP0648 HP0649 HP0650	forward	HP0643	688723	688692	-31
HP0651 HP0652 HP0653	reverse	HP0653	699301	699301	0
HP0654 HP0655 HP0656 HP0657 HP0658 HP0659 HP0660 HP0661 HP0662 HP0663 HP0664 HP0665 HP0666 HP0667 HP0668 HP0669 HP0670	forward	HP0654	699544	699499	-45
HP0654 HP0655 HP0656 HP0657 HP0658 HP0659 HP0660 HP0661 HP0662 HP0663 HP0664 HP0665 HP0666 HP0667 HP0668 HP0669 HP0670	forward	HP0655	700695	700692	-3
HP0671 HP0672 HP0673 HP0674 HP0675	forward	HP0671	721297	721268	-29
HP0676 HP0677 HP0678 HP0679 HP0680 HP0681 HP0682 HP0683	reverse	HP0683	733989	733994	-5
HP0684 HP0685	forward	HP0684	734026	734021	-5
HP0686 HP0687	reverse	HP0687	739385	739394	-9
HP0686 HP0687	reverse	HP0686	737184	737182	-2
HP0688 HP0689 HP0690 HP0691 HP0692 HP0693 HP0694	forward	HP0688	739431	739381	-50
HP0705	reverse	HP0705	760139	760144	-5
HP0706 HP0707 HP0708 HP0709 HP0710 HP0711 HP0712 HP0713	forward	HP0706	760242	760235	-7
HP0706 HP0707 HP0708 HP0709 HP0710 HP0711 HP0712 HP0713	forward	HP0710	763958	763955	-3
HP0714 HP0715 HP0716 HP0717 HP0718	reverse	HP0718	772974	772980	-6
HP0722	forward	HP0722	774341	774335	-6
HP0723	reverse	HP0723	777555	777553	2
HP0724	forward	HP0724	777574	777569	-5
HP0725	reverse	HP0725	781032	781035	-3
HP0733 HP0734 HP0735 HP0736	reverse	HP0736	792308	792317	-9
HPt18 HP0743 HP0744	reverse	HP0744	800222	800256	-34
HPt18 HP0743 HP0744	reverse	HPt18	797847	797845	-2
HP0745 HP0746 HP0747 HP0748 HP0749 HP0750 HP0751 HP0752 HP0753 HP0754 HP0755 HP0756 HP0757 HP0758 HP0759	forward	HP0745	800303	800281	-22
HP0760 HP0761	reverse	HP0761	816250	816249	1
HP0762 HP0763	forward	HP0762	816277	816270	-7
HP0764 HP0765 HP0766 HP0767 HP0768	reverse	HP0768	821472	821477	-5
HP0764 HP0765 HP0766 HP0767 HP0768	reverse	HP0767	820396	820394	-2
HP0769 HP0770	forward	HP0769	821493	821486	-7
HP0771 HP0772 HP0773 HP0774 HP0775 HP0776 HP0777 HP0778	reverse	HP0778	831810	831819	-9
HP0771 HP0772 HP0773 HP0774 HP0775 HP0776 HP0777 HP0778	reverse	HP0777	831041	831057	16
HP0771 HP0772 HP0773 HP0774 HP0775 HP0776 HP0777 HP0778	reverse	HP0776	830277	830279	2
HP0779 HP0780 HP0781 HP0782	forward	HP0779	831879	831841	-38
HP0783 HP0785	reverse	HP0785	839471	839476	-5
HP0786 HP0787 HP0788	forward	HP0786	839518	839511	-7
HP0789 HP0790 HP0791 HP0792 HP0793 HP0794 HP0795 HP0796 HP0797 HP0798 HP0799 HP0800 HP0801 HP0802 HP0803 HP0804 HP0805	reverse	HP0805	860318	860325	-7
HP0789 HP0790 HP0791 HP0792 HP0793 HP0794 HP0795 HP0796 HP0797 HP0798 HP0799 HP0800 HP0801 HP0802 HP0803 HP0804 HP0805	reverse	HP0803	858159	858163	4
HP0789 HP0790 HP0791 HP0792 HP0793 HP0794 HP0795 HP0796 HP0797 HP0798 HP0799 HP0800 HP0801 HP0802 HP0803 HP0804 HP0805	reverse	HP0795	853013	853017	4
HP0806	forward	HP0806,HP0806	860357	860351	-6
HP0812	reverse	HP0812	866889	866933	-44
HP0813 HP0814 HP0815 HP0816 HP0817 HP0818 HP0819	forward	HP0813	866936	866908	-28
HP0820 HP0821 HP0822 HP0823 HP0824 HP0825 HP0826	forward	HP0820	872931	872928	-3
HP0820 HP0821 HP0822 HP0823 HP0824 HP0825 HP0826	forward	HP0824	876856	876853	-3
HP0827 HP0828 HP0829 HP0830 HP0831 HP0832 HP0833	reverse	HP0833	886020	886026	-6
HP0827 HP0828 HP0829 HP0830 HP0831 HP0832 HP0833	reverse	HP0832	885068	885068	0
HP0834 HP0835 HPt19 HP0836 HP0837 HP0838 HP0839 HP0840 HP0841 HP0842	forward	HP0834	886032	886029	-3
HP0834 HP0835 HPt19 HP0836 HP0837 HP0838 HP0839 HP0840 HP0841 HP0842	forward	HP0835	887519	887517	-2
HP0834 HP0835 HPt19 HP0836 HP0837 HP0838 HP0839 HP0840 HP0841 HP0842	forward	HPt19	887942	887941	-1
HP0834 HP0835 HPt19 HP0836 HP0837 HP0838 HP0839 HP0840 HP0841 HP0842	forward	HP0836	888450	888448	-2
HP0847 HP0848 HP0849 HP0850	reverse	HP0850	902762	902769	-7
HP0847 HP0848 HP0849 HP0850	reverse	HP0849	901270	901269	-1
HP0851	forward	HP0851	902844	902838	-6
HP0852 HP0853	reverse	HP0853	906361	906362	-1
HP0854 HP0855 HP0856	forward	HP0854	906499	906493	-6
HP0857 HP0858 HP0859 HP0860 HP0861 HP0862 HP0863 HP0864 HP0865 HP0866 HP0867 HP0868 HP0869 HP0870 HP0871	reverse	HP0871	923559	923557	2
HP0857 HP0858 HP0859 HP0860 HP0861 HP0862 HP0863 HP0864 HP0865 HP0866 HP0867 HP0868 HP0869 HP0870 HP0871	reverse	HP0869	920381	920380	-1
HP0857 HP0858 HP0859 HP0860 HP0861 HP0862 HP0863 HP0864 HP0865 HP0866 HP0867 HP0868 HP0869 HP0870 HP0871	reverse	HP0866	918438	918437	-1
HP0873 HP0874 HP0875	reverse	HP0875	927143	927143	0
HP0872	forward	HP0872	923841	923836	-5
HP0876	forward	HP0876	927332	927327	-5
HP0877	reverse	HP0877	930298	930303	-5
HP0878 HP0879	forward	HP0878	930313	930312	-1
HP0878 HP0879	forward	HP0879	930313	930315	2
HP0880 HP0881	reverse	HP0880,HP0881	932111	932118	-7
HP0883 HP0884	reverse	HP0884	935284	935291	-7
HP0885 HP0886 HP0887	forward	HP0885	935269	935265	-4
HP0885 HP0886 HP0887	forward	HP0886	936678	936673	-5
HP0885 HP0886 HP0887	forward	HP0887	938301	938298	-3
HP0888 HP0889 HP0890	reverse	HP0890	944981	944981	0
HP0891	forward	HP0891	945018	945012	-6
HP0896	reverse	HP0896	949750	949795	-45
HP0897	forward	HP0897	950133	950128	-5
HP0903m HP0904 HP0905	reverse	HP0905	956252	956261	-9
HP0914 HP0915 HP0916 HP0918 HP0919 HP0920	reverse	HP0920	978264	978268	-4
HP0914 HP0915 HP0916 HP0918 HP0919 HP0920	reverse	HP0916	973511	973479	-32
HP0917	forward	HP0917	973595	973577	-18
HP0921 HP0922 HP0923	forward	HP0921	978299	978296	-3
HP0921 HP0922 HP0923	forward	HP0922	979406	979407	1
HP0921 HP0922 HP0923	forward	HP0923	987037	987032	-5
HP0925 HP0926 HP0927 HP0928 HP0929 HP0930 HP0931 HP0932 HP0933 HP0934 HP0935	forward	HP0925	988604	988602	-2
HP0925 HP0926 HP0927 HP0928 HP0929 HP0930 HP0931 HP0932 HP0933 HP0934 HP0935	forward	HP0929	991805	991803	-2
HP0941 HP0942 HP0943 HP0944	reverse	HP0944	1005338	1005337	1
HPt22 HPt23 HPt24 HPt25 HP0946 HP0947	forward	HPt22	1005676	1005672	-4
HPt22 HPt23 HPt24 HPt25 HP0946 HP0947	forward	HP0947	1008394	1008393	-1
HP0948 HP0949 HP0950	reverse	HP0950	1011584	1011609	-25
HP0953 HP0954 HP0955 HP0956 HP0957 HP0958 HP0959 HP0960 HP0961	reverse	HP0961	1020352	1020358	-6
HP0969 HP0970 HP0971 HP0972	reverse	HP0972	1034681	1034686	-5
HP0973 HP0974 HP0975	forward	HP0973	1034697	1034690	-7
HP0976	reverse	HP0976	1039076	1039076	0
HP0977 HP0978 HP0979	forward	HP0977	1039077	1039045	-32
HP0983 HP0984	forward	HP0983	1047000	1046985	-15
HP0985	reverse	HP0985	1048343	1048381	-38
HP0986	reverse	HP0986	1049880	1049879	1
HP0987	forward	HP0987	1050642	1050638	-4
HP0991 HP0992	reverse	HP0992	1054645	1054652	-7
HP0993 HP0994	forward	HP0993	1054743	1054740	-3
HP1000 HP1001	forward	HP1000	1062698	1062658	-40
HP1003 HP1004	reverse	HP1004	1066925	1066932	-7
HP1005	forward	HP1005	1067117	1067110	-7
HP1009	reverse	HP1009	1071129	1071112	17
HPt26 HP1010 HP1011 HP1012 HP1013 HP1014 HP1015 HP1016 HP1017 HP1018 HP1019 HP1020 HP1021 HP1022	forward	HPt26	1072248	1072212	-36
HPt26 HP1010 HP1011 HP1012 HP1013 HP1014 HP1015 HP1016 HP1017 HP1018 HP1019 HP1020 HP1021 HP1022	forward	HP1022	1085217	1085195	-22
HP1023	reverse	HP1023	1087489	1087494	-5
HP1028 HP1029 HP1030 HP1031 HP1032 HP1034 HP1035 HP1036 HP1037 HP1038 HP1039 HP1040	reverse	HP1040	1100815	1100815	0
HP1041 HP1042	forward	HP1041	1100883	1100841	-42
HP1045	forward	HP1045	1106948	1106924	-24
HP1046 HP1047 HP1048 HP1049 HP1050 HP1051 HP1052 HP1053 HP1054 HP1055 HP1056 HP1057	reverse	HP1057	1119798	1119808	-10
HP1046 HP1047 HP1048 HP1049 HP1050 HP1051 HP1052 HP1053 HP1054 HP1055 HP1056 HP1057	reverse	HP1052	1115350	1115353	3
HP1046 HP1047 HP1048 HP1049 HP1050 HP1051 HP1052 HP1053 HP1054 HP1055 HP1056 HP1057	reverse	HP1050	1113940	1113943	3
HP1058 HP1059 HP1060 HP1061 HP1062 HP1063 HP1064 HP1065 HPt27	forward	HP1058	1119822	1119819	-3
HP1058 HP1059 HP1060 HP1061 HP1062 HP1063 HP1064 HP1065 HPt27	forward	HPt27	1125278	1125276	-2
HP1066	reverse	HP1066	1126062	1126069	-7
HP1067 HP1068 HP1069 HP1070 HP1071 HP1072 HP1073 HP1074	forward	HP1067	1126183	1126178	-5
HP1075	reverse	HP1075	1135281	1135282	-1
HP1077 HP1078 HP1079	reverse	HP1079	1138821	1138860	-39
HP1080 HP1081 HP1082 HP1083 HP1084	reverse	HP1084	1144475	1144480	-5
HP1080 HP1081 HP1082 HP1083 HP1084	reverse	HP1083	1143381	1143379	-2
HP1085 HP1086 HP1087 HP1088 HP1089 HP1090 HP1091	forward	HP1085	1144478	1144470	-8
HP1092	forward	HP1092	1154992	1154982	-10
HP1097 HP1098 HP1099 HP1100	reverse	HP1100	1162158	1162165	-7
HP1101 HP1102 HP1103 HP1104	forward	HP1101	1162172	1162168	-4
HP1105	reverse	HP1105	1167703	1167710	-7
HP1106	forward	HP1106	1167803	1167797	-6
HP1107	reverse	HP1107	1169911	1169910	1
HP1108 HP1109 HP1110 HP1111 HP1112 HP1113	forward	HP1108	1170094	1170089	-5
HP1114	reverse	HP1114	1177661	1177702	-41
HP1117 HP1118	reverse	HP1118	1184444	1184487	-43
HP1145 HP1146 HP1147 HP1148 HP1149 HP1150 HP1151 HP1152 HP1153	reverse	HP1153	1217570	1217600	-30
HP1145 HP1146 HP1147 HP1148 HP1149 HP1150 HP1151 HP1152 HP1153	reverse	HP1151	1213479	1213483	4
HP1154 HP1155 HP1156 HP1157 HP1158 HP1159	forward	HP1154	1217527	1217528	1
HP1154 HP1155 HP1156 HP1157 HP1158 HP1159	forward	HP1156	1219168	1219166	-2
HP1163 HP1164	forward	HP1163	1228208	1228194	-14
HP1165	reverse	HP1165	1230627	1230632	-5
HP1166	forward	HP1166	1230588	1230610	22
HP1167	forward	HP1167	1232521	1232515	-6
HP1168	reverse	HP1168	1236409	1236409	0
HP1174 HP1175 HP1176 HP1177 HP1178 HP1179 HP1180 HPt28	reverse	HPt28	1249367	1249375	-8
HP1174 HP1175 HP1176 HP1177 HP1178 HP1179 HP1180 HPt28	reverse	HP1180	1249205	1249183	-22
HP1174 HP1175 HP1176 HP1177 HP1178 HP1179 HP1180 HPt28	reverse	HP1177	1245573	1245574	1
HP1174 HP1175 HP1176 HP1177 HP1178 HP1179 HP1180 HPt28	reverse	HP1175	1243182	1243183	1
HP1181 HP1182	forward	HP1181	1249427	1249380	-47
HP1183 HP1184 HP1185	reverse	HP1185	1255537	1255549	-12
HP1183 HP1184 HP1185	reverse	HP1184	1254198	1254200	2
HP1183 HP1184 HP1185	reverse	HP1183	1252759	1252760	1
HP1186	forward	HP1186	1255729	1255728	-1
HP1187	reverse	HP1187	1257926	1257947	-21
HP1188	reverse	HP1188	1259230	1259211	19
HP1189 HP1190	reverse	HP1190	1261995	1262001	-6
HP1191	forward	HP1191	1262010	1262005	-5
HP1192	reverse	HP1192	1263586	1263591	-5
HP1194 HP1195 HP1196 HP1197 HP1198 HP1199 HP1200 HP1201 HP1202 HP1203 HP1203a HPt29 HP1204 HP1205 HPt30 HPt31 HPt32 HPt33	reverse	HPt33	1282569	1282570	-1
HP1194 HP1195 HP1196 HP1197 HP1198 HP1199 HP1200 HP1201 HP1202 HP1203 HP1203a HPt29 HP1204 HP1205 HPt30 HPt31 HPt32 HPt33	reverse	HP1205	1281909	1281944	35
HP1194 HP1195 HP1196 HP1197 HP1198 HP1199 HP1200 HP1201 HP1202 HP1203 HP1203a HPt29 HP1204 HP1205 HPt30 HPt31 HPt32 HPt33	reverse	HP1203a	1280277	1280278	1
HP1194 HP1195 HP1196 HP1197 HP1198 HP1199 HP1200 HP1201 HP1202 HP1203 HP1203a HPt29 HP1204 HP1205 HPt30 HPt31 HPt32 HPt33	reverse	HP1197	1268324	1268325	1
HP1206	forward	HP1206	1282515	1282509	-6
HP1207 HP1208 HP1209 HP1210 HPt34 HPt35 HP1212 HP1213 HP1214 HP1215 HP1216 HP1217 HP1218 HP1220 HP1221 HP1222	reverse	HP1222	1300002	1300016	-14
HP1207 HP1208 HP1209 HP1210 HPt34 HPt35 HP1212 HP1213 HP1214 HP1215 HP1216 HP1217 HP1218 HP1220 HP1221 HP1222	reverse	HP1221	1297111	1297107	-4
HP1207 HP1208 HP1209 HP1210 HPt34 HPt35 HP1212 HP1213 HP1214 HP1215 HP1216 HP1217 HP1218 HP1220 HP1221 HP1222	reverse	HP1212	1288480	1288480	0
HP1219	forward	HP1219	1295653	1295615	-38
HP1223 HP1224 HP1225	forward	HP1223	1300019	1300014	-5
HP1226	reverse	HP1226	1302627	1302626	1
HP1227 HP1228 HP1229 HP1230 HP1231 HP1232	forward	HP1227	1302650	1302644	-6
HP1239 HP1240 HP1241	reverse	HP1241	1316808	1316815	-7
HP1242	forward	HP1242	1316824	1316820	-4
HP1244 HP1245 HP1246 HP1247 HP1248 HP1249 HP1250 HP1251 HP1252 HP1253 HP1254	reverse	HP1254	1330718	1330727	-9
HP1244 HP1245 HP1246 HP1247 HP1248 HP1249 HP1250 HP1251 HP1252 HP1253 HP1254	reverse	HP1253	1329911	1329953	42
HP1244 HP1245 HP1246 HP1247 HP1248 HP1249 HP1250 HP1251 HP1252 HP1253 HP1254	reverse	HP1246	1321655	1321655	0
HP1255 HP1256 HP1257 HP1258 HP1259 HP1260 HP1261 HP1262 HP1263 HP1264 HP1265 HP1266 HP1267 HP1268 HP1269 HP1270 HP1271 HP1272 HP1273 HP1274 HP1275 HP1276	forward	HP1255	1330763	1330727	-36
HP1255 HP1256 HP1257 HP1258 HP1259 HP1260 HP1261 HP1262 HP1263 HP1264 HP1265 HP1266 HP1267 HP1268 HP1269 HP1270 HP1271 HP1272 HP1273 HP1274 HP1275 HP1276	forward	HP1260	1333777	1333771	-6
HP1277 HP1278 HP1279 HP1280 HP1281 HP1282	reverse	HP1282	1358793	1358800	-7
HP1283 HP1284 HP1285	reverse	HP1285	1362422	1362422	0
HP1287	reverse	HP1287	1363809	1363766	43
HP1292 HP1293 HP1294 HP1295 HP1296 HP1297 HP1298 HP1299 HP1300 HP1301 HP1302 HP1303 HP1304 HP1305 HP1306 HP1307 HP1308 HP1309 HP1310 HP1311 HP1312 HP1313 HP1314 HP1315 HP1316 HP1317 HP1318 HP1319 HP1320	reverse	HP1320	1381281	1381290	-9
HP1292 HP1293 HP1294 HP1295 HP1296 HP1297 HP1298 HP1299 HP1300 HP1301 HP1302 HP1303 HP1304 HP1305 HP1306 HP1307 HP1308 HP1309 HP1310 HP1311 HP1312 HP1313 HP1314 HP1315 HP1316 HP1317 HP1318 HP1319 HP1320	reverse	HP1297	1370339	1370339	0
HP1321	forward	HP1321	1381399	1381394	-5
HP1323 HP1324 HP1325	reverse	HP1325	1385637	1385637	0
HP1322	forward	HP1322	1382755	1382749	-6
HP1326 HP1327 HP1328 HP1329	forward	HP1326	1385740	1385765	25
HP1330 HP1331 HP1332	reverse	HP1332	1393699	1393698	1
HP1333 HP1334	forward	HP1333	1393771	1393766	-5
HP1336	forward	HP1336	1397017	1397002	-15
HP1337 HP1338	reverse	HP1338	1398848	1398854	-6
HP1339 HP1340 HP1341 HP1342	forward	HP1339	1398964	1398945	-19
HP1343 HP1344 HP1345 HP1346 HP1347 HP1348 HP1349 HP1350 HP1351 HP1352	reverse	HP1352	1413325	1413330	-5
HP1343 HP1344 HP1345 HP1346 HP1347 HP1348 HP1349 HP1350 HP1351 HP1352	reverse	HP1350	1411185	1411189	4
HP1343 HP1344 HP1345 HP1346 HP1347 HP1348 HP1349 HP1350 HP1351 HP1352	reverse	HP1346	1407111	1407113	2
HP1353 HP1354 HP1355 HP1356 HP1357 HP1358 HP1359 HP1360 HP1361 HP1362 HP1363 HP1364 HP1365 HP1366 HP1367 HP1368	reverse	HP1368	1430786	1430786	0
HP1353 HP1354 HP1355 HP1356 HP1357 HP1358 HP1359 HP1360 HP1361 HP1362 HP1363 HP1364 HP1365 HP1366 HP1367 HP1368	reverse	HP1366	1428980	1428974	-6
HP1353 HP1354 HP1355 HP1356 HP1357 HP1358 HP1359 HP1360 HP1361 HP1362 HP1363 HP1364 HP1365 HP1366 HP1367 HP1368	reverse	HP1361	1422918	1422914	-4
HP1369m HP1371	forward	HP1369m	1430834	1430828	-6
HP1372 HP1373 HP1374 HP1375 HP1376 HP1377	reverse	HP1377	1441381	1441381	0
HP1372 HP1373 HP1374 HP1375 HP1376 HP1377	reverse	HP1376	1440791	1440793	2
HP1378 HP1379 HP1380 HP1381	forward	HP1378	1441416	1441415	-1
HP1382 HP1384 HP1385	reverse	HP1385	1448057	1448060	-3
HP1386 HP1387	forward	HP1386	1448073	1448067	-6
HP1390 HP1391 HP1392 HP1393 HP1394	reverse	HP1394	1455819	1455819	0
HP1396 HP1397 HP1398	reverse	HP1398	1459748	1459754	-6
HP1396 HP1397 HP1398	reverse	HP1397	1458487	1458489	2
HP1399 HP1400	forward	HP1399	1459898	1459892	-6
HP1399 HP1400	forward	HP1400	1461028	1461023	-5
HP1401 HP1402	reverse	HP1402	1467763	1467766	-3
HP1403 HP1404 HP1405 HP1406 HP1407	forward	HP1403	1467780	1467778	-2
HP1413	reverse	HP1413	1484502	1484510	-8
HP1414 HP1415 HP1416 HP1417m	forward	HP1414	1484508	1484504	-4
HP1424	forward	HP1424	1495038	1495036	-2
HP1425 HP1426 HP1427 HP1428 HP1429 HP1430 HP1431	reverse	HP1431	1502401	1502351	50
HP1425 HP1426 HP1427 HP1428 HP1429 HP1430 HP1431	reverse	HP1427	1497216	1497215	-1
HP1425 HP1426 HP1427 HP1428 HP1429 HP1430 HP1431	reverse	HP1426	1496739	1496741	2
HP1432	forward	HP1432	1502503	1502492	-11
HP1433 HP1434 HP1435	reverse	HP1435	1507912	1507917	-5
HP1436	forward	HP1436	1507933	1507926	-7
HP1437 HP1438 HP1439	forward	HP1437	1508391	1508356	-35
HP1454 HP1455 HP1456 HP1457 HP1458 HP1459 HP1460	reverse	HP1460	1532568	1532574	-6
HP1454 HP1455 HP1456 HP1457 HP1458 HP1459 HP1460	reverse	HP1458	1528115	1528115	0
HP1461	forward	HP1461	1532657	1532651	-6
HP1462 HP1463 HP1464 HP1465 HP1466	reverse	HP1466	1537987	1538003	-16
HP1467	forward	HP1467	1537966	1537939	-27
HP1468 HP1469 HP1470	reverse	HP1470	1543402	1543413	-11
HP1468 HP1469 HP1470	reverse	HP1469	1540654	1540655	1
HP1492 HP1493 HP1494 HP1495 HP1496 HP1497 HP1498 HP1499	forward	HP1492	1566236	1566228	-8
HP1492 HP1493 HP1494 HP1495 HP1496 HP1497 HP1498 HP1499	forward	HP1496	1569486	1569485	-1
HP1500 HP1501	reverse	HP1501	1574270	1574279	-9
HP1502	forward	HP1502	1574381	1574375	-6
HP1503 HP1504 HP1505 HP1506	reverse	HP1506	1580219	1580262	-43
HP1507	forward	HP1507	1580244	1580230	-14
HP1521 HP1522 HP1523	reverse	HP1523	1604004	1604028	-24
HP1524 HP1525	forward	HP1524	1604011	1604003	-8
HP1526 HP1527 HP1529	reverse	HP1529	1608997	1609002	-5
HP1526 HP1527 HP1529	reverse	HP1527	1607418	1607418	0
HPt36	forward	HPt36	1605869	1605862	-7
HP1530	forward	HP1530	1609113	1609104	-9
HP1531 HP1532 HP1533	forward	HP1531	1609714	1609708	-6
HP1536	reverse	HP1536	1614932	1614937	-5
HP1538 HP1539 HP1540 HP1541 HP1542 HP1543 HP1544 HP1545 HP1546 HP1547 HP1548 HP1549 HP1550 HP1551 HP1552 HP1553	reverse	HP1553	1635464	1635474	-10
HP1538 HP1539 HP1540 HP1541 HP1542 HP1543 HP1544 HP1545 HP1546 HP1547 HP1548 HP1549 HP1550 HP1551 HP1552 HP1553	reverse	HP1551	1631237	1631238	1
HP1538 HP1539 HP1540 HP1541 HP1542 HP1543 HP1544 HP1545 HP1546 HP1547 HP1548 HP1549 HP1550 HP1551 HP1552 HP1553	reverse	HP1542	1622153	1622142	-11
HP1554 HP1555	forward	HP1554	1635535	1635578	43
HP1556 HP1557 HP1558 HP1559	reverse	HP1559	1641505	1641505	0
HP1556 HP1557 HP1558 HP1559	reverse	HP1557	1640422	1640424	2
HP1560	forward	HP1560	1641533	1641525	-8
HP1561 HP1562	reverse	HP1562	1645007	1645014	-7
HP1563 HP1564	forward	HP1563	1645128	1645126	-2
HP1565 HP1566 HP1567 HP1568 HP1569 HP1570 HP1571 HP1572 HP1573	reverse	HP1573	1654659	1654704	-45
HP1565 HP1566 HP1567 HP1568 HP1569 HP1570 HP1571 HP1572 HP1573	reverse	HP1572	1653807	1653807	0
HP1574 HP1575 HP1576 HP1577	forward	HP1574	1654664	1654654	-10
HP1578 HP1579 HP1580 HP1581	reverse	HP1581	1660505	1660510	-5

## Sheet: SRR031130
Operon string	Strand	TSS associated gene	known TSS	Predicted TSS	Relative position of predicted TSS to the known one
HP0001 HP0002 HP0003 HP0004	reverse	HP0004	2646	2628	18
HP0005 HP0006	forward	HP0005	2672	2686	14
HPt01 HPt02 HPt03 HPt04 HPt05	reverse	HPt05	4793	4799	-6
HP0009	reverse	HP0009	7321	7320	1
HP0010 HP0011	reverse	HP0011	9683	9679	4
HP0012 HP0013 HP0014 HP0015 HP0016 HP0017	forward	HP0012	9846	9845	-1
HP0012 HP0013 HP0014 HP0015 HP0016 HP0017	forward	HP0014	12691	12691	0
HP0021 HP0022	reverse	HP0022	22742	22741	1
HP0025	reverse	HP0025	25548	25568	-20
HP0026	reverse	HP0026	27389	27394	-5
HP0027 HP0028	forward	HP0027	27532	27527	-5
HP0029 HP0030	reverse	HP0030	31924	31932	-8
HP0031 HP0032 HP0033 HP0034 HP0035 HP0036 HP0037 HP0038 HP0039m HP0041 HP0042 HP0043 HP0044 HP0045 HP0046	forward	HP0031	31936	31931	-5
HP0047 HP0048 HP0049	reverse	HP0049	49298	49296	2
HP0052 HP0053 HP0054 HP0055 HP0056	reverse	HP0056	61323	61331	-8
HP0057 HP0058	forward	HP0057	61541	61526	-15
HP0059	forward	HP0059,HP0058	63129	63156	27
HP0067 HP0068 HP0069 HP0070 HP0071 HP0072 HP0073 HPt06 HP0074 HP0075	reverse	HP0075	80146	80152	-6
HP0067 HP0068 HP0069 HP0070 HP0071 HP0072 HP0073 HPt06 HP0074 HP0075	reverse	HPt06	78295	78300	5
HP0076 HP0077 HP0078 HP0079	forward	HP0076	80162	80130	-32
HP0082 HP0083 HP0084 HP0085 HP0086 HP0087 HP0088 HP0089 HP0090	reverse	HP0090	96912	96918	-6
HP0082 HP0083 HP0084 HP0085 HP0086 HP0087 HP0088 HP0089 HP0090	reverse	HP0088	95040	95038	-2
HPt07 HP0091 HP0092	forward	HPt07	96880	96863	-17
HP0093 HP0094	reverse	HP0094	99866	99902	-36
HP0095	reverse	HP0095	100498	100504	-6
HP0096	forward	HP0096	100512	100513	1
HP0097 HP0098	reverse	HP0098	103953	103953	0
HP0099 HP0100 HP0101	forward	HP0099	104066	104070	4
HP0099 HP0100 HP0101	forward	HP0101	107452	107470	18
HP0104 HP0105 HP0106 HP0107	reverse	HP0107	115449	115448	1
HP0104 HP0105 HP0106 HP0107	reverse	HP0105	113313	113318	5
HP0109 HP0110 HP0111	reverse	HP0111	119668	119627	41
HP0112 HP0113	forward	HP0112	120046	120040	-6
HP0114	reverse	HP0114	122881	122919	-38
HP0115	reverse	HP0115	124517	124480	37
HP0116 HP0117	forward	HP0116	124623	124618	-5
HP0119	reverse	HP0119	130811	130835	-24
HP0121	reverse	HP0121	134829	134835	-6
HP0132 HP0133	reverse	HP0133	144867	144872	-5
HP0136 HP0137 HP0138 HP0139	reverse	HP0139	150148	150147	1
HP0140 HP0141	forward	HP0140	150194	150158	-36
HP0143	reverse	HP0143	156229	156229	0
HP0144 HP0145 HP0146 HP0147 HP0148 HP0149 HP0150 HP0151	forward	HP0144	156298	156293	-5
HP0144 HP0145 HP0146 HP0147 HP0148 HP0149 HP0150 HP0151	forward	HP0151	161202	161156	-46
HP0152	reverse	HP0152	162857	162862	-5
HP0153 HP0154 HP0155 HP0156 HP0157 HP0158	forward	HP0153	162905	162872	-33
HP0159	reverse	HP0159	168793	168810	-17
HP0160	forward	HP0160	168818	168808	-10
HP0174	reverse	HP0174	181781	181781	0
HP0181 HP0182 HP0183 HP0184 HP0185	forward	HP0181	187784	187782	-2
HP0186 HP0187 HP0188	reverse	HP0188	194926	194932	-6
HP0189	forward	HP0189	195028	195027	-1
HP0190 HP0191 HP0192 HP0193	reverse	HP0193	200833	200838	-5
HP0194 HP0195 HP0196 HP0197 HP0198 HP0199 HP0200 HP0201 HP0202 HP0203	forward	HP0194	200960	200959	-1
HP0194 HP0195 HP0196 HP0197 HP0198 HP0199 HP0200 HP0201 HP0202 HP0203	forward	HP0197	203580	203577	-3
HP0204	reverse	HP0204,HP0205	209275	209257	18
HP0207	forward	HP0207	212246	212222	-24
HP0209	forward	HP0209	214716	214712	-4
HP0211 HP0212 HP0213	reverse	HP0213	222173	222179	-6
HP0214 HP0215 HP0216 HP0217	forward	HP0214	222195	222146	-49
HP0218	reverse	HP0218	227591	227636	-45
HP0219	forward	HP0219	227704	227701	-3
HP0220 HP0221	forward	HP0220	228285	228259	-26
HP0222 HP0223	forward	HP0222	230613	230585	-28
HP0226	reverse	HP0226	234784	234750	34
HP0227	reverse	HP0227	237118	237122	-4
HP0228	forward	HP0228	237291	237324	33
HPt08 HP0229	reverse	HP0229	240225	240234	-9
HPt08 HP0229	reverse	HPt08	238599	238579	-20
HP0230	reverse	HP0230	241119	241126	-7
HP0231 HP0232 HP0233 HP0234	forward	HP0231	241136	241131	-5
HP0235 HP0236 HP0237 HP0238 HP0239 HP0240 HP0241 HP0242 HP0243 HP0244 HP0245 HP0246	reverse	HP0246	255518	255520	-2
HP0235 HP0236 HP0237 HP0238 HP0239 HP0240 HP0241 HP0242 HP0243 HP0244 HP0245 HP0246	reverse	HP0243	252759	252759	0
HP0247 HP0248 HP0249	forward	HP0247	255496	255489	-7
HP0250 HP0251 HPt09	reverse	HPt09	261572	261577	-5
HP0252 HP0253 HP0254 HP0255 HP0256 HP0257 HP0258 HP0259	forward	HP0252	261667	261662	-5
HP0252 HP0253 HP0254 HP0255 HP0256 HP0257 HP0258 HP0259	forward	HP0255	264666	264693	27
HP0261	reverse	HP0261	270949	270990	-41
HP0262 HP0263 HP0264 HP0265 HP0266 HP0267 HP0268 HP0269 HP0270 HP0271 HP0272 HP0273 HP0274 HP0275 HP0276 HP0277 HP0278 HP0279 HP0280	forward	HP0262	271084	271067	-17
HP0262 HP0263 HP0264 HP0265 HP0266 HP0267 HP0268 HP0269 HP0270 HP0271 HP0272 HP0273 HP0274 HP0275 HP0276 HP0277 HP0278 HP0279 HP0280	forward	HP0271	280550	280547	-3
HP0281	reverse	HP0281	290046	290047	-1
HP0282 HP0283 HP0284 HP0285 HP0286 HP0287	forward	HP0282	290001	289995	-6
HP0295	reverse	HP0295	314799	314801	-2
HP0296 HP0297 HP0298 HP0299 HP0300 HP0301 HP0302 HP0303 HP0304 HP0305 HP0306 HP0307 HP0308 HP0309 HP0310 HP0311 HP0312	forward	HP0296	314835	314828	-7
HP0296 HP0297 HP0298 HP0299 HP0300 HP0301 HP0302 HP0303 HP0304 HP0305 HP0306 HP0307 HP0308 HP0309 HP0310 HP0311 HP0312	forward	HP0304	321904	321922	18
HP0318 HP0319 HP0320 HP0321 HP0322	reverse	HP0322	339340	339347	-7
HP0323	forward	HP0323	339359	339354	-5
HP0324	reverse	HP0324	340736	340775	-39
HP0325 HP0326 HP0327	forward	HP0325	340804	340800	-4
HP0328 HP0329	reverse	HP0329	345305	345310	-5
HPt10 HP0330 HP0331 HP0332 HP0333 HP0334 HP0335 HP0336 HP0337 HP0338 HP0339 HP0340 HP0341	forward	HPt10	345374	345369	-5
HPt10 HP0330 HP0331 HP0332 HP0333 HP0334 HP0335 HP0336 HP0337 HP0338 HP0339 HP0340 HP0341	forward	HP0335	349004	349002	-2
HP0345	forward	HP0346,HP0345	352992	352958	-34
HP0346	forward	HP0346	353216	353203	-13
HP0347 HP0348 HP0349	reverse	HP0349	358094	358099	-5
HP0350 HP0351 HP0352 HP0353 HP0354 HP0355 HP0356	forward	HP0350	358216	358225	9
HP0358 HPt11 HPt12	reverse	HPt12	370060	370068	-8
HP0360	forward	HP0360	370132	370126	-6
HP0363 HP0364	reverse	HP0364	374670	374675	-5
HPt13 HP0365	forward	HPt13	374786	374780	-6
HPt13 HP0365	forward	HP0365	374786	374786	0
HP0366 HP0367 HP0368 HP0369 HP0370 HP0371	reverse	HP0371	380191	380199	-8
HP0374 HP0375	reverse	HP0375	384237	384242	-5
HP0376 HP0377 HP0378 HP0379	forward	HP0376	384259	384212	-47
HP0380 HP0381 HP0382	reverse	HP0382	393627	393650	-23
HP0384	reverse	HP0384	395122	395124	-2
HP0388 HP0389	reverse	HP0389	399094	399099	-5
HP0390	forward	HP0390	399263	399267	4
HP0391 HP0392 HP0393 HP0394 HP0395 HP0396 HP0397 HP0398 HP0399 HP0400 HP0401 HP0402 HP0403	reverse	HP0403	416650	416654	-4
HP0391 HP0392 HP0393 HP0394 HP0395 HP0396 HP0397 HP0398 HP0399 HP0400 HP0401 HP0402 HP0403	reverse	HP0399	411136	411136	0
HP0404 HP0405 HP0406 HP0407 HP0408 HP0409 HP0410 HP0411 HPt14 HPt15 HPt16 HPt17 HP0412	forward	HP0404	416664	416658	-6
HP0404 HP0405 HP0406 HP0407 HP0408 HP0409 HP0410 HP0411 HPt14 HPt15 HPt16 HPt17 HP0412	forward	HP0408	421582	421582	0
HP0404 HP0405 HP0406 HP0407 HP0408 HP0409 HP0410 HP0411 HPt14 HPt15 HPt16 HPt17 HP0412	forward	HPt14	424662	424652	-10
HP0404 HP0405 HP0406 HP0407 HP0408 HP0409 HP0410 HP0411 HPt14 HPt15 HPt16 HPt17 HP0412	forward	HPt15	424806	424817	11
HP0415	forward	HP0415	427645	427641	-4
HP0416	reverse	HP0416	430646	430652	-6
HP0417 HP0418 HP0419 HP0420 HP0421 HP0422	forward	HP0417	430864	430859	-5
HP0444	reverse	HP0444	463901	463898	3
HP0463 HP0464 HP0465 HP0466 HP0467 HP0468 HP0469 HP0470 HP0471 HP0472	reverse	HP0472	494969	494974	-5
HP0463 HP0464 HP0465 HP0466 HP0467 HP0468 HP0469 HP0470 HP0471 HP0472	reverse	HP0470	492748	492748	0
HP0463 HP0464 HP0465 HP0466 HP0467 HP0468 HP0469 HP0470 HP0471 HP0472	reverse	HP0464	485962	485961	-1
HP0473	forward	HP0473	495137	495122	-15
HP0476	reverse	HP0476	498924	498926	-2
HP0477 HP0478 HP0479 HP0480 HP0481 HP0482 HP0483	forward	HP0477	498996	498991	-5
HP0477 HP0478 HP0479 HP0480 HP0481 HP0482 HP0483	forward	HP0480	502602	502601	-1
HP0485	reverse	HP0485	509103	509101	2
HP0486 HP0487	forward	HP0486	509309	509285	-24
HP0490 HP0491 HP0492	reverse	HP0492	519434	519438	-4
HP0490 HP0491 HP0492	reverse	HP0491	518499	518501	2
HP0493 HP0494	forward	HP0493	519494	519473	-21
HP0495 HP0496	reverse	HP0496	522563	522567	-4
HP0497 HP0498 HP0499	forward	HP0497	522589	522586	-3
HP0500 HP0501 HP0502 HP0503 HP0504 HP0505	forward	HP0500	526522	526511	-11
HP0500 HP0501 HP0502 HP0503 HP0504 HP0505	forward	HP0504	530941	530929	-12
HP0506 HP0507 HP0508 HP0509 HP0510	forward	HP0506	531958	531952	-6
HP0512	reverse	HP0512	539720	539731	-11
HP0514 HP0515 HP0516 HP0517 HP0518	forward	HP0514	541987	541981	-6
HP0519	reverse	HP0519	547184	547144	40
HP0520 HP0521 HP0522 HP0523	forward	HP0520	547272	547271	-1
HP0524 HP0525 HP0526 HP0527 HP0528 HP0529 HP0530	reverse	HP0530	564078	564084	-6
HP0524 HP0525 HP0526 HP0527 HP0528 HP0529 HP0530	reverse	HP0528	561595	561595	0
HP0531 HP0532	forward	HP0531	564347	564342	-5
HP0533 HP0534 HP0535	reverse	HP0535	567666	567666	0
HP0533 HP0534 HP0535	reverse	HP0534	566780	566780	0
HP0536	reverse	HP0536	568522	568524	-2
HP0537 HP0538	forward	HP0537	568686	568683	-3
HP0539 HP0540 HP0541 HP0542 HP0543 HP0544 HP0545 HP0546	reverse	HP0546	579114	579114	0
HP0549 HP0550	reverse	HP0550	586849	586850	-1
HP0551 HP0552 HP0553 HP0554 HP0555	forward	HP0551	586940	586939	-1
HP0556	reverse	HP0556	591099	591096	3
HP0564	forward	HP0564	596986	596983	-3
HP0565 HP0566	reverse	HP0566	598886	598874	12
HP0565 HP0566	reverse	HP0565	597983	597941	-42
HP0567	forward	HP0567	598952	598951	-1
HP0568 HP0569 HP0570 HP0571 HP0572 HP0573 HP0574 HP0575 HP0576 HP0577 HP0578 HP0579 HP0580 HP0581 HP0582 HP0583 HP0584 HP0585	reverse	HP0585	616023	616021	2
HP0568 HP0569 HP0570 HP0571 HP0572 HP0573 HP0574 HP0575 HP0576 HP0577 HP0578 HP0579 HP0580 HP0581 HP0582 HP0583 HP0584 HP0585	reverse	HP0584	615270	615279	9
HP0568 HP0569 HP0570 HP0571 HP0572 HP0573 HP0574 HP0575 HP0576 HP0577 HP0578 HP0579 HP0580 HP0581 HP0582 HP0583 HP0584 HP0585	reverse	HP0577	608249	608287	38
HP0568 HP0569 HP0570 HP0571 HP0572 HP0573 HP0574 HP0575 HP0576 HP0577 HP0578 HP0579 HP0580 HP0581 HP0582 HP0583 HP0584 HP0585	reverse	HP0573	605269	605269	0
HP0586	reverse	HP0586	619141	619122	19
HP0587 HP0588 HP0589 HP0590 HP0591 HP0592	forward	HP0587	618985	618977	-8
HP0597 HP0598 HP0599 HP0600	reverse	HP0600	637146	637148	-2
HP0597 HP0598 HP0599 HP0600	reverse	HP0599	635294	635294	0
HP0601	forward	HP0601	637232	637215	-17
HP0602 HP0603 HP0604 HP0605 HP0606 HP0607 HP0608 HP0609 HP0610	forward	HP0602	638900	638945	45
HP0602 HP0603 HP0604 HP0605 HP0606 HP0607 HP0608 HP0609 HP0610	forward	HP0609	647208	647211	3
HP0611 HP0612 HP0613 HP0614 HP0615	reverse	HP0615	661068	661073	-5
HP0616 HP0617 HP0618 HP0619 HP0620	forward	HP0616	661083	661063	-20
HP0621 HP0622 HP0623 HP0624	reverse	HP0624	671565	671578	-13
HP0625 HP0626 HP0627 HP0628	forward	HP0625	671582	671559	-23
HP0631 HP0632 HP0633 HP0634 HP0635	forward	HP0631	677934	677927	-7
HP0636 HP0637	reverse	HP0637	684734	684734	0
HP0638	forward	HP0638	684740	684737	-3
HP0639	reverse	HP0639	686439	686436	3
HP0640 HP0641 HP0642 HP0643 HP0644 HP0645 HP0646 HP0647 HP0648 HP0649 HP0650	forward	HP0640	686453	686447	-6
HP0640 HP0641 HP0642 HP0643 HP0644 HP0645 HP0646 HP0647 HP0648 HP0649 HP0650	forward	HP0643	688723	688701	-22
HP0654 HP0655 HP0656 HP0657 HP0658 HP0659 HP0660 HP0661 HP0662 HP0663 HP0664 HP0665 HP0666 HP0667 HP0668 HP0669 HP0670	forward	HP0654	699544	699535	-9
HP0654 HP0655 HP0656 HP0657 HP0658 HP0659 HP0660 HP0661 HP0662 HP0663 HP0664 HP0665 HP0666 HP0667 HP0668 HP0669 HP0670	forward	HP0655	700695	700691	-4
HP0671 HP0672 HP0673 HP0674 HP0675	forward	HP0671	721297	721276	-21
HP0676 HP0677 HP0678 HP0679 HP0680 HP0681 HP0682 HP0683	reverse	HP0683	733989	733977	12
HP0686 HP0687	reverse	HP0687	739385	739394	-9
HP0688	forward	HP0688	739431	739413	-18
HP0689 HP0690 HP0691 HP0692	forward	HP0689	739998	739976	-22
HP0689 HP0690 HP0691 HP0692	forward	HP0690	740534	740532	-2
HP0705	reverse	HP0705	760139	760142	-3
HP0706 HP0707 HP0708 HP0709 HP0710 HP0711 HP0712 HP0713	forward	HP0706	760242	760209	-33
HP0706 HP0707 HP0708 HP0709 HP0710 HP0711 HP0712 HP0713	forward	HP0710	763958	763955	-3
HP0714 HP0715 HP0716 HP0717	reverse	HP0717	772232	772257	-25
HP0718	reverse	HP0718	772974	772981	-7
HP0719 HP0720 HP0721	forward	HP0719	773130	773124	-6
HP0722	forward	HP0722	774341	774335	-6
HP0724	forward	HP0724	777574	777571	-3
HP0733	reverse	HP0733	789280	789248	32
HP0734 HP0735 HP0736	reverse	HP0736	792308	792316	-8
HP0737 HP0738 HP0739 HP0740 HP0741 HP0742	forward	HP0737	792398	792354	-44
HP0737 HP0738 HP0739 HP0740 HP0741 HP0742	forward	HP0738	792953	792951	-2
HP0737 HP0738 HP0739 HP0740 HP0741 HP0742	forward	HP0742	796750	796745	-5
HPt18 HP0743 HP0744	reverse	HP0744	800222	800237	-15
HPt18 HP0743 HP0744	reverse	HPt18	797847	797845	-2
HP0745 HP0746 HP0747 HP0748 HP0749 HP0750 HP0751 HP0752 HP0753 HP0754 HP0755 HP0756 HP0757 HP0758	forward	HP0745	800303	800297	-6
HP0760 HP0761	reverse	HP0761	816250	816249	1
HP0762 HP0763	forward	HP0762	816277	816237	-40
HP0764 HP0765 HP0766 HP0767 HP0768	reverse	HP0768	821472	821477	-5
HP0764 HP0765 HP0766 HP0767 HP0768	reverse	HP0767	820396	820391	-5
HP0769 HP0770	forward	HP0769	821493	821488	-5
HP0778	reverse	HP0778	831810	831819	-9
HP0779 HP0780 HP0781 HP0782	forward	HP0779	831879	831871	-8
HP0783 HP0785	reverse	HP0785	839482	839486	-4
HP0786	forward	HP0786	839518	839491	-27
HP0799 HP0800 HP0801 HP0802 HP0803 HP0804	reverse	HP0804	859297	859325	-28
HP0805	reverse	HP0805	860318	860365	-47
HP0806	forward	HP0806,HP0806	860357	860352	-5
HP0808 HP0809 HP0810 HP0811	reverse	HP0811	865420	865420	0
HP0812	reverse	HP0812	866889	866895	-6
HP0813 HP0814 HP0815 HP0816 HP0817 HP0818 HP0819	forward	HP0813	866936	866931	-5
HP0820 HP0821 HP0822 HP0823 HP0824 HP0825 HP0826	forward	HP0820	872931	872925	-6
HP0820 HP0821 HP0822 HP0823 HP0824 HP0825 HP0826	forward	HP0824	876856	876854	-2
HP0827 HP0828 HP0829 HP0830 HP0831 HP0832 HP0833	reverse	HP0833	886020	886025	-5
HP0827 HP0828 HP0829 HP0830 HP0831 HP0832 HP0833	reverse	HP0832	885068	885068	0
HP0827 HP0828 HP0829 HP0830 HP0831 HP0832 HP0833	reverse	HP0828	880675	880675	0
HP0827 HP0828 HP0829 HP0830 HP0831 HP0832 HP0833	reverse	HP0827	879742	879742	0
HP0834 HP0835 HPt19 HP0836 HP0837 HP0838 HP0839 HP0840 HP0841 HP0842	forward	HP0834	886032	886047	15
HP0834 HP0835 HPt19 HP0836 HP0837 HP0838 HP0839 HP0840 HP0841 HP0842	forward	HP0835	887519	887517	-2
HP0834 HP0835 HPt19 HP0836 HP0837 HP0838 HP0839 HP0840 HP0841 HP0842	forward	HP0836	888450	888449	-1
HP0847 HP0848 HP0849 HP0850	reverse	HP0850	902762	902767	-5
HP0847 HP0848 HP0849 HP0850	reverse	HP0849	901270	901270	0
HP0851	forward	HP0851	902844	902838	-6
HP0852 HP0853	reverse	HP0853	906361	906367	-6
HP0854	forward	HP0854	906499	906496	-3
HP0868 HP0869 HP0870 HP0871	reverse	HP0871	923559	923557	2
HP0868 HP0869 HP0870 HP0871	reverse	HP0869	920381	920388	7
HP0872	forward	HP0872	923841	923835	-6
HP0874 HP0875	reverse	HP0875	927143	927160	-17
HP0876	forward	HP0876	927332	927321	-11
HP0877	reverse	HP0877	930298	930319	-21
HP0878 HP0879	forward	HP0878	930313	930311	-2
HP0878 HP0879	forward	HP0879	930313	930324	11
HP0880 HP0881	reverse	HP0880,HP0881	932111	932118	-7
HP0883 HP0884	reverse	HP0884	935284	935321	-37
HP0885 HP0886 HP0887	forward	HP0885	935269	935263	-6
HP0885 HP0886 HP0887	forward	HP0886	936678	936674	-4
HP0885 HP0886 HP0887	forward	HP0887	938301	938298	-3
HP0888 HP0889 HP0890	reverse	HP0890	944981	944981	0
HP0891	forward	HP0891	945018	945013	-5
HP0896 HPt20 HPt21	reverse	HPt21	950118	950084	34
HP0897	forward	HP0897	950133	950128	-5
HP0898 HP0899 HP0900	reverse	HP0900	952840	952849	-9
HP0903m HP0904 HP0905	reverse	HP0905	956252	956252	0
HP0912 HP0913	forward	HP0912	965072	965070	-2
HP0914 HP0915 HP0916 HP0918 HP0919 HP0920	reverse	HP0920	978264	978269	-5
HP0914 HP0915 HP0916 HP0918 HP0919 HP0920	reverse	HP0916	973511	973479	-32
HP0921	forward	HP0921	978299	978296	-3
HP0922 HP0923	forward	HP0922	979406	979388	-18
HP0922 HP0923	forward	HP0923	987037	987034	-3
HP0925 HP0926 HP0927 HP0928 HP0929 HP0930 HP0931 HP0932 HP0933 HP0934 HP0935	forward	HP0925	988604	988602	-2
HP0925 HP0926 HP0927 HP0928 HP0929 HP0930 HP0931 HP0932 HP0933 HP0934 HP0935	forward	HP0929	991805	991803	-2
HP0941 HP0942 HP0943 HP0944	reverse	HP0944	1005338	1005350	-12
HPt22 HPt23 HPt24 HPt25 HP0946	forward	HPt22	1005676	1005674	-2
HP0947	forward	HP0947	1008394	1008389	-5
HP0948 HP0949 HP0950	reverse	HP0950	1011584	1011559	25
HP0953 HP0954 HP0955 HP0956 HP0957 HP0958 HP0959 HP0960 HP0961	reverse	HP0961	1020352	1020358	-6
HP0972	reverse	HP0972	1034681	1034686	-5
HP0973 HP0974 HP0975	forward	HP0973	1034697	1034691	-6
HP0976	reverse	HP0976	1039041	1039043	-2
HP0977 HP0978 HP0979	forward	HP0977	1039077	1039034	-43
HP0977 HP0978 HP0979	forward	HP0979	1042182	1042180	-2
HP0983 HP0984	forward	HP0983	1047000	1046993	-7
HP0986	reverse	HP0986	1049880	1049879	1
HP0987	forward	HP0987	1050642	1050640	-2
HP0991 HP0992	reverse	HP0992	1054645	1054650	-5
HP0993 HP0994	forward	HP0993	1054743	1054729	-14
HP0995	reverse	HP0995	1057002	1057006	-4
HP1000 HP1001 HP1002	forward	HP1000	1062698	1062659	-39
HP1003 HP1004	reverse	HP1004	1066925	1066929	-4
HP1005	forward	HP1005	1067117	1067111	-6
HP1009	reverse	HP1009	1071129	1071113	16
HPt26 HP1010 HP1011 HP1012 HP1013 HP1014 HP1015 HP1016 HP1017 HP1018 HP1019 HP1020 HP1021	forward	HPt26	1072248	1072219	-29
HP1022	forward	HP1022	1085217	1085201	-16
HP1023	reverse	HP1023	1087489	1087492	-3
HP1028 HP1029 HP1030 HP1031 HP1032 HP1034 HP1035 HP1036 HP1037 HP1038 HP1039 HP1040	reverse	HP1040	1100815	1100815	0
HP1041 HP1042	forward	HP1041	1100883	1100854	-29
HP1046 HP1047 HP1048 HP1049 HP1050 HP1051 HP1052 HP1053 HP1054 HP1055 HP1056 HP1057	reverse	HP1057	1119798	1119807	-9
HP1046 HP1047 HP1048 HP1049 HP1050 HP1051 HP1052 HP1053 HP1054 HP1055 HP1056 HP1057	reverse	HP1052	1115350	1115347	-3
HP1058 HP1059 HP1060 HP1061 HP1062 HP1063 HP1064	forward	HP1058	1119822	1119815	-7
HP1058 HP1059 HP1060 HP1061 HP1062 HP1063 HP1064	forward	HP1060	1121770	1121768	-2
HP1066	reverse	HP1066	1126062	1126062	0
HP1067 HP1068 HP1069 HP1070 HP1071 HP1072 HP1073 HP1074	forward	HP1067	1126183	1126178	-5
HP1075	reverse	HP1075	1135281	1135279	2
HP1077	reverse	HP1077	1136932	1136943	-11
HP1078 HP1079	reverse	HP1079	1138821	1138827	-6
HP1082 HP1083	reverse	HP1083	1143381	1143429	-48
HP1084	reverse	HP1084	1144475	1144480	-5
HP1085 HP1086 HP1087 HP1088 HP1089 HP1090 HP1091 HP1092	forward	HP1085	1144478	1144470	-8
HP1085 HP1086 HP1087 HP1088 HP1089 HP1090 HP1091 HP1092	forward	HP1092	1154992	1154993	1
HP1097 HP1098 HP1099 HP1100	reverse	HP1100	1162158	1162165	-7
HP1101 HP1102 HP1103 HP1104	forward	HP1101	1162172	1162167	-5
HP1105	reverse	HP1105	1167703	1167708	-5
HP1106	forward	HP1106	1167803	1167797	-6
HP1107	reverse	HP1107	1169911	1169911	0
HP1108 HP1109 HP1110 HP1111 HP1112 HP1113	forward	HP1108	1170094	1170089	-5
HP1114	reverse	HP1114	1177661	1177637	24
HP1117 HP1118	reverse	HP1118	1184444	1184450	-6
HP1145 HP1146 HP1147 HP1148 HP1149 HP1150 HP1151 HP1152 HP1153	reverse	HP1153	1217570	1217575	-5
HP1145 HP1146 HP1147 HP1148 HP1149 HP1150 HP1151 HP1152 HP1153	reverse	HP1151	1213479	1213483	4
HP1154 HP1155 HP1156 HP1157 HP1158 HP1159	forward	HP1154	1217527	1217507	-20
HP1163 HP1164	forward	HP1163	1228208	1228203	-5
HP1165	reverse	HP1165	1230627	1230632	-5
HP1166	forward	HP1166	1230633	1230618	-15
HP1168	reverse	HP1168	1236409	1236416	-7
HP1174 HP1175 HP1176 HP1177 HP1178 HP1179 HP1180	reverse	HP1180	1249205	1249207	-2
HP1174 HP1175 HP1176 HP1177 HP1178 HP1179 HP1180	reverse	HP1177	1245573	1245574	1
HPt28	reverse	HPt28	1249367	1249375	-8
HP1181 HP1182	forward	HP1181	1249488	1249483	-5
HP1183 HP1184 HP1185	reverse	HP1185	1255537	1255542	-5
HP1183 HP1184 HP1185	reverse	HP1184	1254198	1254200	2
HP1183 HP1184 HP1185	reverse	HP1183	1252759	1252760	1
HP1187	reverse	HP1187	1257926	1257953	-27
HP1189 HP1190	reverse	HP1190	1261995	1262000	-5
HP1191	forward	HP1191	1262010	1262005	-5
HP1194 HP1195 HP1196 HP1197 HP1198 HP1199 HP1200 HP1201 HP1202 HP1203 HP1203a HPt29 HP1204 HP1205 HPt30 HPt31 HPt32 HPt33	reverse	HPt33	1282569	1282570	-1
HP1194 HP1195 HP1196 HP1197 HP1198 HP1199 HP1200 HP1201 HP1202 HP1203 HP1203a HPt29 HP1204 HP1205 HPt30 HPt31 HPt32 HPt33	reverse	HP1205	1281909	1281942	33
HP1194 HP1195 HP1196 HP1197 HP1198 HP1199 HP1200 HP1201 HP1202 HP1203 HP1203a HPt29 HP1204 HP1205 HPt30 HPt31 HPt32 HPt33	reverse	HP1203a	1280277	1280278	1
HP1194 HP1195 HP1196 HP1197 HP1198 HP1199 HP1200 HP1201 HP1202 HP1203 HP1203a HPt29 HP1204 HP1205 HPt30 HPt31 HPt32 HPt33	reverse	HP1197	1268324	1268325	1
HP1206	forward	HP1206	1282515	1282508	-7
HP1219	forward	HP1219	1295653	1295669	16
HP1220 HP1221 HP1222	reverse	HP1222	1300002	1300017	-15
HP1220 HP1221 HP1222	reverse	HP1221	1297111	1297111	0
HP1223 HP1224 HP1225	forward	HP1223	1300019	1300011	-8
HP1226	reverse	HP1226	1302627	1302659	-32
HP1227 HP1228 HP1229 HP1230 HP1231 HP1232	forward	HP1227	1302650	1302645	-5
HP1234	forward	HP1234	1308064	1308065	1
HP1239 HP1240 HP1241	reverse	HP1241	1316808	1316812	-4
HP1242	forward	HP1242	1316824	1316817	-7
HP1244 HP1245 HP1246 HP1247 HP1248 HP1249 HP1250 HP1251 HP1252 HP1253	reverse	HP1253	1329911	1329950	-39
HP1254	reverse	HP1254	1330718	1330678	40
HP1255 HP1256 HP1257 HP1258 HP1259 HP1260 HP1261 HP1262 HP1263 HP1264 HP1265 HP1266 HP1267 HP1268 HP1269 HP1270 HP1271 HP1272 HP1273 HP1274 HP1275 HP1276	forward	HP1255	1330763	1330758	-5
HP1255 HP1256 HP1257 HP1258 HP1259 HP1260 HP1261 HP1262 HP1263 HP1264 HP1265 HP1266 HP1267 HP1268 HP1269 HP1270 HP1271 HP1272 HP1273 HP1274 HP1275 HP1276	forward	HP1260	1333777	1333771	-6
HP1277 HP1278 HP1279 HP1280 HP1281	reverse	HP1281	1357220	1357226	-6
HP1282	reverse	HP1282	1358793	1358800	-7
HP1283 HP1284 HP1285	reverse	HP1285	1362422	1362427	-5
HP1287	reverse	HP1287	1363809	1363801	8
HP1292 HP1293 HP1294 HP1295 HP1296 HP1297 HP1298 HP1299 HP1300 HP1301 HP1302 HP1303 HP1304 HP1305 HP1306 HP1307 HP1308 HP1309 HP1310 HP1311 HP1312 HP1313 HP1314 HP1315 HP1316 HP1317 HP1318 HP1319 HP1320	reverse	HP1320	1381281	1381290	-9
HP1292 HP1293 HP1294 HP1295 HP1296 HP1297 HP1298 HP1299 HP1300 HP1301 HP1302 HP1303 HP1304 HP1305 HP1306 HP1307 HP1308 HP1309 HP1310 HP1311 HP1312 HP1313 HP1314 HP1315 HP1316 HP1317 HP1318 HP1319 HP1320	reverse	HP1297	1370339	1370353	14
HP1321	forward	HP1321	1381399	1381394	-5
HP1322	forward	HP1322	1382755	1382750	-5
HP1333 HP1334	forward	HP1333	1393771	1393766	-5
HP1336	forward	HP1336	1397017	1397010	-7
HP1337 HP1338	reverse	HP1338	1398848	1398854	-6
HP1339 HP1340 HP1341	forward	HP1339	1398964	1398944	-20
HP1343 HP1344 HP1345 HP1346 HP1347 HP1348 HP1349 HP1350 HP1351 HP1352	reverse	HP1352	1413325	1413330	-5
HP1343 HP1344 HP1345 HP1346 HP1347 HP1348 HP1349 HP1350 HP1351 HP1352	reverse	HP1350	1411185	1411189	4
HP1343 HP1344 HP1345 HP1346 HP1347 HP1348 HP1349 HP1350 HP1351 HP1352	reverse	HP1346	1407111	1407156	45
HP1353 HP1354 HP1355 HP1356 HP1357 HP1358 HP1359 HP1360 HP1361 HP1362 HP1363 HP1364 HP1365 HP1366 HP1367 HP1368	reverse	HP1368	1430648	1430650	-2
HP1353 HP1354 HP1355 HP1356 HP1357 HP1358 HP1359 HP1360 HP1361 HP1362 HP1363 HP1364 HP1365 HP1366 HP1367 HP1368	reverse	HP1361	1422918	1422914	-4
HP1369m HP1371	forward	HP1369m	1430834	1430830	-4
HP1372 HP1373 HP1374 HP1375 HP1376 HP1377	reverse	HP1377	1441381	1441381	0
HP1372 HP1373 HP1374 HP1375 HP1376 HP1377	reverse	HP1376	1440791	1440793	2
HP1378 HP1379 HP1380 HP1381	forward	HP1378	1441416	1441395	-21
HP1382 HP1384 HP1385	reverse	HP1385	1448057	1448058	-1
HP1386 HP1387	forward	HP1386	1448073	1448067	-6
HP1390	reverse	HP1390	1451570	1451589	-19
HP1393 HP1394	reverse	HP1394	1455819	1455826	-7
HP1395	forward	HP1395	1455976	1455975	-1
HP1396 HP1397 HP1398	reverse	HP1398	1459748	1459754	-6
HP1396 HP1397 HP1398	reverse	HP1397	1458487	1458488	1
HP1399	forward	HP1399	1459898	1459892	-6
HP1401 HP1402	reverse	HP1402	1467763	1467766	-3
HP1403 HP1404	forward	HP1403	1467780	1467781	1
HP1413	reverse	HP1413	1484502	1484509	-7
HP1414 HP1415 HP1416 HP1417m	forward	HP1414	1484508	1484501	-7
HP1418 HP1419 HP1420 HP1421 HP1422 HP1423	reverse	HP1423	1494962	1494967	-5
HP1424	forward	HP1424	1495038	1495081	43
HP1425 HP1426 HP1427 HP1428 HP1429 HP1430 HP1431	reverse	HP1431	1502401	1502406	-5
HP1425 HP1426 HP1427 HP1428 HP1429 HP1430 HP1431	reverse	HP1427	1497216	1497194	-22
HP1425 HP1426 HP1427 HP1428 HP1429 HP1430 HP1431	reverse	HP1426	1496739	1496739	0
HP1432	forward	HP1432	1502550	1502541	-9
HP1433	reverse	HP1433	1505992	1505996	-4
HP1434 HP1435	reverse	HP1435	1507912	1507917	-5
HP1436	forward	HP1436	1507933	1507927	-6
HP1441 HP1442 HP1443 HP1444 HP1445 HP1446 HP1447 HP1448 HP1449 HP1450 HP1451 HP1452 HP1453	forward	HP1441	1514012	1513964	-48
HP1441 HP1442 HP1443 HP1444 HP1445 HP1446 HP1447 HP1448 HP1449 HP1450 HP1451 HP1452 HP1453	forward	HP1447	1516949	1516946	-3
HP1441 HP1442 HP1443 HP1444 HP1445 HP1446 HP1447 HP1448 HP1449 HP1450 HP1451 HP1452 HP1453	forward	HP1448	1516949	1516946	-3
HP1454 HP1455 HP1456 HP1457 HP1458 HP1459 HP1460	reverse	HP1460	1532568	1532569	-1
HP1454 HP1455 HP1456 HP1457 HP1458 HP1459 HP1460	reverse	HP1458	1528115	1528115	0
HP1461	forward	HP1461	1532657	1532652	-5
HP1462 HP1463 HP1464 HP1465 HP1466	reverse	HP1466	1537987	1538003	-16
HP1467	forward	HP1467	1537966	1537938	-28
HP1468 HP1469 HP1470	reverse	HP1470	1543402	1543408	-6
HP1468 HP1469 HP1470	reverse	HP1469	1540654	1540689	35
HP1471 HP1472 HP1473 HP1474 HP1475 HP1476 HP1477 HP1478 HP1479 HP1480 HP1481 HP1482 HP1483 HP1484 HP1485 HP1486 HP1487 HP1488 HP1489 HP1490	reverse	HP1490	1564463	1564470	-7
HP1471 HP1472 HP1473 HP1474 HP1475 HP1476 HP1477 HP1478 HP1479 HP1480 HP1481 HP1482 HP1483 HP1484 HP1485 HP1486 HP1487 HP1488 HP1489 HP1490	reverse	HP1473	1547495	1547493	-2
HP1492 HP1493 HP1494 HP1495 HP1496 HP1497 HP1498 HP1499	forward	HP1492	1566236	1566230	-6
HP1492 HP1493 HP1494 HP1495 HP1496 HP1497 HP1498 HP1499	forward	HP1496	1569486	1569483	-3
HP1500 HP1501	reverse	HP1501	1574270	1574280	-10
HP1502	forward	HP1502	1574381	1574381	0
HP1503 HP1504 HP1505 HP1506	reverse	HP1506	1580219	1580261	-42
HP1507	forward	HP1507	1580244	1580228	-16
HP1509 HP1510 HP1511 HP1512 HP1513 HP1514 HP1515	forward	HP1509	1582949	1582945	-4
HP1509 HP1510 HP1511 HP1512 HP1513 HP1514 HP1515	forward	HP1512	1584392	1584369	-23
HP1509 HP1510 HP1511 HP1512 HP1513 HP1514 HP1515	forward	HP1514	1588488	1588485	-3
HP1509 HP1510 HP1511 HP1512 HP1513 HP1514 HP1515	forward	HP1515	1589897	1589883	-14
HP1518	reverse	HP1518	1594798	1594839	-41
HP1521 HP1522 HP1523	reverse	HP1523	1604004	1604027	-23
HP1524 HP1525	forward	HP1524	1604011	1604004	-7
HP1526 HP1527 HP1529	reverse	HP1529	1608997	1609002	-5
HPt36	forward	HPt36	1605869	1605863	-6
HP1530	forward	HP1530	1609113	1609106	-7
HP1531 HP1532 HP1533	forward	HP1531	1609714	1609699	-15
HP1536	reverse	HP1536	1614932	1614939	-7
HP1538 HP1539 HP1540	reverse	HP1540	1618568	1618561	7
HP1541 HP1542 HP1543 HP1544 HP1545 HP1546 HP1547 HP1548 HP1549 HP1550 HP1551 HP1552 HP1553	reverse	HP1553	1635464	1635465	-1
HP1541 HP1542 HP1543 HP1544 HP1545 HP1546 HP1547 HP1548 HP1549 HP1550 HP1551 HP1552 HP1553	reverse	HP1551	1631237	1631234	-3
HP1541 HP1542 HP1543 HP1544 HP1545 HP1546 HP1547 HP1548 HP1549 HP1550 HP1551 HP1552 HP1553	reverse	HP1542	1622153	1622143	-10
HP1554 HP1555	forward	HP1554	1635535	1635552	17
HP1556 HP1557 HP1558 HP1559	reverse	HP1559	1641505	1641505	0
HP1556 HP1557 HP1558 HP1559	reverse	HP1557	1640422	1640424	2
HP1560	forward	HP1560	1641533	1641526	-7
HP1561 HP1562	reverse	HP1562	1645007	1645008	-1
HP1563 HP1564	forward	HP1563	1645128	1645126	-2
HP1565 HP1566 HP1567 HP1568 HP1569 HP1570 HP1571 HP1572 HP1573	reverse	HP1573	1654659	1654696	-37
HP1565 HP1566 HP1567 HP1568 HP1569 HP1570 HP1571 HP1572 HP1573	reverse	HP1572	1653807	1653807	0
HP1574 HP1575 HP1576 HP1577	forward	HP1574	1654664	1654651	-13
HP1578 HP1579 HP1580 HP1581	reverse	HP1581	1660505	1660506	-1
HP1587 HP1588	reverse	HP1588	1666867	1666868	-1
