# Supplementary material for: Directional RNA-seq reveals highly complex condition-dependent transcriptomes in E. coli K12 through accurate full-length transcripts assembling
Source: BMC Genomics. 2013 Jul 30;14:520. doi: 10.1186/1471-2164-14-520 (PMC3734233; doi:10.1186/1471-2164-14-520)
Supplement: Additional file 5 — The confirmed TSSs prediction in the E. coli samples. [file 1471-2164-14-520-S5.xls]

## Sheet: known TSS
TSS associated Gene	TSS group (< 10nt)
b1726	1807374-UpstreamSense
b1726	1807288-Upstream Sense Gene
b2557	2693611-Upstream Sense Gene
b3410	3540643-Upstream Sense Gene
b3966	4161675-UpstreamSense
b1822	1905163-Upstream Sense Gene
b1852	1933261-IntraSense
b1852	1933743-IntraSense
b1852	1934392-Upstream Sense Gene
b0910	960386-Upstream Sense Gene
b3252	3400515-IntraSense
b0436	454511-Intra Sense Gene
b0436	454219-Upstream Sense Gene,454223-UpstreamSense,454217-Upstream Sense Gene,454217-UpstreamSense,454228-UpstreamSense,454219-UpstreamSense,454228-Upstream Sense Gene
b0436	454315-Upstream Sense Gene,454322-Upstream Sense Gene
b0436	454346-Upstream Sense Gene,454340-Upstream Sense Gene
b2551	2682874-IntraSense
b2551	2683356-IntraSense
b2551	2683558-UpstreamSense,2683559-UpstreamSense
b2551	2683593-UpstreamSense,2683594-UpstreamSense
b0726	757808-UpstreamSense
b3460	3597782-Upstream Sense Gene
b3460	3597715-UpstreamSense,3597715-Upstream Sense Gene
b3559	3721023-Intra Sense Gene
b3559	3722464-Upstream Sense Gene
b2742	2866139-IntraSense,2866140-IntraSense,2866137-IntraSense,2866138-IntraSense,2866141-IntraSense
b2832	2968416-Upstream Sense Gene
b2832	2968247-Upstream Sense Gene
b2029	2099346-UpstreamSense,2099348-UpstreamSense,2099344-UpstreamSense
b1135	1193772-Intra Sense Gene
b1779	1860802-UpstreamSense
b1779	1860971-IntraSense
b1779	1861491-IntraSense
b1779	1860621-Upstream Sense Gene
b1779	1860642-Upstream Sense Gene
b1779	1860759-UpstreamSense,1860758-UpstreamSense,1860759-Upstream Sense Gene,1860764-UpstreamSense,1860762-UpstreamSense,1860760-UpstreamSense,1860765-UpstreamSense
b1779	1860813-UpstreamSense,1860820-Upstream Sense Gene
b1779	1861045-IntraSense,1861055-IntraSense
b3628	3802373-UpstreamSense
b0870	908950-Upstream Sense Gene
b0870	908541-Upstream Sense Gene,908543-UpstreamSense,908542-Upstream Sense Gene,908543-Upstream Sense Gene
b1252	1309081-Upstream Sense Gene
b1252	1309013-Upstream Sense Gene
b3190	3334854-Upstream Sense Gene,3334855-Upstream Sense Gene
b4213	4434652-Upstream Sense Gene
b1711	1793201-Upstream Sense Gene
b4567	4603566-Upstream Sense Gene
b0410	429287-Upstream Sense Gene
b0410	429345-Upstream Sense Gene
b0597	628392-Upstream Sense Gene
b0597	628515-Upstream Sense Gene
b1195	1243901-UpstreamSense
b4041	4253405-IntraSense
b3259	3407005-Upstream Sense Gene
b0728	762278-Upstream Sense Gene
b0728	762208-UpstreamSense,762214-UpstreamSense
b0456	475672-UpstreamSense
b2903	3047179-Upstream Sense Gene
b4206	4426842-UpstreamSense,4426842-Upstream Sense Gene
b0853	892149-UpstreamSense,892153-Upstream Sense Gene
b2022	2091056-Upstream Sense Gene
b2493	2613685-Intra Sense Gene
b1233	1288401-Upstream Sense Gene
b2839	2977017-UpstreamSense
b3812	3995146-Upstream Sense Gene
b1248	1305199-UpstreamSense
b0087	95947-Upstream Sense Gene
b3110	3256128-Upstream Sense Gene
b0880	921899-Upstream Sense Gene
b0880	921887-Upstream Sense Gene
b4123	4347113-SupraUpstreamSense
b4123	4346763-Upstream Sense Gene
b4123	4346786-Upstream Sense Gene
b4123	4346003-IntraSense,4346004-IntraSense
b3649	3820008-UpstreamSense
b3649	3820112-Upstream Sense Gene
b3649	3820059-UpstreamSense,3820060-UpstreamSense
b3649	3820098-UpstreamSense,3820100-Upstream Sense Gene,3820099-UpstreamSense
b0836	877440-UpstreamSense
b2794	2923340-Upstream Sense Gene,2923340-Upstream Sense Gene
b3535	3694247-Upstream Sense Gene
b1160	1211313-Upstream Sense Gene,1211313-Upstream Sense Gene
b2798	2929056-Upstream Sense Gene
b2346	2463157-Upstream Sense Gene,2463157-Upstream Sense Gene
b2630	2763917-Upstream Sense Gene
b1191	1241332-Upstream Sense Gene
b3170	3315948-IntraSense
b2610	2745876-UpstreamSense,2745875-Upstream Sense Gene
b2343	2459000-UpstreamSense,2458996-UpstreamSense,2459001-Upstream Sense Gene,2458995-UpstreamSense,2459001-UpstreamSense
b0607	641126-Upstream Sense Gene
b0596	627512-Upstream Sense Gene
b0211	233981-Upstream Sense Gene
b2937	3081847-Upstream Sense Gene
b1974	2040839-IntraSense
b1463	1532988-Convergent
b2276	2389785-Upstream Sense Gene
b2276	2389614-Upstream Sense Gene
b2276	2389833-Upstream Sense Gene
b3035	3176155-UpstreamSense
b2155	2244811-Upstream Sense Gene
b0786	819081-UpstreamSense,819081-Upstream Sense Gene
b4079	4297321-IntraSense
b1661	1739441-UpstreamSense
b1661	1739404-Upstream Sense Gene
b1661	1739225-Upstream Sense Gene
b3956	4149926-IntraSense
b3956	4150072-IntraSense
b3956	4150466-IntraSense
b3956	4150698-IntraSense
b3956	4150936-IntraSense
b3956	4151717-SupraUpstreamSense
b3956	4149941-IntraSense,4149939-IntraSense,4149940-IntraSense,4149945-IntraSense
b3956	4151595-SupraUpstreamSense,4151597-SupraUpstreamSense,4151596-SupraUpstreamSense,4151598-SupraUpstreamSense
b3956	4151210-UpstreamSense,4151210-Upstream Sense Gene
b1237	1292050-IntraSense
b1237	1292180-UpstreamSense,1292181-Upstream Sense Gene,1292181-UpstreamSense
b2252	2363745-UpstreamSense
b0928	984192-IntraSense
b0928	984967-Upstream Sense Gene,984958-Upstream Sense Gene
b3176	3322151-UpstreamSense
b3176	3322203-Upstream Sense Gene
b4257	4478614-Intra Sense Gene
b0905	955688-Intra Sense Gene
b0329	345656-UpstreamSense,345656-Upstream Sense Gene
b0841	882658-Upstream Sense Gene
b4161	4389571-UpstreamSense,4389563-Upstream Sense Gene,4389569-UpstreamSense,4389568-UpstreamSense,4389570-UpstreamSense
b0237	255807-Upstream Sense Gene
b0237	255775-UpstreamSense,255767-UpstreamSense,255776-Upstream Sense Gene,255778-UpstreamSense,255770-UpstreamSense,255768-UpstreamSense,255769-UpstreamSense,255776-UpstreamSense,255777-UpstreamSense
b3773	3955887-UpstreamSense,3955886-Upstream Sense Gene
b1048	1108478-UpstreamSense
b1048	1109640-IntraSense
b3511	3655034-Upstream Sense Gene,3655034-Upstream Sense Gene
b3417	3550521-UpstreamSense
b3417	3550532-UpstreamSense
b3417	3549789-Intra Sense Gene
b3417	3550506-Upstream Sense Gene
b3997	4195715-UpstreamSense
b1432	1501681-UpstreamSense
b0427	445908-Upstream Sense Gene,445911-Upstream Sense Gene
b0931	988837-IntraSense
b0931	989637-Upstream Sense Gene
b1613	1686319-Upstream Sense Gene
b1623	1700228-Upstream Sense Gene
b3844	4024550-Upstream Sense Gene
b3844	4024199-Upstream Sense Gene
b3844	4024532-Upstream Sense Gene
b1266	1321215-Upstream Sense Gene,1321212-Upstream Sense Gene
b3849	4031138-Upstream Sense Gene
b3747	3929126-Upstream Sense Gene
b3747	3929282-Upstream Sense Gene,3929282-Upstream Sense Gene
b3040	3181420-Convergent
b3040	3180566-Upstream Sense Gene
b3040	3180445-UpstreamSense,3180446-UpstreamSense
b1077	1132741-Upstream Sense Gene
b3375	3502708-Intra Sense Gene
b3432	3570434-IntraSense
b3929	4117355-Upstream Sense Gene
b3929	4117374-Upstream Sense Gene,4117380-Upstream Sense Gene,4117379-UpstreamSense
b3552	3714528-Upstream Sense Gene
b3552	3714237-Upstream Sense Gene
b0051	51998-IntraSense
b0051	52034-IntraSense
b0707	738203-UpstreamSense
b0887	930222-Upstream Sense Gene
b2393	2511031-UpstreamSense
b3458	3595638-UpstreamSense
b2875	3011390-Intra Sense Gene
b2599	2735602-UpstreamSense
b1981	2051590-UpstreamSense
b1920	1998492-UpstreamSense
b1920	1998170-IntraSense
b2790	2921049-Upstream Sense Gene
b3623	3796675-IntraSense
b4232	4453669-Upstream Sense Gene
b2576	2710787-UpstreamSense
b1782	1864529-Upstream Sense Gene,1864530-Upstream Sense Gene
b2840	2978673-Upstream Sense Gene
b3885	4073571-Upstream Sense Gene
b4189	4414788-Upstream Sense Gene
b4260	4484159-UpstreamSense
b4260	4484134-Upstream Sense Gene
b1845	1926889-Upstream Sense Gene
b1829	1910642-UpstreamSense,1910642-Upstream Sense Gene
b3131	3276726-Upstream Sense Gene
b3512	3655823-SupraUpstreamSense
b0950	1010884-Upstream Sense Gene
b0950	1011715-Intra Sense Gene
b0950	1011056-Upstream Sense Gene
b3209	3348510-UpstreamSense
b0866	903754-UpstreamSense
b0866	903740-UpstreamSense,903739-Upstream Sense Gene
b2435	2550264-UpstreamSense
b3356	3483974-UpstreamSense
b3619	3791962-UpstreamSense
b3619	3792456-IntraSense
b3619	3792442-Intra Sense Gene
b0186	209658-UpstreamSense
b2154	2241903-UpstreamSense
b3560	3723372-Upstream Sense Gene
b1218	1271460-Upstream Sense Gene
b1000	1063050-UpstreamSense
b1709	1791738-Upstream Sense Gene
b3403	3530857-Upstream Sense Gene
b3403	3530814-Upstream Sense Gene,3530812-UpstreamSense,3530813-UpstreamSense
b1179	1226832-Upstream Sense Gene
b0309	323668-IntraSense
b0309	323720-IntraSense,323723-IntraSense,323719-IntraSense,323721-IntraSense,323718-IntraSense
b4021	4228191-UpstreamSense
b4021	4227876-IntraSense
b3408	3538080-Upstream Sense Gene
b0877	918289-Upstream Sense Gene
b0605	638144-Upstream Sense Gene
b0605	638054-UpstreamSense,638058-UpstreamSense
b1133	1193025-Upstream Sense Gene
b2584	2717953-Upstream Sense Gene
b3680	3858274-Upstream Sense Gene
b3205	3345034-Upstream Sense Gene
b3831	4014410-UpstreamSense,4014419-Upstream Sense Gene,4014418-UpstreamSense,4014411-UpstreamSense
b1637	1715555-Upstream Sense Gene
b1637	1715310-Upstream Sense Gene
b1063	1122520-UpstreamSense
b3744	3924028-SupraUpstreamSense
b3744	3925152-Upstream Sense Gene,3925155-UpstreamSense,3925154-UpstreamSense
b1816	1899796-UpstreamSense
b2296	2411478-UpstreamSense
b2296	2411450-Upstream Sense Gene
b2296	2411499-UpstreamSense,2411504-UpstreamSense,2411496-UpstreamSense
b2809	2941236-Upstream Sense Gene
b3001	3145884-Upstream Sense Gene
b3071	3214775-UpstreamSense,3214774-Upstream Sense Gene
b2234	2343275-IntraSense
b2234	2344029-IntraSense
b2234	2342780-Upstream Sense Gene
b2026	2094596-UpstreamSense
b2026	2094796-IntraSense
b2026	2094253-Upstream Sense Gene
b2026	2094566-UpstreamSense,2094560-Upstream Sense Gene
b2026	2094642-UpstreamSense,2094636-UpstreamSense,2094649-UpstreamSense
b4208	4427834-UpstreamSense,4427835-UpstreamSense
b4208	4427803-UpstreamSense,4427803-Upstream Sense Gene
b3089	3237885-UpstreamSense,3237883-Upstream Sense Gene
b0038	38400-IntraSense
b3056	3201180-Convergent
b3056	3199885-Upstream Sense Gene
b0894	940046-UpstreamSense
b0894	940287-IntraSense
b0894	941471-Intra Sense Gene
b2104	2183474-Upstream Sense Gene
b3939	4126658-Upstream Sense Gene,4126658-Upstream Sense Gene
b2988	3135035-IntraSense
b2988	3136633-Upstream Sense Gene
b2988	3136583-Upstream Sense Gene
b3836	4019933-Upstream Sense Gene
b3453	3590573-UpstreamSense
b1015	1078511-Upstream Sense Gene
b1739	1820307-Upstream Sense Gene,1820309-UpstreamSense,1820307-UpstreamSense,1820301-UpstreamSense
b1279	1338212-Upstream Sense Gene
b4034	4244487-UpstreamSense,4244487-Upstream Sense Gene,4244486-Upstream Sense Gene,4244488-UpstreamSense
b3981	4175301-UpstreamSense
b3981	4175201-Upstream Sense Gene
b3981	4175363-Upstream Sense Gene
b3981	4175319-UpstreamSense,4175319-Upstream Sense Gene
b3981	4175266-UpstreamSense,4175267-UpstreamSense,4175269-UpstreamSense
b4167	4393202-Intra Sense Gene
b3663	3840444-UpstreamSense,3840443-UpstreamSense,3840443-Upstream Sense Gene
b2020	2089926-IntraSense
b2020	2089096-UpstreamSense,2089104-UpstreamSense
b2020	2088836-UpstreamSense,2088844-UpstreamSense
b1162	1213336-Upstream Sense Gene
b4263	4488106-UpstreamSense
b3600	3772439-UpstreamSense,3772445-UpstreamSense,3772455-UpstreamSense
b3999	4197503-UpstreamSense
b1254	1311378-Upstream Sense Gene
b4149	4375770-Upstream Sense Gene
b3442	3580046-IntraSense
b1059	1119832-Upstream Sense Gene
b2097	2176625-UpstreamSense
b2097	2176653-UpstreamSense
b3908	4098782-Upstream Sense Gene,4098787-UpstreamSense,4098781-UpstreamSense,4098782-UpstreamSense
b1976	2041628-UpstreamSense
b4003	4199918-Upstream Sense Gene
b3809	3992514-UpstreamSense
b3809	3992902-Intra Sense Gene
b2331	2446604-Upstream Sense Gene
b0807	841536-Upstream Sense Gene
b3795	3978846-Upstream Sense Gene
b1330	1393997-Upstream Sense Gene
b3699	3878175-UpstreamSense,3878174-Upstream Sense Gene
b1723	1804376-Upstream Sense Gene
b1193	1242353-Upstream Sense Gene
b0720	754131-Upstream Sense Gene
b0720	753893-Upstream Sense Gene,753894-Upstream Sense Gene
b0643	674216-UpstreamSense,674220-Upstream Sense Gene,674216-Upstream Sense Gene
b2479	2598117-IntraSense
b4141	4368478-UpstreamSense,4368479-Upstream Sense Gene
b2834	2969589-UpstreamSense,2969588-UpstreamSense,2969587-UpstreamSense
b3915	4105230-IntraSense
b0756	788068-UpstreamSense
b0756	788269-Upstream Sense Gene
b0756	788187-Upstream Sense Gene
b3892	4080029-Upstream Sense Gene
b4070	4285695-UpstreamSense
b3342	3472616-UpstreamSense
b3342	3472643-Upstream Sense Gene
b3342	3472778-Upstream Sense Gene
b3342	3472575-UpstreamSense,3472577-UpstreamSense
b3342	3472563-UpstreamSense,3472564-UpstreamSense
b2976	3119783-IntraSense
b0965	1027150-UpstreamSense
b2114	2192290-Upstream Sense Gene,2192291-Upstream Sense Gene
b1493	1570097-UpstreamSense,1570097-Upstream Sense Gene
b1342	1406049-Upstream Sense Gene
b4051	4262327-Upstream Sense Gene,4262327-Upstream Sense Gene
b3349	3476580-Upstream Sense Gene
b3349	3476544-Upstream Sense Gene
b3349	3476525-Upstream Sense Gene
b2597	2735146-UpstreamSense,2735146-Upstream Sense Gene
b2960	3100887-Upstream Sense Gene
b3468	3603860-Upstream Sense Gene
b3468	3603797-Upstream Sense Gene
b2283	2397408-Intra Sense Gene
b2283	2398226-Upstream Sense Gene
b2283	2398647-Upstream Sense Gene
b0733	771022-IntraSense
b0733	770681-Upstream Sense Gene
b0733	770609-Upstream Sense Gene
b0733	770507-Upstream Sense Gene
b4153	4378630-UpstreamSense
b4153	4378823-UpstreamSense
b1406	1472213-UpstreamSense,1472213-Upstream Sense Gene
b3243	3387743-IntraSense
b3012	3154591-Upstream Sense Gene
b1185	1231926-Intra Sense Gene
b3523	3672783-Upstream Sense Gene
b3927	4115892-Intra Sense Gene
b0424	442364-Intra Sense Gene
b0435	453647-UpstreamSense
b0435	453658-UpstreamSense
b2185	2280463-Upstream Sense Gene
b2185	2280485-Upstream Sense Gene,2280480-Upstream Sense Gene
b2414	2530365-Upstream Sense Gene
b2414	2530442-Upstream Sense Gene
b2414	2530408-UpstreamSense,2530399-Upstream Sense Gene,2530408-Upstream Sense Gene,2530418-UpstreamSense,2530400-Upstream Sense Gene
b1075	1131178-IntraSense,1131179-IntraSense
b3554	3717143-Upstream Sense Gene
b3554	3717120-Upstream Sense Gene
b3829	4011102-UpstreamSense
b3829	4011670-IntraSense
b3829	4011284-Intra Sense Gene
b4148	4374927-Upstream Sense Gene
b3465	3601829-Upstream Sense Gene
b0679	703279-Intra Sense Gene
b2927	3071349-IntraSense
b2927	3071845-UpstreamSense,3071845-Upstream Sense Gene
b2927	3070951-IntraSense,3070956-IntraSense
b0497	522440-Upstream Sense Gene
b0198	221681-UpstreamSense
b4089	4310737-IntraSense
b4089	4311039-UpstreamSense,4311042-UpstreamSense
b2708	2827732-UpstreamSense
b1678	1756888-Upstream Sense Gene
b0990	1050528-UpstreamSense
b3323	3453355-Upstream Sense Gene
b4391	4628052-Intra Sense Gene
b4391	4628589-Upstream Sense Gene
b2294	2410646-Upstream Sense Gene,2410651-UpstreamSense,2410655-UpstreamSense,2410656-UpstreamSense,2410653-UpstreamSense,2410667-UpstreamSense,2410654-UpstreamSense,2410657-UpstreamSense,2410658-UpstreamSense,2410652-UpstreamSense
b2765	2890213-Upstream Sense Gene
b1657	1735607-UpstreamSense,1735609-UpstreamSense
b4138	4364137-IntraSense
b4138	4364866-Upstream Sense Gene,4364861-Upstream Sense Gene
b4323	4550880-Upstream Sense Gene
b0919	970934-Upstream Sense Gene,970937-Upstream Sense Gene
b0889	931654-UpstreamSense
b1324	1386869-Upstream Sense Gene
b3006	3150038-Upstream Sense Gene
b3006	3149869-IntraSense,3149870-IntraSense
b2520	2649949-IntraSense
b2520	2650347-Upstream Sense Gene,2650348-Upstream Sense Gene
b3284	3430625-UpstreamSense
b3284	3430687-Upstream Sense Gene
b1209	1262758-UpstreamSense
b0178	199988-Upstream Sense Gene
b3438	3576776-Upstream Sense Gene
b2943	3086162-Upstream Sense Gene
b0838	879742-UpstreamSense,879742-Upstream Sense Gene,879741-Upstream Sense Gene
b0183	204205-Upstream Sense Gene
b0183	204332-Upstream Sense Gene
b0032	29555-Upstream Sense Gene
b1216	1270829-Intra Sense Gene
b3529	3683829-Upstream Sense Gene
b2579	2714428-UpstreamSense
b2579	2714500-UpstreamSense
b2579	2714543-UpstreamSense
b2579	2714530-UpstreamSense,2714531-UpstreamSense
b2016	2087176-UpstreamSense
b4046	4258054-Upstream Sense Gene
b3932	4120371-Upstream Sense Gene
b3932	4120759-Upstream Sense Gene
b3932	4120333-UpstreamSense,4120333-Upstream Sense Gene
b2923	3066858-Upstream Sense Gene,3066858-Upstream Sense Gene
b1288	1348823-Intra Sense Gene
b1288	1348650-Intra Sense Gene
b1288	1348902-Intra Sense Gene
b1288	1349142-Upstream Sense Gene,1349145-Upstream Sense Gene
b2959	3100270-UpstreamSense
b2959	3100411-Upstream Sense Gene
b2959	3100170-Upstream Sense Gene
b2959	3100220-UpstreamSense,3100221-UpstreamSense
b2959	3100257-UpstreamSense,3100258-UpstreamSense
b0970	1030377-IntraSense
b0970	1030673-UpstreamSense,1030677-UpstreamSense,1030671-Upstream Sense Gene,1030669-UpstreamSense,1030672-UpstreamSense
b4234	4455518-IntraSense
b0463	484925-Upstream Sense Gene
b0463	484871-UpstreamSense,484872-UpstreamSense
b2897	3039121-Upstream Sense Gene,3039121-Upstream Sense Gene
b0054	55800-IntraSense
b0054	55920-IntraSense
b0054	56466-IntraSense
b0054	57241-Upstream Sense Gene,57241-UpstreamSense
b0054	57156-Upstream Sense Gene,57156-Upstream Sense Gene
b2135	2223686-UpstreamSense
b3404	3534077-Upstream Sense Gene
b3347	3475534-UpstreamSense
b3347	3475490-Upstream Sense Gene
b0434	453430-UpstreamSense,453434-UpstreamSense,453433-UpstreamSense
b1274	1329005-Upstream Sense Gene
b0623	656598-IntraSense
b2065	2140321-Upstream Sense Gene
b2065	2140295-Upstream Sense Gene,2140303-Upstream Sense Gene
b0908	957973-UpstreamSense,957975-UpstreamSense,957974-UpstreamSense
b3029	3171142-UpstreamSense
b3029	3171101-Upstream Sense Gene
b4000	4198300-Upstream Sense Gene
b4000	4198284-UpstreamSense,4198288-UpstreamSense
b4000	4198199-UpstreamSense,4198199-Upstream Sense Gene
b4000	4198252-Upstream Sense Gene,4198259-Upstream Sense Gene,4198253-UpstreamSense
b4340	4570134-SupraUpstreamSense
b0440	460619-UpstreamSense
b0440	460768-IntraSense
b0440	460631-Upstream Sense Gene
b0440	460540-Upstream Sense Gene
b0440	460581-Upstream Sense Gene
b0440	460661-UpstreamSense,460670-UpstreamSense,460655-UpstreamSense,460654-UpstreamSense,460663-UpstreamSense,460657-UpstreamSense,460662-UpstreamSense,460675-UpstreamSense,460673-UpstreamSense,460672-UpstreamSense
b0440	460557-Upstream Sense Gene,460556-UpstreamSense,460558-Upstream Sense Gene
b4484	4103808-UpstreamSense,4103815-Upstream Sense Gene,4103808-Upstream Sense Gene
b0413	432202-Upstream Sense Gene
b3544	3705067-IntraSense
b3711	3890742-Upstream Sense Gene
b1003	1066602-Upstream Sense Gene
b1647	1723679-Upstream Sense Gene
b0114	122969-UpstreamSense
b0114	125239-IntraSense
b4118	4339234-IntraSense
b4118	4339672-Upstream Sense Gene
b3235	3380951-IntraSense
b3235	3380372-Intra Sense Gene
b3235	3380195-Upstream Sense Gene
b0149	164721-Upstream Sense Gene
b2432	2549499-Upstream Sense Gene
b0817	852360-UpstreamSense
b3165	3309734-Upstream Sense Gene
b3165	3309808-UpstreamSense,3309808-Upstream Sense Gene
b3336	3464769-UpstreamSense,3464770-UpstreamSense
b2215	2310833-Upstream Sense Gene
b2390	2508555-Upstream Sense Gene
b3742	3924499-Upstream Sense Gene
b3858	4040071-Upstream Sense Gene
b1478	1552222-Upstream Sense Gene
b4314	4541118-UpstreamSense
b4314	4541021-Upstream Sense Gene,4541027-Upstream Sense Gene
b4314	4541006-UpstreamSense,4541010-Upstream Sense Gene
b1415	1486234-Upstream Sense Gene
b1415	1486248-Upstream Sense Gene
b1415	1486214-Upstream Sense Gene
b3470	3607230-Upstream Sense Gene
b3470	3607041-Upstream Sense Gene
b3125	3270983-Upstream Sense Gene
b4214	4434591-Upstream Sense Gene
b3661	3838039-UpstreamSense
b2498	2618927-Upstream Sense Gene,2618921-Upstream Sense Gene
b4016	4216371-Upstream Sense Gene
b2609	2744276-UpstreamSense,2744276-Upstream Sense Gene
b2380	2496669-Upstream Sense Gene
b1333	1396683-UpstreamSense,1396685-Upstream Sense Gene,1396683-Upstream Sense Gene
b0353	375672-IntraSense
b4457	4048852-Upstream Sense Gene
b4457	4049057-UpstreamSense,4049058-UpstreamSense
b1189	1236793-Upstream Sense Gene
b1295	1355723-UpstreamSense,1355725-UpstreamSense
b1188	1236452-UpstreamSense
b1188	1236509-Upstream Sense Gene
b0963	1026264-UpstreamSense,1026261-UpstreamSense,1026265-Upstream Sense Gene,1026253-UpstreamSense
b1272	1327326-UpstreamSense
b1286	1347153-Upstream Sense Gene
b2305	2420690-IntraSense
b1256	1312016-Upstream Sense Gene,1312015-Upstream Sense Gene
b1826	1906816-Upstream Sense Gene
b4383	4617590-UpstreamSense,4617590-Upstream Sense Gene,4617600-UpstreamSense
b0955	1017551-UpstreamSense,1017550-Upstream Sense Gene,1017552-UpstreamSense
b0903	951502-IntraSense
b0903	951888-IntraSense
b0903	951900-IntraSense
b0903	953145-Upstream Sense Gene
b0903	952964-Upstream Sense Gene,952966-UpstreamSense,952967-UpstreamSense
b0903	951379-IntraSense,951386-IntraSense
b0903	952864-UpstreamSense,952863-Upstream Sense Gene
b0903	952802-Upstream Sense Gene,952802-Upstream Sense Gene
b0903	951415-IntraSense,951419-IntraSense,951409-IntraSense,951411-IntraSense,951412-IntraSense
b0992	1052618-Upstream Sense Gene
b2235	2345374-Upstream Sense Gene
b3527	3680123-Upstream Sense Gene
b0611	644257-Upstream Sense Gene
b1812	1892781-UpstreamSense
b1787	1871568-UpstreamSense,1871572-Upstream Sense Gene
b2159	2248833-Upstream Sense Gene
b1905	1986706-UpstreamSense,1986706-Upstream Sense Gene
b1793	1875580-Upstream Sense Gene
b3339	3469467-UpstreamSense
b3339	3469566-UpstreamSense
b3339	3468704-IntraSense
b3339	3468837-IntraSense
b3339	3469299-Upstream Sense Gene
b3339	3468635-Intra Sense Gene
b3339	3469400-Upstream Sense Gene,3469402-UpstreamSense,3469400-UpstreamSense,3469402-Upstream Sense Gene,3469401-UpstreamSense
b3339	3469604-UpstreamSense,3469605-UpstreamSense
b3339	3469333-UpstreamSense,3469320-UpstreamSense,3469316-UpstreamSense,3469330-UpstreamSense,3469338-UpstreamSense,3469319-UpstreamSense,3469335-UpstreamSense,3469340-UpstreamSense,3469331-UpstreamSense,3469329-UpstreamSense,3469337-UpstreamSense,3469336-UpstreamSense,3469334-UpstreamSense,3469327-UpstreamSense
b3339	3469359-UpstreamSense,3469360-UpstreamSense,3469353-Upstream Sense Gene,3469365-UpstreamSense
b3339	3469442-UpstreamSense,3469443-UpstreamSense
b0565	584535-IntraSense
b0565	584621-IntraSense
b0565	584603-IntraSense,584601-IntraSense,584606-IntraSense,584605-IntraSense
b0565	584886-UpstreamSense,584888-UpstreamSense,584887-UpstreamSense,584885-UpstreamSense,584887-Upstream Sense Gene
b3059	3202677-UpstreamSense,3202678-Upstream Sense Gene
b1454	1524249-Upstream Sense Gene,1524249-Upstream Sense Gene
b3186	3331233-Intra Sense Gene
b3186	3331424-Upstream Sense Gene
b3186	3331539-Upstream Sense Gene,3331529-Upstream Sense Gene
b3778	3958672-Upstream Sense Gene
b0539	565840-UpstreamSense
b3870	4056129-Upstream Sense Gene
b3870	4056245-Upstream Sense Gene
b3870	4056059-Upstream Sense Gene,4056078-UpstreamSense,4056079-UpstreamSense,4056068-Upstream Sense Gene,4056075-UpstreamSense
b3870	4056109-Upstream Sense Gene,4056097-Upstream Sense Gene,4056101-Upstream Sense Gene,4056093-Upstream Sense Gene,4056095-Upstream Sense Gene
b1757	1837464-Upstream Sense Gene
b3654	3826944-Upstream Sense Gene
b1376	1433665-Upstream Sense Gene
b0884	925619-Upstream Sense Gene
b2715	2837675-Intra Sense Gene
b0591	622168-IntraSense
b4020	4226414-Intra Sense Gene
b4020	4225626-Upstream Sense Gene,4225624-Upstream Sense Gene
b2672	2798143-Upstream Sense Gene,2798143-UpstreamSense,2798141-Upstream Sense Gene
b1421	1490466-Upstream Sense Gene
b3498	3642097-IntraSense
b3498	3643272-UpstreamSense,3643272-Upstream Sense Gene
b1655	1732075-Upstream Sense Gene
b2914	3057374-Upstream Sense Gene
b1696	1777357-Upstream Sense Gene
b2826	2962666-Upstream Sense Gene
b2826	2962217-Upstream Sense Gene
b2323	2439627-Upstream Sense Gene
b2323	2438867-IntraSense,2438869-IntraSense
b2323	2438596-IntraSense,2438594-IntraSense,2438593-IntraSense,2438598-IntraSense
b4469	3159352-UpstreamSense
b0814	849434-UpstreamSense
b0814	849642-UpstreamSense,849641-UpstreamSense,849640-UpstreamSense,849640-Upstream Sense Gene,849641-Upstream Sense Gene
b4529	1439047-UpstreamSense,1439047-Upstream Sense Gene
b0687	712403-IntraSense
b0687	712139-UpstreamSense,712140-UpstreamSense
b1343	1407307-Upstream Sense Gene
b1343	1407534-Upstream Sense Gene
b3925	4113626-Upstream Sense Gene
b3925	4113666-Upstream Sense Gene
b3925	4113919-Upstream Sense Gene
b2289	2403849-IntraSense
b2289	2405034-Divergent
b2289	2404657-UpstreamSense,2404663-UpstreamSense
b4238	4460549-Intra Sense Gene
b3426	3559994-Upstream Sense Gene,3559994-Upstream Sense Gene
b4606	2588907-UpstreamSense
b4606	2588992-UpstreamSense
b1448	1516897-Upstream Sense Gene
b4271	4495703-IntraSense
b0772	806547-UpstreamSense,806545-UpstreamSense,806546-Upstream Sense Gene,806546-UpstreamSense
b0573	596169-UpstreamSense,596165-UpstreamSense,596166-UpstreamSense,596168-UpstreamSense,596164-UpstreamSense
b0573	596126-UpstreamSense,596127-UpstreamSense
b1912	1990802-Upstream Sense Gene
b3886	4074181-UpstreamSense
b3701	3879863-IntraSense,3879864-IntraSense
b2910	3053511-UpstreamSense,3053515-Upstream Sense Gene,3053510-UpstreamSense,3053512-UpstreamSense
b2141	2228625-UpstreamSense,2228625-Upstream Sense Gene
b4259	4482503-Upstream Sense Gene
b1633	1709117-Upstream Sense Gene
b0342	361344-Upstream Sense Gene
b4155	4380641-Upstream Sense Gene,4380641-Upstream Sense Gene
b0215	235937-UpstreamSense
b0215	236022-UpstreamSense,236021-UpstreamSense,236027-UpstreamSense
b3862	4044649-Upstream Sense Gene
b3123	3268615-Upstream Sense Gene
b3123	3268780-Upstream Sense Gene
b1203	1257094-Upstream Sense Gene
b1203	1257105-Upstream Sense Gene
b0060	65803-Upstream Sense Gene
b0969	1030110-UpstreamSense,1030114-UpstreamSense,1030111-UpstreamSense
b1688	1767272-Intra Sense Gene
b0469	490534-Upstream Sense Gene,490539-Upstream Sense Gene
b0382	400586-Upstream Sense Gene,400586-Upstream Sense Gene
b2113	2192221-UpstreamSense,2192222-UpstreamSense,2192216-Upstream Sense Gene,2192216-UpstreamSense,2192215-UpstreamSense
b0484	510635-UpstreamSense
b4056	4268237-Upstream Sense Gene
b3776	3958347-Upstream Sense Gene
b1750	1831369-UpstreamSense
b1876	1958029-Upstream Sense Gene
b2137	2225318-Upstream Sense Gene
b1923	2001699-UpstreamSense
b1923	2000723-IntraSense
b1923	2001325-IntraSense
b3774	3955939-UpstreamSense
b3774	3957152-IntraSense,3957159-IntraSense
b2392	2510606-Intra Sense Gene
b2199	2294368-Upstream Sense Gene
b4024	4231304-UpstreamSense
b4024	4231120-IntraSense
b4024	4231316-Upstream Sense Gene
b4024	4231143-IntraSense,4231138-IntraSense,4231141-IntraSense
b0662	694300-UpstreamSense,694300-Upstream Sense Gene
b0444	464792-Upstream Sense Gene
b0376	395533-UpstreamSense,395543-Upstream Sense Gene
b1594	1666614-Upstream Sense Gene
b3181	3326874-Upstream Sense Gene
b0034	34590-IntraSense
b0220	240334-Upstream Sense Gene
b2683	2808011-Upstream Sense Gene
b4255	4476468-UpstreamSense,4476467-Upstream Sense Gene
b2935	3079731-Upstream Sense Gene
b2935	3078092-Intra Sense Gene
b2935	3079675-Upstream Sense Gene
b2935	3079565-Upstream Sense Gene
b0811	847270-UpstreamSense
b2042	2112373-Upstream Sense Gene,2112375-Upstream Sense Gene
b3360	3488873-Upstream Sense Gene
b0819	854529-IntraSense
b0819	855011-Upstream Sense Gene
b0458	478513-Upstream Sense Gene,478512-UpstreamSense,478509-Upstream Sense Gene
b3418	3553577-IntraSense
b3418	3551686-IntraSense,3551687-IntraSense
b3418	3552952-IntraSense,3552953-IntraSense
b4396	4633376-UpstreamSense
b4396	4633164-Intra Sense Gene
b1789	1872347-Upstream Sense Gene
b1020	1084315-IntraSense
b2464	2576627-Upstream Sense Gene
b1590	1662163-Intra Sense Gene
b3730	3913348-UpstreamSense
b3730	3913244-UpstreamSense,3913245-Upstream Sense Gene
b3225	3371635-Upstream Sense Gene,3371642-Upstream Sense Gene
b0307	321611-UpstreamSense
b3291	3436021-Upstream Sense Gene,3436021-Upstream Sense Gene
b2237	2347609-Upstream Sense Gene
b0721	754178-UpstreamSense,754178-Upstream Sense Gene
b1482	1554629-Upstream Sense Gene
b0473	495084-IntraSense
b0473	494299-Upstream Sense Gene
b0925	980153-Upstream Sense Gene
b2501	2621000-Upstream Sense Gene
b4292	4515815-Upstream Sense Gene
b1476	1549327-Upstream Sense Gene
b0452	474890-Upstream Sense Gene
b0452	474425-Upstream Sense Gene,474425-Upstream Sense Gene
b0465	488860-IntraSense
b0465	485713-Upstream Sense Gene,485713-Upstream Sense Gene
b3409	3538485-IntraSense
b3409	3540217-IntraSense
b3409	3538713-Intra Sense Gene
b3472	3607940-Upstream Sense Gene,3607940-Upstream Sense Gene
b0940	998406-UpstreamSense
b3673	3851359-Upstream Sense Gene
b2925	3069279-UpstreamSense
b2925	3068899-IntraSense
b2925	3068935-IntraSense
b2925	3069002-IntraSense
b2925	3069249-UpstreamSense,3069255-Upstream Sense Gene,3069256-UpstreamSense,3069262-UpstreamSense
b1582	1653726-Upstream Sense Gene
b2203	2297044-Upstream Sense Gene
b0145	160657-Upstream Sense Gene
b0145	160768-Upstream Sense Gene
b1814	1894907-Upstream Sense Gene
b2369	2481652-UpstreamSense
b1987	2059089-Upstream Sense Gene
b2837	2974591-Upstream Sense Gene
b3487	3628952-SupraUpstreamSense
b3487	3628827-Upstream Sense Gene
b1824	1905640-Upstream Sense Gene,1905641-Upstream Sense Gene
b0761	793881-Upstream Sense Gene
b2696	2817211-UpstreamSense
b2696	2817274-Upstream Sense Gene
b2696	2817295-UpstreamSense,2817298-Upstream Sense Gene
b3072	3217140-UpstreamSense
b3611	3783020-UpstreamSense
b3611	3783070-Upstream Sense Gene,3783067-Upstream Sense Gene
b0122	136975-Upstream Sense Gene
b3237	3382698-Upstream Sense Gene
b0781	816137-UpstreamSense,816136-Upstream Sense Gene
b0781	816051-UpstreamSense,816050-UpstreamSense,816049-UpstreamSense
b4473	3431872-Upstream Sense Gene
b2869	3003870-Upstream Sense Gene,3003870-Upstream Sense Gene
b1535	1621901-UpstreamSense,1621901-Upstream Sense Gene
b1439	1508002-Upstream Sense Gene
b2595	2734047-UpstreamSense
b2595	2734351-IntraSense
b2595	2734367-IntraSense
b2595	2734636-IntraSense
b2595	2734571-IntraSense,2734577-IntraSense,2734583-IntraSense
b2595	2734107-UpstreamSense,2734106-Upstream Sense Gene
b1085	1143471-UpstreamSense
b3097	3246577-Upstream Sense Gene
b3210	3349938-IntraSense
b3210	3351071-UpstreamSense,3351071-Upstream Sense Gene
b2410	2524948-UpstreamSense
b3396	3520848-Upstream Sense Gene
b3207	3346447-UpstreamSense
b1281	1339894-Upstream Sense Gene
b3461	3599027-Upstream Sense Gene
b3461	3598886-UpstreamSense,3598885-UpstreamSense,3598893-UpstreamSense
b1276	1333804-Upstream Sense Gene
b1276	1333850-Upstream Sense Gene
b3266	3415245-Intra Sense Gene
b2575	2710766-Upstream Sense Gene
b3764	3946081-UpstreamSense
b2617	2751627-UpstreamSense
b2617	2751577-Upstream Sense Gene
b2617	2751610-UpstreamSense,2751616-UpstreamSense
b2844	2983635-Upstream Sense Gene
b3941	4130191-Upstream Sense Gene
b2828	2964138-Upstream Sense Gene
b2009	2079331-Upstream Sense Gene
b0447	467581-UpstreamSense
b2830	2967018-Upstream Sense Gene
b4212	4432106-UpstreamSense,4432106-Upstream Sense Gene
b3864	4047922-UpstreamSense
b0513	539583-Upstream Sense Gene
b2508	2632109-Upstream Sense Gene
b2508	2632129-Upstream Sense Gene,2632120-UpstreamSense,2632127-UpstreamSense,2632122-Upstream Sense Gene
b0957	1018343-IntraSense
b0957	1018368-IntraSense
b0957	1019154-IntraSense
b0957	1018872-Intra Sense Gene
b0957	1019171-Intra Sense Gene
b0957	1019362-Upstream Sense Gene
b0957	1019449-Upstream Sense Gene
b0957	1019409-UpstreamSense,1019409-Upstream Sense Gene
b3175	3320487-Upstream Sense Gene
b3175	3320609-Upstream Sense Gene
b3175	3320633-Upstream Sense Gene
b2661	2789177-Upstream Sense Gene
b3639	3810724-Upstream Sense Gene
b3002	3147518-Upstream Sense Gene
b1993	2063770-Upstream Sense Gene
b0125	141361-Upstream Sense Gene,141361-UpstreamSense,141360-UpstreamSense
b3599	3770212-Upstream Sense Gene
b1740	1820756-IntraSense
b1740	1820460-UpstreamSense,1820454-Upstream Sense Gene
b2912	3054217-Upstream Sense Gene
b2912	3053996-UpstreamSense,3054006-UpstreamSense
b2051	2124585-Upstream Sense Gene
b0606	639346-IntraSense,639347-IntraSense
b3987	4179160-UpstreamSense
b3987	4179950-IntraSense
b3987	4180220-IntraSense
b3987	4182392-IntraSense
b3987	4181884-Intra Sense Gene
b3987	4178839-Upstream Sense Gene
b1205	1258161-IntraSense
b1205	1257961-Upstream Sense Gene,1257961-UpstreamSense
b4042	4254480-UpstreamSense
b4042	4254629-Upstream Sense Gene
b2395	2515900-Upstream Sense Gene
b2313	2428821-Upstream Sense Gene
b3765	3948194-UpstreamSense
b3942	4131813-UpstreamSense,4131811-UpstreamSense,4131812-UpstreamSense
b3367	3494988-UpstreamSense
b0411	431314-Upstream Sense Gene
b0411	431302-Upstream Sense Gene
b0292	309343-Upstream Sense Gene
b0292	309318-Upstream Sense Gene
b1880	1964239-Upstream Sense Gene
b3196	3338235-Upstream Sense Gene
b1619	1696147-Upstream Sense Gene
b4291	4513535-IntraSense
b4291	4514731-Upstream Sense Gene
b4240	4464230-Upstream Sense Gene
b4240	4464219-Upstream Sense Gene
b1264	1321132-UpstreamSense
b1264	1319906-IntraSense
b0418	435696-Upstream Sense Gene
b2586	2722163-Upstream Sense Gene
b1446	1515636-UpstreamSense
b3963	4159122-Upstream Sense Gene
b3963	4159045-Upstream Sense Gene
b3781	3963673-UpstreamSense
b3781	3963714-UpstreamSense
b3781	3963763-UpstreamSense
b1635	1712342-Upstream Sense Gene
b0180	202079-UpstreamSense,202073-UpstreamSense,202075-UpstreamSense,202083-UpstreamSense,202076-Upstream Sense Gene,202081-UpstreamSense,202072-UpstreamSense,202082-UpstreamSense,202071-UpstreamSense,202074-UpstreamSense,202066-UpstreamSense
b1100	1155859-Upstream Sense Gene
b1100	1155975-Upstream Sense Gene
b1890	1974744-IntraSense
b1890	1975229-Upstream Sense Gene
b2542	2670481-IntraSense,2670482-IntraSense
b1651	1725838-Upstream Sense Gene
b1673	1750586-IntraSense
b1452	1521394-Upstream Sense Gene
b1452	1521248-Upstream Sense Gene
b4058	4271956-UpstreamSense,4271956-Upstream Sense Gene
b1223	1277155-Upstream Sense Gene
b3157	3299390-Upstream Sense Gene
b3157	3299323-UpstreamSense,3299324-UpstreamSense,3299323-Upstream Sense Gene
b1955	2023610-Upstream Sense Gene
b3697	3874999-UpstreamSense,3874999-Upstream Sense Gene,3875000-UpstreamSense,3874998-UpstreamSense
b3506	3651959-UpstreamSense
b3826	4008033-UpstreamSense
b2232	2337562-UpstreamSense
b2172	2264236-UpstreamSense
b0680	705282-UpstreamSense,705285-UpstreamSense,705286-UpstreamSense,705284-UpstreamSense,705293-UpstreamSense,705287-UpstreamSense,705283-UpstreamSense,705301-UpstreamSense
b0812	848173-UpstreamSense,848172-Upstream Sense Gene
b0754	785113-IntraSense
b0754	785187-IntraSense
b0754	784813-UpstreamSense,784821-UpstreamSense,784814-Upstream Sense Gene,784816-UpstreamSense,784815-UpstreamSense,784822-UpstreamSense,784820-UpstreamSense,784814-UpstreamSense,784831-UpstreamSense,784830-UpstreamSense
b2290	2405533-Upstream Sense Gene
b1101	1157863-IntraSense
b1101	1158120-IntraSense
b1101	1157126-Upstream Sense Gene
b1101	1156990-Upstream Sense Gene
b4162	4389584-UpstreamSense,4389592-UpstreamSense
b3128	3273229-Upstream Sense Gene
b3785	3966887-Upstream Sense Gene
b3495	3637960-UpstreamSense
b3495	3638149-UpstreamSense
b3495	3638253-IntraSense
b3495	3638007-UpstreamSense,3638006-Upstream Sense Gene,3638009-Upstream Sense Gene,3638008-UpstreamSense
b3495	3638234-IntraSense,3638235-IntraSense
b3495	3638442-IntraSense,3638446-IntraSense,3638448-IntraSense,3638441-IntraSense,3638447-IntraSense
b3495	3638021-Upstream Sense Gene,3638023-Upstream Sense Gene
b1076	1132065-IntraSense,1132066-IntraSense
b1036	1099519-Upstream Sense Gene
b1944	2017608-Upstream Sense Gene
b4217	4437436-UpstreamSense
b3179	3326102-Upstream Sense Gene
b3117	3264079-Upstream Sense Gene
b3117	3264093-Upstream Sense Gene
b1866	1948627-Upstream Sense Gene
b1866	1948641-Upstream Sense Gene,1948640-Upstream Sense Gene
b2966	3107546-UpstreamSense
b1118	1176055-Upstream Sense Gene
b1072	1130109-Upstream Sense Gene
b0200	222806-Upstream Sense Gene
b2197	2293591-Upstream Sense Gene
b3024	3167732-Upstream Sense Gene
b3154	3297995-Upstream Sense Gene
b4450	3348599-Upstream Sense Gene
b1658	1735712-Upstream Sense Gene
b3857	4039979-Upstream Sense Gene
b1624	1702355-Upstream Sense Gene
b2677	2803058-IntraSense
b1399	1461534-UpstreamSense
b1543	1630738-Divergent,1630740-Divergent
b2231	2336397-IntraSense
b2231	2337477-Upstream Sense Gene,2337471-Upstream Sense Gene,2337461-Upstream Sense Gene
b1540	1625917-Upstream Sense Gene
b1540	1626350-Upstream Sense Gene
b3916	4105443-UpstreamSense
b3916	4105846-IntraSense
b3916	4105900-IntraSense
b3916	4105542-UpstreamSense,4105547-Upstream Sense Gene,4105561-UpstreamSense,4105542-Upstream Sense Gene,4105562-UpstreamSense,4105548-UpstreamSense,4105553-Upstream Sense Gene,4105548-Upstream Sense Gene
b3916	4105497-Upstream Sense Gene,4105497-UpstreamSense
b1119	1177649-Upstream Sense Gene
b2320	2435905-UpstreamSense
b2320	2435541-IntraSense
b3231	3376692-UpstreamSense
b3231	3376830-Upstream Sense Gene
b3231	3376748-Upstream Sense Gene
b3231	3376804-Upstream Sense Gene
b1783	1864789-Upstream Sense Gene
b3553	3715310-UpstreamSense,3715310-Upstream Sense Gene
b3459	3595981-Upstream Sense Gene
b0655	687066-UpstreamSense
b0118	131519-Upstream Sense Gene
b0118	131662-Upstream Sense Gene
b0386	404910-Upstream Sense Gene
b1424	1495714-IntraSense
b3652	3823206-Upstream Sense Gene
b0313	328585-Upstream Sense Gene,328585-Upstream Sense Gene
b0104	113396-UpstreamSense,113399-Upstream Sense Gene
b1677	1755531-IntraSense
b1677	1755407-UpstreamSense,1755407-Upstream Sense Gene,1755408-UpstreamSense
b2415	2531630-UpstreamSense
b2415	2531521-UpstreamSense,2531522-UpstreamSense,2531529-UpstreamSense,2531523-UpstreamSense
b2415	2531714-UpstreamSense,2531713-UpstreamSense,2531710-UpstreamSense
b0119	134339-UpstreamSense,134339-Upstream Sense Gene
b0926	982271-UpstreamSense
b0926	982172-Upstream Sense Gene
b0926	982246-Upstream Sense Gene,982246-UpstreamSense,982244-Upstream Sense Gene
b4233	4453783-Upstream Sense Gene
b1958	2027413-UpstreamSense
b1958	2026919-Intra Sense Gene
b1243	1298962-UpstreamSense
b1243	1299002-UpstreamSense
b1243	1299071-UpstreamSense
b1243	1299616-IntraSense
b1243	1298694-Upstream Sense Gene
b1243	1299035-UpstreamSense,1299035-Upstream Sense Gene
b1243	1299486-IntraSense,1299497-IntraSense,1299488-IntraSense,1299483-IntraSense,1299489-IntraSense,1299490-IntraSense,1299481-IntraSense,1299484-IntraSense,1299492-IntraSense,1299485-IntraSense,1299478-IntraSense,1299491-IntraSense,1299476-IntraSense,1299479-IntraSense,1299480-IntraSense,1299477-IntraSense,1299495-IntraSense,1299496-IntraSense,1299482-IntraSense,1299493-IntraSense,1299487-IntraSense
b1243	1299089-UpstreamSense,1299096-UpstreamSense,1299099-UpstreamSense,1299100-UpstreamSense
b0351	372258-IntraSense
b2091	2171341-Upstream Sense Gene
b2091	2171306-Upstream Sense Gene
b2146	2232008-Upstream Sense Gene
b0755	786893-UpstreamSense
b0755	786834-Upstream Sense Gene
b0755	786854-UpstreamSense,786855-Upstream Sense Gene,786855-UpstreamSense
b2028	2097989-Upstream Sense Gene
b2028	2097782-Upstream Sense Gene
b0131	146754-UpstreamSense
b4558	3992442-Upstream Sense Gene
b3540	3701033-UpstreamSense
b3540	3701126-UpstreamSense
b2906	3050055-IntraSense
b2957	3098773-Upstream Sense Gene
b3644	3814671-Upstream Sense Gene
b2133	2220176-UpstreamSense
b0439	458035-UpstreamSense,458038-UpstreamSense,458033-UpstreamSense,458039-UpstreamSense,458037-UpstreamSense,458036-Upstream Sense Gene,458036-UpstreamSense,458042-UpstreamSense
b1844	1924124-UpstreamSense,1924123-UpstreamSense,1924120-UpstreamSense,1924125-UpstreamSense,1924122-UpstreamSense,1924121-UpstreamSense,1924128-Upstream Sense Gene
b3983	4176390-Upstream Sense Gene
b3983	4176412-Upstream Sense Gene
b3983	4176377-Upstream Sense Gene,4176377-Upstream Sense Gene
b0403	422282-IntraSense
b2013	2083576-Upstream Sense Gene
b0801	835541-UpstreamSense,835541-Upstream Sense Gene
b2211	2306646-Upstream Sense Gene
b3710	3889612-Upstream Sense Gene
b2989	3136722-Upstream Sense Gene
b3212	3352533-UpstreamSense
b3212	3353650-Intra Sense Gene
b2218	2315476-IntraSense
b3967	4163629-Intra Sense Gene
b3967	4163423-Upstream Sense Gene
b1853	1934613-UpstreamSense,1934612-UpstreamSense,1934614-UpstreamSense
b2810	2941477-IntraSense,2941478-IntraSense,2941476-IntraSense
b2780	2906901-IntraSense
b2780	2907738-UpstreamSense,2907735-Upstream Sense Gene,2907735-UpstreamSense,2907737-UpstreamSense,2907728-UpstreamSense
b3750	3933715-Intra Sense Gene
b1927	2004156-Upstream Sense Gene
b1128	1187488-UpstreamSense,1187490-UpstreamSense
b2478	2597806-UpstreamSense,2597805-Upstream Sense Gene
b4199	4422866-UpstreamSense
b1924	2001860-UpstreamSense,2001866-UpstreamSense
b3755	3939377-UpstreamSense
b3755	3939759-Upstream Sense Gene
b1727	1807436-Upstream Sense Gene
b1727	1807348-Upstream Sense Gene
b2518	2642935-Upstream Sense Gene
b3524	3676555-Upstream Sense Gene
b3524	3676403-UpstreamSense,3676400-Upstream Sense Gene
b2292	2408646-IntraSense
b2292	2409118-IntraSense
b2292	2407963-IntraSense,2407964-IntraSense
b4207	4426931-Upstream Sense Gene
b2494	2614048-Upstream Sense Gene
b1897	1980464-UpstreamSense,1980466-UpstreamSense
b2249	2361677-Upstream Sense Gene
b1234	1288329-UpstreamSense
b1234	1288233-Upstream Sense Gene
b0450	471781-UpstreamSense
b4111	4328343-UpstreamSense
b4111	4329567-Intra Sense Gene
b3935	4124858-Upstream Sense Gene
b0918	969867-UpstreamSense
b0159	179338-UpstreamSense
b0159	179153-Upstream Sense Gene
b1675	1753188-UpstreamSense,1753189-UpstreamSense
b0020	18486-Upstream Sense Gene
b0472	493598-Upstream Sense Gene
b2096	2174679-IntraSense
b2096	2174806-IntraSense
b2096	2175093-IntraSense
b2096	2175256-UpstreamSense,2175255-Upstream Sense Gene,2175255-UpstreamSense,2175260-Upstream Sense Gene,2175257-UpstreamSense
b0391	407375-Upstream Sense Gene,407372-Upstream Sense Gene
b2764	2889985-Upstream Sense Gene
b0112	120919-IntraSense
b0112	121677-Upstream Sense Gene
b0727	760611-UpstreamSense
b0727	760668-UpstreamSense,760669-UpstreamSense,760671-UpstreamSense,760673-UpstreamSense,760670-UpstreamSense,760672-UpstreamSense
b0727	761073-IntraSense,761072-Intra Sense Gene
b0287	302198-UpstreamSense
b0287	302183-UpstreamSense,302182-UpstreamSense,302181-UpstreamSense
b1646	1722683-Upstream Sense Gene
b1646	1722703-Upstream Sense Gene
b4052	4262306-Upstream Sense Gene
b0881	922054-UpstreamSense
b0881	922070-UpstreamSense
b1902	1984821-UpstreamSense
b1902	1985031-IntraSense
b0174	194784-Upstream Sense Gene
b0174	194901-Upstream Sense Gene
b0946	1005075-Upstream Sense Gene
b0956	1017682-Upstream Sense Gene,1017682-UpstreamSense
b2492	2612841-Convergent
b2023	2092550-UpstreamSense
b1719	1800661-UpstreamSense
b1719	1799194-IntraSense
b1719	1800752-Upstream Sense Gene
b1719	1800649-UpstreamSense,1800647-UpstreamSense,1800648-UpstreamSense,1800650-UpstreamSense
b0683	709945-UpstreamSense
b0683	710048-Upstream Sense Gene
b3222	3368589-Upstream Sense Gene
b0871	910299-UpstreamSense,910299-Upstream Sense Gene
b2019	2087989-UpstreamSense
b2019	2088663-IntraSense
b2019	2088013-UpstreamSense,2088023-UpstreamSense,2088014-UpstreamSense,2088018-UpstreamSense,2088015-UpstreamSense,2088005-UpstreamSense,2088020-UpstreamSense,2088016-UpstreamSense,2088004-UpstreamSense,2088017-UpstreamSense
b2019	2088161-Upstream Sense Gene,2088163-Upstream Sense Gene
b3729	3911848-Upstream Sense Gene
b3729	3911789-Upstream Sense Gene
b2620	2752854-Upstream Sense Gene
b1304	1366062-UpstreamSense,1366063-UpstreamSense
b3985	4178042-UpstreamSense
b3985	4177646-Upstream Sense Gene
b3985	4177908-Upstream Sense Gene
b3985	4177986-Upstream Sense Gene
b3985	4177958-Upstream Sense Gene
b3985	4177871-Upstream Sense Gene
b3985	4177802-UpstreamSense,4177804-Upstream Sense Gene,4177803-Upstream Sense Gene,4177803-UpstreamSense,4177802-Upstream Sense Gene
b1192	1242330-Upstream Sense Gene
b0238	255918-UpstreamSense
b0155	175074-UpstreamSense
b0155	175012-UpstreamSense,175011-Upstream Sense Gene
b0155	174931-UpstreamSense,174933-UpstreamSense
b3147	3291391-UpstreamSense
b3147	3291292-Upstream Sense Gene
b3147	3291406-Upstream Sense Gene
b0478	502515-Upstream Sense Gene,502520-Upstream Sense Gene
b3510	3654814-Upstream Sense Gene
b3233	3378204-Upstream Sense Gene
b3233	3378234-UpstreamSense,3378239-UpstreamSense
b3233	3378148-UpstreamSense,3378148-Upstream Sense Gene
b0796	829893-UpstreamSense,829890-Upstream Sense Gene
b1082	1137576-UpstreamSense
b3894	4083714-Intra Sense Gene
b3894	4083954-Upstream Sense Gene,4083953-Upstream Sense Gene
b3894	4083986-UpstreamSense,4083987-UpstreamSense
b1821	1903486-UpstreamSense
b0930	988261-Upstream Sense Gene,988267-Upstream Sense Gene
b1251	1308916-Upstream Sense Gene
b3891	4079351-UpstreamSense
b3891	4079109-IntraSense
b1971	2037773-IntraSense
b0252	267254-Upstream Sense Gene
b1200	1250069-UpstreamSense
b1200	1249638-IntraSense
b1200	1250130-Upstream Sense Gene
b4595	1306787-UpstreamSense,1306787-Upstream Sense Gene
b1601	1671914-Upstream Sense Gene,1671914-Upstream Sense Gene
b0911	961116-UpstreamSense
b0911	961037-Upstream Sense Gene
b0911	961150-Upstream Sense Gene
b0911	962460-IntraSense,962459-IntraSense,962463-IntraSense,962464-IntraSense
b2611	2746381-IntraSense
b2611	2745953-Upstream Sense Gene
b2611	2745479-Upstream Sense Gene
b0085	93083-Upstream Sense Gene
b1064	1123304-UpstreamSense
b3957	4151720-IntraSense
b1103	1160895-Upstream Sense Gene
b1461	1531054-UpstreamSense
b3229	3375504-UpstreamSense
b3229	3375588-UpstreamSense,3375587-Upstream Sense Gene
b3907	4098600-Upstream Sense Gene
b3907	4098907-Upstream Sense Gene
b2463	2576520-UpstreamSense,2576517-Upstream Sense Gene
b2068	2145583-UpstreamSense,2145583-Upstream Sense Gene
b4078	4295172-Upstream Sense Gene
b2700	2822571-Upstream Sense Gene
b2214	2309793-Upstream Sense Gene
b2214	2310018-Upstream Sense Gene
b0839	879841-Upstream Sense Gene
b0839	879858-Upstream Sense Gene
b0405	424210-Upstream Sense Gene
b2329	2445650-UpstreamSense
b2329	2445525-Upstream Sense Gene
b3936	4124936-UpstreamSense,4124931-Upstream Sense Gene
b2233	2341060-IntraSense,2341061-IntraSense
b2944	3087389-Upstream Sense Gene
b0929	985304-IntraSense
b0929	985537-IntraSense
b0929	985990-IntraSense
b0929	986315-UpstreamSense,986315-Upstream Sense Gene,986314-UpstreamSense
b0432	450877-Upstream Sense Gene
b3365	3492009-Upstream Sense Gene,3492009-Upstream Sense Gene
b2697	2820046-UpstreamSense
b2697	2820112-UpstreamSense,2820112-Upstream Sense Gene
b4154	4380332-UpstreamSense
b4154	4380437-UpstreamSense,4380436-UpstreamSense,4380439-UpstreamSense,4380437-Upstream Sense Gene,4380440-UpstreamSense,4380441-UpstreamSense,4380438-UpstreamSense
b4154	4380421-UpstreamSense,4380421-Upstream Sense Gene
b4154	4380346-UpstreamSense,4380356-UpstreamSense
b0835	877293-Upstream Sense Gene,877293-Upstream Sense Gene
b3780	3963653-Upstream Sense Gene
b3823	4005749-Upstream Sense Gene
b4043	4255110-Upstream Sense Gene
b1325	1386898-Upstream Sense Gene
b0791	823824-Upstream Sense Gene
b3105	3252255-Upstream Sense Gene,3252264-Upstream Sense Gene
b4129	4352756-Upstream Sense Gene
b4129	4352768-Upstream Sense Gene
b4129	4352825-Upstream Sense Gene,4352828-UpstreamSense,4352819-Upstream Sense Gene
b0888	931300-Upstream Sense Gene,931301-Upstream Sense Gene
b0347	367618-UpstreamSense
b4069	4285413-Upstream Sense Gene
b0958	1020172-UpstreamSense,1020165-Upstream Sense Gene
b0467	490112-Upstream Sense Gene
b2964	3104258-Intra Sense Gene
b2924	3067893-Upstream Sense Gene
b1656	1733776-IntraSense
b1656	1733927-IntraSense
b1656	1733349-Upstream Sense Gene
b1656	1733362-UpstreamSense,1733363-UpstreamSense
b1656	1733379-UpstreamSense,1733380-UpstreamSense
b3703	3882255-Upstream Sense Gene,3882262-Upstream Sense Gene
b1526	1612804-UpstreamSense
b0007	7398-Intra Sense Gene
b3522	3672229-Intra Sense Gene
b4171	4397075-UpstreamSense
b2569	2705232-UpstreamSense,2705231-Upstream Sense Gene
b0637	668277-Upstream Sense Gene
b0637	668295-Upstream Sense Gene,668295-Upstream Sense Gene
b4178	4403678-Upstream Sense Gene
b4235	4456497-Intra Sense Gene
b4235	4455968-Upstream Sense Gene
b4116	4336044-Upstream Sense Gene
b0628	659524-Upstream Sense Gene
b4278	4501480-UpstreamSense
b4393	4630493-Upstream Sense Gene
b2300	2417830-Upstream Sense Gene
b4147	4373987-IntraSense
b4147	4373679-Upstream Sense Gene
b1136	1194231-UpstreamSense
b1136	1194242-UpstreamSense
b1136	1194575-IntraSense
b1136	1195230-IntraSense
b3405	3534707-UpstreamSense
b3739	3920513-Upstream Sense Gene
b3739	3920547-Upstream Sense Gene
b2496	2616827-UpstreamSense,2616826-Upstream Sense Gene
b0162	182446-Upstream Sense Gene,182446-Upstream Sense Gene
b2904	3047626-Upstream Sense Gene
b2904	3047785-Upstream Sense Gene
b2904	3047583-Upstream Sense Gene
b0019	18025-Intra Sense Gene
b0828	865760-Upstream Sense Gene
b0030	27264-Upstream Sense Gene,27263-Upstream Sense Gene,27263-UpstreamSense
b1152	1205565-IntraSense
b0953	1014926-UpstreamSense
b1983	2054841-UpstreamSense
b1983	2054863-UpstreamSense,2054873-UpstreamSense,2054877-UpstreamSense,2054862-UpstreamSense,2054874-UpstreamSense,2054876-UpstreamSense
b1634	1711653-IntraSense,1711656-IntraSense
b1879	1962712-IntraSense,1962713-IntraSense
b2092	2171971-Intra Sense Gene
b2092	2172228-Upstream Sense Gene
b2092	2172363-Upstream Sense Gene
b0454	475535-Upstream Sense Gene
b2601	2739223-UpstreamSense
b0932	989814-Upstream Sense Gene
b2948	3090922-UpstreamSense,3090923-UpstreamSense
b2948	3090848-UpstreamSense,3090849-UpstreamSense
b2817	2947067-Upstream Sense Gene
b1731	1811699-Upstream Sense Gene
b3528	3680931-Intra Sense Gene
b3528	3681521-Upstream Sense Gene
b3646	3816911-Upstream Sense Gene
b2021	2091303-Intra Sense Gene
b2688	2813258-IntraSense
b2688	2814606-Upstream Sense Gene
b2688	2814483-Upstream Sense Gene
b2688	2814775-Upstream Sense Gene
b0825	862933-Upstream Sense Gene
b3909	4099255-Upstream Sense Gene
b0759	791304-Upstream Sense Gene,791304-Upstream Sense Gene
b2027	2096355-Upstream Sense Gene
b3087	3235286-Upstream Sense Gene
b4022	4228360-Upstream Sense Gene
b1539	1625515-Upstream Sense Gene,1625515-UpstreamSense
b3310	3446243-Upstream Sense Gene
b3310	3446290-Upstream Sense Gene
b3310	3446213-Upstream Sense Gene
b3746	3929181-Upstream Sense Gene
b3746	3929154-Upstream Sense Gene
b0598	629081-UpstreamSense
b1126	1184883-Upstream Sense Gene
b1761	1840383-Upstream Sense Gene
b1761	1841081-IntraSense,1841087-IntraSense
b1761	1840331-UpstreamSense,1840332-Upstream Sense Gene,1840332-UpstreamSense
b3549	3711014-Upstream Sense Gene
b3617	3790599-Upstream Sense Gene
b1451	1521085-UpstreamSense
b1451	1521207-Upstream Sense Gene
b1228	1285492-Upstream Sense Gene
b1326	1388647-UpstreamSense
b1326	1388884-UpstreamSense
b3848	4030174-Upstream Sense Gene
b3848	4030513-Upstream Sense Gene
b3848	4030489-Upstream Sense Gene,4030481-Upstream Sense Gene
b3551	3714417-Upstream Sense Gene
b4054	4265105-UpstreamSense
b2581	2716576-UpstreamSense
b3806	3988975-UpstreamSense
b3806	3989081-UpstreamSense
b3806	3989267-IntraSense
b3806	3989092-UpstreamSense,3989094-UpstreamSense
b3806	3989022-UpstreamSense,3989023-Upstream Sense Gene
b3357	3484074-UpstreamSense
b3980	4173892-UpstreamSense
b3980	4173982-UpstreamSense
b3980	4174481-IntraSense
b3980	4174692-IntraSense
b3980	4174067-Upstream Sense Gene
b3980	4174620-IntraSense,4174617-IntraSense,4174614-IntraSense,4174616-IntraSense,4174610-IntraSense
b3980	4174348-IntraSense,4174355-IntraSense
b3980	4173949-UpstreamSense,4173951-UpstreamSense,4173940-UpstreamSense
b3388	3515055-IntraSense,3515057-IntraSense
b4261	4484035-Upstream Sense Gene
b0242	259133-Upstream Sense Gene
b0242	259592-Upstream Sense Gene
b0242	259576-UpstreamSense,259571-UpstreamSense,259573-UpstreamSense,259572-UpstreamSense,259574-UpstreamSense
b3476	3611651-Upstream Sense Gene
b2171	2263321-Upstream Sense Gene
b2171	2263436-UpstreamSense,2263442-UpstreamSense,2263437-UpstreamSense
b0621	655229-Upstream Sense Gene
b2665	2794835-UpstreamSense,2794834-Upstream Sense Gene
b4382	4616180-Upstream Sense Gene
b1298	1359076-Upstream Sense Gene,1359076-Upstream Sense Gene
b3496	3639614-Intra Sense Gene
b3496	3638890-Upstream Sense Gene
b1088	1145872-Upstream Sense Gene
b1088	1146015-Upstream Sense Gene
b1088	1146031-UpstreamSense,1146032-UpstreamSense
b0273	289564-UpstreamSense
b1249	1305918-IntraSense
b1249	1306031-Intra Sense Gene
b4355	4589656-Upstream Sense Gene
b3867	4049966-UpstreamSense
b1051	1113435-UpstreamSense
b1123	1182070-UpstreamSense
b1123	1181814-Intra Sense Gene
b1123	1182188-UpstreamSense,1182191-UpstreamSense
b0401	418705-Upstream Sense Gene,418712-Upstream Sense Gene
b3262	3410124-Intra Sense Gene
b2777	2903463-Upstream Sense Gene,2903463-Upstream Sense Gene
b0904	953145-IntraSense
b1062	1121869-Upstream Sense Gene
b3572	3737697-Upstream Sense Gene,3737695-Upstream Sense Gene
b1833	1914259-Upstream Sense Gene
b0678	702860-UpstreamSense
b0678	702929-UpstreamSense,702933-UpstreamSense
b2916	3057751-UpstreamSense
b3390	3517402-Upstream Sense Gene
b3390	3517304-Upstream Sense Gene
b0847	888168-IntraSense,888169-IntraSense,888167-IntraSense,888170-IntraSense
b2156	2246581-Upstream Sense Gene
b2156	2245632-Intra Sense Gene
b4443	2940720-Upstream Sense Gene
b0172	192814-UpstreamSense
b0056	58931-Intra Sense Gene
b0576	601152-Upstream Sense Gene,601150-Upstream Sense Gene
b1236	1290627-UpstreamSense,1290629-UpstreamSense
b3863	4044962-Upstream Sense Gene
b2504	2627274-UpstreamSense
b2752	2874389-Upstream Sense Gene
b3103	3250285-UpstreamSense,3250285-Upstream Sense Gene
b3994	4194323-UpstreamSense
b3994	4192848-Intra Sense Gene
b3499	3643349-Upstream Sense Gene
b3499	3643373-Upstream Sense Gene
b3592	3760003-Upstream Sense Gene
b3843	4022835-UpstreamSense
b1449	1517023-Upstream Sense Gene
b3807	3992106-Upstream Sense Gene
b0280	294844-UpstreamSense
b0684	710744-Upstream Sense Gene
b0684	710697-Upstream Sense Gene
b0293	309943-Upstream Sense Gene
b2598	2735403-UpstreamSense
b0822	859277-Upstream Sense Gene
b3869	4054643-UpstreamSense,4054644-UpstreamSense
b3869	4054624-UpstreamSense,4054625-UpstreamSense
b1640	1717654-UpstreamSense,1717655-UpstreamSense
b2997	3144385-Upstream Sense Gene,3144385-UpstreamSense,3144384-UpstreamSense
b2997	3144310-Upstream Sense Gene,3144309-Upstream Sense Gene
b1618	1695098-UpstreamSense,1695098-Upstream Sense Gene
b0529	557001-Upstream Sense Gene,557004-Upstream Sense Gene
b1906	1987535-UpstreamSense,1987533-UpstreamSense,1987534-UpstreamSense
b1729	1808906-UpstreamSense
b1182	1229202-IntraSense
b2288	2403071-Upstream Sense Gene
b2288	2403399-Upstream Sense Gene
b2288	2403363-Upstream Sense Gene
b2288	2403172-Upstream Sense Gene
b1685	1763170-IntraSense
b0096	106561-Upstream Sense Gene
b0096	106528-Upstream Sense Gene
b3148	3293455-UpstreamSense
b3148	3293466-IntraSense
b3255	3403195-Upstream Sense Gene
b3255	3403418-Upstream Sense Gene
b2980	3126225-Upstream Sense Gene
b2942	3085238-IntraSense
b2942	3085268-IntraSense
b4180	4407246-Upstream Sense Gene
b3648	3819409-UpstreamSense,3819411-UpstreamSense,3819424-UpstreamSense,3819419-UpstreamSense
b2126	2212689-Upstream Sense Gene
b0750	781575-IntraSense
b0750	781596-IntraSense
b0750	781282-Upstream Sense Gene
b0750	781224-UpstreamSense,781227-UpstreamSense,781236-UpstreamSense,781231-UpstreamSense,781235-UpstreamSense,781232-UpstreamSense,781237-UpstreamSense,781228-UpstreamSense,781229-UpstreamSense,781233-UpstreamSense,781238-UpstreamSense,781234-UpstreamSense,781226-UpstreamSense
b4025	4232186-IntraSense
b4025	4231749-Upstream Sense Gene,4231745-Upstream Sense Gene
b3425	3559879-Upstream Sense Gene
b3425	3559836-Upstream Sense Gene
b2556	2689362-UpstreamSense
b2556	2688699-Intra Sense Gene
b3236	3381910-Intra Sense Gene
b3236	3382431-Upstream Sense Gene
b3236	3382316-Upstream Sense Gene,3382315-Upstream Sense Gene
b4258	4481521-IntraSense
b4258	4481334-Intra Sense Gene
b4258	4481941-UpstreamSense,4481951-UpstreamSense,4481950-UpstreamSense,4481959-UpstreamSense
b2421	2537674-UpstreamSense
b2421	2537726-UpstreamSense
b1109	1165249-Upstream Sense Gene
b1109	1165275-UpstreamSense,1165275-Upstream Sense Gene
b1323	1385832-Intra Sense Gene
b3887	4074763-Upstream Sense Gene
b0272	288414-Upstream Sense Gene,288414-Upstream Sense Gene
b4239	4461779-Intra Sense Gene
b4239	4462781-Upstream Sense Gene
b1817	1899959-UpstreamSense
b0506	532188-UpstreamSense,532189-UpstreamSense
b0506	532207-UpstreamSense,532207-Upstream Sense Gene
b0485	511747-Intra Sense Gene
b1277	1337214-UpstreamSense,1337214-Upstream Sense Gene
b3919	4109564-Upstream Sense Gene
b3919	4109519-UpstreamSense,4109520-UpstreamSense,4109536-UpstreamSense,4109523-UpstreamSense,4109535-UpstreamSense,4109530-UpstreamSense,4109518-Upstream Sense Gene
b3919	4109592-UpstreamSense,4109592-Upstream Sense Gene,4109598-UpstreamSense
b1767	1848859-Upstream Sense Gene
b3702	3881983-Upstream Sense Gene
b3702	3881901-Upstream Sense Gene
b3556	3718113-Upstream Sense Gene
b3556	3717981-Upstream Sense Gene
b3556	3717942-Upstream Sense Gene
b3556	3717912-UpstreamSense,3717913-Upstream Sense Gene,3717913-UpstreamSense,3717912-Upstream Sense Gene,3717911-UpstreamSense,3717915-Upstream Sense Gene,3717914-Upstream Sense Gene,3717910-UpstreamSense,3717910-Upstream Sense Gene,3717911-Upstream Sense Gene
b3556	3717963-Upstream Sense Gene,3717968-Upstream Sense Gene
b2048	2120370-IntraSense
b0494	519304-Upstream Sense Gene
b4416	852270-UpstreamSense
b4150	4377218-Upstream Sense Gene
b4150	4377186-UpstreamSense,4377179-UpstreamSense,4377185-UpstreamSense
b1588	1658536-UpstreamSense
b1588	1660615-IntraSense
b3352	3479240-Upstream Sense Gene
b0865	903721-Upstream Sense Gene
b0865	903736-Upstream Sense Gene,903745-Upstream Sense Gene
b1557	1639739-UpstreamSense,1639739-Upstream Sense Gene
b1114	1173201-UpstreamSense
b1114	1173246-UpstreamSense,1173251-UpstreamSense
b2614	2748767-Upstream Sense Gene
b4142	4368639-Upstream Sense Gene
b4142	4368671-Upstream Sense Gene
b3526	3677415-UpstreamSense
b2521	2650471-Upstream Sense Gene
b2521	2650409-Upstream Sense Gene
b2521	2650490-UpstreamSense,2650491-UpstreamSense
b3635	3809198-Upstream Sense Gene
b3822	4003858-Upstream Sense Gene
b1356	1418265-UpstreamSense
b1356	1417853-IntraSense
b3709	3888353-Upstream Sense Gene
b3709	3887864-Upstream Sense Gene
b3709	3888195-Upstream Sense Gene
b2388	2507484-Upstream Sense Gene
b2388	2507469-UpstreamSense,2507469-Upstream Sense Gene
b2063	2135952-Upstream Sense Gene
b3972	4170057-UpstreamSense
b3712	3891875-UpstreamSense
b2682	2807591-Upstream Sense Gene
b2682	2807711-Upstream Sense Gene
b4166	4392112-Upstream Sense Gene
b0132	147583-IntraSense
b1612	1686471-Upstream Sense Gene
b1836	1919780-UpstreamSense
b2891	3034347-Upstream Sense Gene
b0577	603906-Upstream Sense Gene,603909-Upstream Sense Gene
b3938	4126489-Upstream Sense Gene
b4456	3984455-UpstreamSense
b2621	2753635-UpstreamSense
b2621	2753736-IntraSense
b2621	2753756-IntraSense
b2621	2753789-IntraSense,2753801-IntraSense,2753800-IntraSense,2753805-IntraSense,2753799-IntraSense,2753807-IntraSense,2753808-IntraSense
b2621	2753614-Upstream Sense Gene,2753610-Upstream Sense Gene,2753615-UpstreamSense,2753613-Upstream Sense Gene
b2621	2753868-IntraSense,2753855-IntraSense,2753847-IntraSense,2753869-IntraSense,2753848-IntraSense,2753870-IntraSense,2753852-IntraSense,2753849-IntraSense,2753851-IntraSense,2753839-IntraSense,2753865-IntraSense,2753842-IntraSense,2753853-IntraSense,2753859-IntraSense,2753833-IntraSense,2753837-IntraSense,2753874-IntraSense,2753854-IntraSense,2753861-IntraSense,2753875-IntraSense,2753872-IntraSense,…
b3164	3309271-UpstreamSense
b3164	3308305-IntraSense
b3164	3307549-IntraSense,3307550-IntraSense
b2264	2377303-UpstreamSense
b0196	220022-UpstreamSense
b0196	220074-Upstream Sense Gene
b0196	220034-Upstream Sense Gene
b0031	28289-UpstreamSense,28290-UpstreamSense,28287-UpstreamSense
b0848	889111-Upstream Sense Gene
b0369	388978-Upstream Sense Gene
b3321	3451312-UpstreamSense
b3321	3451461-Upstream Sense Gene
b2587	2722752-IntraSense
b2587	2722784-Intra Sense Gene
b2587	2723820-Upstream Sense Gene
b2532	2661289-Upstream Sense Gene,2661292-Upstream Sense Gene
b3612	3784156-Intra Sense Gene
b3612	3783263-UpstreamSense,3783249-UpstreamSense,3783256-UpstreamSense,3783252-UpstreamSense,3783255-Upstream Sense Gene,3783262-UpstreamSense,3783268-UpstreamSense,3783260-UpstreamSense,3783254-Upstream Sense Gene,3783251-UpstreamSense,3783253-UpstreamSense,3783250-UpstreamSense,3783261-UpstreamSense,3783254-UpstreamSense,3783255-UpstreamSense
b0699	728306-UpstreamSense,728295-UpstreamSense,728305-UpstreamSense
b4109	4326653-IntraSense
b1641	1718115-IntraSense
b1641	1717776-Upstream Sense Gene
b1641	1717802-Upstream Sense Gene,1717801-Upstream Sense Gene
b0763	794285-Upstream Sense Gene
b3341	3472204-Upstream Sense Gene
b3341	3472101-UpstreamSense,3472103-UpstreamSense
b0453	474530-Upstream Sense Gene
b4461	2746829-Upstream Sense Gene
b2573	2708252-UpstreamSense
b2573	2707928-Intra Sense Gene
b2573	2708183-Upstream Sense Gene
b2573	2708109-Upstream Sense Gene
b3782	3964185-Upstream Sense Gene
b3782	3964224-Upstream Sense Gene
b0170	191444-Intra Sense Gene
b0170	190857-Upstream Sense Gene
b0170	190676-Upstream Sense Gene
b0170	190819-Upstream Sense Gene,190820-Upstream Sense Gene
b2041	2110319-IntraSense
b4367	4603710-Upstream Sense Gene
b4243	4468967-UpstreamSense,4468969-Upstream Sense Gene
b1807	1889316-Upstream Sense Gene,1889320-UpstreamSense,1889319-UpstreamSense
b4065	4277939-UpstreamSense
b4065	4278590-Intra Sense Gene
b1414	1485228-UpstreamSense
b2310	2425959-UpstreamSense
b0023	21159-UpstreamSense
b0023	21208-UpstreamSense,21210-Upstream Sense Gene,21207-Upstream Sense Gene,21207-UpstreamSense
b0023	21119-UpstreamSense,21114-Upstream Sense Gene,21118-UpstreamSense
b0168	189545-UpstreamSense,189553-UpstreamSense
b3447	3584876-Upstream Sense Gene
b3591	3758770-Intra Sense Gene
b3591	3759323-Upstream Sense Gene
b1187	1234135-Upstream Sense Gene
b0893	938645-UpstreamSense
b0893	939001-IntraSense,939003-IntraSense
b0893	938588-UpstreamSense,938587-Upstream Sense Gene,938588-Upstream Sense Gene
b4033	4243381-UpstreamSense
b0008	8638-IntraSense
b0008	8203-Upstream Sense Gene,8191-UpstreamSense,8191-Upstream Sense Gene,8198-UpstreamSense,8193-Upstream Sense Gene
b0827	865617-Upstream Sense Gene
b3478	3614151-Upstream Sense Gene
b4037	4247522-Upstream Sense Gene
b4037	4247451-Upstream Sense Gene
b3473	3609681-Upstream Sense Gene
b3473	3609782-UpstreamSense,3609782-Upstream Sense Gene
b3364	3490541-Upstream Sense Gene,3490541-Upstream Sense Gene
b1055	1115996-Upstream Sense Gene
b1055	1116151-Intra Sense Gene
b1060	1120245-Upstream Sense Gene,1120245-Upstream Sense Gene
b0095	105677-IntraSense,105670-IntraSense,105669-IntraSense
b4252	4472859-UpstreamSense,4472850-UpstreamSense,4472852-UpstreamSense,4472859-Upstream Sense Gene
b0406	425279-UpstreamSense
b4125	4349708-Upstream Sense Gene
b1827	1907501-IntraSense
b3784	3965769-UpstreamSense
b3947	4139321-IntraSense
b0325	342062-Upstream Sense Gene
b1328	1389971-UpstreamSense
b0441	461077-Upstream Sense Gene
b0441	461043-Upstream Sense Gene
b3683	3861779-UpstreamSense
b0553	575565-Intra Sense Gene
b0527	555639-Intra Sense Gene
b1778	1860488-UpstreamSense
b1904	1986221-Upstream Sense Gene
b3075	3219459-Upstream Sense Gene
b3740	3921567-IntraSense
b0240	257810-Upstream Sense Gene,257812-Upstream Sense Gene
b0126	142703-Upstream Sense Gene,142703-UpstreamSense
b3934	4122532-UpstreamSense,4122533-UpstreamSense
b4226	4447669-Upstream Sense Gene
b4226	4447920-Upstream Sense Gene
b4226	4447709-Upstream Sense Gene,4447707-Upstream Sense Gene,4447704-Upstream Sense Gene,4447709-UpstreamSense
b4055	4267379-Upstream Sense Gene
b3883	4071737-Upstream Sense Gene
b1732	1811838-Upstream Sense Gene
b1997	2068232-Upstream Sense Gene,2068232-Upstream Sense Gene
b1753	1833335-Upstream Sense Gene
b1663	1742280-Intra Sense Gene
b1663	1741400-Upstream Sense Gene
b1241	1297316-UpstreamSense
b1241	1296435-IntraSense
b1241	1296689-IntraSense
b1241	1296914-IntraSense
b1241	1297374-UpstreamSense,1297361-UpstreamSense,1297367-Upstream Sense Gene,1297360-UpstreamSense,1297367-UpstreamSense,1297366-UpstreamSense
b2905	3048797-Upstream Sense Gene
b2905	3047785-Intra Sense Gene
b2905	3048770-Upstream Sense Gene
b2326	2442881-UpstreamSense
b2326	2442966-Upstream Sense Gene
b2326	2442827-UpstreamSense,2442826-UpstreamSense,2442821-UpstreamSense
b3169	3315631-UpstreamSense
b3169	3315649-UpstreamSense
b3169	3315435-IntraSense
b3493	3637040-IntraSense
b3493	3635677-UpstreamSense,3635682-Upstream Sense Gene
b3493	3635636-Upstream Sense Gene,3635635-Upstream Sense Gene
b1275	1331913-Upstream Sense Gene
b1275	1331798-Upstream Sense Gene
b2473	2591811-Upstream Sense Gene
b4372	4605804-Upstream Sense Gene,4605804-Upstream Sense Gene
b3996	4194721-UpstreamSense
b0002	311-Upstream Sense Gene
b0423	440693-Upstream Sense Gene
b2580	2714708-UpstreamSense
b1854	1935569-Upstream Sense Gene
b1854	1935518-UpstreamSense,1935521-UpstreamSense
b2523	2654589-UpstreamSense
b2523	2654835-Upstream Sense Gene
b1766	1846365-Upstream Sense Gene
b1684	1762443-Upstream Sense Gene
b0219	240215-Upstream Sense Gene,240216-Upstream Sense Gene
b1704	1786444-UpstreamSense
b3610	3782477-Upstream Sense Gene
b2426	2542697-Upstream Sense Gene
b2426	2542686-Upstream Sense Gene,2542686-Upstream Sense Gene
b2750	2872251-Upstream Sense Gene
b2008	2078709-Upstream Sense Gene
b2008	2078749-Upstream Sense Gene
b4139	4366454-UpstreamSense
b4139	4365811-IntraSense
b4139	4366213-IntraSense
b2316	2432036-UpstreamSense,2432035-Upstream Sense Gene
b3669	3848773-Upstream Sense Gene,3848767-Upstream Sense Gene
b3637	3810018-Upstream Sense Gene
b3637	3809767-Upstream Sense Gene
b3637	3809829-UpstreamSense,3809836-UpstreamSense,3809836-Upstream Sense Gene,3809828-UpstreamSense,3809833-Upstream Sense Gene,3809827-UpstreamSense,3809837-UpstreamSense,3809835-UpstreamSense,3809838-UpstreamSense,3809831-UpstreamSense
b0753	784685-Upstream Sense Gene
b3820	4002750-Upstream Sense Gene
b0468	490083-Upstream Sense Gene
b2735	2859277-Upstream Sense Gene
b1795	1877321-UpstreamSense
b0625	657186-Upstream Sense Gene,657186-Upstream Sense Gene
b0752	783606-IntraSense
b0490	514898-UpstreamSense
b0116	127953-UpstreamSense
b0116	127862-Upstream Sense Gene
b0116	127717-Upstream Sense Gene
b0116	127613-Upstream Sense Gene
b0388	405502-Upstream Sense Gene
b0388	405576-Upstream Sense Gene
b2911	3053781-UpstreamSense
b2911	3053979-Upstream Sense Gene
b2911	3054005-Upstream Sense Gene
b4144	4370335-Upstream Sense Gene
b4144	4370784-UpstreamSense,4370784-Upstream Sense Gene
b0171	191824-UpstreamSense,191825-UpstreamSense,191823-UpstreamSense,191812-UpstreamSense,191820-UpstreamSense
b0171	191753-UpstreamSense,191754-UpstreamSense
b2535	2663435-Upstream Sense Gene
b2535	2663423-Upstream Sense Gene,2663423-Upstream Sense Gene
b1116	1174627-Upstream Sense Gene
b3187	3332095-IntraSense
b3187	3332324-IntraSense
b3187	3331658-Upstream Sense Gene
b3655	3828454-Upstream Sense Gene,3828452-Upstream Sense Gene
b0902	950378-UpstreamSense
b0902	950046-IntraSense
b0902	950139-IntraSense
b0902	950735-Upstream Sense Gene
b3490	3632724-UpstreamSense
b1676	1753624-UpstreamSense
b1676	1753766-UpstreamSense
b1676	1754057-IntraSense
b1676	1753644-Upstream Sense Gene
b1676	1753684-Upstream Sense Gene
b0014	13052-IntraSense
b0014	13127-IntraSense
b3865	4049059-Divergent
b2175	2267832-Upstream Sense Gene
b2175	2267965-Upstream Sense Gene
b2175	2267942-Upstream Sense Gene
b0437	455801-UpstreamSense
b0437	455819-UpstreamSense,455829-UpstreamSense
b0437	455870-Upstream Sense Gene,455875-Upstream Sense Gene
b1850	1931129-Upstream Sense Gene
b1850	1930808-Upstream Sense Gene,1930807-Upstream Sense Gene
b1850	1930993-Upstream Sense Gene,1930989-Upstream Sense Gene
b0134	149630-Upstream Sense Gene
b1679	1757500-Upstream Sense Gene
b3707	3886434-Upstream Sense Gene,3886435-Upstream Sense Gene,3886434-UpstreamSense
b1224	1279743-Intra Sense Gene
b4401	4638355-Upstream Sense Gene
b4401	4638449-UpstreamSense,4638442-UpstreamSense,4638447-UpstreamSense
b4401	4638531-UpstreamSense,4638531-Upstream Sense Gene,4638532-UpstreamSense
b2686	2811666-IntraSense
b2686	2811798-Intra Sense Gene
b0225	246533-UpstreamSense
b2161	2251321-Intra Sense Gene
b1874	1956771-IntraSense
b3509	3654646-Upstream Sense Gene
b0709	741892-UpstreamSense
b3346	3474564-Upstream Sense Gene
b3346	3474529-Upstream Sense Gene,3474528-Upstream Sense Gene
b0098	110671-IntraSense
b0098	110304-IntraSense,110305-IntraSense
b0098	110690-IntraSense,110696-IntraSense
b0572	594797-UpstreamSense
b0572	595049-IntraSense
b0572	595653-IntraSense
b0572	595711-IntraSense
b0572	595993-IntraSense
b0572	596030-IntraSense,596034-IntraSense,596033-IntraSense
b0572	594811-UpstreamSense,594812-UpstreamSense
b4613	3646005-Upstream Sense Gene
b3234	3378675-Upstream Sense Gene
b3234	3378811-Upstream Sense Gene,3378811-Upstream Sense Gene
b3847	4029153-UpstreamSense
b3847	4029170-Upstream Sense Gene,4029170-Upstream Sense Gene
b1550	1635870-Upstream Sense Gene,1635870-Upstream Sense Gene
b1857	1940636-Upstream Sense Gene
b4394	4631795-UpstreamSense,4631794-Upstream Sense Gene
b2418	2535300-Upstream Sense Gene
b2418	2535340-Upstream Sense Gene,2535345-Upstream Sense Gene
b3917	4106433-Upstream Sense Gene
b2147	2233106-Upstream Sense Gene
b3775	3957971-Upstream Sense Gene
b3775	3957864-Upstream Sense Gene
b2499	2619179-Upstream Sense Gene
b3251	3399149-Upstream Sense Gene
b4408	2922490-UpstreamSense,2922484-IntraSense
b4408	2922546-UpstreamSense,2922536-Upstream Sense Gene,2922543-Upstream Sense Gene,2922546-Upstream Sense Gene,2922548-Upstream Sense Gene,2922547-Upstream Sense Gene
b2705	2825725-Upstream Sense Gene
b3961	4156480-Upstream Sense Gene
b0586	613397-Upstream Sense Gene
b0694	720995-UpstreamSense
b2219	2319002-IntraSense,2319003-IntraSense,2319006-IntraSense,2319004-IntraSense,2319005-IntraSense
b0710	742021-UpstreamSense,742021-Upstream Sense Gene
b3871	4057410-IntraSense
b3871	4056196-Upstream Sense Gene
b3928	4116449-Upstream Sense Gene
b3928	4116527-UpstreamSense,4116526-UpstreamSense,4116525-UpstreamSense
b3928	4116554-UpstreamSense,4116555-UpstreamSense
b0590	621413-Upstream Sense Gene
b1929	2006709-Intra Sense Gene
b1929	2006264-Upstream Sense Gene
b3674	3853646-Upstream Sense Gene
b0642	673272-IntraSense
b0642	673974-Upstream Sense Gene
b0642	674199-Upstream Sense Gene
b0642	674068-Upstream Sense Gene
b1583	1653733-Upstream Sense Gene
b1614	1687818-Upstream Sense Gene
b3536	3694466-UpstreamSense
b0633	664555-UpstreamSense
b0775	808524-Upstream Sense Gene
b1176	1225369-Upstream Sense Gene
b1888	1973328-UpstreamSense
b1888	1973630-UpstreamSense
b1888	1971750-IntraSense
b4015	4214857-Upstream Sense Gene
b4015	4215066-UpstreamSense,4215066-Upstream Sense Gene
b2340	2455021-Upstream Sense Gene
b2340	2454938-Upstream Sense Gene
b2340	2454861-Upstream Sense Gene
b1094	1150799-UpstreamSense
b1094	1150581-Upstream Sense Gene
b1094	1150427-Upstream Sense Gene
b1094	1150782-UpstreamSense,1150783-UpstreamSense
b1094	1150734-UpstreamSense,1150733-UpstreamSense,1150735-UpstreamSense
b2898	3039304-UpstreamSense,3039304-Upstream Sense Gene,3039302-Upstream Sense Gene
b1600	1671802-UpstreamSense
b2567	2702123-UpstreamSense
b2567	2702205-UpstreamSense
b2567	2702030-IntraSense
b2168	2259777-IntraSense
b3825	4007160-Upstream Sense Gene
b0780	815894-UpstreamSense,815890-Upstream Sense Gene
b3486	3625492-IntraSense
b1220	1273172-Upstream Sense Gene
b0166	185976-Upstream Sense Gene,185976-UpstreamSense,185977-Upstream Sense Gene
b2936	3079868-Upstream Sense Gene
b2936	3079391-Upstream Sense Gene
b0474	496359-Upstream Sense Gene
b2240	2350396-Upstream Sense Gene
b2240	2350473-Upstream Sense Gene,2350473-Upstream Sense Gene
b3095	3245777-Upstream Sense Gene
b4293	4516285-Upstream Sense Gene
b1654	1731934-IntraSense
b1654	1732213-Upstream Sense Gene
b1654	1732185-Upstream Sense Gene
b1654	1732158-Upstream Sense Gene
b3180	3325781-Upstream Sense Gene
b1004	1066981-Upstream Sense Gene,1066981-UpstreamSense
b1334	1397313-Intra Sense Gene
b1334	1397576-UpstreamSense,1397576-Upstream Sense Gene
b1809	1891373-Upstream Sense Gene
b1809	1891360-UpstreamSense,1891361-UpstreamSense
b2098	2176803-Upstream Sense Gene
b4177	4402701-UpstreamSense
b4177	4402714-UpstreamSense
b4177	4403804-IntraSense
b4177	4403324-Intra Sense Gene
b4177	4402873-IntraSense,4402874-IntraSense,4402875-IntraSense,4402876-IntraSense,4402872-IntraSense
b4177	4402682-UpstreamSense,4402683-Upstream Sense Gene,4402688-UpstreamSense,4402687-Upstream Sense Gene,4402685-UpstreamSense,4402683-UpstreamSense,4402681-UpstreamSense,4402684-UpstreamSense
b1680	1757500-Intra Sense Gene
b2785	2913066-Upstream Sense Gene
b2592	2732224-UpstreamSense,2732219-Upstream Sense Gene,2732227-UpstreamSense,2732229-UpstreamSense,2732226-UpstreamSense
b2592	2732315-UpstreamSense,2732314-UpstreamSense,2732313-UpstreamSense
b1127	1185655-Intra Sense Gene
b1127	1185046-UpstreamSense,1185046-Upstream Sense Gene
b1084	1144100-Upstream Sense Gene
b1084	1143644-Upstream Sense Gene
b1084	1143546-Upstream Sense Gene
b1084	1140918-IntraSense,1140928-IntraSense
b1084	1141240-IntraSense,1141251-IntraSense,1141249-IntraSense
b4200	4423048-UpstreamSense,4423048-Upstream Sense Gene
b2805	2937343-Upstream Sense Gene
b2956	3097877-Upstream Sense Gene
b0426	443882-Upstream Sense Gene
b0954	1015705-Upstream Sense Gene
b0954	1015898-Upstream Sense Gene
b0954	1016027-Upstream Sense Gene
b0954	1015720-UpstreamSense,1015720-Upstream Sense Gene
b2400	2518727-Upstream Sense Gene
b0336	354108-Upstream Sense Gene
b2560	2696615-Upstream Sense Gene

## Sheet: predictedTSSconsistentWithKnown
	TSS_Gene	Predicted_TSS_Positions	Known_TSS	known_TSS_type	strand	Known TSS Group (Distance <= 10nt)
	b4162	4389583-b4162-LB,4389584-b4162-HS15min,4389580-b4162-HS30min,4389580-b4162-HS60min,4389579-b4162-M-P0h,4389587-b4162-M-P2h,4389584-b4162-M-P4h	4389584	Upstream	forward	4389584-UpstreamSense,4389592-UpstreamSense
	b3128	3273228-b3128-LB,3273257-b3128-HS15min,3273270-b3128-HS30min,3273279-b3128-HS60min,3273277-b3128-M-P0h,3273271-b3128-M-P2h,3273230-b3128 b3129 b3130-M-P4h	3273229	Upstream	forward	3273229-Upstream Sense Gene
	b1726	1807371-b1726-LB,1807372-b1726-HS15min,1807370-b1726-HS30min,1807327-b1726-HS60min,1807372-b1726-M-P2h,1807372-b1726-M-P4h	1807374	Upstream	reverse	1807374-UpstreamSense
	b1726	1807291-b1726-M-P0h	1807288	Upstream	reverse	1807288-Upstream Sense Gene
	b2557	2693592-b2557-LB,2693611-b2557-HS15min,2693588-b2557-HS30min,2693614-b2557-HS60min,2693609-b2557-M-P0h,2693607-b2557-M-P2h,2693609-b2557-M-P4h	2693611	Upstream	reverse	2693611-Upstream Sense Gene
	b3495	3637958-b3495-LB,3638006-b3495-HS15min,3637961-b3495-HS30min,3637957-b3495-HS60min,3637957-b3495-M-P0h,3637957-b3495-M-P2h,3637958-b3495-M-P4h	3637960	Upstream	forward	3637960-UpstreamSense
	b1036	1099518-b1033 b1034 b1035 b1036-M-P4h	1099519	Upstream	forward	1099519-Upstream Sense Gene
	b1944	2017603-b1944 b1945 b1946-HS15min,2017622-b1944-HS60min	2017608	Upstream	forward	2017608-Upstream Sense Gene
	b3966	4161662-b3966 b3967-HS30min,4161695-b3966 b3967-HS60min	4161675	Upstream	forward	4161675-UpstreamSense
	b1822	1905122-b1822-HS30min,1905120-b1822-HS60min	1905163	Upstream	reverse	1905163-Upstream Sense Gene
	b4217	4437433-b4217-LB	4437436	Upstream	forward	4437436-UpstreamSense
	b1852	1934391-b1850 b1851 b1852-LB,1934391-b1852-HS15min,1934386-b1852-HS30min,1934378-b1852-HS60min,1934391-b1852-M-P0h,1934372-b1852-M-P2h,1934391-b1850 b1851 b1852-M-P4h	1934392	Upstream	reverse	1934392-Upstream Sense Gene
	b0436	454216-b0436-HS60min,454216-b0435 b0436 b0437 b0438 b0439 b0440 b0441 b0442-LB,454215-b0435 b0436 b0437 b0438 b0439 b0440 b0441 b0442 b0443-HS15min,454217-b0435 b0436-HS30min,454215-b0435 b0436 b0437 b0438 b0439 b0440 b0441 b0442-M-P0h,454216-b0435 b0436-M-P2h,454176-b0435 b0436 b0437 b0438 b0439 b0440 b0441 b0442-M-P4h	454219	Upstream	forward	454219-Upstream Sense Gene,454223-UpstreamSense,454217-Upstream Sense Gene,454217-UpstreamSense,454228-UpstreamSense,454219-UpstreamSense,454228-Upstream Sense Gene
	b0910	960385-b0910 b0911 b0912-LB,960400-b0910 b0911 b0912-HS30min,960391-b0910 b0911 b0912-HS60min,960385-b0910 b0911 b0912-M-P0h,960385-b0906 b0907 b0908 b0909 b0910 b0911 b0912-HS15min	960386	Upstream	forward	960386-Upstream Sense Gene
	b3117	3264059-b4471 b3113 b3114 b3115 b3116 b3117-HS15min,3264049-b4471 b3113 b3114 b3115 b3116 b3117-HS30min	3264079	Upstream	reverse	3264079-Upstream Sense Gene
	b2551	2683593-b2551-LB,2683593-b2551-HS15min,2683591-b2551-HS30min,2683592-b2551-HS60min,2683592-b2551-M-P0h,2683592-b2551-M-P2h,2683592-b2551-M-P4h	2683558	Upstream	reverse	2683558-UpstreamSense,2683559-UpstreamSense
	b1866	1948641-b1863 b1864 b1865 b1866-LB,1948640-b1863 b1864 b1865 b1866-HS15min,1948640-b1865 b1866-HS60min	1948627	Upstream	reverse	1948627-Upstream Sense Gene
	b2966	3107544-b2966-LB,3107543-b2966-M-P0h,3107545-b2966-M-P2h	3107546	Upstream	forward	3107546-UpstreamSense
	b0726	757800-b0721 b0722 b0723 b0724 b0725 b0726 b0727 b0728 b0729-LB,757802-b0721 b0722 b0723 b0724 b0725 b0726 b0727 b0728 b0729-HS15min,757821-b0721 b0722 b0723 b0724 b0725 b0726 b0727 b0728 b0729-HS30min,757830-b0721 b0722 b0723 b0724 b0725 b0726 b0727 b0728 b0729-HS60min,757808-b0721 b0722 b0723 b0724 b0725 b0726 b0727 b0728 b0729-M-P0h,757810-b0721 b0722 b0723 b0724 b0725 b0726 b0727 b0728 b0729-…	757808	Upstream	forward	757808-UpstreamSense
	b1072	1130116-b1070 b1071 b1072-LB,1130108-b1070 b1071 b1072-HS15min,1130103-b1070 b1071 b1072-HS30min,1130113-b1070 b1071 b1072-M-P0h,1130104-b1070 b1071 b1072-M-P2h,1130106-b1070 b1071 b1072-M-P4h	1130109	Upstream	reverse	1130109-Upstream Sense Gene
	b3460	3597726-b3460-LB,3597722-b3460-HS30min,3597703-b3460-HS60min,3597717-b3460-M-P2h	3597715	Upstream	reverse	3597715-UpstreamSense,3597715-Upstream Sense Gene
	b3460	3597783-b3460-HS15min,3597782-b3460-M-P0h,3597784-b3460-M-P4h	3597782	Upstream	reverse	3597782-Upstream Sense Gene
	b0200	222806-b0200-LB,222806-b0200-HS15min,222813-b0200-HS30min,222804-b0200-HS60min,222801-b0200-M-P0h,222805-b0200-M-P2h,222801-b0200-M-P4h	222806	Upstream	forward	222806-Upstream Sense Gene
	b3559	3722421-b3559 b3560-HS30min,3722429-b3559 b3560-HS60min,3722421-b3559 b3560-M-P2h	3722464	Upstream	reverse	3722464-Upstream Sense Gene
	b2029	2099347-b2029-HS60min,2099348-b2028 b2029 wbbL_2-LB,2099347-b2028 b2029 wbbL_2-HS15min,2099353-b2029 wbbL_2-HS30min,2099349-b2029 wbbL_2-M-P0h,2099347-b2029 wbbL_2-M-P2h,2099364-b2029 wbbL_2-M-P4h	2099346	Upstream	reverse	2099346-UpstreamSense,2099348-UpstreamSense,2099344-UpstreamSense
	b2832	2968412-b2832-HS30min,2968420-b2832-HS60min,2968412-b2832 b2833-M-P0h,2968420-b2831 b2832 b2833-LB,2968416-b2831 b2832 b2833-HS15min	2968416	Upstream	forward	2968416-Upstream Sense Gene
	b3024	3167731-b3023 b3024-LB,3167729-b3023 b3024-HS15min,3167730-b3023 b3024-HS30min,3167734-b3024-HS60min,3167731-b3023 b3024-M-P0h,3167731-b3023 b3024-M-P2h,3167771-b3023 b3024-M-P4h	3167732	Upstream	reverse	3167732-Upstream Sense Gene
	b3154	3297958-b3154-HS15min,3297950-b3154-HS60min,3297958-b3154-M-P0h,3297958-b3154-M-P2h	3297995	Upstream	reverse	3297995-Upstream Sense Gene
	b4450	3348590-b4450-LB,3348582-b4450-HS15min,3348574-b4450-HS30min,3348594-b4450-HS60min,3348594-b4450-M-P0h,3348591-b4450-M-P2h,3348594-b4450-M-P4h	3348599	Upstream	forward	3348599-Upstream Sense Gene
	b1658	1735713-b1658-LB,1735711-b1658-HS15min,1735712-b1658-HS30min,1735712-b1658-HS60min,1735711-b1658-M-P0h,1735712-b1658-M-P2h,1735712-b1658-M-P4h	1735712	Upstream	forward	1735712-Upstream Sense Gene
	b1779	1860620-b1779 b1780-LB,1860620-b1779 b1780-HS15min,1860639-b1779 b1780-HS30min,1860639-b1779 b1780-HS60min,1860619-b1779 b1780-M-P0h,1860639-b1779 b1780-M-P2h,1860619-b1779 b1780-M-P4h	1860621	Upstream	forward	1860621-Upstream Sense Gene
	b1624	1702353-b1624-LB,1702353-b1624-HS15min,1702360-b1624-HS30min,1702353-b1624-HS60min,1702360-b1624-M-P0h,1702360-b1624-M-P2h,1702355-b1624-M-P4h	1702355	Upstream	reverse	1702355-Upstream Sense Gene
	b0870	908549-b0868 b0869 b0870-HS60min,908543-b0868 b0869 b0870 b0871-LB,908544-b0868 b0869 b0870 b0871-HS15min,908542-b0868 b0869 b0870 b0871-HS30min,908543-b0868 b0869 b0870 b0871-M-P0h,908543-b0868 b0869 b0870 b0871 b0872 b0873-M-P2h,908547-b0868 b0869 b0870 b0871 b0872 b0873-M-P4h	908541	Upstream	reverse	908541-Upstream Sense Gene,908543-UpstreamSense,908542-Upstream Sense Gene,908543-Upstream Sense Gene
	b1399	1461527-b1399 b1400-HS15min,1461529-b1399 b1400-HS30min,1461528-b1399 b1400-M-P0h,1461546-b1398 b1399 b1400-M-P2h	1461534	Upstream	forward	1461534-UpstreamSense
	b1252	1309085-b1252-LB,1309072-b1252-HS30min,1309070-b1252-M-P0h	1309081	Upstream	forward	1309081-Upstream Sense Gene
	b3190	3334853-b3189 b3190-HS60min,3334855-b3189 b3190 b3191 b3192 b3193 b3194 b3195-LB,3334855-b3189 b3190 b3191 b3192 b3193 b3194 b3195-HS15min	3334854	Upstream	reverse	3334854-Upstream Sense Gene,3334855-Upstream Sense Gene
	b1711	1793210-b1707 b1708 b1709 b1710 b1711-HS30min	1793201	Upstream	reverse	1793201-Upstream Sense Gene
	b4213	4434650-b4213-LB,4434610-b4213-HS15min,4434629-b4213-HS60min,4434608-b4213-M-P0h,4434613-b4213-M-P2h,4434626-b4213-M-P4h	4434652	Upstream	reverse	4434652-Upstream Sense Gene
	b0597	628539-b0597-M-P0h	628515	Upstream	forward	628515-Upstream Sense Gene
	b2231	2337480-b2230 b2231-LB,2337480-yfaS_1 b2229 b2230 b2231-HS15min,2337480-b2231-HS30min,2337480-b2231-HS60min,2337480-b2231-M-P0h,2337480-b2231-M-P2h,2337480-b2230 b2231-M-P4h	2337477	Upstream	reverse	2337477-Upstream Sense Gene,2337471-Upstream Sense Gene,2337461-Upstream Sense Gene
	b1195	1243905-b1195-LB,1243901-b1195-HS15min,1243901-b1195-HS30min,1243901-b1195-HS60min,1243928-b1195-M-P0h,1243894-b1195-M-P2h,1243899-b1195 b1196-M-P4h	1243901	Upstream	forward	1243901-UpstreamSense
	b1540	1626349-b1539 b1540-HS60min,1626349-b1539 b1540 b1541-M-P2h,1626348-b1539 b1540 b1541-M-P4h	1626350	Upstream	forward	1626350-Upstream Sense Gene
	b0728	762159-b0721 b0722 b0723 b0724 b0725 b0726 b0727 b0728 b0729-HS15min,762173-b0721 b0722 b0723 b0724 b0725 b0726 b0727 b0728 b0729-HS30min,762159-b0721 b0722 b0723 b0724 b0725 b0726 b0727 b0728 b0729-HS60min,762163-b0721 b0722 b0723 b0724 b0725 b0726 b0727 b0728 b0729-M-P2h	762208	Upstream	forward	762208-UpstreamSense,762214-UpstreamSense
	b3916	4105495-b3915 b3916-M-P0h,4105495-b3915 b3916 b3917-M-P2h	4105542	Upstream	forward	4105542-UpstreamSense,4105547-Upstream Sense Gene,4105561-UpstreamSense,4105542-Upstream Sense Gene,4105562-UpstreamSense,4105548-UpstreamSense,4105553-Upstream Sense Gene,4105548-Upstream Sense Gene
	b3916	4105462-b4484 b3915 b3916-LB	4105443	Upstream	forward	4105443-UpstreamSense
	b0853	892147-b0850 b0851 b0852 b0853-LB,892148-b0850 b0851 b0852 b0853-HS15min,892133-b0850 b0851 b0852 b0853-HS30min,892148-b0850 b0851 b0852 b0853-M-P0h,892148-b0850 b0851 b0852 b0853-M-P2h,892148-b0850 b0851 b0852 b0853-M-P4h	892149	Upstream	forward	892149-UpstreamSense,892153-Upstream Sense Gene
	b4206	4426842-b4206-LB,4426842-b4206-HS15min,4426839-b4206-HS30min,4426813-b4206-HS60min,4426840-b4206-M-P0h,4426842-b4206-M-P2h,4426842-b4206-M-P4h	4426842	Upstream	reverse	4426842-UpstreamSense,4426842-Upstream Sense Gene
	b2320	2435910-b2311 b2312 b2313 b2314 b2315 b2316 b2317 b2318 b2319 b2320-LB,2435919-b2311 b2312 b2313 b2314 b2315 b2316 b2317 b2318 b2319 b2320-HS15min,2435916-b2314 b2315 b2316 b2317 b2318 b2319 b2320-HS30min,2435912-b2314 b2315 b2316 b2317 b2318 b2319 b2320-HS60min,2435903-b2311 b2312 b2313 b2314 b2315 b2316 b2317 b2318 b2319 b2320-M-P0h,2435918-b2314 b2315 b2316 b2317 b2318 b2319 b2320-M-P2h,243590…	2435905	Upstream	reverse	2435905-UpstreamSense
	b3231	3376829-b3230 b3231-HS30min,3376830-b3230 b3231-HS60min,3376830-b3230 b3231 b3232-LB,3376830-b3230 b3231 b3232-HS15min,3376830-b3230 b3231 b3232-M-P0h,3376828-b3230 b3231 b3232-M-P2h,3376829-b3230 b3231 b3232-M-P4h	3376830	Upstream	reverse	3376830-Upstream Sense Gene
	b1233	1288396-b1232 b1233-LB,1288396-b1232 b1233-HS15min,1288389-b1232 b1233-HS30min,1288374-b1232 b1233-HS60min,1288404-b1232 b1233-M-P0h,1288404-b1232 b1233-M-P2h,1288404-b1232 b1233-M-P4h	1288401	Upstream	reverse	1288401-Upstream Sense Gene
	b2839	2977016-b2839-LB,2977019-b2839-HS15min,2977018-b2839-HS30min,2977012-b2839-HS60min,2977012-b2839-M-P0h,2977017-b2839-M-P2h,2977015-b2839-M-P4h	2977017	Upstream	forward	2977017-UpstreamSense
	b1783	1864770-b1783 b1784-HS15min,1864832-b1783 b1784-HS30min,1864836-b1783 b1784-M-P0h,1864770-b1783 b1784-M-P2h,1864771-b1783 b1784-M-P4h	1864789	Upstream	forward	1864789-Upstream Sense Gene
	b3553	3715305-b3553-LB,3715295-b3553-HS15min,3715299-b3553-HS30min,3715305-b3553-HS60min,3715305-b3553-M-P0h,3715305-b3553-M-P2h,3715296-b3553-M-P4h	3715310	Upstream	forward	3715310-UpstreamSense,3715310-Upstream Sense Gene
	b3459	3595980-b3459-LB,3595980-b3459-HS15min,3595993-b3459-HS30min,3595995-b3459-HS60min,3595963-b3459-M-P0h,3595980-b3459-M-P2h,3595982-b3459-M-P4h	3595981	Upstream	forward	3595981-Upstream Sense Gene
	b1248	1305199-b1248 b1249-HS30min,1305208-b1248 b1249-HS60min,1305208-b1248 b1249-M-P2h	1305199	Upstream	reverse	1305199-UpstreamSense
	b0655	687085-b0652 b0653 b0654 sroC b0655-M-P0h,687043-b0652 b0653 b0654 sroC b0655-M-P2h,687085-b0650 b0651 b0652 b0653 b0654 sroC b0655-M-P4h	687066	Upstream	reverse	687066-UpstreamSense
	b0118	131517-b0118 b0119-LB,131518-b0118-HS15min,131520-b0118-HS30min,131568-b0118-HS60min,131518-b0118 b0119-M-P0h,131517-b0118-M-P2h,131517-b0118-M-P4h	131519	Upstream	forward	131519-Upstream Sense Gene
	b0087	95906-b0081 b0082 b0083 b0084 b0085 b0086 b0087 b0088 b0089 b0090 b0091 b0092 b0093 b0094 b0095 b0096 b0097 b0098 b0099-HS15min,95974-b0081 b0082 b0083 b0084 b0085 b0086 b0087 b0088 b0089 b0090 b0091 b0092 b0093 b0094 b0095 b0096 b0097 b0098-HS30min,95934-b0081 b0082 b0083 b0084 b0085 b0086 b0087 b0088 b0089 b0090 b0091 b0092 b0093 b0094 b0095 b0096 b0097 b0098-M-P2h	95947	Upstream	forward	95947-Upstream Sense Gene
	b0386	404909-b0386-LB,404917-b0386-HS15min,404911-b0386-HS30min,404912-b0386-HS60min,404915-b0386-M-P0h,404881-b0386-M-P2h,404908-b0386-M-P4h	404910	Upstream	reverse	404910-Upstream Sense Gene
	b3652	3823228-b3648 b3649 b3650 b3651 b3652-M-P2h	3823206	Upstream	forward	3823206-Upstream Sense Gene
	b0313	328592-b0311 b0312 b0313-LB,328598-b0311 b0312 b0313-HS15min,328570-b0313-HS30min,328535-b0313-HS60min,328589-b0311 b0312 b0313-M-P0h,328568-b0313-M-P2h,328591-b0313-M-P4h	328585	Upstream	reverse	328585-Upstream Sense Gene,328585-Upstream Sense Gene
	b3649	3820097-b3648 b3649 b3650 b3651 b3652-HS30min,3820097-b3648 b3649 b3650-HS60min,3820098-b3648 b3649 b3650 b3651 b3652-M-P2h	3820112	Upstream	forward	3820112-Upstream Sense Gene
	b2415	2531520-b2414 b2415 b2416 b2417-LB,2531522-b2414 b2415 b2416 b2417-M-P4h	2531521	Upstream	forward	2531521-UpstreamSense,2531522-UpstreamSense,2531529-UpstreamSense,2531523-UpstreamSense
	b2415	2531623-b2414 b2415 b2416 b2417-HS15min,2531606-b2414 b2415 b2416 b2417-HS30min,2531597-b2414 b2415 b2416 b2417-HS60min,2531626-b2414 b2415 b2416 b2417-M-P0h,2531595-b2414 b2415 b2416 b2417-M-P2h	2531630	Upstream	forward	2531630-UpstreamSense
	b4123	4346808-b4122 b4123-M-P4h	4346763	Upstream	reverse	4346763-Upstream Sense Gene
	b1677	1755403-b1677-LB,1755405-b1677-HS15min,1755402-b1677-HS30min,1755402-b1677-HS60min,1755402-b1677-M-P0h,1755398-b1677-M-P2h,1755406-b1677-M-P4h	1755407	Upstream	forward	1755407-UpstreamSense,1755407-Upstream Sense Gene,1755408-UpstreamSense
	b0880	921898-b0880-LB,921898-b0880-HS15min,921899-b0880-HS30min,921898-b0880-HS60min,921899-b0880-M-P0h,921899-b0880-M-P2h,921899-b0880-M-P4h	921899	Upstream	reverse	921899-Upstream Sense Gene
	b0104	113394-b0104-LB,113392-b0104-HS15min,113393-b0104-HS30min,113394-b0104-HS60min,113392-b0104-M-P0h,113394-b0104-M-P2h,113393-b0104-M-P4h	113396	Upstream	forward	113396-UpstreamSense,113399-Upstream Sense Gene
	b0119	134338-b0119-HS15min,134339-b0119-HS30min,134378-b0119-HS60min,134339-b0119-M-P2h,134338-b0119-M-P4h	134339	Upstream	forward	134339-UpstreamSense,134339-Upstream Sense Gene
	b0836	877438-b0836 b0837-LB,877436-b0836-HS15min,877438-b0836-HS30min,877438-b0836-HS60min,877428-b0836 b0837-M-P0h,877436-b0836 b0837-M-P2h,877436-b0836 b0837-M-P4h	877440	Upstream	forward	877440-UpstreamSense
	b2794	2923334-b2794 b2795-LB,2923333-b2794 b2795-HS15min,2923354-b2794 b2795-HS30min,2923388-b2794-HS60min,2923336-b2794 b2795-M-P0h,2923347-b2794 b2795-M-P2h,2923341-b2794 b2795-M-P4h	2923340	Upstream	forward	2923340-Upstream Sense Gene,2923340-Upstream Sense Gene
	b0926	982245-b0926 b0927-HS60min,982244-b0925 b0926 b0927-LB,982243-b0925 b0926 b0927-HS15min,982243-b0925 b0926 b0927-HS30min,982244-b0925 b0926 b0927-M-P0h,982243-b0925 b0926 b0927-M-P2h,982243-b0921 b0922 b0923 b0924 b0925 b0926 b0927-M-P4h	982271	Upstream	forward	982271-UpstreamSense
	b3535	3694265-b3532 b3533 b3534 b3535-HS30min,3694263-b3532 b3533 b3534 b3535-HS60min,3694266-b3531 b3532 b3533 b3534 b3535-M-P2h,3694279-b3529 b3530 b3531 b3532 b3533 b3534 b3535-M-P4h	3694247	Upstream	reverse	3694247-Upstream Sense Gene
	b4233	4453761-b4233-LB,4453783-b4233-HS15min,4453784-b4233-HS30min,4453787-b4233-HS60min,4453778-b4233-M-P0h,4453784-b4233-M-P2h,4453783-b4233-M-P4h	4453783	Upstream	forward	4453783-Upstream Sense Gene
	b1958	2027421-b1956 b1957 b1958-LB,2027412-b1956 b1957 b1958-HS15min,2027425-b1957 b1958-HS30min,2027423-b1958-HS60min,2027420-b1956 b1957 b1958-M-P0h,2027429-b1956 b1957 b1958-M-P2h,2027420-b1956 b1957 b1958-M-P4h	2027413	Upstream	reverse	2027413-UpstreamSense
	b2798	2929036-b2798-M-P0h	2929056	Upstream	forward	2929056-Upstream Sense Gene
	b1243	1299033-b1243 b1244 b1245 b1246 b1247-M-P0h	1299002	Upstream	forward	1299002-UpstreamSense
	b1243	1298717-b1243 b1244 b1245 b1246 b1247-LB,1298694-b1243 b1244 b1245 b1246 b1247-HS15min,1298694-b1243 b1244 b1245 b1246 b1247-M-P4h	1298694	Upstream	forward	1298694-Upstream Sense Gene
	b2346	2463160-b2346-HS30min,2463188-b2346-M-P0h,2463191-b2346-M-P2h	2463157	Upstream	reverse	2463157-Upstream Sense Gene,2463157-Upstream Sense Gene
	b1191	1241320-b1191-HS60min	1241332	Upstream	reverse	1241332-Upstream Sense Gene
	b2630	2763915-b2630 b2631-LB,2763916-b2630 b2631-HS15min,2763911-b2630 b2631-HS30min,2763910-b2630 b2631-HS60min,2763900-b2630 b2631-M-P0h,2763916-b2630 b2631-M-P2h,2763915-b2630 b2631-M-P4h	2763917	Upstream	forward	2763917-Upstream Sense Gene
	b2610	2745875-b2606 b2607 b2608 b2609 b2610-LB,2745877-b2606 b2607 b2608 b2609 b2610-HS15min,2745877-b2606 b2607 b2608 b2609 b2610-HS30min,2745874-b2606 b2607 b2608 b2609 b2610-HS60min,2745874-b2606 b2607 b2608 b2609 b2610-M-P0h,2745876-b2606 b2607 b2608 b2609 b2610-M-P2h,2745876-b2606 b2607 b2608 b2609 b2610-M-P4h	2745876	Upstream	reverse	2745876-UpstreamSense,2745875-Upstream Sense Gene
	b2343	2459000-b2343-LB,2459000-b2343-HS15min,2459001-b2343-HS30min,2459000-b2343-HS60min,2459000-b2343-M-P0h,2459001-b2343-M-P2h,2459001-b2343-M-P4h	2459000	Upstream	reverse	2459000-UpstreamSense,2458996-UpstreamSense,2459001-Upstream Sense Gene,2458995-UpstreamSense,2459001-UpstreamSense
	b0607	641124-b0607-LB,641125-b0607-HS15min,641119-b0607-HS30min,641124-b0607-HS60min,641131-b0607-M-P0h,641125-b0607-M-P2h,641125-b0607-M-P4h	641126	Upstream	reverse	641126-Upstream Sense Gene
	b0211	234026-b0211 b0212-HS30min,234022-b0211 b0212-HS60min	233981	Upstream	reverse	233981-Upstream Sense Gene
	b2937	3081820-b2937-M-P2h	3081847	Upstream	reverse	3081847-Upstream Sense Gene
	b0351	372228-b0351 b0352-HS60min	372258	Intragene	forward	372258-IntraSense
	b2146	2231997-b2146 b2147-LB,2232010-b2146-HS15min,2232054-b2146-HS30min,2232022-b2146-HS60min,2232027-b2146 b2147-M-P0h,2232003-b2146 b2147-M-P2h,2232009-b2146 b2147-M-P4h	2232008	Upstream	forward	2232008-Upstream Sense Gene
	b0755	786905-b0755-HS30min,786892-b0755-HS60min,786893-b0755-M-P0h,786904-b0755 b0756 b0757 b0758 b0759 b0760 b0761-LB,786904-b0755 b0756 b0757 b0758 b0759-HS15min,786892-b0755 b0756 b0757 b0758 b0759-M-P2h,786892-b0755 b0756 b0757 b0758 b0759-M-P4h	786893	Upstream	reverse	786893-UpstreamSense
	b0786	819081-b0786-HS30min,819076-b0786-HS60min,819081-b0786-M-P0h,819064-b0786-M-P2h,819079-b0781 b0782 b0783 b0784 b0785 b0786-LB,819080-b0781 b0782 b0783 b0784 b0785 b0786-HS15min,819079-b0781 b0782 b0783 b0784 b0785 b0786 b0787-M-P4h	819081	Upstream	forward	819081-UpstreamSense,819081-Upstream Sense Gene
	b2155	2244809-b2155-LB,2244808-b2155-HS15min,2244818-b2155-M-P0h	2244811	Upstream	reverse	2244811-Upstream Sense Gene
	b0131	146754-b0131-LB,146755-b0131-HS15min,146754-b0131-HS30min,146753-b0131-HS60min,146754-b0131-M-P0h,146754-b0131-M-P2h,146754-b0131-M-P4h	146754	Upstream	reverse	146754-UpstreamSense
	b2957	3098769-b2957-HS30min,3098745-b2957-HS60min,3098800-b2956 b2957 b2958 b2959 b2960-LB,3098796-b2957 b2958 b2959 b2960-HS15min,3098774-b2957 b2958 b2959 b2960-M-P0h,3098773-b2956 b2957 b2958 b2959 b2960-M-P4h	3098773	Upstream	reverse	3098773-Upstream Sense Gene
	b3644	3814666-b3644-LB,3814666-b3644-HS15min,3814668-b3644-HS30min,3814667-b3644-HS60min,3814666-b3644-M-P0h,3814669-b3644-M-P2h,3814666-b3644-M-P4h	3814671	Upstream	forward	3814671-Upstream Sense Gene
	b2133	2220169-b2133-LB,2220169-b2133-HS15min,2220192-b2133-HS30min,2220171-b2133-M-P0h,2220173-b2133-M-P2h,2220171-b2133-M-P4h	2220176	Upstream	forward	2220176-UpstreamSense
	b1844	1924121-b1842 b1843 b1844-LB,1924121-b1842 b1843 b1844-HS15min,1924121-b1842 b1843 b1844-HS30min,1924121-b1843 b1844-HS60min,1924122-b1843 b1844-M-P0h,1924121-b1843 b1844-M-P2h,1924121-b1842 b1843 b1844-M-P4h	1924124	Upstream	forward	1924124-UpstreamSense,1924123-UpstreamSense,1924120-UpstreamSense,1924125-UpstreamSense,1924122-UpstreamSense,1924121-UpstreamSense,1924128-Upstream Sense Gene
	b0439	458036-b0435 b0436 b0437 b0438 b0439 b0440 b0441 b0442-LB,458036-b0435 b0436 b0437 b0438 b0439 b0440 b0441 b0442 b0443-HS15min,458035-b0437 b0438 b0439 b0440 b0441 b0442-HS30min,458034-b0437 b0438 b0439 b0440-HS60min,458036-b0435 b0436 b0437 b0438 b0439 b0440 b0441 b0442-M-P0h,458036-b0437 b0438 b0439 b0440 b0441 b0442 b0443-M-P2h,458036-b0435 b0436 b0437 b0438 b0439 b0440 b0441 b0442-M-P4h	458035	Upstream	forward	458035-UpstreamSense,458038-UpstreamSense,458033-UpstreamSense,458039-UpstreamSense,458037-UpstreamSense,458036-Upstream Sense Gene,458036-UpstreamSense,458042-UpstreamSense
	b3983	4176438-b3983 b3984 b3985 b3986 b3987 b3988-M-P2h,4176414-b3980 b3981 b3982 b3983 b3984 b3985 b3986 b3987 b3988 b3989-LB	4176390	Upstream	forward	4176390-Upstream Sense Gene
	b1661	1739263-b1661-HS30min,1739262-b1661-HS60min,1739262-b1661-M-P0h,1739262-b1661-M-P2h,1739225-b1660 b1661-HS15min,1739224-b1660 b1661-M-P4h	1739225	Upstream	forward	1739225-Upstream Sense Gene
	b3956	4151211-b3956-LB,4151209-b3955 b3956-HS15min,4151208-b3956-HS30min,4151206-b3956-HS60min,4151213-b3956-M-P0h,4151212-b3956-M-P2h,4151211-b3954 b3955 b3956-M-P4h	4151210	Upstream	reverse	4151210-UpstreamSense,4151210-Upstream Sense Gene
	b1237	1292191-b1237-LB,1292181-b1237-HS15min,1292182-b1237-HS30min,1292181-b1237-HS60min,1292181-b1237-M-P0h,1292182-b1237-M-P2h,1292188-b1237-M-P4h	1292180	Upstream	reverse	1292180-UpstreamSense,1292181-Upstream Sense Gene,1292181-UpstreamSense
	b2013	2083526-b2012 b2013-LB,2083581-b2012 b2013-HS15min,2083581-b2012 b2013-HS30min,2083580-b2012 b2013-HS60min,2083581-b2012 b2013-M-P0h,2083579-b2012 b2013-M-P2h,2083581-b2012 b2013-M-P4h	2083576	Upstream	reverse	2083576-Upstream Sense Gene
	b2252	2363741-b2252-HS15min,2363743-b2252-M-P0h,2363748-b2252-M-P2h,2363742-b2252-M-P4h	2363745	Upstream	reverse	2363745-UpstreamSense
	b0801	835535-b0801-LB,835537-b0801-HS30min,835537-b0801-HS60min,835536-b0801-M-P0h,835541-b0801-M-P2h,835535-b0801-M-P4h,835540-b0799 b0800 b0801-HS15min	835541	Upstream	forward	835541-UpstreamSense,835541-Upstream Sense Gene
	b2211	2306683-b2211-LB,2306667-b2211-HS15min,2306659-b2211-HS30min,2306684-b2211-HS60min,2306661-b2211-M-P2h	2306646	Upstream	reverse	2306646-Upstream Sense Gene
	b3710	3889614-b3710 b3711-HS15min,3889641-b3710 b3711 b3712 b3713-M-P0h	3889612	Upstream	forward	3889612-Upstream Sense Gene
	b2989	3136717-b2989-LB,3136715-b2989-HS15min,3136721-b2989-HS30min,3136733-b2989-HS60min,3136703-b2989-M-P0h,3136716-b2989-M-P2h,3136715-b2989-M-P4h	3136722	Upstream	forward	3136722-Upstream Sense Gene
	b0928	984966-b0928-HS15min,984964-b0928-HS30min,984971-b0928-HS60min,984966-b0928-M-P0h,984966-b0928-M-P2h,984966-b0928-M-P4h,984966-b0928 b0929-LB	984967	Upstream	reverse	984967-Upstream Sense Gene,984958-Upstream Sense Gene
	b4257	4478618-b4257-HS15min	4478614	Intragene	forward	4478614-Intra Sense Gene
	b3212	3352532-b3212 b3213-LB,3352531-b3212 b3213-HS15min,3352532-b3212 b3213-HS30min,3352532-b3212 b3213-HS60min,3352531-b3212 b3213-M-P0h,3352531-b3212 b3213-M-P2h,3352531-b3212 b3213-M-P4h	3352533	Upstream	forward	3352533-UpstreamSense
	b3967	4163421-b3966 b3967-HS30min,4163436-b3966 b3967-HS60min,4163421-b3966 b3967-M-P2h,4163421-b3966 b3967-M-P4h	4163423	Upstream	forward	4163423-Upstream Sense Gene
	b1853	1934611-b1853 b1854-LB,1934611-b1853 b1854-HS15min,1934588-b1853 b1854-HS30min,1934613-b1853 b1854-HS60min,1934611-b1853 b1854-M-P0h,1934585-b1853 b1854-M-P2h,1934581-b1853 b1854-M-P4h	1934613	Upstream	forward	1934613-UpstreamSense,1934612-UpstreamSense,1934614-UpstreamSense
	b0329	345662-b0329-HS15min,345673-b0329-HS30min,345679-b0329-HS60min,345686-b0329-M-P0h,345676-b0329-M-P2h,345657-b0329-M-P4h	345656	Upstream	forward	345656-UpstreamSense,345656-Upstream Sense Gene
	b0841	882671-b0840 b0841-LB,882631-b0840 b0841-HS15min,882625-b0840 b0841-HS30min,882626-b0840 b0841-HS60min,882631-b0840 b0841-M-P0h,882628-b0840 b0841-M-P2h,882662-b0840 b0841-M-P4h	882658	Upstream	reverse	882658-Upstream Sense Gene
	b2780	2907786-b2779 b2780 b2781 b2782 b2783 b2784 b2785-HS15min	2907738	Upstream	reverse	2907738-UpstreamSense,2907735-Upstream Sense Gene,2907735-UpstreamSense,2907737-UpstreamSense,2907728-UpstreamSense
	b4161	4389610-b4159 b4160 b4161-LB,4389610-b4159 b4160 b4161-HS15min,4389609-b4159 b4160 b4161-HS30min,4389562-b4159 b4160 b4161-HS60min,4389610-b4159 b4160 b4161-M-P0h,4389569-b4159 b4160 b4161-M-P2h,4389610-b4159 b4160 b4161-M-P4h	4389571	Upstream	reverse	4389571-UpstreamSense,4389563-Upstream Sense Gene,4389569-UpstreamSense,4389568-UpstreamSense,4389570-UpstreamSense
	b1927	2004161-b1927-HS30min,2004174-b1927-HS60min,2004140-b1927-M-P2h	2004156	Upstream	forward	2004156-Upstream Sense Gene
	b1128	1187500-b1128-HS60min,1187489-b1128 b1129 b1130-HS15min,1187488-b1128 b1129 b1130-HS30min,1187489-b1128 b1129 b1130-M-P0h,1187488-b1128 b1129 b1130-M-P2h,1187487-b1128 b1129 b1130-M-P4h	1187488	Upstream	reverse	1187488-UpstreamSense,1187490-UpstreamSense
	b2478	2597806-b2473 b2474 b2475 b2476 b2477 b2478-LB,2597807-b2473 b2474 b2475 b2476 b2477 b2478-HS15min,2597807-b2474 b2475 b2476 b2477 b2478-HS30min,2597828-b2474 b2475 b2476 b2477 b2478-HS60min,2597807-b2473 b2474 b2475 b2476 b2477 b2478-M-P0h,2597807-b2474 b2475 b2476 b2477 b2478-M-P2h,2597807-b2473 b2474 b2475 b2476 b2477 b2478-M-P4h	2597806	Upstream	reverse	2597806-UpstreamSense,2597805-Upstream Sense Gene
	b0237	255804-b0237-LB,255776-b0237-HS15min,255776-b0237-HS30min,255774-b0237-HS60min,255776-b0237-M-P0h,255777-b0237-M-P2h,255807-b0237-M-P4h	255807	Upstream	reverse	255807-Upstream Sense Gene
	b4199	4422857-b4199-HS15min,4422862-b4199-HS60min,4422858-b4199-M-P0h,4422863-b4199-M-P2h,4422863-b4199-M-P4h	4422866	Upstream	reverse	4422866-UpstreamSense
	b3773	3955885-b3773-LB,3955885-b3773-HS15min,3955886-b3773-HS30min,3955886-b3773-HS60min,3955886-b3773-M-P0h,3955885-b3773-M-P2h,3955886-b3773-M-P4h	3955887	Upstream	reverse	3955887-UpstreamSense,3955886-Upstream Sense Gene
	b1924	2001859-b1924 b1925 b1926 b1927-LB,2001861-b1924 b1925 b1926 b1927-HS15min,2001905-b1924 b1925 b1926-HS30min,2001909-b1924-HS60min,2001860-b1924 b1925 b1926 b1927-M-P0h,2001869-b1924 b1925 b1926-M-P2h,2001829-b1924 b1925 b1926 b1927-M-P4h	2001860	Upstream	forward	2001860-UpstreamSense,2001866-UpstreamSense
	b1048	1108498-b1048 b1049 b1050-LB,1108498-b1048 b1049-HS15min,1108523-b1048 b1049-HS60min,1108477-b1048 b1049-M-P0h,1108499-b1048 b1049 b1050-M-P4h	1108478	Upstream	forward	1108478-UpstreamSense
	b3511	3655003-b3511-LB,3655001-b3511-HS15min,3655033-b3511-HS30min,3655032-b3511-HS60min,3655019-b3511-M-P0h,3654987-b3511-M-P2h	3655034	Upstream	forward	3655034-Upstream Sense Gene,3655034-Upstream Sense Gene
	b3755	3939374-b3754 b3755-LB,3939382-b3754 b3755-HS15min,3939384-b3754 b3755-HS30min,3939379-b3754 b3755-HS60min,3939377-b3754 b3755-M-P0h,3939380-b3754 b3755-M-P2h,3939377-b3754 b3755-M-P4h	3939377	Upstream	reverse	3939377-UpstreamSense
	b3417	3550531-b3416 b3417-LB,3550532-b3416 b3417-HS15min,3550520-b3416 b3417-HS30min,3550549-b3416 b3417-HS60min,3550520-b3416 b3417-M-P0h,3550521-b3416 b3417-M-P2h,3550520-b3416 b3417-M-P4h	3550521	Upstream	reverse	3550521-UpstreamSense
	b1727	1807347-b1727-LB,1807347-b1727-HS15min,1807369-b1727 b1728-M-P0h,1807364-b1727 b1728-M-P2h,1807353-b1727 b1728-M-P4h	1807348	Upstream	forward	1807348-Upstream Sense Gene
	b1727	1807387-b1727-HS30min,1807399-b1727-HS60min	1807436	Upstream	forward	1807436-Upstream Sense Gene
	b3997	4195700-b3996 b3997 b3998 b3999 b4000 b4001-HS60min,4195713-b3996 b3997 b3998 b3999 b4000 b4001-M-P0h,4195713-b3996 b3997 b3998 b3999 b4000 b4001-M-P2h,4195713-b3996 b3997 b3998 b3999 b4000 b4001-M-P4h	4195715	Upstream	forward	4195715-UpstreamSense
	b2518	2642975-b2517 b2518-HS15min,2642931-b2517 b2518-HS30min,2642927-b2517 b2518-HS60min,2642931-b2517 b2518-M-P0h,2642934-b2510 b2511 b2512 b2513 b2514 sroE b2515 b2516 b2517 b2518 b2519 b2520-LB	2642935	Upstream	reverse	2642935-Upstream Sense Gene
	b3524	3676433-b3524-HS30min,3676412-b3524-HS60min,3676427-b3524-M-P4h,3676407-b3524 b3525-M-P2h	3676403	Upstream	reverse	3676403-UpstreamSense,3676400-Upstream Sense Gene
	b1432	1501672-b1432-LB,1501681-b1432-HS15min,1501676-b1432-HS30min,1501708-b1432-HS60min,1501676-b1432-M-P0h,1501678-b1429 b1430 b1431 b1432-M-P4h	1501681	Upstream	forward	1501681-UpstreamSense
	b0427	445916-b0427-HS15min,445916-b0427-HS30min,445926-b0427-HS60min,445915-b0427-M-P0h,445915-b0427-M-P2h,445916-b0427-M-P4h	445908	Upstream	reverse	445908-Upstream Sense Gene,445911-Upstream Sense Gene
	b0931	989635-b0930 b0931-LB,989635-b0930 b0931-HS15min,989635-b0930 b0931-HS30min,989634-b0931-HS60min,989637-b0930 b0931-M-P0h,989635-b0930 b0931-M-P2h,989636-b0930 b0931-M-P4h	989637	Upstream	reverse	989637-Upstream Sense Gene
	b4207	4426929-b4207-LB,4426929-b4207-HS15min,4426928-b4207-HS30min,4426937-b4207-HS60min,4426930-b4207-M-P0h,4426926-b4207-M-P2h,4426929-b4207-M-P4h	4426931	Upstream	forward	4426931-Upstream Sense Gene
	b2494	2614007-b2494 b2495-LB,2614007-b2494 b2495-HS15min,2614066-b2494 b2495-HS30min,2614070-b2494 b2495-HS60min,2614009-b2494 b2495-M-P0h,2614009-b2494 b2495-M-P2h,2614009-b2494 b2495-M-P4h	2614048	Upstream	forward	2614048-Upstream Sense Gene
	b1897	1980436-b1896 b1897-LB,1980442-b1896 b1897-HS15min,1980434-b1896 b1897-HS30min,1980426-b1896 b1897-HS60min,1980461-b1896 b1897-M-P0h,1980460-b1896 b1897-M-P4h	1980464	Upstream	reverse	1980464-UpstreamSense,1980466-UpstreamSense
	b2249	2361684-b2249-LB,2361682-b2249-HS15min,2361676-b2249-HS30min,2361657-b2249-HS60min,2361682-b2249-M-P0h,2361670-b2249-M-P2h,2361682-b2249-M-P4h	2361677	Upstream	reverse	2361677-Upstream Sense Gene
	b1234	1288355-b1234 b1235 b1236-LB,1288374-b1234 b1235 b1236-HS15min,1288355-b1234 b1235 b1236-M-P4h	1288329	Upstream	forward	1288329-UpstreamSense
	b0450	471775-b0450 b0451-HS15min,471794-b0450 b0451-HS30min,471792-b0450 b0451-HS60min,471776-b0450 b0451-M-P0h,471777-b0450 b0451-M-P2h,471775-b0450 b0451-M-P4h	471781	Upstream	forward	471781-UpstreamSense
	b1623	1700229-b1623-HS30min,1700226-b1623-HS60min,1700228-b1621 b1622 b1623-LB,1700230-b1621 b1622 b1623-M-P0h,1700250-b1621 b1622 b1623-M-P2h,1700225-b1621 b1622 b1623-M-P4h	1700228	Upstream	forward	1700228-Upstream Sense Gene
	b4111	4328373-b4111-M-P4h,4328374-b4109 b4110 b4111-HS15min	4328343	Upstream	forward	4328343-UpstreamSense
	b3844	4024516-b3843 b3844-HS60min	4024550	Upstream	forward	4024550-Upstream Sense Gene
	b1266	1321208-b1266 b1267 b1268 b1269-LB,1321207-b1266 b1267 b1268 b1269-HS15min,1321216-b1266 b1267 b1268-HS30min,1321242-b1266 b1267 b1268-M-P0h,1321201-b1266 b1267 b1268-M-P2h,1321213-b1266 b1267 b1268 b1269-M-P4h	1321215	Upstream	forward	1321215-Upstream Sense Gene,1321212-Upstream Sense Gene
	b3849	4031130-b3847 b3848 b3849 b3850-HS15min,4031130-b3847 b3848 b3849 b3850-HS30min,4031133-b3847 b3848 b3849 b3850-HS60min,4031130-b3847 b3848 b3849 b3850-M-P2h	4031138	Upstream	forward	4031138-Upstream Sense Gene
	b3935	4124864-b3929 b3930 b3931 b3932 b3933 b3934 b3935-LB,4124865-b3929 b3930 b3931 b3932 b3933 b3934 b3935-HS15min,4124863-b3935-HS30min,4124852-b3935-HS60min,4124875-b3935-M-P0h,4124855-b3935-M-P2h,4124858-b3935-M-P4h	4124858	Upstream	reverse	4124858-Upstream Sense Gene
	b0918	969874-b0913 b0914 b0915 b0916 b0917 b0918-LB,969874-b0913 b0914 b0915 b0916 b0917 b0918 b0919-HS15min,969874-b0917 b0918-HS30min,969874-b0917 b0918-HS60min,969874-b0913 b0914 b0915 b0916 b0917 b0918-M-P0h,969874-b0906 b0907 b0908 b0909 b0910 b0911 b0912 b0913 b0914 b0915 b0916 b0917 b0918-M-P2h,969874-b0913 b0914 b0915 b0916 b0917 b0918 b0919-M-P4h	969867	Upstream	forward	969867-UpstreamSense
	b3747	3929280-b3747-LB,3929259-b3747-HS15min,3929314-b3747-HS30min,3929263-b3747-HS60min,3929260-b3747-M-P0h,3929258-b3747-M-P2h,3929238-b3747-M-P4h	3929282	Upstream	forward	3929282-Upstream Sense Gene,3929282-Upstream Sense Gene
	b3040	3180469-b3040-LB,3180469-b3040-HS15min,3180471-b3040-HS30min,3180470-b3040-HS60min,3180467-b3040-M-P0h,3180470-b3040-M-P2h,3180469-b3040-M-P4h	3180445	Upstream	forward	3180445-UpstreamSense,3180446-UpstreamSense
	b0159	179181-b0157 b0158 b0159-LB,179196-b0157 b0158 b0159-HS15min,179188-b0157 b0158 b0159-HS30min,179187-b0157 b0158 b0159-HS60min,179187-b0157 b0158 b0159-M-P0h,179188-b0157 b0158 b0159-M-P2h,179188-b0157 b0158 b0159-M-P4h	179153	Upstream	reverse	179153-Upstream Sense Gene
	b1675	1753189-b1675-LB,1753189-b1675-HS15min,1753192-b1675-HS30min,1753193-b1675-HS60min,1753205-b1675-M-P0h,1753193-b1675-M-P2h,1753189-b1675-M-P4h	1753188	Upstream	reverse	1753188-UpstreamSense,1753189-UpstreamSense
	b0391	407424-b0391-HS60min,407368-b0387 b0388 b0389 b0390 b0391-LB,407371-b0387 b0388 b0389 b0390 b0391-HS15min,407370-b0387 b0388 b0389 b0390 b0391 b0392-M-P0h	407375	Upstream	forward	407375-Upstream Sense Gene,407372-Upstream Sense Gene
	b3929	4117380-b3929-HS30min,4117386-b3929-HS60min,4117389-b3929-M-P0h,4117381-b3929-M-P2h,4117380-b3929 b3930 b3931 b3932 b3933 b3934 b3935-LB,4117388-b3929 b3930 b3931 b3932 b3933 b3934 b3935-HS15min,4117381-b3929 b3930 b3931 b3932 b3933 b3934-M-P4h	4117355	Upstream	reverse	4117355-Upstream Sense Gene
	b2096	2175272-b2090 b2091 b2092 b2093 b2094 b2095 b2096-LB,2175255-b2091 b2092 b2093 b2094 b2095 b2096-HS15min,2175253-b2092 b2093 b2094 b2095 b2096-HS30min,2175257-b2093 b2094 b2095 b2096-HS60min,2175265-b2091 b2092 b2093 b2094 b2095 b2096-M-P0h,2175263-b2090 b2091 b2092 b2093 b2094 b2095 b2096-M-P2h,2175256-b2091 b2092 b2093 b2094 b2095 b2096-M-P4h	2175256	Upstream	reverse	2175256-UpstreamSense,2175255-Upstream Sense Gene,2175255-UpstreamSense,2175260-Upstream Sense Gene,2175257-UpstreamSense
	b2764	2889974-b2762 b2763 b2764-LB,2889985-b2762 b2763 b2764-HS15min,2889984-b2762 b2763 b2764-HS30min,2889983-b2762 b2763 b2764-HS60min,2889984-b2762 b2763 b2764-M-P0h,2889944-b2762 b2763 b2764-M-P2h,2889984-b2762 b2763 b2764-M-P4h	2889985	Upstream	reverse	2889985-Upstream Sense Gene
	b0112	121641-b0112-LB,121675-b0112-HS15min,121629-b0112-HS30min,121629-b0112-M-P0h,121629-b0112-M-P2h,121682-b0112-M-P4h	121677	Upstream	reverse	121677-Upstream Sense Gene
	b3552	3714526-b3552-LB,3714521-b3552-HS15min,3714521-b3552-HS30min,3714521-b3552-HS60min,3714521-b3552-M-P0h,3714521-b3552-M-P2h,3714521-b3552-M-P4h	3714528	Upstream	forward	3714528-Upstream Sense Gene
	b1646	1722714-b1646-HS60min	1722683	Upstream	reverse	1722683-Upstream Sense Gene
	b0287	302175-b0287-LB,302171-b0287-HS15min,302176-b0287-HS30min,302178-b0287-HS60min,302176-b0287-M-P0h,302179-b0287-M-P2h,302174-b0287-M-P4h	302198	Upstream	forward	302198-UpstreamSense
	b0881	922061-b0878 b0879 b0881 b0882-M-P2h	922054	Upstream	forward	922054-UpstreamSense
	b0881	922106-b0878 b0879 b0881 b0882-HS30min	922070	Upstream	forward	922070-UpstreamSense
	b4052	4262308-b4052 b4053 b4054-LB,4262308-b4052 b4053 b4054-HS15min,4262306-b4052 b4053-HS30min,4262309-b4052 b4053-HS60min,4262301-b4052 b4053-M-P0h,4262302-b4052 b4053 b4054-M-P2h,4262302-b4052 b4053 b4054-M-P4h	4262306	Upstream	forward	4262306-Upstream Sense Gene
	b1902	1984821-b1902 ECK120003620_Phantom-LB,1984820-b1902 ECK120003620_Phantom-HS15min,1984820-b1902 ECK120003620_Phantom-HS30min,1984820-b1902 ECK120003620_Phantom-HS60min,1984820-b1902 ECK120003620_Phantom-M-P0h,1984819-b1902 ECK120003620_Phantom-M-P2h,1984820-b1902 ECK120003620_Phantom-M-P4h	1984821	Upstream	forward	1984821-UpstreamSense
	b0707	738200-b0707 b0708-LB,738208-b0707 b0708-HS15min,738202-b0707 b0708-M-P0h,738231-b0707 b0708-M-P2h,738201-b0707 b0708-M-P4h	738203	Upstream	forward	738203-UpstreamSense
	b0174	194782-b4414 b0169 b0170 b0171 b0172 b0173 b0174 b0175 b0176 b0177 b0178 b0179 b0180 b0181 b0182 b0183 b0184 b0185 b0186-M-P0h	194784	Upstream	forward	194784-Upstream Sense Gene
	b0174	194903-b0174 b0175 b0176 b0177 b0178 b0179 b0180 b0181 b0182 b0183 b0184 b0185 b0186-HS30min,194861-b0174 b0175 b0176 b0177 b0178 b0179 b0180 b0181 b0182 b0183 b0184 b0185-HS60min	194901	Upstream	forward	194901-Upstream Sense Gene
	b0946	1005075-b0946-HS30min,1005113-b0946-HS60min,1005077-b0946-M-P0h,1005075-b0946-M-P2h,1005074-b0946-M-P4h,1005034-b0945 b0946-LB,1005072-b0945 b0946-HS15min	1005075	Upstream	forward	1005075-Upstream Sense Gene
	b0956	1017681-b0956-LB,1017681-b0956-HS15min,1017673-b0956-HS30min,1017673-b0956-HS60min,1017682-b0956-M-P0h,1017675-b0956-M-P2h,1017681-b0956-M-P4h	1017682	Upstream	forward	1017682-Upstream Sense Gene,1017682-UpstreamSense
	b0887	930226-b0885 b0886 b0887-HS30min,930227-b0885 b0886 b0887-HS60min,930226-b0884 b0885 b0886 b0887-M-P0h,930225-b0885 b0886 b0887-M-P2h,930220-b0884 b0885 b0886 b0887 b0888-M-P4h	930222	Upstream	reverse	930222-Upstream Sense Gene
	b2393	2511030-b2393-LB,2511031-b2393-HS15min,2511058-b2393-HS30min,2511060-b2393-HS60min,2511061-b2393-M-P0h,2511029-b2393-M-P4h	2511031	Upstream	forward	2511031-UpstreamSense
	b1719	1800756-b1706 b1707 b1708 b1709 b1710 b1711 b1712 b1713 b1714 b1715 b1716 b1717 b1718 b1719-HS15min,1800753-b1716 b1717 b1718 b1719-HS30min,1800756-b1706 b1707 b1708 b1709 b1710 b1711 b1712 b1713 b1714 b1715 b1716 b1717 b1718 b1719-M-P0h,1800755-b1716 b1717 b1718 b1719-M-P2h	1800752	Upstream	reverse	1800752-Upstream Sense Gene
	b1719	1800599-b1716 b1717 b1718 b1719-HS60min	1800649	Upstream	reverse	1800649-UpstreamSense,1800647-UpstreamSense,1800648-UpstreamSense,1800650-UpstreamSense
	b3458	3595656-b3454 b3455 b3456 b3457 b3458-LB,3595608-b3454 b3455 b3456 b3457 b3458-HS30min,3595612-b3454 b3455 b3456 b3457 b3458-HS60min,3595608-b3454 b3455 b3456 b3457 b3458-M-P2h	3595638	Upstream	reverse	3595638-UpstreamSense
	b0683	709907-b0683 b4637 b0684 b0685-HS30min,709905-b0683 b4637 b0684-HS60min,709903-b0683 b4637 b0684 b0685 b0686-M-P2h	709945	Upstream	reverse	709945-UpstreamSense
	b1920	1998493-b1916 b1917 b1918 b1919 b1920 b1921 b1922-LB,1998491-b1917 b1918 b1919 b1920 b1921 b1922-HS15min,1998487-b1917 b1918 b1919 b1920 b1921 b1922-HS30min,1998443-b1917 b1918 b1919 b1920 b1921-HS60min,1998488-b1917 b1918 b1919 b1920 b1921 b1922-M-P0h,1998490-b1917 b1918 b1919 b1920 b1921 b1922-M-P2h,1998487-b1917 b1918 b1919 b1920 b1921 b1922-M-P4h	1998492	Upstream	reverse	1998492-UpstreamSense
	b1981	2051591-b1981 b1982-LB,2051589-b1981 b1982-HS15min,2051589-b1981 b1982-HS30min,2051590-b1981-HS60min,2051589-b1981 b1982-M-P0h,2051589-b1981 b1982-M-P2h,2051589-b1981 b1982 b1983-M-P4h	2051590	Upstream	forward	2051590-UpstreamSense
	b2019	2088071-b2018 b2019 b2020 b2021 b2022 b2023 b2024 b2025 b2026-HS30min	2088023	Upstream	forward	2088013-UpstreamSense,2088023-UpstreamSense,2088014-UpstreamSense,2088018-UpstreamSense,2088015-UpstreamSense,2088005-UpstreamSense,2088020-UpstreamSense,2088016-UpstreamSense,2088004-UpstreamSense,2088017-UpstreamSense
	b2019	2088167-b2019-HS60min	2088161	Upstream	forward	2088161-Upstream Sense Gene,2088163-Upstream Sense Gene
	b0871	910304-b0868 b0869 b0870 b0871-LB,910304-b0868 b0869 b0870 b0871-HS15min,910303-b0868 b0869 b0870 b0871-HS30min,910303-b0871-HS60min,910304-b0868 b0869 b0870 b0871-M-P0h,910298-b0868 b0869 b0870 b0871 b0872 b0873-M-P2h,910298-b0868 b0869 b0870 b0871 b0872 b0873-M-P4h	910299	Upstream	reverse	910299-UpstreamSense,910299-Upstream Sense Gene
	b2620	2752853-b2620 b2621-LB,2752853-b2620 b2621-HS15min,2752866-b2620-HS30min,2752883-b2620-HS60min,2752854-b2620 b2621-M-P0h,2752888-b2620 b2621-M-P2h,2752854-b2620 b2621-M-P4h	2752854	Upstream	forward	2752854-Upstream Sense Gene
	b2790	2921023-b2790 b2791 b2792-M-P0h	2921049	Upstream	reverse	2921049-Upstream Sense Gene
	b1304	1366060-b1304 b1305 b1306 b1307 b1308-LB,1366060-b1304 b1305 b1306 b1307 b1308-HS15min,1366060-b1304 b1305 b1306 b1307 b1308-HS30min,1366055-b1304 b1305 b1306 b1307 b1308-HS60min,1366057-b1304 b1305 b1306 b1307 b1308-M-P0h,1366057-b1304 b1305 b1306 b1307 b1308-M-P2h,1366060-b1304 b1305 b1306 b1307 b1308-M-P4h	1366062	Upstream	forward	1366062-UpstreamSense,1366063-UpstreamSense
	b3985	4178018-b3980 b3981 b3982 b3983 b3984 b3985 b3986 b3987 b3988-HS30min,4178018-b3983 b3984 b3985 b3986 b3987 b3988-HS60min	4178042	Upstream	forward	4178042-UpstreamSense
	b4232	4453669-b4232-LB,4453667-b4232-HS15min,4453664-b4232-HS30min,4453666-b4232-M-P0h,4453669-b4232-M-P2h,4453668-b4232-M-P4h	4453669	Upstream	reverse	4453669-Upstream Sense Gene
	b1192	1242332-b1191 b1192-LB,1242335-b1191 b1192-HS15min,1242341-b1191 b1192-HS30min,1242340-b1192-HS60min,1242343-b1191 b1192-M-P0h,1242342-b1191 b1192-M-P2h,1242332-b1191 b1192-M-P4h	1242330	Upstream	reverse	1242330-Upstream Sense Gene
	b2576	2710788-b2576-M-P0h,2710817-b2576-M-P2h,2710786-b2576-M-P4h	2710787	Upstream	forward	2710787-UpstreamSense
	b0238	255916-b0238 b0239 b0240-LB,255918-b0238 b0239 b0240-HS15min,255918-b0238-HS30min,255919-b0238-HS60min,255919-b0238 b0239 b0240-M-P0h,255917-b0238-M-P2h,255917-b0238 b0239 b0240-M-P4h	255918	Upstream	forward	255918-UpstreamSense
	b0155	175060-b0155 b0156-HS30min,175072-b0155 b0156-HS60min,175024-b0155 b0156-M-P0h,175060-b0155 b0156-M-P2h	175074	Upstream	forward	175074-UpstreamSense
	b0155	175013-b0155 b0156-LB,175017-b0155 b0156-HS15min,175012-b0155 b0156-M-P4h	175012	Upstream	forward	175012-UpstreamSense,175011-Upstream Sense Gene
	b3147	3291393-b3147 b3148 b3149 b3150-LB,3291391-b3147 b3148 b3149 b3150-HS15min,3291418-b3147 b3148 b3149 b3150-HS30min,3291412-b3147 b3148 b3149 b3150-HS60min,3291391-b3147 b3148 b3149 b3150-M-P0h,3291415-b3147 b3148 b3149 b3150-M-P2h,3291390-b3147 b3148 b3149 b3150-M-P4h	3291391	Upstream	forward	3291391-UpstreamSense
	b1782	1864529-b1781 b1782-LB,1864530-b1781 b1782-HS15min,1864530-b1782-HS30min,1864530-b1782-HS60min,1864530-b1781 b1782-M-P0h	1864529	Upstream	reverse	1864529-Upstream Sense Gene,1864530-Upstream Sense Gene
	b2840	2978673-b2840-HS60min	2978673	Upstream	reverse	2978673-Upstream Sense Gene
	b0478	502517-b0478-LB,502519-b0478-HS15min,502514-b0478-HS30min,502510-b0478-HS60min,502517-b0478-M-P0h,502515-b0478-M-P2h,502519-b0478-M-P4h	502515	Upstream	reverse	502515-Upstream Sense Gene,502520-Upstream Sense Gene
	b3885	4073550-b3883 b3884 b3885 b3886 b3887 b3888-LB,4073550-b3883 b3884 b3885 b3886 b3887 b3888-HS15min,4073549-b3884 b3885 b3886 b3887 b3888-M-P0h	4073571	Upstream	forward	4073571-Upstream Sense Gene
	b3510	3654813-b3508 b3509 b3510-LB,3654810-b3510-HS15min,3654806-b3510-HS30min,3654810-b3510-HS60min,3654812-b3509 b3510-M-P0h,3654811-b3510-M-P2h,3654813-b3508 b3509 b3510-M-P4h	3654814	Upstream	reverse	3654814-Upstream Sense Gene
	b3233	3378144-b3233 b3234 b3235-LB,3378147-b3233 b3234 b3235-HS15min,3378147-b3233-HS30min,3378148-b3233 b3234-HS60min,3378146-b3233 b3234 b3235-M-P0h,3378144-b3233 b3234 b3235-M-P2h,3378146-b3233 b3234 b3235-M-P4h	3378148	Upstream	forward	3378148-UpstreamSense,3378148-Upstream Sense Gene
	b4260	4484160-b4258 b4259 b4260-LB,4484162-b4258 b4259 b4260-HS15min,4484158-b4258 b4259 b4260-HS30min,4484161-b4258 b4259 b4260-HS60min,4484158-b4258 b4259 b4260-M-P0h,4484161-b4258 b4259 b4260-M-P2h,4484159-b4258 b4259 b4260-M-P4h	4484159	Upstream	reverse	4484159-UpstreamSense
	b4189	4414793-b4188 b4189-LB,4414804-b4188 b4189-HS15min,4414803-b4189-HS30min,4414766-b4189-HS60min,4414804-b4188 b4189-M-P2h	4414788	Upstream	reverse	4414788-Upstream Sense Gene
	b1829	1910641-b1829-HS30min,1910641-b1829-HS60min,1910641-b1829-M-P2h,1910642-b1829 b1830 b1831 b1832-LB,1910641-b1829 b1830 b1831 b1832-HS15min,1910641-b1829 b1830 b1831 b1832-M-P0h,1910641-b1829 b1830 b1831 b1832-M-P4h	1910642	Upstream	reverse	1910642-UpstreamSense,1910642-Upstream Sense Gene
	b1845	1926874-b1845-LB,1926884-b1845-HS15min,1926891-b1845-M-P2h	1926889	Upstream	reverse	1926889-Upstream Sense Gene
	b0796	829898-b0792 b0793 b0794 b0795 b0796-LB,829893-b0792 b0793 b0794 b0795 b0796-HS15min,829890-b0792 b0793 b0794 b0795 b0796-HS30min,829898-b0793 b0794 b0795 b0796-HS60min,829899-b0792 b0793 b0794 b0795 b0796-M-P0h,829893-b0792 b0793 b0794 b0795 b0796-M-P2h,829893-b0792 b0793 b0794 b0795 b0796-M-P4h	829893	Upstream	reverse	829893-UpstreamSense,829890-Upstream Sense Gene
	b1082	1137574-b1082 b1083-HS15min,1137623-b1082 b1083-HS60min,1137574-b1073 b1074 b1075 b1076 b1077 b1078 b1079 b1080 b1081 b1082 b1083-M-P0h	1137576	Upstream	forward	1137576-UpstreamSense
	b3894	4083986-b3891 b3892 b3893 b3894-LB,4083987-b3891 b3892 b3893 b3894-HS15min,4083986-b3891 b3892 b3893 b3894-HS30min,4083970-b3891 b3892 b3893 b3894-HS60min,4083985-b3891 b3892 b3893 b3894-M-P0h,4083987-b3891 b3892 b3893 b3894-M-P2h,4083985-b3891 b3892 b3893 b3894-M-P4h	4083954	Upstream	reverse	4083954-Upstream Sense Gene,4083953-Upstream Sense Gene
	b3131	3276725-b3131-LB,3276728-b3131-HS15min,3276735-b3131-HS30min,3276732-b3131-HS60min,3276733-b3131-M-P0h,3276726-b3131-M-P2h,3276726-b3131-M-P4h	3276726	Upstream	reverse	3276726-Upstream Sense Gene
	b3512	3655821-b3512 b3513 b3514-M-P4h	3655823	Upstream	forward	3655823-SupraUpstreamSense
	b0930	988247-b0930-HS60min,988293-b0930 b0931-LB,988266-b0930 b0931-HS15min,988260-b0930 b0931-HS30min,988266-b0930 b0931-M-P0h,988274-b0930 b0931-M-P2h,988266-b0930 b0931-M-P4h	988261	Upstream	reverse	988261-Upstream Sense Gene,988267-Upstream Sense Gene
	b1821	1903487-b1821-LB,1903487-b1821-HS15min,1903531-b1821-HS30min,1903532-b1821-HS60min,1903531-b1821-M-P2h,1903488-b1821-M-P4h	1903486	Upstream	forward	1903486-UpstreamSense
	b1251	1308914-b1251-LB,1308931-b1251-HS15min,1308920-b1251-HS30min,1308920-b1251-HS60min,1308921-b1251-M-P0h,1308914-b1251-M-P2h,1308921-b1250 b1251-M-P4h	1308916	Upstream	reverse	1308916-Upstream Sense Gene
	b3891	4079347-b3891 b3892 b3893 b3894-HS30min,4079321-b3891 b3892 b3893 b3894-HS60min,4079358-b3891 b3892 b3893 b3894-M-P2h,4079390-b3891 b3892 b3893 b3894-M-P4h	4079351	Upstream	reverse	4079351-UpstreamSense
	b0252	267230-b0252-M-P4h	267254	Upstream	reverse	267254-Upstream Sense Gene
	b3209	3348522-b3208 b3209-HS30min,3348508-b3208 b3209-HS60min,3348525-b3208 b3209-M-P2h,3348558-b3208 b3209 b3210 b3211-LB,3348553-b3208 b3209 b3210 b3211-HS15min,3348512-b3208 b3209 b3210 b3211-M-P0h,3348558-b3208 b3209 b3210 b3211-M-P4h	3348510	Upstream	reverse	3348510-UpstreamSense
	b0866	903744-b0866 b0867-LB,903745-b0866 b0867-HS15min,903748-b0866 b0867-HS30min,903746-b0866 b0867-HS60min,903752-b0866 b0867-M-P0h,903745-b0866 b0867-M-P2h,903745-b0866 b0867-M-P4h	903754	Upstream	forward	903754-UpstreamSense
	b2435	2550264-b2435 b2436-LB,2550263-b2435 b2436-HS15min,2550297-b2435 b2436-HS30min,2550294-b2435 b2436-M-P0h,2550291-b2435 b2436-M-P4h	2550264	Upstream	forward	2550264-UpstreamSense
	b3356	3483973-b3356-LB	3483974	Upstream	reverse	3483974-UpstreamSense
	b4595	1306784-b4595-LB,1306784-b4595-HS15min,1306784-b4595-HS30min,1306779-b4595-HS60min,1306771-b4595-M-P0h,1306784-b4595-M-P2h,1306783-b4595-M-P4h	1306787	Upstream	forward	1306787-UpstreamSense,1306787-Upstream Sense Gene
	b1200	1250128-b1198 b1199 b1200-LB,1250129-b1198 b1199 b1200-HS15min,1250129-b1198 b1199 b1200-HS30min,1250128-b1199 b1200-HS60min,1250129-b1198 b1199 b1200-M-P0h,1250129-b1197 b1198 b1199 b1200-M-P2h,1250129-b1197 b1198 b1199 b1200-M-P4h	1250130	Upstream	reverse	1250130-Upstream Sense Gene
	b0186	209643-b0186-HS60min,209635-b0186 b0187 b0188-M-P4h	209658	Upstream	forward	209658-UpstreamSense
	b3619	3791960-b3619 b3620 b3621 b3622-LB,3791957-b3619 b3620 b3621-HS15min,3791957-b3619 b3620 b3621-HS30min,3791957-b3619 b3620 b3621-HS60min,3791960-b3619 b3620 b3621 b3622-M-P0h,3791914-b3619 b3620 b3621 b3622-M-P2h,3791960-b3619 b3620 b3621 b3622-M-P4h	3791962	Upstream	forward	3791962-UpstreamSense
	b0911	961115-b0910 b0911 b0912-LB,961136-b0910 b0911 b0912-HS30min,961122-b0910 b0911 b0912-HS60min,961135-b0906 b0907 b0908 b0909 b0910 b0911 b0912 b0913 b0914 b0915 b0916 b0917 b0918-M-P2h	961116	Upstream	forward	961116-UpstreamSense
	b1601	1671926-b1601-LB,1671907-b1601-HS15min,1671910-b1601-HS30min,1671908-b1601-HS60min,1671910-b1601-M-P0h,1671911-b1601-M-P2h,1671910-b1601-M-P4h	1671914	Upstream	forward	1671914-Upstream Sense Gene,1671914-Upstream Sense Gene
	b2154	2241901-b2154-LB,2241901-b2154-HS15min,2241931-b2154-HS30min,2241883-b2154-HS60min,2241903-b2154-M-P0h,2241901-b2154-M-P2h,2241902-b2154-M-P4h	2241903	Upstream	forward	2241903-UpstreamSense
	b0085	93045-b0081 b0082 b0083 b0084 b0085 b0086 b0087 b0088 b0089 b0090 b0091 b0092 b0093 b0094 b0095 b0096 b0097 b0098 b0099-HS15min,93078-b0081 b0082 b0083 b0084 b0085 b0086 b0087 b0088 b0089 b0090 b0091 b0092 b0093 b0094 b0095 b0096 b0097 b0098-HS30min,93061-b0081 b0082 b0083 b0084 b0085 b0086 b0087 b0088 b0089 b0090 b0091 b0092 b0093 b0094 b0095 b0096 b0097 b0098 b0099-M-P0h,93059-b0081 b0082 b0083…	93083	Upstream	forward	93083-Upstream Sense Gene
	b2611	2745946-b2611 b4461-LB,2745947-b2611 b4461-HS15min,2745948-b2611 b4461-HS30min,2745948-b2611-HS60min,2745950-b2611 b4461-M-P0h,2745947-b2611 b4461-M-P2h,2745947-b2611 b4461-M-P4h	2745953	Upstream	forward	2745953-Upstream Sense Gene
	b3560	3723383-b3559 b3560-LB,3723351-b3559 b3560-HS30min,3723368-b3559 b3560-HS60min,3723375-b3559 b3560-M-P0h,3723375-b3559 b3560-M-P2h,3723382-b3559 b3560-M-P4h,3723371-b3559 b3560 b4553-HS15min	3723372	Upstream	reverse	3723372-Upstream Sense Gene
	b1000	1063025-b0999 b1000-LB,1063025-b0999 b1000-HS15min,1063032-b0999 b1000-HS30min,1063027-b0999 b1000-HS60min,1063025-b0999 b1000-M-P0h,1063028-b0999 b1000-M-P2h,1063026-b0999 b1000-M-P4h	1063050	Upstream	reverse	1063050-UpstreamSense
	b1064	1123309-b1061 b1062 b1063 b1064-M-P0h,1123291-b1061 b1062 b1063 b1064 b1065-LB,1123297-b1063 b1064 b1065-HS15min,1123303-b1063 b1064 b1065-M-P2h,1123303-b1063 b1064 b1065-M-P4h	1123304	Upstream	reverse	1123304-UpstreamSense
	b3403	3530801-b3403-HS60min	3530814	Upstream	forward	3530814-Upstream Sense Gene,3530812-UpstreamSense,3530813-UpstreamSense
	b3403	3530812-b3403-HS30min,3530811-b3403-M-P2h,3530812-b3403-M-P4h	3530857	Upstream	forward	3530857-Upstream Sense Gene
	b1179	1226819-b1179 b1180 b1181-HS30min,1226821-b1179 b1180 b1181-M-P0h,1226821-b1179 b1180 b1181-M-P2h	1226832	Upstream	forward	1226832-Upstream Sense Gene
	b3907	4098586-b3907-LB,4098609-b3907-HS15min,4098567-b3907-HS30min,4098575-b3907-M-P2h,4098578-b3907-M-P4h	4098600	Upstream	reverse	4098600-Upstream Sense Gene
	b3229	3375587-b3228 b3229-LB,3375586-b3228 b3229-HS15min,3375576-b3228 b3229-HS30min,3375587-b3228 b3229-HS60min,3375586-b3228 b3229-M-P0h,3375586-b3228 b3229-M-P2h,3375587-b3228 b3229-M-P4h	3375588	Upstream	reverse	3375588-UpstreamSense,3375587-Upstream Sense Gene
	b1461	1531053-b1461-LB,1531007-b1461-HS15min,1531009-b1461-HS30min,1531009-b1461-HS60min,1531053-b1461-M-P0h,1531004-b1461-M-P2h,1531008-b1461-M-P4h	1531054	Upstream	forward	1531054-UpstreamSense
	b4021	4228190-b4021-LB,4228182-b4021-HS15min,4228176-b4021-HS30min,4228187-b4021-HS60min,4228197-b4021-M-P0h,4228190-b4021-M-P2h,4228190-b4021-M-P4h	4228191	Upstream	reverse	4228191-UpstreamSense
	b2463	2576552-b2463-LB,2576552-b2463-HS15min,2576552-b2463-HS30min,2576524-b2463-HS60min,2576549-b2463-M-P0h,2576504-b2463-M-P2h,2576519-b2463-M-P4h	2576520	Upstream	reverse	2576520-UpstreamSense,2576517-Upstream Sense Gene
	b4078	4295176-b4078-LB,4295177-b4078-HS15min,4295141-b4078-HS30min,4295176-b4078-M-P0h,4295176-b4078-M-P2h,4295177-b4078-M-P4h	4295172	Upstream	reverse	4295172-Upstream Sense Gene
	b3408	3538080-b3408 b3409 b3410-LB,3538082-b3408 b3409 b3410-HS15min,3538100-b3408 b3409 b3410-HS30min,3538102-b3408 b3409 b3410-M-P0h,3538102-b3408 b3409-M-P2h,3538095-b3408 b3409 b3410-M-P4h	3538080	Upstream	forward	3538080-Upstream Sense Gene
	b2068	2145582-b2068-LB,2145582-b2068-HS15min,2145582-b2068-HS30min,2145582-b2068-HS60min,2145583-b2068-M-P0h,2145582-b2068-M-P2h,2145582-b2068-M-P4h	2145583	Upstream	reverse	2145583-UpstreamSense,2145583-Upstream Sense Gene
	b0877	918331-b0877-LB,918332-b0877-HS30min,918331-b0877-HS60min,918328-b0877-M-P0h,918337-b0877-M-P2h,918330-b0877-M-P4h	918289	Upstream	reverse	918289-Upstream Sense Gene
	b0605	638082-b0605 b0606-M-P2h	638054	Upstream	forward	638054-UpstreamSense,638058-UpstreamSense
	b0605	638110-b0605 b0606-HS60min	638144	Upstream	forward	638144-Upstream Sense Gene
	b1133	1193024-b1128 b1129 b1130 b1131 b1132 b1133 b1134 b1135-LB,1193026-b1131 b1132 b1133 b1134 b1135-HS15min,1193026-b1131 b1132 b1133 b1134 b1135-HS30min,1193026-b1131 b1132 b1133 b1134 b1135-HS60min,1193026-b1131 b1132 b1133 b1134 b1135-M-P0h,1193026-b1131 b1132 b1133 b1134 b1135-M-P2h,1193026-b1131 b1132 b1133 b1134 b1135-M-P4h	1193025	Upstream	reverse	1193025-Upstream Sense Gene
	b2584	2717951-b2584 b2585-HS60min,2717948-b2584 b2585-M-P0h,2717951-b2582 b2583 b2584 b2585 b2586-LB,2717957-b2582 b2583 b2584 b2585-M-P2h,2717952-b2582 b2583 b2584 b2585 b2586-M-P4h	2717953	Upstream	forward	2717953-Upstream Sense Gene
	b3680	3858271-b3680-LB,3858270-b3680-HS15min,3858324-b3680-HS30min,3858275-b3680-HS60min,3858274-b3680-M-P0h,3858276-b3680-M-P2h,3858275-b3680-M-P4h	3858274	Upstream	forward	3858274-Upstream Sense Gene
	b3831	4014407-b3831 b3832 b3833 b3834 b3835 b3836 b3838 b3839 b4483-LB,4014410-b3831 b3832 b3833 b3834 b3835 b3836 b3838 b3839 b4483-HS15min,4014411-b3831-HS30min,4014416-b3831-HS60min,4014409-b3831 b3832 b3833 b3834 b3835 b3836 b3838 b3839 b4483-M-P0h,4014407-b3831 b3832 b3833 b3834 b3835 b3836 b3838 b3839 b4483-M-P2h,4014408-b3831 b3832 b3833 b3834 b3835 b3836 b3838 b3839 b4483 b3843 b3844-M-P4h	4014410	Upstream	forward	4014410-UpstreamSense,4014419-Upstream Sense Gene,4014418-UpstreamSense,4014411-UpstreamSense
	b1637	1715351-b1636 b1637 b1638 b1639 b1640-LB,1715311-b1636 b1637 b1638 b1639 b1640-HS15min,1715312-b1636 b1637 b1638 b1639 b1640-M-P4h	1715310	Upstream	reverse	1715310-Upstream Sense Gene
	b0405	424210-b0405 b0406 b0407 b0408 b0409 b0410-LB,424211-b0405 b0406 b0407 b0408 b0409 b0410-HS15min,424213-b0405 b0406 b0407 b0408 b0409-HS30min,424214-b0405 b0406 b0407 b0408 b0409-HS60min,424219-b0405 b0406 b0407 b0408 b0409-M-P0h,424240-b0405 b0406 b0407 b0408 b0409-M-P2h,424186-b0405 b0406 b0407 b0408 b0409 b0410-M-P4h	424210	Upstream	forward	424210-Upstream Sense Gene
	b0839	879842-b0839-LB,879890-b0839-HS15min,879856-b0839-M-P4h	879841	Upstream	forward	879841-Upstream Sense Gene
	b0839	879892-b0839-M-P0h	879858	Upstream	forward	879858-Upstream Sense Gene
	b2329	2445516-b2325 b2326 b2327 b2328 b2329 b2330-HS30min,2445518-b2325 b2326 b2327 b2328 b2329 b2330-HS60min,2445523-b2325 b2326 b2327 b2328 b2329 b2330-M-P0h,2445524-b2328 b2329 b2330-M-P2h	2445525	Upstream	reverse	2445525-Upstream Sense Gene
	b1063	1122542-b1063-HS60min,1122524-b1063 b1064 b1065-HS15min,1122548-b1063 b1064 b1065-HS30min,1122546-b1061 b1062 b1063 b1064-M-P0h,1122548-b1063 b1064 b1065-M-P2h	1122520	Upstream	reverse	1122520-UpstreamSense
	b3936	4124933-b3936-LB,4124933-b3936-HS15min,4124881-b3936-HS30min,4124881-b3936-HS60min,4124933-b3936-M-P0h,4124942-b3936-M-P2h,4124941-b3936-M-P4h	4124936	Upstream	forward	4124936-UpstreamSense,4124931-Upstream Sense Gene
	b0929	986315-b0928 b0929-LB,986315-b0929-HS15min,986315-b0929-HS30min,986314-b0929-HS60min,986314-b0929-M-P0h,986315-b0929-M-P2h,986315-b0929-M-P4h	986315	Upstream	reverse	986315-UpstreamSense,986315-Upstream Sense Gene,986314-UpstreamSense
	b3744	3925150-b3744-LB,3925132-b3744-HS15min,3925157-b3744-HS30min,3925150-b3744-HS60min,3925148-b3744-M-P0h,3925154-b3744-M-P2h,3925154-b3744-M-P4h	3925152	Upstream	forward	3925152-Upstream Sense Gene,3925155-UpstreamSense,3925154-UpstreamSense
	b0432	450878-b0427 b0428 b0429 b0430 b0431 b0432-LB,450878-b0428 b0429 b0430 b0431 b0432-HS15min,450882-b0428 b0429 b0430 b0431 b0432-HS30min,450882-b0428 b0429 b0430 b0431 b0432-HS60min,450882-b0428 b0429 b0430 b0431 b0432-M-P0h,450875-b0428 b0429 b0430 b0431 b0432-M-P2h,450882-b0428 b0429 b0430 b0431 b0432-M-P4h	450877	Upstream	reverse	450877-Upstream Sense Gene
	b2296	2411486-b2296 b2297-HS30min	2411478	Upstream	forward	2411478-UpstreamSense
	b3365	3492007-b3365 b3366 b3367 b3368-LB,3492004-b3365 b3366-HS15min,3492004-b3365 b3366-HS30min,3492004-b3365 b3366-HS60min,3492009-b3365 b3366 b3367 b3368-M-P0h,3492002-b3365 b3366 b3367 b3368-M-P2h,3492007-b3365 b3366 b3367 b3368-M-P4h	3492009	Upstream	forward	3492009-Upstream Sense Gene,3492009-Upstream Sense Gene
	b1816	1899796-b1816-LB,1899796-b1816-HS15min,1899795-b1816-HS30min,1899795-b1816-HS60min,1899794-b1816-M-P0h,1899796-b1816-M-P2h,1899794-b1816-M-P4h	1899796	Upstream	reverse	1899796-UpstreamSense
	b2809	2941194-b2809-LB,2941193-b2809-HS15min,2941195-b2809-HS30min,2941194-b2809-HS60min,2941200-b2809-M-P0h,2941191-b2809-M-P2h	2941236	Upstream	reverse	2941236-Upstream Sense Gene
	b2697	2820111-b2696 b2697-HS15min,2820110-b2696 b2697-HS30min,2820109-b2696 b2697-HS60min,2820111-b2696 b2697-M-P0h,2820110-b2696 b2697-M-P2h,2820112-b2696 b2697 b2698 b2699 b2700 b2701-LB,2820111-b2696 b2697 b2698 b2699 b2700 b2701-M-P4h	2820112	Upstream	reverse	2820112-UpstreamSense,2820112-Upstream Sense Gene
	b4154	4380440-b4150 b4151 b4152 b4153 b4154-LB,4380438-b4149 b4150 b4151 b4152 b4153 b4154-HS15min,4380437-b4150 b4151 b4152 b4153 b4154-HS30min,4380430-b4151 b4152 b4153 b4154-HS60min,4380437-b4150 b4151 b4152 b4153 b4154-M-P0h,4380438-b4149 b4150 b4151 b4152 b4153 b4154-M-P2h,4380438-b4150 b4151 b4152 b4153 b4154-M-P4h	4380437	Upstream	reverse	4380437-UpstreamSense,4380436-UpstreamSense,4380439-UpstreamSense,4380437-Upstream Sense Gene,4380440-UpstreamSense,4380441-UpstreamSense,4380438-UpstreamSense
	b0835	877297-b0835-LB,877298-b0835-HS15min,877297-b0835-HS30min,877297-b0835-HS60min,877296-b0835-M-P0h,877291-b0835-M-P2h,877295-b0835-M-P4h	877293	Upstream	reverse	877293-Upstream Sense Gene,877293-Upstream Sense Gene
	b3780	3963654-b3779 b3780-LB,3963653-b3779 b3780-HS15min,3963658-b3779 b3780-HS60min,3963653-b3779 b3780-M-P0h,3963653-b3779 b3780-M-P4h	3963653	Upstream	reverse	3963653-Upstream Sense Gene
	b3823	4005778-b3823-LB,4005788-b3823-HS30min,4005788-b3823-HS60min,4005744-b3823-M-P0h,4005743-b3823-M-P2h,4005744-b3823-M-P4h,4005773-b3821 b3822 b3823-HS15min	4005749	Upstream	forward	4005749-Upstream Sense Gene
	b3001	3145882-b3001-LB,3145873-b3001-HS15min,3145880-b3001-HS30min,3145907-b3001-HS60min,3145885-b3001-M-P0h,3145879-b3001-M-P2h,3145879-b3001-M-P4h	3145884	Upstream	forward	3145884-Upstream Sense Gene
	b4043	4255110-b4043 b4044 b4045-HS60min,4255108-b4042 b4043 b4044 b4045-LB,4255109-b4042 b4043 b4044 b4045-HS15min,4255109-b4042 b4043 b4044 b4045-M-P0h,4255108-b4042 b4043 b4044 b4045-M-P4h	4255110	Upstream	forward	4255110-Upstream Sense Gene
	b1325	1386938-b1325-HS30min,1386937-b1325-HS60min,1386937-b1325-M-P0h,1386935-b1325-M-P2h	1386898	Upstream	forward	1386898-Upstream Sense Gene
	b3105	3252298-b3105-LB,3252299-b3105-HS15min,3252254-b3105-HS30min,3252253-b3105-HS60min,3252300-b3105-M-P0h,3252298-b3105-M-P2h,3252301-b3105-M-P4h	3252255	Upstream	reverse	3252255-Upstream Sense Gene,3252264-Upstream Sense Gene
	b3071	3214775-b3071-LB,3214768-b3071-HS15min,3214770-b3071-HS30min,3214770-b3071-HS60min,3214775-b3071-M-P0h,3214770-b3071-M-P2h,3214769-b3071-M-P4h	3214775	Upstream	forward	3214775-UpstreamSense,3214774-Upstream Sense Gene
	b0791	823815-b0791-LB,823813-b0791-HS15min,823799-b0791-HS30min,823812-b0791-HS60min,823831-b0791-M-P0h,823794-b0791-M-P2h,823822-b0791-M-P4h	823824	Upstream	forward	823824-Upstream Sense Gene
	b2234	2342782-b2234 b2235 b2236-LB,2342799-b2234 b2235 b2236-HS15min,2342780-b2234 b2235 b2236-M-P4h	2342780	Upstream	forward	2342780-Upstream Sense Gene
	b2026	2094572-b2018 b2019 b2020 b2021 b2022 b2023 b2024 b2025 b2026-LB,2094594-b2018 b2019 b2020 b2021 b2022 b2023 b2024 b2025 b2026-HS15min,2094594-b2018 b2019 b2020 b2021 b2022 b2023 b2024 b2025 b2026-HS30min,2094596-b2021 b2022 b2023 b2024 b2025 b2026-HS60min,2094596-b2018 b2019 b2020 b2021 b2022 b2023 b2024 b2025 b2026-M-P0h,2094594-b2018 b2019 b2020 b2021 b2022 b2023 b2024 b2025 b2026-M-P2h	2094596	Upstream	forward	2094596-UpstreamSense
	b4129	4352821-b4129-HS30min,4352821-b4129-M-P0h,4352827-b4129-M-P2h,4352828-b4129 b4130-LB,4352820-b4129 b4130-HS15min,4352839-b4129 b4130 b4131-M-P4h	4352825	Upstream	reverse	4352825-Upstream Sense Gene,4352828-UpstreamSense,4352819-Upstream Sense Gene
	b4129	4352766-b4129-HS60min	4352756	Upstream	reverse	4352756-Upstream Sense Gene
	b4208	4427788-b4208-LB,4427801-b4208-HS15min,4427833-b4208-HS30min,4427833-b4208-HS60min,4427803-b4208-M-P0h,4427800-b4208-M-P2h,4427794-b4208-M-P4h	4427834	Upstream	forward	4427834-UpstreamSense,4427835-UpstreamSense
	b3089	3237884-b3089-LB,3237884-b3089-HS15min,3237885-b3089-HS30min,3237885-b3089-HS60min,3237884-b3089-M-P0h,3237884-b3089-M-P2h,3237883-b3089-M-P4h	3237885	Upstream	forward	3237885-UpstreamSense,3237883-Upstream Sense Gene
	b0888	931300-b0884 b0885 b0886 b0887 b0888-LB,931300-b0884 b0885 b0886 b0887 b0888-HS15min,931299-b0888-HS30min,931300-b0888-HS60min,931299-b0888-M-P0h,931300-b0884 b0885 b0886 b0887 b0888-M-P4h	931300	Upstream	reverse	931300-Upstream Sense Gene,931301-Upstream Sense Gene
	b4069	4285418-b4067 b4068 b4069-LB,4285420-b4067 b4068 b4069-HS15min,4285416-b4069-HS60min,4285418-b4067 b4068 b4069-M-P2h,4285406-b4067 b4068 b4069-M-P4h	4285413	Upstream	reverse	4285413-Upstream Sense Gene
	b3056	3199883-b3055 b3056-M-P4h	3199885	Upstream	forward	3199885-Upstream Sense Gene
	b0958	1020170-b0957 b0958-LB,1020177-b0957 b0958-HS15min,1020168-b0957 b0958-HS30min,1020177-b0958-HS60min,1020177-b0957 b0958-M-P0h,1020171-b0957 b0958-M-P2h,1020177-b0957 b0958-M-P4h	1020172	Upstream	reverse	1020172-UpstreamSense,1020165-Upstream Sense Gene
	b0467	490075-b0466 b0467-M-P2h	490112	Upstream	reverse	490112-Upstream Sense Gene
	b0894	940083-b0894 b0895 b0896-M-P0h,940081-b0889 b0890 b0891 b0892 b0893 b0894 b0895 b0896-M-P4h	940046	Upstream	forward	940046-UpstreamSense
	b2924	3067896-b2924-LB,3067901-b2921 b2922 b2923 b2924-HS15min,3067903-b2924-HS30min,3067904-b2924-HS60min,3067901-b2924-M-P0h,3067906-b2924-M-P2h,3067899-b2921 b2922 b2923 b2924-M-P4h	3067893	Upstream	reverse	3067893-Upstream Sense Gene
	b3939	4126669-b3939 b3940-LB,4126656-b3939 b3940-HS15min,4126657-b3939 b3940-HS30min,4126658-b3939 b3940-HS60min,4126658-b3939 b3940-M-P0h,4126669-b3939 b3940-M-P2h,4126691-b3939 b3940-M-P4h	4126658	Upstream	forward	4126658-Upstream Sense Gene,4126658-Upstream Sense Gene
	b1656	1733349-b1656-LB,1733349-b1656-HS15min,1733355-b1656-HS30min,1733354-b1656-HS60min,1733349-b1656-M-P0h,1733354-b1656-M-P2h,1733349-b1656-M-P4h	1733349	Upstream	forward	1733349-Upstream Sense Gene
	b3703	3882262-b3703 b3704 b4557 b3705 b3706-M-P4h	3882255	Upstream	forward	3882255-Upstream Sense Gene,3882262-Upstream Sense Gene
	b2988	3136629-b2988-LB,3136630-b2988-HS15min,3136631-b2988-M-P0h,3136631-b2988-M-P4h	3136633	Upstream	reverse	3136633-Upstream Sense Gene
	b2988	3136563-b2988-HS30min,3136563-b2988-HS60min	3136583	Upstream	reverse	3136583-Upstream Sense Gene
	b3836	4019932-b3831 b3832 b3833 b3834 b3835 b3836 b3838 b3839 b4483-HS15min,4019965-b3832 b3833 b3834 b3835 b3836 b3838 b3839 b4483-HS30min,4019962-b3832 b3833 b3834 b3835 b3836 b3838 b3839-HS60min,4019966-b3831 b3832 b3833 b3834 b3835 b3836 b3838 b3839 b4483-M-P0h,4019932-b3831 b3832 b3833 b3834 b3835 b3836 b3838 b3839 b4483-M-P2h,4019930-b3831 b3832 b3833 b3834 b3835 b3836 b3838 b3839 b4483 b3843 b38…	4019933	Upstream	forward	4019933-Upstream Sense Gene
	b1526	1612803-b1526 b1527-LB,1612803-b1526 b1527-HS15min,1612782-b1526-HS30min,1612799-b1526-HS60min,1612804-b1526-M-P0h,1612803-b1526-M-P2h,1612759-b1526 b1527-M-P4h	1612804	Upstream	forward	1612804-UpstreamSense
	b1015	1078508-b1015-HS30min	1078511	Upstream	forward	1078511-Upstream Sense Gene
	b1739	1820307-b1739-LB,1820307-b1739-HS15min,1820307-b1739-HS30min,1820314-b1739-HS60min,1820314-b1739-M-P0h,1820310-b1739-M-P2h,1820307-b1739-M-P4h	1820307	Upstream	reverse	1820307-Upstream Sense Gene,1820309-UpstreamSense,1820307-UpstreamSense,1820301-UpstreamSense
	b4171	4397074-b4167 b4168 b4169 b4170 b4171 b4172 b4173 b4174 b4175 b4176 b4177 b4178 b4179 b4180-LB,4397074-b4167 b4168 b4169 b4170 b4171 b4172 b4173 b4174 b4175 b4176 b4177 b4178 b4179 b4180-HS30min	4397075	Upstream	forward	4397075-UpstreamSense
	b4034	4244486-b4032 b4033 b4034-LB,4244484-b4033 b4034-HS15min,4244486-b4034-HS30min,4244490-b4034-HS60min,4244486-b4032 b4033 b4034-M-P0h,4244486-b4032 b4033 b4034-M-P2h,4244486-b4033 b4034-M-P4h	4244487	Upstream	reverse	4244487-UpstreamSense,4244487-Upstream Sense Gene,4244486-Upstream Sense Gene,4244488-UpstreamSense
	b2569	2705231-b2568 b2569-HS60min,2705231-b2563 b2564 b2565 b2566 b2567 b2568 b2569 b2570 b2571 b2572 b2573-LB,2705231-b2568 b2569 b2570 b2571 b2572 b2573-HS15min,2705231-b2568 b2569 b2570 b2571 b2572 b2573-HS30min,2705281-b2568 b2569 b2570 b2571 b2572 b2573-M-P2h	2705232	Upstream	reverse	2705232-UpstreamSense,2705231-Upstream Sense Gene
	b3981	4175267-b3980 b3981 b3982 b3983 b3984 b3985 b3986 b3987 b3988 b3989-LB,4175304-b3980 b3981 b3982 b3983 b3984 b3985 b3986 b3987 b3988-HS30min	4175301	Upstream	forward	4175301-UpstreamSense
	b0637	668253-b0634 b0635 b0636 b0637-HS60min,668260-b0631 b0632 b0633 b0634 b0635 b0636 b0637-M-P0h,668301-b0630 b0631 b0632 b0633 b0634 b0635 b0636 b0637-M-P2h,668259-b0630 b0631 b0632 b0633 b0634 b0635 b0636 b0637-M-P4h,668295-b0631 b0632 b0633 b0634 b0635 b0636 b0637 b0638 b0639 b0640 b0641 b0642-LB	668277	Upstream	reverse	668277-Upstream Sense Gene
	b2020	2089130-b2020-HS60min	2089096	Upstream	forward	2089096-UpstreamSense,2089104-UpstreamSense
	b3663	3840451-b3663-HS30min,3840453-b3663-HS60min,3840449-b3662 b3663-M-P0h,3840451-b3663-M-P2h,3840443-b3663 b3664-LB,3840443-b3663 b3664-HS15min,3840443-b3663 b3664-M-P4h	3840444	Upstream	reverse	3840444-UpstreamSense,3840443-UpstreamSense,3840443-Upstream Sense Gene
	b1162	1213335-b1161 b1162-HS15min,1213333-b1162-HS30min,1213333-b1162-HS60min,1213332-b1162-M-P0h,1213334-b1161 b1162-M-P2h,1213332-b1162 b1163-LB,1213334-b1161 b1162 b1163-M-P4h	1213336	Upstream	reverse	1213336-Upstream Sense Gene
	b4263	4488106-b4263-LB,4488104-b4263-HS15min,4488106-b4263-HS30min,4488101-b4263-HS60min,4488104-b4263-M-P0h,4488140-b4263 b4264 b4265-M-P2h	4488106	Upstream	reverse	4488106-UpstreamSense
	b3600	3772402-b3600 b3601-HS15min,3772439-b3600 b3601-HS30min,3772428-b3600 b3601-HS60min,3772408-b3600 b3601-M-P0h,3772411-b3600 b3601-M-P2h,3772402-b3600 b3601-M-P4h,3772407-b3599 b3600 b3601-LB	3772439	Upstream	forward	3772439-UpstreamSense,3772445-UpstreamSense,3772455-UpstreamSense
	b3999	4197501-b3996 b3997 b3998 b3999 b4000 b4001-HS15min,4197485-b3996 b3997 b3998 b3999 b4000 b4001-HS30min,4197501-b3996 b3997 b3998 b3999 b4000 b4001-HS60min,4197501-b3996 b3997 b3998 b3999 b4000 b4001-M-P0h,4197485-b3996 b3997 b3998 b3999 b4000 b4001-M-P2h,4197501-b3996 b3997 b3998 b3999 b4000 b4001-M-P4h	4197503	Upstream	forward	4197503-UpstreamSense
	b4235	4455936-b4235 b4236-LB,4455966-b4235 b4236-HS15min,4455965-b4235 b4236-HS30min,4455962-b4235 b4236-HS60min,4455962-b4235 b4236-M-P0h,4455962-b4235 b4236-M-P2h,4455964-b4235 b4236-M-P4h	4455968	Upstream	forward	4455968-Upstream Sense Gene
	b4149	4375772-b4149-LB,4375734-b4149-HS30min,4375744-b4149-M-P0h,4375765-b4149-M-P4h	4375770	Upstream	reverse	4375770-Upstream Sense Gene
	b4116	4335994-b4116-HS30min,4335996-b4115 b4116-M-P2h,4336015-b4115 b4116-M-P4h	4336044	Upstream	reverse	4336044-Upstream Sense Gene
	b1059	1119837-b1058 b1059-LB,1119837-b1058 b1059-HS15min,1119793-b1058 b1059-HS30min,1119795-b1059-HS60min,1119837-b1058 b1059-M-P0h	1119832	Upstream	reverse	1119832-Upstream Sense Gene
	b4278	4501485-b4278-LB,4501496-b4278-HS15min,4501459-b4278-HS30min,4501468-b4278-HS60min,4501485-b4278-M-P0h,4501511-b4278-M-P2h	4501480	Upstream	reverse	4501480-UpstreamSense
	b0628	659523-b0628-LB,659474-b0628-HS15min,659485-b0628-HS30min,659487-b0628-HS60min,659474-b0628-M-P2h,659520-b0628 b0629-M-P4h	659524	Upstream	reverse	659524-Upstream Sense Gene
	b2300	2417831-b2299 b2300 b2301-LB,2417831-b2299 b2300 b2301-HS15min,2417862-b2299 b2300 b2301-HS30min,2417862-b2299 b2300 b2301-HS60min,2417862-b2299 b2300 b2301-M-P2h	2417830	Upstream	reverse	2417830-Upstream Sense Gene
	b2097	2176619-b2097-LB,2176646-b2097-HS15min,2176643-b2097-HS30min,2176641-b2097-HS60min,2176641-b2097-M-P0h,2176646-b2097-M-P2h,2176650-b2097-M-P4h	2176625	Upstream	reverse	2176625-UpstreamSense
	b4147	4373680-b4147 b4410 b4411 b4148-LB,4373680-b4147 b4410-HS15min,4373673-b4147 b4410 b4411-HS30min,4373673-b4147 b4410-HS60min,4373680-b4147 b4410-M-P0h,4373673-b4147 b4410-M-P2h,4373680-b4147 b4410-M-P4h	4373679	Upstream	forward	4373679-Upstream Sense Gene
	b3908	4098780-b3908-LB,4098781-b3908-HS15min,4098784-b3908-HS30min,4098781-b3908-HS60min,4098781-b3908-M-P0h,4098787-b3908-M-P2h,4098788-b3908-M-P4h	4098782	Upstream	forward	4098782-Upstream Sense Gene,4098787-UpstreamSense,4098781-UpstreamSense,4098782-UpstreamSense
	b1136	1194183-b1136-LB,1194183-b1136-HS15min,1194267-b1136-HS30min,1194267-b1136-HS60min,1194184-b1136-M-P0h,1194241-b1136-M-P2h	1194231	Upstream	forward	1194231-UpstreamSense
	b3739	3920547-b3731 b3732 b3733 b3734 b3735 b3736 b3737 b3738 b3739-HS15min,3920511-b3731 b3732 b3733 b3734 b3735 b3736 b3737 b3738 b3739-HS30min,3920509-b3731 b3732 b3733 b3734 b3735 b3736 b3737 b3738 b3739-HS60min,3920547-b3731 b3732 b3733 b3734 b3735 b3736 b3737 b3738 b3739-M-P0h,3920510-b3731 b3732 b3733 b3734 b3735 b3736 b3737 b3738 b3739-M-P2h,3920548-b3731 b3732 b3733 b3734 b3735 b3736 b3737 b37…	3920513	Upstream	reverse	3920513-Upstream Sense Gene
	b3405	3534707-b3404 b3405-LB,3534682-b3404 b3405-HS30min,3534682-b3404 b3405-HS60min,3534683-b3404 b3405-M-P2h	3534707	Upstream	reverse	3534707-UpstreamSense
	b2496	2616844-b2496 b2497 b2498-M-P2h	2616827	Upstream	reverse	2616827-UpstreamSense,2616826-Upstream Sense Gene
	b2904	3047594-b2903 b2904 b2905-HS15min,3047590-b2904 b2905-HS30min,3047578-b2904 b2905-HS60min,3047591-b2903 b2904 b2905-M-P2h	3047626	Upstream	reverse	3047626-Upstream Sense Gene
	b0162	182438-b0162-LB,182442-b0162-HS15min,182442-b0162-HS30min,182443-b0162-HS60min,182441-b0162-M-P2h,182442-b0162-M-P4h	182446	Upstream	forward	182446-Upstream Sense Gene,182446-Upstream Sense Gene
	b1976	2041627-b1976-HS15min,2041627-b1976-HS30min,2041628-b1976-M-P0h,2041625-b1976-M-P2h	2041628	Upstream	forward	2041628-UpstreamSense
	b4003	4199916-b4003 b4004-LB,4199919-b4003 b4004-HS15min,4199933-b4003 b4004-HS60min,4199918-b4003 b4004-M-P0h,4199922-b4003 b4004-M-P2h,4199916-b4003 b4004-M-P4h	4199918	Upstream	forward	4199918-Upstream Sense Gene
	b2331	2446602-b2331-LB,2446602-b2331-HS15min,2446562-b2331-HS30min,2446626-b2331-HS60min,2446603-b2331-M-P0h,2446612-b2331-M-P2h,2446602-b2331-M-P4h	2446604	Upstream	forward	2446604-Upstream Sense Gene
	b0807	841541-b0807-LB,841545-b0807-HS15min,841532-b0807-HS30min,841550-b0807-HS60min,841545-b0807-M-P0h,841555-b0807-M-P2h	841536	Upstream	forward	841536-Upstream Sense Gene
	b0828	865756-b0828 b0829 b0830 b0831 b0832 b0833-LB,865754-b0828 b0829 b0830 b0831 b0832-HS15min,865750-b0828 b0829 b0830 b0831 b0832-HS30min,865751-b0828 b0829 b0830 b0831 b0832-HS60min,865755-b0828 b0829 b0830 b0831 b0832-M-P0h,865754-b0828 b0829 b0830 b0831 b0832-M-P2h,865755-b0828 b0829 b0830 b0831 b0832 b0833 b0834-M-P4h	865760	Upstream	forward	865760-Upstream Sense Gene
	b3795	3978846-b3795-LB,3978845-b3795-HS15min,3978873-b3795-HS30min,3978875-b3795-M-P0h,3978875-b3795-M-P2h,3978876-b3795-M-P4h	3978846	Upstream	forward	3978846-Upstream Sense Gene
	b3699	3878170-b3699 b3700 b3701 b3702-HS15min,3878170-b3699 b3700 b3701 b3702-M-P0h,3878170-b3699 b3700 b3701 b3702-M-P2h,3878170-b3699 b3700 b3701 b3702-M-P4h	3878175	Upstream	reverse	3878175-UpstreamSense,3878174-Upstream Sense Gene
	b1330	1393995-b1330-LB,1393995-b1330-HS15min,1393994-b1330-HS30min,1393994-b1330-HS60min,1393994-b1330-M-P0h,1393994-b1330-M-P2h,1393995-b1330-M-P4h	1393997	Upstream	reverse	1393997-Upstream Sense Gene
	b1723	1804380-b1723 b1724 b1725-LB,1804375-b1723 b1724 b1725-HS15min,1804353-b1723-HS30min,1804379-b1723-HS60min,1804376-b1723 b1724 b1725-M-P0h,1804394-b1723 b1724 b1725-M-P2h,1804376-b1723 b1724 b1725-M-P4h	1804376	Upstream	forward	1804376-Upstream Sense Gene
	b1193	1242349-b1193-LB,1242349-b1193-HS15min,1242387-b1193-HS30min,1242386-b1193-HS60min,1242351-b1193-M-P0h,1242386-b1193-M-P2h,1242349-b1193-M-P4h	1242353	Upstream	forward	1242353-Upstream Sense Gene
	b1152	1205558-b1152 b1153-HS30min,1205575-b1152 b1153-HS60min,1205615-b1152 b1153-M-P0h,1205538-b1152 b1153-M-P2h	1205565	Intragene	forward	1205565-IntraSense
	b0720	753900-b0720-LB,753905-b0720-HS30min,753900-b0720-M-P0h,753905-b0720-M-P2h,753905-b0720-M-P4h	753893	Upstream	reverse	753893-Upstream Sense Gene,753894-Upstream Sense Gene
	b0643	674214-b0643-M-P0h	674216	Upstream	forward	674216-UpstreamSense,674220-Upstream Sense Gene,674216-Upstream Sense Gene
	b4141	4368476-b4141-LB,4368476-b4141-HS15min,4368483-b4141-HS30min,4368476-b4141-HS60min,4368483-b4141-M-P0h,4368478-b4141-M-P2h,4368484-b4141-M-P4h	4368478	Upstream	reverse	4368478-UpstreamSense,4368479-Upstream Sense Gene
	b0953	1014876-b0953-HS60min	1014926	Upstream	forward	1014926-UpstreamSense
	b2834	2969581-b2834-LB,2969581-b2834-HS15min,2969582-b2834-HS30min,2969582-b2834-HS60min,2969580-b2834-M-P0h,2969579-b2834-M-P2h,2969585-b2831 b2832 b2833 b2834-M-P4h	2969589	Upstream	forward	2969589-UpstreamSense,2969588-UpstreamSense,2969587-UpstreamSense
	b1983	2054817-b1983-LB,2054837-b1983-HS15min,2054834-b1983-HS30min,2054866-b1983-HS60min,2054862-b1983-M-P0h,2054841-b1983-M-P2h,2054793-b1981 b1982 b1983-M-P4h	2054841	Upstream	forward	2054841-UpstreamSense
	b0756	788232-b0755 b0756 b0757 b0758 b0759-HS15min,788232-b0756 b0757 b0758 b0759-HS30min,788230-b0756 b0757 b0758-HS60min,788232-b0756 b0757 b0758 b0759-M-P0h	788269	Upstream	reverse	788269-Upstream Sense Gene
	b0756	788106-b0755 b0756 b0757 b0758 b0759-M-P2h	788068	Upstream	reverse	788068-UpstreamSense
	b4070	4285695-b4070 b4071 b4072 b4073 b4074 b4075 b4076-LB,4285695-b4070 b4071 b4072 b4073 b4074 b4075 b4076-M-P2h,4285695-b4070 b4071 b4072 b4073 b4074 b4075 b4076-M-P4h	4285695	Upstream	forward	4285695-UpstreamSense
	b3342	3472642-b3339 b3340 b3341 b3342 b3343 b3344 b3345 b3346 b3347-LB	3472616	Upstream	reverse	3472616-UpstreamSense
	b2092	2172269-b2092-HS60min	2172228	Upstream	reverse	2172228-Upstream Sense Gene
	b0454	475541-b0454-LB,475560-b0454-HS15min,475540-b0454-HS30min,475506-b0454-HS60min,475541-b0454-M-P0h,475541-b0454-M-P2h,475541-b0454-M-P4h	475535	Upstream	reverse	475535-Upstream Sense Gene
	b0965	1027148-b0965-LB,1027148-b0965-HS15min,1027106-b0965-HS30min,1027149-b0965-HS60min,1027147-b0965-M-P0h,1027103-b0965-M-P2h,1027105-b0965-M-P4h	1027150	Upstream	forward	1027150-UpstreamSense
	b2601	2739222-b2600 b2601-LB,2739222-b2600 b2601-HS15min,2739208-b2600 b2601-HS30min,2739207-b2600 b2601-HS60min,2739220-b2600 b2601-M-P0h,2739208-b2600 b2601-M-P2h,2739223-b2600 b2601-M-P4h	2739223	Upstream	reverse	2739223-UpstreamSense
	b0932	989788-b0932-HS30min,989843-b0932-HS60min	989814	Upstream	forward	989814-Upstream Sense Gene
	b2948	3090875-b2946 b2947 b2948 b2949-M-P2h	3090922	Upstream	forward	3090922-UpstreamSense,3090923-UpstreamSense
	b2817	2947085-b2817-LB,2947086-b2817-HS15min,2947086-b2817-HS30min,2947083-b2817-HS60min,2947087-b2817-M-P0h,2947085-b2817-M-P2h,2947086-b2817-M-P4h	2947067	Upstream	reverse	2947067-Upstream Sense Gene
	b1493	1570102-b1491 b1492 b1493-LB,1570101-b1493-HS15min,1570066-b1493-HS30min,1570099-b1493-HS60min,1570101-b1493-M-P0h,1570101-b1493-M-P2h,1570102-b1491 b1492 b1493-M-P4h	1570097	Upstream	reverse	1570097-UpstreamSense,1570097-Upstream Sense Gene
	b1731	1811728-b1731-LB,1811725-b1731-HS15min,1811702-b1731-HS30min,1811724-b1731-HS60min,1811679-b1731-M-P0h,1811685-b1731-M-P2h,1811699-b1731-M-P4h	1811699	Upstream	reverse	1811699-Upstream Sense Gene
	b2114	2192285-b2114-LB,2192285-b2114-HS15min,2192286-b2114-HS30min,2192286-b2114-HS60min,2192286-b2114-M-P0h,2192288-b2114-M-P2h,2192286-b2114-M-P4h	2192290	Upstream	forward	2192290-Upstream Sense Gene,2192291-Upstream Sense Gene
	b1342	1406045-b1342 b4699 fnrS-HS30min,1406046-b1342-HS60min,1406047-b1342 b4699 fnrS-M-P0h,1406045-b1342 b4699 fnrS C0343 b1343-M-P2h	1406049	Upstream	forward	1406049-Upstream Sense Gene
	b3528	3681503-b3527 b3528-HS15min,3681485-b3528-HS30min,3681507-b3528-HS60min,3681519-b3527 b3528-M-P0h,3681486-b3528-M-P2h,3681525-b3527 b3528-M-P4h,3681519-b3527 b3528 b3529 b3530 b3531 b3532 b3533 b3534 b3535-LB	3681521	Upstream	reverse	3681521-Upstream Sense Gene
	b4051	4262325-b4051-LB,4262325-b4051-HS15min,4262316-b4051-HS30min,4262320-b4051-HS60min,4262324-b4051-M-P0h,4262325-b4051-M-P2h,4262326-b4051-M-P4h	4262327	Upstream	reverse	4262327-Upstream Sense Gene,4262327-Upstream Sense Gene
	b3349	3476546-b3349 b4551 b3350 b3351-LB,3476580-b3339 b3340 b3341 b3342 b3343 b3344 b3345 b3346 b3347 b3349 b4551 b3350 b3351-M-P0h	3476580	Upstream	reverse	3476580-Upstream Sense Gene
	b3646	3816871-b3646-LB,3816873-b3646-HS15min,3816926-b3646-HS30min,3816886-b3646-M-P0h,3816878-b3646-M-P2h,3816880-b3646-M-P4h	3816911	Upstream	forward	3816911-Upstream Sense Gene
	b2597	2735143-b2595 ECK120003922_Phantom b2597 b2598 b2599-LB,2735142-b2595 ECK120003922_Phantom b2597-HS15min,2735142-b2595 ECK120003922_Phantom b2597 b2598 b2599-HS30min,2735142-b2595 ECK120003922_Phantom b2597-HS60min,2735142-b2595 ECK120003922_Phantom b2597 b2598 b2599-M-P0h,2735142-b2595 ECK120003922_Phantom b2597 b2598 b2599-M-P2h,2735142-b2595 ECK120003922_Phantom b2597 b2598 b2599-M-P4h	2735146	Upstream	forward	2735146-UpstreamSense,2735146-Upstream Sense Gene
	b2688	2814489-b2687 b2688 b2689 b2690-M-P2h	2814483	Upstream	reverse	2814483-Upstream Sense Gene
	b2960	3100907-b2956 b2957 b2958 b2959 b2960-LB,3100906-b2957 b2958 b2959 b2960-HS15min,3100937-b2958 b2959 b2960-HS60min	3100887	Upstream	reverse	3100887-Upstream Sense Gene
	b3468	3603759-b3468 b3469-HS30min,3603761-b3468 b3469-HS60min	3603797	Upstream	forward	3603797-Upstream Sense Gene
	b0759	791283-b0755 b0756 b0757 b0758 b0759-HS15min,791294-b0756 b0757 b0758 b0759-HS30min,791326-b0759-HS60min,791312-b0756 b0757 b0758 b0759-M-P0h,791291-b0755 b0756 b0757 b0758 b0759-M-P2h,791313-b0755 b0756 b0757 b0758 b0759-M-P4h,791299-b0755 b0756 b0757 b0758 b0759 b0760 b0761-LB	791304	Upstream	reverse	791304-Upstream Sense Gene,791304-Upstream Sense Gene
	b2027	2096354-b2027-LB,2096354-b2027-HS15min,2096359-b2027-HS30min,2096354-b2027-HS60min,2096360-b2027-M-P0h,2096361-b2027 b2028-M-P2h,2096354-b2027 b2028-M-P4h	2096355	Upstream	reverse	2096355-Upstream Sense Gene
	b3087	3235286-b3087 b4448 b3088-LB,3235292-b3087-HS30min,3235302-b3087-HS60min,3235299-b3087 b4448 b3088-M-P0h,3235299-b3087 b4448 b3088-M-P2h,3235304-b3087 b4448 b3088-M-P4h,3235304-b3086 b3087 b4448 b3088-HS15min	3235286	Upstream	forward	3235286-Upstream Sense Gene
	b4022	4228352-b4022-LB,4228352-b4022-HS15min,4228357-b4022-HS30min,4228355-b4022-M-P0h,4228355-b4022-M-P2h,4228353-b4022-M-P4h	4228360	Upstream	forward	4228360-Upstream Sense Gene
	b2283	2398239-b2276 b2277 b2278 b2279 b2280 b2281 b2282 b2283 b2284 b2285 b2286 b2287 b2288-HS15min,2398218-b2276 b2277 b2278 b2279 b2280 b2281 b2282 b2283 b2284 b2285 b2286 b2287 b2288-HS30min,2398239-b2282 b2283 b2284 b2285 b2286 b2287 b2288-HS60min,2398239-b2276 b2277 b2278 b2279 b2280 b2281 b2282 b2283 b2284 b2285 b2286 b2287 b2288-M-P0h,2398239-b2276 b2277 b2278 b2279 b2280 b2281 b2282 b2283 b2284…	2398226	Upstream	reverse	2398226-Upstream Sense Gene
	b0733	770628-b0733 b0734 b4515 b0735-HS60min	770609	Upstream	forward	770609-Upstream Sense Gene
	b1539	1625512-b1539 b1540-LB,1625512-b1539 b1540-HS15min,1625508-b1539 b1540-HS30min,1625509-b1539 b1540-HS60min,1625513-b1539 b1540-M-P0h,1625512-b1539 b1540 b1541-M-P2h,1625512-b1539 b1540 b1541-M-P4h	1625515	Upstream	forward	1625515-Upstream Sense Gene,1625515-UpstreamSense
	b3310	3446243-b4550 b3292 b3293 b3294 b3295 b3296 b3297 b3298 b3299 b3300 b3301 b3302 b3303 b3304 b3305 b3306 b3307 b3308 b3309 b3310 b3311 b3312 b3313 b3314 b3315 b3316 b3317 b3318 b3319 b3320 b3321 b3322 b3323-HS15min,3446243-b3294 b3295 b3296 b3297 b3298 b3299 b3300 b3301 b3302 b3303 b3304 b3305 b3306 b3307 b3308 b3309 b3310 b3311 b3312 b3313 b3314 b3315 b3316 b3317 b3318 b3319 b3320 b3321 b3322 b33…	3446243	Upstream	reverse	3446243-Upstream Sense Gene
	b1406	1472213-b1406 b1407-LB,1472211-b1406 b1407-HS15min,1472223-b1406-HS30min,1472222-b1406-M-P0h,1472223-b1406-M-P2h,1472229-b1406 b1407-M-P4h	1472213	Upstream	forward	1472213-UpstreamSense,1472213-Upstream Sense Gene
	b3746	3929180-b3745 b3746-LB,3929153-b3745 b3746-HS15min,3929155-b3745 b3746-HS30min,3929150-b3745 b3746-HS60min,3929180-b3745 b3746-M-P0h,3929180-b3745 b3746-M-P2h,3929181-b3745 b3746-M-P4h	3929181	Upstream	reverse	3929181-Upstream Sense Gene
	b3523	3672777-b3523-HS15min,3672781-b3523-HS30min,3672791-b3523-HS60min,3672778-b3523-M-P0h,3672778-b3523-M-P2h,3672775-b3523-M-P4h	3672783	Upstream	forward	3672783-Upstream Sense Gene
	b0598	629078-b0598 b4512-HS30min,629078-b0598-HS60min,629077-b0598 b4512-M-P0h,629078-b0598 b4512-M-P2h,629072-b0596 b0597 b0598 b4512-LB,629069-b0593 b0594 b0595 b0596 b0597 b0598 b4512-HS15min,629077-b0593 b0594 b0595 b0596 b0597 b0598 b4512-M-P4h	629081	Upstream	forward	629081-UpstreamSense
	b1126	1184881-b1121 b1122 b1123 b1124 b1125 b1126-LB,1184852-b1123 b1124 b1125 b1126-HS15min,1184860-b1123 b1124 b1125 b1126-HS60min,1184857-b1122 b1123 b1124 b1125 b1126-M-P0h	1184883	Upstream	reverse	1184883-Upstream Sense Gene
	b2185	2280464-b2185-HS30min,2280463-b2185-HS60min,2280461-b2184 b2185-LB,2280461-b2184 b2185-HS15min,2280461-b2184 b2185-M-P0h,2280466-b2184 b2185-M-P2h,2280461-b2184 b2185-M-P4h	2280463	Upstream	forward	2280463-Upstream Sense Gene
	b2414	2530365-b2414 b2415 b2416 b2417-LB,2530395-b2414 b2415 b2416 b2417-HS15min,2530395-b2414 b2415 b2416 b2417-HS30min,2530395-b2414 b2415 b2416 b2417-HS60min,2530395-b2414 b2415 b2416 b2417-M-P0h,2530395-b2414 b2415 b2416 b2417-M-P2h,2530395-b2414 b2415 b2416 b2417-M-P4h	2530365	Upstream	forward	2530365-Upstream Sense Gene
	b1761	1840386-b1761-HS30min,1840385-b1761-HS60min	1840383	Upstream	forward	1840383-Upstream Sense Gene
	b1761	1840330-b1761-LB,1840330-b1761-HS15min,1840331-b1761-M-P0h,1840332-b1761-M-P2h,1840329-b1761-M-P4h	1840331	Upstream	forward	1840331-UpstreamSense,1840332-Upstream Sense Gene,1840332-UpstreamSense
	b3549	3711033-b3549 b3550-LB,3711002-b3549 b3550-HS15min,3711003-b3549 b3550-HS30min,3710991-b3549 b3550-M-P0h,3711040-b3549 b3550-M-P2h	3711014	Upstream	forward	3711014-Upstream Sense Gene
	b3617	3790599-b3615 b3616 b3617-LB,3790599-b3616 b3617-HS15min,3790599-b3616 b3617-HS30min,3790599-b3616 b3617-M-P0h,3790599-b3616 b3617-M-P2h,3790599-b3615 b3616 b3617-M-P4h	3790599	Upstream	reverse	3790599-Upstream Sense Gene
	b1075	1131227-b1075-HS60min	1131178	Intragene	forward	1131178-IntraSense,1131179-IntraSense
	b1451	1521086-b1451-LB,1521100-b1451-HS15min,1521083-b1451-HS30min,1521084-b1451-HS60min,1521038-b1451-M-P2h	1521085	Upstream	reverse	1521085-UpstreamSense
	b3554	3717090-b3554-HS60min,3717092-b3554-M-P2h	3717120	Upstream	reverse	3717120-Upstream Sense Gene
	b3554	3717118-b3554-LB,3717119-b3554-HS15min,3717110-b3554-HS30min,3717119-b3554-M-P0h,3717119-b3554-M-P4h	3717143	Upstream	reverse	3717143-Upstream Sense Gene
	b3551	3714453-b3551-LB,3714435-b3551-HS30min,3714443-b3551-HS60min,3714450-b3551-M-P4h	3714417	Upstream	reverse	3714417-Upstream Sense Gene
	b4054	4265106-b4054-HS30min,4265101-b4054-HS60min,4265104-b4054-M-P0h,4265104-b4052 b4053 b4054-LB,4265096-b4052 b4053 b4054-HS15min,4265103-b4052 b4053 b4054-M-P2h,4265103-b4052 b4053 b4054-M-P4h	4265105	Upstream	forward	4265105-UpstreamSense
	b3806	3989021-b3806-LB,3989021-b3806-HS15min,3989022-b3806-HS30min,3989022-b3806-HS60min,3989021-b3806 b3808-M-P0h,3989021-b3806 b3808-M-P2h,3989021-b3806 b3808-M-P4h	3988975	Upstream	forward	3988975-UpstreamSense
	b3829	4011052-b3829-HS60min	4011102	Upstream	forward	4011102-UpstreamSense
	b3357	3484070-b3357 b3358-HS30min,3484070-b3357 b3358-HS60min	3484074	Upstream	forward	3484074-UpstreamSense
	b3980	4173856-b3980 b3981 b3982 b3983 b3984 b3985 b3986 b3987 b3988 b3989-LB,4173856-b3980 b3981 b3982 b3983 b3984 b3985 b3986 b3987 b3988-HS15min,4173886-b3980 b3981 b3982 b3983 b3984 b3985 b3986 b3987 b3988-HS30min,4173887-b3980 b3981 b3982-HS60min,4173888-b3980 b3981 b3982 b3983 b3984 b3985 b3986 b3987 b3988-M-P0h,4173890-b3980 b3981 b3982-M-P2h,4173890-b3980 b3981 b3982 b3983 b3984 b3985 b3986 b398…	4173892	Upstream	forward	4173892-UpstreamSense
	b4148	4374877-b4148-HS60min	4374927	Upstream	forward	4374927-Upstream Sense Gene
	b2927	3071842-b2925 b2926 b2927 b2928 b2929 b2930 b4465 b2933-LB,3071844-b2925 b2926 b2927 b2928 b2929 b2930-M-P0h,3071844-b2925 b2926 b2927 b2928 b2929 b2930 b4465 b2933 b2934-M-P2h	3071845	Upstream	reverse	3071845-UpstreamSense,3071845-Upstream Sense Gene
	b4261	4484079-b4261 b4262-LB,4484082-b4261 b4262-HS15min,4484080-b4261 b4262-M-P0h,4484080-b4261 b4262-M-P4h	4484035	Upstream	forward	4484035-Upstream Sense Gene
	b0198	221703-b0195 b0196 b0197 b0198 b0199-HS30min,221708-b0197 b0198 b0199-M-P2h	221681	Upstream	reverse	221681-UpstreamSense
	b0497	522436-b0497 b0498 b0499-LB,522441-b0497 b0498 b0499-HS15min,522446-b0497 b0498 b0499-HS30min,522438-b0497 b0498 b0499-HS60min,522443-b0497-M-P0h,522437-b0497 b0498 b0499-M-P2h,522443-b0497 b0498 b0499-M-P4h	522440	Upstream	forward	522440-Upstream Sense Gene
	b2708	2827730-b2702 b2703 b2704 b2705 b2706 b2707 b2708-LB,2827731-b2702 b2703 b2704 b2705 b2706 b2707 b2708-HS15min,2827731-b2705 b2706 b2707 b2708-HS30min,2827759-b2707 b2708-HS60min,2827731-b2702 b2703 b2704 b2705 b2706 b2707 b2708-M-P2h,2827731-b2702 b2703 b2704 b2705 b2706 b2707 b2708-M-P4h	2827732	Upstream	forward	2827732-UpstreamSense
	b4089	4311047-b4084 b4085 b4086 b4087 b4088 b4089-LB,4311045-b4089-HS15min,4311047-b4089-HS30min,4311047-b4089-HS60min,4311045-b4088 b4089-M-P0h,4311039-b4088 b4089-M-P2h,4311058-b4084 b4085 b4086 b4087 b4088 b4089-M-P4h	4311039	Upstream	reverse	4311039-UpstreamSense,4311042-UpstreamSense
	b0242	259571-b0242 b0243-LB,259572-b0242 b0243-HS15min,259593-b0242 b0243-HS30min,259602-b0242 b0243-HS60min	259592	Upstream	forward	259592-Upstream Sense Gene
	b3476	3611666-b3476-HS30min,3611682-b3476 b3477 b3478 b3479 b3480 b3481-M-P2h,3611679-b3476 b3477 b3478 b3479 b3480 b3481-M-P4h	3611651	Upstream	forward	3611651-Upstream Sense Gene
	b2171	2263337-b2171-HS30min	2263321	Upstream	forward	2263321-Upstream Sense Gene
	b2171	2263433-b2171-HS60min,2263400-b2171-M-P0h,2263434-b2170 b2171-LB,2263435-b2170 b2171-HS15min	2263436	Upstream	forward	2263436-UpstreamSense,2263442-UpstreamSense,2263437-UpstreamSense
	b0990	1050526-b0990-LB,1050526-b0990 b0991 b4517-HS15min,1050528-b0990 b0991 b4517-M-P0h,1050538-b0990 b0991 b4517-M-P2h,1050526-b0990 b0991 b4517-M-P4h	1050528	Upstream	forward	1050528-UpstreamSense
	b3323	3453309-b3323-LB,3453352-b3294 b3295 b3296 b3297 b3298 b3299 b3300 b3301 b3302 b3303 b3304 b3305 b3306 b3307 b3308 b3309 b3310 b3311 b3312 b3313 b3314 b3315 b3316 b3317 b3318 b3319 b3320 b3321 b3322 b3323-HS30min,3453387-b4550 b3292 b3293 b3294 b3295 b3296 b3297 b3298 b3299 b3300 b3301 b3302 b3303 b3304 b3305 b3306 b3307 b3308 b3309 b3310 b3311 b3312 b3313 b3314 b3315 b3316 b3317 b3318 b3319 b332…	3453355	Upstream	reverse	3453355-Upstream Sense Gene
	b0621	655241-b0621-LB,655215-b0621-HS15min,655219-b0621-HS30min,655190-b0621-HS60min,655219-b0621-M-P0h,655230-b0621-M-P2h,655221-b0621-M-P4h	655229	Upstream	reverse	655229-Upstream Sense Gene
	b2665	2794842-b2665-HS60min,2794835-b2665 b2666-LB,2794834-b2665 b2666-HS15min,2794809-b2665 b2666-HS30min,2794838-b2665 b2666-M-P2h,2794836-b2665 b2666-M-P4h	2794835	Upstream	reverse	2794835-UpstreamSense,2794834-Upstream Sense Gene
	b4391	4628589-b4391-LB,4628594-b4391-HS15min,4628579-b4391-HS30min,4628588-b4391-HS60min,4628592-b4391-M-P0h,4628578-b4391-M-P2h,4628586-b4391-M-P4h	4628589	Upstream	reverse	4628589-Upstream Sense Gene
	b2294	2410617-b2293 b2294 b2295-HS30min,2410617-b2293 b2294 b2295-HS60min,2410649-b2292 b2293 b2294 b2295-M-P0h,2410617-b2292 b2293 b2294 b2295-M-P2h,2410646-b2293 b2294 b2295-M-P4h	2410646	Upstream	reverse	2410646-Upstream Sense Gene,2410651-UpstreamSense,2410655-UpstreamSense,2410656-UpstreamSense,2410653-UpstreamSense,2410667-UpstreamSense,2410654-UpstreamSense,2410657-UpstreamSense,2410658-UpstreamSense,2410652-UpstreamSense
	b2765	2890212-b2765 b2766 b2767 b2768-LB,2890206-b2765 b2766 b2767 b2768-HS15min,2890206-b2765 b2766 b2767-HS30min,2890207-b2765 b2766-HS60min,2890206-b2765 b2766 b2767 b2768-M-P0h,2890207-b2765 b2766 b2767-M-P2h,2890212-b2765 b2766 b2767-M-P4h	2890213	Upstream	forward	2890213-Upstream Sense Gene
	b3496	3638849-b3496-HS15min,3638850-b3496-M-P0h	3638890	Upstream	forward	3638890-Upstream Sense Gene
	b1298	1359108-b1298 b1299-LB,1359109-b1298 b1299 b1300 b1301 b1302-HS15min	1359076	Upstream	forward	1359076-Upstream Sense Gene,1359076-Upstream Sense Gene
	b1088	1146013-b4418 b1088 b1089 b1090 b1091 b1092 b1093 b1094 b1095-HS30min,1146013-b4418 b1088 b1089 b1090 b1091 b1092 b1093 b1094 b1095-HS60min,1146012-b4418 b1088 b1089 b1090 b1091 b1092 b1093 b1094 b1095-M-P2h	1146015	Upstream	forward	1146015-Upstream Sense Gene
	b0273	289563-b0273-LB,289573-b0272 b0273-HS15min,289563-b0272 b0273-HS30min,289569-b0272 b0273-HS60min,289571-b0272 b0273-M-P0h,289562-b0272 b0273-M-P2h,289565-b0272 b0273-M-P4h	289564	Upstream	reverse	289564-UpstreamSense
	b4138	4364815-b4135 b4136 b4137 b4138 b4139-HS30min	4364861	Upstream	reverse	4364866-Upstream Sense Gene,4364861-Upstream Sense Gene
	b4355	4589642-b4355-LB,4589646-b4355-HS15min,4589650-b4355-HS30min,4589651-b4355-M-P0h,4589660-b4355-M-P2h,4589657-b4355-M-P4h	4589656	Upstream	forward	4589656-Upstream Sense Gene
	b4323	4550882-b4323-HS15min,4550892-b4323-M-P2h	4550880	Upstream	forward	4550880-Upstream Sense Gene
	b0919	970949-b0919-LB,970937-b0919-HS30min,970948-b0919-HS60min,970938-b0919-M-P0h,970946-b0919-M-P2h,970955-b0913 b0914 b0915 b0916 b0917 b0918 b0919-HS15min,970949-b0913 b0914 b0915 b0916 b0917 b0918 b0919-M-P4h	970934	Upstream	forward	970934-Upstream Sense Gene,970937-Upstream Sense Gene
	b1051	1113433-b1051 b1052 b1053-LB,1113433-b1051 b1052 b1053 b1054-HS15min,1113423-b1051 b1052 b1053-HS30min,1113433-b1051 b1052 b1053-M-P0h,1113433-b1051 b1052 b1053 b1054-M-P2h,1113433-b1051 b1052 b1053-M-P4h	1113435	Upstream	reverse	1113435-UpstreamSense
	b0889	931604-b0889 b0890 b0891 b0892 b0893-HS30min,931604-b0889 b0890-HS60min	931654	Upstream	forward	931654-UpstreamSense
	b1123	1182053-b1123 b1124 b1125 b1126-HS60min	1182070	Upstream	reverse	1182070-UpstreamSense
	b1123	1182234-b1123 b1124 b1125 b1126-HS30min	1182188	Upstream	reverse	1182188-UpstreamSense,1182191-UpstreamSense
	b1324	1386884-b1324-LB,1386873-b1324-HS15min,1386873-b1324-HS30min,1386869-b1324-HS60min,1386873-b1324-M-P0h,1386872-b1324-M-P2h,1386873-b1324-M-P4h	1386869	Upstream	reverse	1386869-Upstream Sense Gene
	b3006	3149998-b3006-HS60min,3150066-b3005 b3006 ECK120004121_Phantom-M-P0h	3150038	Upstream	reverse	3150038-Upstream Sense Gene
	b2520	2650329-b2510 b2511 b2512 b2513 b2514 sroE b2515 b2516 b2517 b2518 b2519 b2520-LB,2650309-b2519 b2520-HS30min,2650346-b2519 b2520-M-P0h	2650347	Upstream	reverse	2650347-Upstream Sense Gene,2650348-Upstream Sense Gene
	b3284	3430626-b3280 b3281 b3282 b3283 b3284 b4473-HS15min,3430627-b3280 b3281 b3282 b3283 b3284 b4473-HS30min,3430627-b3282 b3283 b3284 b4473-HS60min,3430625-b3280 b3281 b3282 b3283 b3284 b4473-M-P0h,3430626-b3280 b3281 b3282 b3283 b3284 b4473-M-P2h,3430625-b3280 b3281 b3282 b3283 b3284 b4473-M-P4h	3430625	Upstream	reverse	3430625-UpstreamSense
	b3284	3430684-b3280 b3281 b3282 b3283 b3284 b4473-LB	3430687	Upstream	reverse	3430687-Upstream Sense Gene
	b0401	418737-b0401 b0402-LB,418685-b0401 b0402-M-P2h	418705	Upstream	forward	418705-Upstream Sense Gene,418712-Upstream Sense Gene
	b1209	1262759-b1206 b1207 b1208 b1209-LB,1262759-b1206 b1207 b1208 b1209-HS15min,1262758-b1207 b1208 b1209-HS30min,1262763-b1207 b1208 b1209-HS60min,1262757-b1206 b1207 b1208 b1209-M-P0h,1262760-b1206 b1207 b1208 b1209-M-P2h,1262758-b1206 b1207 b1208 b1209-M-P4h	1262758	Upstream	reverse	1262758-UpstreamSense
	b3438	3576776-b4476 b3437 b3438-LB,3576766-b3438-HS30min,3576780-b3437 b3438-HS60min,3576804-b3437 b3438 b3439 b3440-HS15min,3576783-b4476 b3437 b3438 b3439 b3440-M-P0h,3576780-b4476 b3437 b3438 b3439-M-P2h,3576797-b4476 b3437 b3438 b3439 b3440-M-P4h	3576776	Upstream	reverse	3576776-Upstream Sense Gene
	b2777	2903475-b2777-LB,2903469-b2777-HS15min,2903468-b2777-HS30min,2903466-b2777-HS60min,2903468-b2777-M-P0h,2903467-b2777-M-P2h,2903466-b2777-M-P4h	2903463	Upstream	reverse	2903463-Upstream Sense Gene,2903463-Upstream Sense Gene
	b1062	1121879-b1061 b1062-HS15min,1121871-b1061 b1062-HS30min,1121860-b1062-HS60min,1121870-b1062-M-P2h,1121876-b1061 b1062-M-P4h,1121863-b1061 b1062 b1063 b1064 b1065-LB,1121866-b1061 b1062 b1063 b1064-M-P0h	1121869	Upstream	reverse	1121869-Upstream Sense Gene
	b0838	879741-b0838-LB,879742-b0838-HS15min,879742-b0838-HS30min,879747-b0838-HS60min,879742-b0838-M-P0h,879742-b0838-M-P2h,879742-b0838-M-P4h	879742	Upstream	reverse	879742-UpstreamSense,879742-Upstream Sense Gene,879741-Upstream Sense Gene
	b0032	29549-b0032 b0033 b0034-HS15min,29551-b0032 b0033-HS30min,29553-b0032 b0033-HS60min,29549-b0032 b0033 b0034-M-P0h	29555	Upstream	forward	29555-Upstream Sense Gene
	b3572	3737692-b3572-LB,3737692-b3572-HS15min,3737692-b3572-HS30min,3737695-b3572-HS60min,3737691-b3572-M-P0h,3737692-b3572-M-P2h,3737692-b3572-M-P4h	3737697	Upstream	forward	3737697-Upstream Sense Gene,3737695-Upstream Sense Gene
	b1833	1914259-b1833 b1834 b1835 b1836-LB,1914256-b1833 b1834 b1835 b1836 b1837-HS15min,1914268-b1833 b1834-HS30min,1914252-b1833 b1834-HS60min,1914250-b1833 b1834-M-P0h,1914257-b1833 b1834-M-P2h,1914251-b1833 b1834-M-P4h	1914259	Upstream	forward	1914259-Upstream Sense Gene
	b0678	702855-b0675 b0676 b0677 b0678-HS15min,702839-b0676 b0677 b0678-HS30min,702835-b0676 b0677 b0678-HS60min	702860	Upstream	reverse	702860-UpstreamSense
	b0678	702929-b0675 b0676 b0677 b0678-LB,702930-b0675 b0676 b0677 b0678-M-P0h,702937-b0676 b0677 b0678-M-P2h,702937-b0675 b0676 b0677 b0678-M-P4h	702929	Upstream	reverse	702929-UpstreamSense,702933-UpstreamSense
	b2916	3057739-b2916-LB,3057729-b2916-HS15min,3057732-b2916-HS30min,3057734-b2916-HS60min,3057735-b2916-M-P0h,3057730-b2916-M-P2h,3057735-b2916 b2917-M-P4h	3057751	Upstream	forward	3057751-UpstreamSense
	b3390	3517400-b3384 b3385 b3386 b3387 b3388 b3389 b3390-HS15min	3517402	Upstream	reverse	3517402-Upstream Sense Gene
	b2156	2246545-b2156-HS60min,2246614-b2156-M-P0h,2246621-b2156-M-P2h	2246581	Upstream	reverse	2246581-Upstream Sense Gene
	b2016	2087180-b2014 b4678 b2015 b2016 b4539 b2017-LB,2087181-b2014 b4678 b2015 b2016 b4539 b2017-HS15min,2087202-b2015 b2016 b4539 b2017-HS30min,2087186-b2015 b2016 b4539 b2017-M-P0h,2087181-b2015 b2016 b4539 b2017-M-P2h	2087176	Upstream	reverse	2087176-UpstreamSense
	b2579	2714543-b2579-LB,2714542-b2579-HS15min,2714542-b2579-HS30min,2714543-b2579-HS60min,2714542-b2579-M-P0h,2714543-b2579-M-P2h,2714542-b2579-M-P4h	2714500	Upstream	reverse	2714500-UpstreamSense
	b3932	4120372-b3930 b3931 b3932-HS30min,4120372-b3930 b3931 b3932-HS60min,4120349-b3930 b3931 b3932 b3933 b3934-M-P2h	4120371	Upstream	reverse	4120371-Upstream Sense Gene
	b4046	4258059-b4046-LB,4258053-b4046-HS15min,4258050-b4046-HS30min,4258063-b4046-HS60min,4258052-b4046-M-P0h,4258052-b4046-M-P2h,4258056-b4046-M-P4h	4258054	Upstream	reverse	4258054-Upstream Sense Gene
	b4443	2940716-b4443-LB,2940717-b4443-HS15min,2940714-b4443-HS30min,2940702-b4443-HS60min,2940675-b4443-M-P0h,2940717-b4443-M-P2h,2940717-b4443-M-P4h	2940720	Upstream	forward	2940720-Upstream Sense Gene
	b1288	1349146-b1288-HS30min,1349146-b1288-HS60min,1349146-b1286 b1287 b1288 b1289 b1290 b1291 b1292 b1293 b1294 b1295 b1296-LB,1349146-b1286 b1287 b1288 b1289-HS15min,1349145-b1288 b1289 b1290 b1291 b1292 b1293 b1294 b1295-M-P0h,1349147-b1286 b1287 b1288 b1289 b1290 b1291 b1292 b1293 b1294 b1295-M-P2h,1349147-b1286 b1287 b1288 b1289 b1290 b1291 b1292 b1293 b1294 b1295 b1296 b1297-M-P4h	1349142	Upstream	reverse	1349142-Upstream Sense Gene,1349145-Upstream Sense Gene
	b2923	3066831-b2921 b2922 b2923-LB,3066833-b2922 b2923-HS30min,3066832-b2923-HS60min,3066830-b2921 b2922 b2923-M-P0h,3066830-b2921 b2922 b2923-M-P2h	3066858	Upstream	reverse	3066858-Upstream Sense Gene,3066858-Upstream Sense Gene
	b0970	1030675-b0969 b0970-LB,1030672-b0969 b0970-HS15min,1030671-b0970-HS30min,1030671-b0970-HS60min,1030670-b0969 b0970-M-P0h,1030672-b0969 b0970-M-P2h,1030674-b0969 b0970-M-P4h	1030673	Upstream	reverse	1030673-UpstreamSense,1030677-UpstreamSense,1030671-Upstream Sense Gene,1030669-UpstreamSense,1030672-UpstreamSense
	b0576	601152-b0576-LB,601151-b0576-HS30min,601150-b0576-HS60min,601182-b0576-M-P0h,601202-b0576-M-P2h	601152	Upstream	forward	601152-Upstream Sense Gene,601150-Upstream Sense Gene
	b0463	484922-b0462 b0463-LB,484915-b0462 b0463-HS15min,484915-b0462 b0463-HS30min,484914-b0462 b0463-HS60min,484888-b0462 b0463-M-P0h,484914-b0462 b0463-M-P2h,484914-b0462 b0463-M-P4h	484925	Upstream	reverse	484925-Upstream Sense Gene
	b1236	1290588-b1234 b1235 b1236-HS30min,1290592-b1234 b1235 b1236-HS60min,1290587-b1234 b1235 b1236-M-P2h	1290627	Upstream	forward	1290627-UpstreamSense,1290629-UpstreamSense
	b2897	3039121-b2890 b2891 b2892 b2893 b2894 b2896 b2897-LB,3039121-b2890 b2891 b2892 b2893 b2894 b2896 b2897-HS15min,3039121-b2896 b2897-HS30min,3039121-b2896 b2897-HS60min,3039134-b2896 b2897-M-P0h,3039121-b2896 b2897-M-P2h,3039121-b2896 b2897-M-P4h	3039121	Upstream	reverse	3039121-Upstream Sense Gene,3039121-Upstream Sense Gene
	b3863	4044962-b3863 b3864-LB,4044961-b3863 b3864-HS15min,4044964-b3863 b3864-HS30min,4044966-b3863-HS60min,4044940-b3863 b3864-M-P0h,4044962-b3863 b3864-M-P2h,4044960-b3863 b3864-M-P4h	4044962	Upstream	forward	4044962-Upstream Sense Gene
	b0054	57239-b0049 b0050 b0051 b0052 b0053 b0054-LB,57241-b0049 b0050 b0051 b0052 b0053 b0054-HS15min,57241-b0050 b0051 b0052 b0053 b0054-HS30min,57239-b0050 b0051 b0052 b0053 b0054-HS60min,57239-b0049 b0050 b0051 b0052 b0053 b0054-M-P0h,57241-b0049 b0050 b0051 b0052 b0053 b0054-M-P2h,57241-b0049 b0050 b0051 b0052 b0053 b0054-M-P4h	57241	Upstream	reverse	57241-Upstream Sense Gene,57241-UpstreamSense
	b2135	2223691-b2135-LB,2223683-b2135-HS15min,2223685-b2135-HS30min,2223672-b2135-HS60min,2223691-b2135-M-P0h,2223683-b2134 b2135-M-P2h,2223685-b2134 b2135-M-P4h	2223686	Upstream	reverse	2223686-UpstreamSense
	b2504	2627269-b2504-LB,2627269-b2504-HS15min,2627269-b2504-HS30min,2627270-b2504-HS60min,2627269-b2504-M-P0h,2627269-b2504-M-P2h,2627273-b2504-M-P4h	2627274	Upstream	forward	2627274-UpstreamSense
	b3404	3534091-b3404 b3405-M-P2h	3534077	Upstream	reverse	3534077-Upstream Sense Gene
	b2752	2874384-b2741 b2742 b2743 b2744 b2745 b2746 b2747 b2748 b2749 b2750 b2751 b2752-LB,2874391-b2741 b2742 b2743 b2744 b2745 b2746 b2747 b2748 b2749 b2750 b2751 b2752-HS15min,2874391-b2741 b2742 b2743 b2744 b2745 b2746 b2747 b2748 b2749 b2750 b2751 b2752-HS30min,2874390-b2741 b2742 b2743 b2744 b2745 b2746 b2747 b2748 b2749 b2750 b2751 b2752-HS60min,2874391-b2741 b2742 b2743 b2744 b2745 b2746 b2747 b2…	2874389	Upstream	reverse	2874389-Upstream Sense Gene
	b3347	3475547-b3339 b3340 b3341 b3342 b3343 b3344 b3345 b3346 b3347-LB,3475545-b3344 b3345 b3346 b3347-HS30min,3475546-b3347-HS60min,3475546-b3347-M-P2h,3475545-b3339 b3340 b3341 b3342 b3343 b3344 b3345 b3346 b3347-M-P4h,3475533-b3339 b3340 b3341 b3342 b3343 b3344 b3345 b3346 b3347 b3349 b4551 b3350 b3351-HS15min,3475547-b3339 b3340 b3341 b3342 b3343 b3344 b3345 b3346 b3347 b3349 b4551 b3350 b3351-M-P0h	3475534	Upstream	reverse	3475534-UpstreamSense
	b3103	3250279-b3103-LB,3250284-b3103-HS15min,3250277-b3103-HS30min,3250280-b3103-HS60min,3250280-b3103-M-P0h,3250283-b3103-M-P2h,3250283-b3103-M-P4h	3250285	Upstream	forward	3250285-UpstreamSense,3250285-Upstream Sense Gene
	b3994	4194322-b3990 b3991 b4407 b3992 b3993 b3994 b3995-LB,4194327-b3990 b3991 b4407 b3992 b3993 b3994 b3995-HS60min,4194327-b3990 b3991 b4407 b3992 b3993 b3994 b3995-M-P2h,4194322-b4691 b3990 b3991 b4407 b3992 b3993 b3994 b3995-M-P4h	4194323	Upstream	reverse	4194323-UpstreamSense
	b0434	453439-b0433 b0434-LB,453439-b0433 b0434-HS15min,453432-b0433 b0434-HS30min,453438-b0433 b0434-HS60min,453439-b0433 b0434-M-P0h,453433-b0433 b0434-M-P2h,453430-b0433 b0434-M-P4h	453430	Upstream	reverse	453430-UpstreamSense,453434-UpstreamSense,453433-UpstreamSense
	b3499	3643408-b3499 b3500-HS15min,3643401-b3499 b3500-HS60min	3643373	Upstream	forward	3643373-Upstream Sense Gene
	b3499	3643356-b3499 b3500-LB,3643369-b3499 b3500-HS30min,3643387-b3499 b3500-M-P0h,3643382-b3499 b3500-M-P2h,3643371-b3499 b3500-M-P4h	3643349	Upstream	forward	3643349-Upstream Sense Gene
	b3592	3760011-b3590 b3591 b3592-LB,3760012-b3590 b3591 b3592-HS15min,3760011-b3592-HS30min,3760004-b3592-HS60min,3760010-b3590 b3591 b3592-M-P0h,3760012-b3590 b3591 b3592-M-P2h,3760012-b3590 b3591 b3592-M-P4h	3760003	Upstream	reverse	3760003-Upstream Sense Gene
	b2065	2140283-b2064 b2065 b2066-HS30min,2140278-b2064 b2065 b2066-HS60min,2140292-b2064 b2065 b2066-M-P0h,2140280-b2064 b2065 b2066-M-P2h	2140321	Upstream	reverse	2140321-Upstream Sense Gene
	b1449	1517018-b1449-LB,1517044-b1449-HS15min,1517036-b1449-HS30min,1517069-b1449-HS60min,1517024-b1449-M-P0h,1517039-b1449-M-P2h,1517021-b1449-M-P4h	1517023	Upstream	forward	1517023-Upstream Sense Gene
	b0908	958006-b0908-HS60min	957973	Upstream	forward	957973-UpstreamSense,957975-UpstreamSense,957974-UpstreamSense
	b3807	3992105-b3807-LB,3992111-b3807-HS15min,3992106-b3807-HS30min,3992104-b3807-HS60min,3992105-b3807-M-P0h,3992105-b3807-M-P2h,3992105-b3807-M-P4h	3992106	Upstream	reverse	3992106-Upstream Sense Gene
	b0684	710744-b0683 b4637 b0684 b0685 b0686-LB,710744-b0683 b4637 b0684 b0685 b0686-M-P0h,710745-b0683 b4637 b0684 b0685 b0686-M-P4h	710744	Upstream	reverse	710744-Upstream Sense Gene
	b0684	710692-b0683 b4637 b0684-HS60min	710697	Upstream	reverse	710697-Upstream Sense Gene
	b0280	294844-b0280-HS60min,294842-b0280-M-P0h,294844-b0280 b0281-HS15min,294840-b0280 b0281-HS30min,294843-b0280 b0281-M-P2h,294843-b0280 b0281-M-P4h	294844	Upstream	reverse	294844-UpstreamSense
	b0293	309920-b0293-HS15min,309921-b0292 b0293-HS30min,309939-b0289 b0290 b0291 b0292 b0293-M-P0h,309933-b0292 b0293 b0294-LB,309949-b0288 b0289 b0290 b0291 b0292 b0293 b0294-M-P2h,309938-b0288 b0289 b0290 b0291 b0292 b0293 b0294-M-P4h	309943	Upstream	reverse	309943-Upstream Sense Gene
	b3029	3171141-b3028 b3029-HS15min,3171140-b3028 b3029-HS30min,3171140-b3028 b3029-HS60min,3171140-b3028 b3029-M-P0h,3171140-b3028 b3029-M-P2h	3171142	Upstream	forward	3171142-UpstreamSense
	b0822	859284-b0822-LB,859276-b0822-HS30min,859273-b0822-HS60min,859284-b0822-M-P0h,859283-b0822-M-P2h,859300-b0822-M-P4h,859266-b0822 b0823 b0824-HS15min	859277	Upstream	reverse	859277-Upstream Sense Gene
	b4000	4198244-b3996 b3997 b3998 b3999 b4000 b4001-M-P2h	4198284	Upstream	forward	4198284-UpstreamSense,4198288-UpstreamSense
	b4000	4198197-b3996 b3997 b3998 b3999 b4000 b4001-LB,4198197-b3996 b3997 b3998 b3999 b4000 b4001-HS15min,4198198-b3996 b3997 b3998 b3999 b4000 b4001-HS30min,4198198-b3996 b3997 b3998 b3999 b4000 b4001-HS60min,4198198-b3996 b3997 b3998 b3999 b4000 b4001-M-P0h,4198197-b3996 b3997 b3998 b3999 b4000 b4001-M-P4h	4198199	Upstream	forward	4198199-UpstreamSense,4198199-Upstream Sense Gene
	b0440	460552-b0435 b0436 b0437 b0438 b0439 b0440 b0441 b0442-LB,460552-b0435 b0436 b0437 b0438 b0439 b0440 b0441 b0442 b0443-HS15min,460551-b0435 b0436 b0437 b0438 b0439 b0440 b0441 b0442-M-P0h,460551-b0437 b0438 b0439 b0440 b0441 b0442 b0443-M-P2h,460552-b0435 b0436 b0437 b0438 b0439 b0440 b0441 b0442-M-P4h	460540	Upstream	forward	460540-Upstream Sense Gene
	b4484	4103802-b4484 b3915 b3916-LB,4103803-b4484-HS15min,4103803-b4484-HS30min,4103803-b4484-HS60min,4103803-b4484-M-P0h,4103807-b4484-M-P2h,4103806-b4484-M-P4h	4103808	Upstream	forward	4103808-UpstreamSense,4103815-Upstream Sense Gene,4103808-Upstream Sense Gene
	b0413	432198-b0413 b0414 b0415 b0416 b0417 b0418-LB,432198-b0413 b0414 b0415 b0416 b0417 b0418-HS15min,432198-b0413 b0414 b0415 b0416 b0417 b0418-HS30min,432181-b0413 b0414 b0415 b0416 b0417 b0418-HS60min,432198-b0413 b0414 b0415 b0416 b0417 b0418-M-P0h,432197-b0413 b0414 b0415 b0416 b0417 b0418-M-P2h,432196-b0413 b0414 b0415 b0416 b0417 b0418-M-P4h	432202	Upstream	forward	432202-Upstream Sense Gene
	b1640	1717654-b1636 b1637 b1638 b1639 b1640-LB,1717654-b1636 b1637 b1638 b1639 b1640-HS15min,1717655-b1637 b1638 b1639 b1640-HS30min,1717670-b1640-HS60min,1717654-b1637 b1638 b1639 b1640-M-P0h,1717655-b1637 b1638 b1639 b1640-M-P2h,1717654-b1636 b1637 b1638 b1639 b1640-M-P4h	1717654	Upstream	reverse	1717654-UpstreamSense,1717655-UpstreamSense
	b2997	3144385-b2990 b2991 b2992 b2993 b2994 b2995 b2996 b2997-LB,3144381-b2990 b2991 b2992 b2993 b2994 b2995 b2996 b2997-HS15min,3144383-b2990 b2991 b2992 b2993 b2994 b2995 b2996 b2997-M-P0h,3144384-b2990 b2991 b2992 b2993 b2994 b2995 b2996 b2997-M-P2h,3144384-b2990 b2991 b2992 b2993 b2994 b2995 b2996 b2997-M-P4h	3144385	Upstream	reverse	3144385-Upstream Sense Gene,3144385-UpstreamSense,3144384-UpstreamSense
	b2997	3144313-b2990 b2991 b2992 b2993 b2994 b2995 b2996 b2997-HS30min,3144333-b2990 b2991 b2992 b2993 b2994 b2995 b2996 b2997-HS60min	3144310	Upstream	reverse	3144310-Upstream Sense Gene,3144309-Upstream Sense Gene
	b3711	3890744-b3710 b3711-HS30min,3890739-b3710 b3711 b3712 b3713-M-P0h,3890740-b3710 b3711-M-P2h,3890745-b3710 b3711 b3712 b3713-M-P4h	3890742	Upstream	forward	3890742-Upstream Sense Gene
	b1618	1695116-b1618-HS60min,1695099-b1618-M-P0h,1695120-b1618 b1619-LB,1695114-b1618 b1619-HS15min,1695113-b1618 b1619-HS30min,1695117-b1618 b1619 b1620-M-P2h,1695115-b1618 b1619 b1620-M-P4h	1695098	Upstream	reverse	1695098-UpstreamSense,1695098-Upstream Sense Gene
	b1647	1723663-b1646 b1647-HS30min,1723681-b1647-HS60min,1723684-b1646 b1647-M-P0h,1723678-b1646 b1647 b1648-LB,1723678-b1646 b1647 b1648-M-P4h	1723679	Upstream	reverse	1723679-Upstream Sense Gene
	b0529	557009-b0528 b0529-LB,557009-b0528 b0529-HS15min,557006-b0528 b0529-HS30min,556988-b0527 b0528 b0529-HS60min,557002-b0528 b0529-M-P0h,557009-b0527 b0528 b0529-M-P2h,557009-b0527 b0528 b0529-M-P4h	557001	Upstream	reverse	557001-Upstream Sense Gene,557004-Upstream Sense Gene
	b0114	122968-b0113 b0114 b0115 b0116-M-P4h	122969	Upstream	forward	122969-UpstreamSense
	b4118	4339679-b4118-LB,4339675-b4118-HS60min,4339678-b4118-M-P2h,4339678-b4118-M-P4h	4339672	Upstream	reverse	4339672-Upstream Sense Gene
	b3235	3380193-b3235-HS60min,3380194-b3233 b3234 b3235-M-P2h	3380195	Upstream	forward	3380195-Upstream Sense Gene
	b1729	1808907-b1729-LB,1808902-b1729-HS15min,1808902-b1729-HS30min,1808903-b1729-HS60min,1808904-b1729-M-P0h,1808904-b1729-M-P2h,1808903-b1729-M-P4h	1808906	Upstream	forward	1808906-UpstreamSense
	b1906	1987533-b1906-LB,1987533-b1906-HS15min,1987540-b1906-HS30min,1987539-b1906-HS60min,1987539-b1906-M-P0h,1987534-b1906-M-P2h,1987540-b1906-M-P4h	1987535	Upstream	reverse	1987535-UpstreamSense,1987533-UpstreamSense,1987534-UpstreamSense
	b3165	3309807-b3162 b4685 b3163 b3164 b3165 b3166 b3167 b3168 b3169 b3170-LB,3309807-b3161 b3162 b4685 b3163 b3164 b3165 b3166 b3167 b3168 b3169 b3170-HS15min,3309836-b3162 b4685 b3163 b3164 b3165 b3166 b3167 b3168 b3169 b3170-HS30min,3309841-b3162 b4685 b3163 b3164 b3165 b3166 b3167 b3168 b3169 b3170-HS60min,3309808-b3162 b4685 b3163 b3164 b3165 b3166 b3167 b3168 b3169 b3170-M-P0h,3309842-b3162 b4685 …	3309808	Upstream	reverse	3309808-UpstreamSense,3309808-Upstream Sense Gene
	b3336	3464775-b3336-M-P0h,3464775-b3336-M-P2h,3464769-b3336 b3337-M-P4h	3464769	Upstream	reverse	3464769-UpstreamSense,3464770-UpstreamSense
	b0817	852358-b0817 b0818-LB,852358-b0817 b0818-HS15min,852358-b0817 b0818-HS30min,852360-b0817 b0818-HS60min,852360-b0817 b0818-M-P0h,852358-b0817 b0818-M-P2h,852358-b0817 b0818-M-P4h	852360	Upstream	forward	852360-UpstreamSense
	b2288	2403200-b2282 b2283 b2284 b2285 b2286 b2287 b2288-HS60min	2403172	Upstream	reverse	2403172-Upstream Sense Gene
	b2288	2403397-b2276 b2277 b2278 b2279 b2280 b2281 b2282 b2283 b2284 b2285 b2286 b2287 b2288-LB,2403397-b2276 b2277 b2278 b2279 b2280 b2281 b2282 b2283 b2284 b2285 b2286 b2287 b2288-HS15min,2403379-b2276 b2277 b2278 b2279 b2280 b2281 b2282 b2283 b2284 b2285 b2286 b2287 b2288-HS30min,2403397-b2276 b2277 b2278 b2279 b2280 b2281 b2282 b2283 b2284 b2285 b2286 b2287 b2288-M-P0h,2403386-b2276 b2277 b2278 b227…	2403399	Upstream	reverse	2403399-Upstream Sense Gene
	b1685	1763213-b1685-HS30min	1763170	Intragene	reverse	1763170-IntraSense
	b0096	106517-b0081 b0082 b0083 b0084 b0085 b0086 b0087 b0088 b0089 b0090 b0091 b0092 b0093 b0094 b0095 b0096 b0097 b0098-M-P2h	106561	Upstream	forward	106561-Upstream Sense Gene
	b0096	106505-b0081 b0082 b0083 b0084 b0085 b0086 b0087 b0088 b0089 b0090 b0091 b0092 b0093 b0094 b0095 b0096 b0097 b0098 b0099-HS15min,106507-b0081 b0082 b0083 b0084 b0085 b0086 b0087 b0088 b0089 b0090 b0091 b0092 b0093 b0094 b0095 b0096 b0097 b0098-HS30min,106506-b0090 b0091 b0092 b0093 b0094 b0095 b0096-HS60min,106504-b0081 b0082 b0083 b0084 b0085 b0086 b0087 b0088 b0089 b0090 b0091 b0092 b0093 b0094…	106528	Upstream	forward	106528-Upstream Sense Gene
	b2215	2310849-b2212 b2213 b2214 b2215-LB	2310833	Upstream	reverse	2310833-Upstream Sense Gene
	b2980	3126225-b2980-LB,3126225-b2980-HS15min,3126224-b2980-HS30min,3126273-b2980-M-P0h,3126230-b2980-M-P4h	3126225	Upstream	forward	3126225-Upstream Sense Gene
	b3255	3403161-b3255 b3256 b3257 b3258 b3259 b3260 b3261 b3262-LB,3403161-b3255 b3256-HS15min,3403218-b3255 b3256-HS30min,3403161-b3255 b3256-M-P0h,3403162-b3255 b3256-M-P4h	3403195	Upstream	forward	3403195-Upstream Sense Gene
	b3742	3924509-b3731 b3732 b3733 b3734 b3735 b3736 b3737 b3738 b3739 b3740 b3741 b3742-LB,3924506-b3740 b3741 b3742-HS15min,3924496-b3742-HS30min,3924503-b3742-HS60min,3924506-b3740 b3741 b3742-M-P0h,3924504-b3742-M-P2h,3924500-b3740 b3741 b3742 b3743-M-P4h	3924499	Upstream	reverse	3924499-Upstream Sense Gene
	b3858	4040061-b3858 b3859 b3860-LB,4040069-b3858 b3859 b3860-HS15min,4040069-b3858 b3859 b3860-HS30min,4040058-b3858 b3859 b3860-HS60min,4040064-b3858 b3859 b3860-M-P0h,4040068-b3858 b3859 b3860-M-P2h,4040067-b3858 b3859 b3860-M-P4h	4040071	Upstream	forward	4040071-Upstream Sense Gene
	b3648	3819403-b3648 b3649 b3650 b3651 b3652-LB,3819403-b3648 b3649 b3650 b3651 b3652-HS15min,3819404-b3648 b3649 b3650 b3651 b3652-HS30min,3819405-b3648 b3649 b3650-HS60min,3819404-b3648 b3649 b3650 b3651 b3652-M-P0h,3819405-b3648 b3649 b3650 b3651 b3652-M-P2h,3819404-b3648 b3649 b3650 b3651 b3652-M-P4h	3819409	Upstream	forward	3819409-UpstreamSense,3819411-UpstreamSense,3819424-UpstreamSense,3819419-UpstreamSense
	b2126	2212701-b2124 b2125 b2126-LB,2212696-b2124 b2125 b2126-HS15min,2212695-b2124 b2125 b2126-HS30min,2212695-b2124 b2125 b2126-M-P0h,2212696-b2124 b2125 b2126-M-P2h,2212694-b2124 b2125 b2126-M-P4h	2212689	Upstream	reverse	2212689-Upstream Sense Gene
	b4314	4541005-b4314 b4315 b4316 b4317 b4318 b4319 b4320-LB,4541005-b4314 b4315 b4316 b4317 b4318 b4319 b4320-HS15min,4541043-b4314 b4315 b4316 b4317 b4318 b4319 b4320-HS30min,4541043-b4314 b4315 b4316 b4317 b4318 b4319 b4320-HS60min,4541005-b4314 b4315 b4316 b4317-M-P0h,4541007-b4314 b4315 b4316 b4317 b4318 b4319 b4320-M-P2h,4541005-b4314 b4315 b4316 b4317 b4318 b4319 b4320-M-P4h	4541021	Upstream	forward	4541021-Upstream Sense Gene,4541027-Upstream Sense Gene
	b1415	1486215-b1415-LB,1486221-b1415-HS30min,1486239-b1415-HS60min,1486240-b1415-M-P0h,1486244-b1414 b1415-HS15min,1486217-b1414 b1415-M-P2h,1486218-b1414 b1415-M-P4h	1486234	Upstream	forward	1486234-Upstream Sense Gene
	b0750	781227-b0750 b0751-LB,781229-b0750 b0751-HS15min,781226-b0750 b0751-M-P4h	781224	Upstream	forward	781224-UpstreamSense,781227-UpstreamSense,781236-UpstreamSense,781231-UpstreamSense,781235-UpstreamSense,781232-UpstreamSense,781237-UpstreamSense,781228-UpstreamSense,781229-UpstreamSense,781233-UpstreamSense,781238-UpstreamSense,781234-UpstreamSense,781226-UpstreamSense
	b0750	781237-b0750 b0751-HS30min,781236-b0750 b0751-HS60min,781238-b0750 b0751-M-P0h,781238-b0750 b0751-M-P2h	781282	Upstream	forward	781282-Upstream Sense Gene
	b4025	4231743-b4025-LB,4231745-b4025-HS15min,4231781-b4025-HS30min,4231772-b4025-HS60min,4231745-b4025-M-P0h,4231741-b4025-M-P2h,4231743-b4025-M-P4h	4231749	Upstream	forward	4231749-Upstream Sense Gene,4231745-Upstream Sense Gene
	b3425	3559883-b3423 b3424 b3425-LB,3559882-b3423 b3424 b3425-HS30min,3559882-b3424 b3425-HS60min,3559882-b3423 b3424 b3425-M-P0h,3559882-b3425-M-P2h,3559883-b3423 b3424 b3425-M-P4h	3559879	Upstream	reverse	3559879-Upstream Sense Gene
	b3470	3607043-b3470-LB,3607076-b3470-HS30min,3607042-b3470-M-P0h,3607080-b3470-M-P2h,3607042-b3470-M-P4h	3607041	Upstream	reverse	3607041-Upstream Sense Gene
	b4214	4434589-b4214-HS15min,4434588-b4214-HS30min,4434588-b4214-M-P2h	4434591	Upstream	forward	4434591-Upstream Sense Gene
	b4258	4481995-b4258 b4259 b4260-LB,4481977-b4258 b4259 b4260-HS15min,4481992-b4258 b4259 b4260-HS30min,4481990-b4258 b4259 b4260-HS60min,4481972-b4258 b4259 b4260-M-P0h,4481988-b4258 b4259 b4260-M-P2h,4481973-b4258 b4259 b4260-M-P4h	4481941	Upstream	reverse	4481941-UpstreamSense,4481951-UpstreamSense,4481950-UpstreamSense,4481959-UpstreamSense
	b3661	3838035-b3661-LB,3838064-b3661-HS15min,3838046-b3661-HS30min,3838045-b3661-HS60min,3838045-b3661-M-P0h,3838045-b3661-M-P2h,3838039-b3661-M-P4h	3838039	Upstream	reverse	3838039-UpstreamSense
	b2421	2537674-b2421 b2422 b2423 b2424 b2425-HS30min	2537674	Upstream	reverse	2537674-UpstreamSense
	b2421	2537725-b2421 b2422 b2423 b2424 b2425-LB	2537726	Upstream	reverse	2537726-UpstreamSense
	b2498	2618930-b2496 b2497 b2498-LB,2618930-b2496 b2497 b2498-HS15min,2618923-b2496 b2497 b2498-HS30min,2618927-b2496 b2497 b2498-HS60min,2618921-b2496 b2497 b2498-M-P0h,2618934-b2496 b2497 b2498-M-P2h,2618936-b2496 b2497 b2498-M-P4h	2618927	Upstream	reverse	2618927-Upstream Sense Gene,2618921-Upstream Sense Gene
	b1109	1165273-b1109-LB,1165275-b1109-HS15min,1165275-b1109-HS30min,1165283-b1109-HS60min,1165275-b1109-M-P0h,1165273-b1109 b1110-M-P2h,1165273-b1109 b1110-M-P4h	1165249	Upstream	forward	1165249-Upstream Sense Gene
	b2609	2744282-b2606 b2607 b2608 b2609 b2610-LB,2744275-b2606 b2607 b2608 b2609 b2610-HS60min	2744276	Upstream	reverse	2744276-UpstreamSense,2744276-Upstream Sense Gene
	b0272	288415-b0272-LB,288396-b0272 b0273-HS30min,288397-b0272 b0273-HS60min,288396-b0272 b0273-M-P2h	288414	Upstream	reverse	288414-Upstream Sense Gene,288414-Upstream Sense Gene
	b4239	4462763-b4239-M-P0h	4462781	Upstream	reverse	4462781-Upstream Sense Gene
	b2380	2496665-b2380 b2381 b2382-LB,2496688-b2380 b2381 b2382-HS15min,2496669-b2380 b2381 b2382-M-P0h,2496689-b2380 b2381 b2382-M-P2h,2496669-b2380 b2381 b2382-M-P4h	2496669	Upstream	forward	2496669-Upstream Sense Gene
	b1817	1899956-b1817 b1818 b1819 b1820-LB,1899956-b1817 b1818 b1819 b1820-HS15min,1899955-b1817 b1818 b1819 b1820-HS30min,1899955-b1817 b1818 b1819 b1820-HS60min,1899956-b1817 b1818 b1819 b1820-M-P0h,1899954-b1817 b1818 b1819 b1820-M-P2h,1899956-b1817 b1818 b1819 b1820-M-P4h	1899959	Upstream	forward	1899959-UpstreamSense
	b0506	532186-b0505 b0506-LB,532187-b0505 b0506-HS15min,532158-b0505 b0506-HS30min,532187-b0505 b0506-M-P0h,532187-b0505 b0506-M-P2h,532186-b0505 b0506-M-P4h	532188	Upstream	forward	532188-UpstreamSense,532189-UpstreamSense
	b1333	1396690-b1333-HS30min,1396689-b1333-HS60min,1396684-b1333 b1334 b1335 b1336 b1337 b1338-LB,1396682-b1333 b1334 b1335 b1336 b1337 b1338-HS15min,1396684-b1333 b1334 b1335 b1336-M-P0h,1396683-b1333 b1334-M-P2h,1396684-b1333 b1334 b1335 b1336-M-P4h	1396683	Upstream	reverse	1396683-UpstreamSense,1396685-Upstream Sense Gene,1396683-Upstream Sense Gene
	b1277	1337215-b1277-LB,1337214-b1277-HS15min,1337213-b1277-HS30min,1337198-b1277-HS60min,1337220-b1277-M-P0h,1337201-b1277-M-P2h,1337214-b1277-M-P4h	1337214	Upstream	reverse	1337214-UpstreamSense,1337214-Upstream Sense Gene
	b3919	4109596-b3919 b3920-LB,4109563-b3919 b3920-HS15min,4109563-b3919 b3920-HS30min,4109559-b3919 b3920-HS60min,4109591-b3919 b3920-M-P0h,4109585-b3919 b3920-M-P2h,4109597-b3919 b3920-M-P4h	4109564	Upstream	reverse	4109564-Upstream Sense Gene
	b4457	4049057-b4457-LB,4049057-b4457-HS15min,4049056-b4457-HS30min,4049055-b4457-HS60min,4049039-b4457 b3866 b3867-M-P0h,4049056-b4457 b3866 b3867-M-P2h,4049056-b4457 b3866 b3867-M-P4h	4049057	Upstream	forward	4049057-UpstreamSense,4049058-UpstreamSense
	b1189	1236747-b1189 b1190-LB,1236749-b1189 b1190-HS15min,1236757-b1189 b1190-HS30min,1236762-b1189-HS60min,1236748-b1189 b1190-M-P0h,1236760-b1189 b1190-M-P2h,1236749-b1189 b1190-M-P4h	1236793	Upstream	forward	1236793-Upstream Sense Gene
	b1767	1848851-b1767 b1768-LB,1848851-b1767 b1768-HS15min,1848909-b1767 b1768-HS30min,1848858-b1767 b1768-M-P0h,1848899-b1767 b1768-M-P2h,1848858-b1767 b1768-M-P4h	1848859	Upstream	forward	1848859-Upstream Sense Gene
	b3702	3881983-b3697 b3698 b3699 b3700 b3701 b3702-LB,3881984-b3699 b3700 b3701 b3702-HS15min,3881981-b3699 b3700 b3701 b3702-HS30min,3881982-b3699 b3700 b3701 b3702-HS60min,3881984-b3699 b3700 b3701 b3702-M-P0h,3881982-b3699 b3700 b3701 b3702-M-P2h,3881982-b3699 b3700 b3701 b3702-M-P4h	3881983	Upstream	reverse	3881983-Upstream Sense Gene
	b1295	1355682-b1295-HS30min,1355712-b1295-HS60min,1355726-b1288 b1289 b1290 b1291 b1292 b1293 b1294 b1295-M-P0h,1355729-b1286 b1287 b1288 b1289 b1290 b1291 b1292 b1293 b1294 b1295-M-P2h,1355703-b1290 b1291 b1292 b1293 b1294 b1295 b1296-HS15min	1355723	Upstream	reverse	1355723-UpstreamSense,1355725-UpstreamSense
	b3556	3717911-b3556-LB,3717912-b3556-HS15min,3717912-b3556-HS30min,3717913-b3556-HS60min,3717910-b3556-M-P0h,3717912-b3556-M-P2h,3717903-b3555 b3556-M-P4h	3717942	Upstream	forward	3717942-Upstream Sense Gene
	b1188	1236505-b1188-HS30min,1236508-b1188-M-P0h,1236507-b1188-M-P2h,1236513-b1188-M-P4h	1236509	Upstream	reverse	1236509-Upstream Sense Gene
	b1188	1236464-b1188-LB,1236498-b1188-HS15min,1236500-b1188-HS60min	1236452	Upstream	reverse	1236452-UpstreamSense
	b4416	852285-b0815 b4416-LB,852270-b0815 b4416-HS15min,852275-b4416-HS30min,852275-b4416-HS60min,852275-b4416-M-P0h,852275-b4416-M-P2h,852275-b4416-M-P4h	852270	Upstream	reverse	852270-UpstreamSense
	b0963	1026279-b0963-HS15min,1026271-b0963-HS30min,1026269-b0963-HS60min,1026263-b0963-M-P0h,1026265-b0963-M-P2h,1026263-b0963 b0964-LB,1026263-b0963 b0964-M-P4h	1026264	Upstream	reverse	1026264-UpstreamSense,1026261-UpstreamSense,1026265-Upstream Sense Gene,1026253-UpstreamSense
	b1272	1327325-b1272-LB,1327324-b1272 b1274 b1275-HS15min,1327324-b1272-HS30min,1327321-b1272-HS60min,1327324-b1272-M-P0h,1327324-b1272-M-P2h,1327324-b1272-M-P4h	1327326	Upstream	forward	1327326-UpstreamSense
	b1588	1658567-b1588-HS30min,1658566-b1588-HS60min,1658579-b1587 b1588 b1589 b1590 b1591-M-P2h	1658536	Upstream	forward	1658536-UpstreamSense
	b0865	903740-b0865-LB,903739-b0865-HS15min,903739-b0865-HS30min,903742-b0865-M-P0h,903734-b0865-M-P2h,903736-b0865-M-P4h	903721	Upstream	reverse	903721-Upstream Sense Gene
	b3352	3479216-b3352 b3353 b3354 b3355-LB,3479261-b3352 b3353 b3354 b3355-HS15min,3479269-b3352 b3353 b3354 b3355-HS30min,3479254-b3352-HS60min,3479216-b3352 b3353 b3354 b3355-M-P0h,3479261-b3352 b3353 b3354 b3355-M-P2h,3479216-b3352 b3353 b3354 b3355 b3357 b3358-M-P4h	3479240	Upstream	forward	3479240-Upstream Sense Gene
	b1114	1173248-b1114-LB,1173249-b1114-HS15min,1173216-b1114-HS30min,1173215-b1114-HS60min,1173248-b1114-M-P0h,1173250-b1114-M-P2h,1173249-b1113 b1114-M-P4h	1173201	Upstream	reverse	1173201-UpstreamSense
	b1557	1639738-b1557-LB,1639739-b1557-HS15min,1639737-b1557-M-P0h,1639738-b1557 b1559 b1560-M-P4h	1639739	Upstream	reverse	1639739-UpstreamSense,1639739-Upstream Sense Gene
	b2614	2748768-b2614-LB,2748768-b2614-HS15min,2748771-b2614-HS30min,2748768-b2614-HS60min,2748769-b2614-M-P0h,2748769-b2614-M-P2h,2748768-b2614-M-P4h	2748767	Upstream	reverse	2748767-Upstream Sense Gene
	b4142	4368637-b4142 b4143 b4144-LB,4368638-b4142 b4143-HS15min,4368635-b4142 b4143 b4144-HS30min,4368635-b4142 b4143-HS60min,4368638-b4142 b4143 b4144-M-P0h,4368636-b4142 b4143-M-P2h,4368636-b4142 b4143-M-P4h	4368639	Upstream	forward	4368639-Upstream Sense Gene
	b2521	2650489-b2521-LB,2650489-b2521-HS15min,2650471-b2521-HS30min,2650516-b2521-HS60min,2650489-b2521-M-P0h,2650488-b2521-M-P2h,2650489-b2521-M-P4h	2650471	Upstream	forward	2650471-Upstream Sense Gene
	b3526	3677413-b3526-LB,3677413-b3526-HS15min,3677415-b3526-HS30min,3677410-b3526-HS60min,3677413-b3526-M-P0h,3677414-b3526-M-P2h,3677413-b3526-M-P4h	3677415	Upstream	forward	3677415-UpstreamSense
	b3822	4003855-b3822-HS60min	4003858	Upstream	forward	4003858-Upstream Sense Gene
	b1256	1312013-b1256-LB,1312014-b1256-HS15min,1312010-b1256-HS30min,1312011-b1256-HS60min,1312013-b1256-M-P0h,1312014-b1256-M-P2h,1312013-b1256-M-P4h	1312016	Upstream	forward	1312016-Upstream Sense Gene,1312015-Upstream Sense Gene
	b1826	1906815-b1825 b1826-LB,1906821-b1826-HS15min,1906821-b1825 b1826-HS30min,1906821-b1826-HS60min,1906814-b1825 b1826-M-P0h,1906821-b1826-M-P2h,1906814-b1825 b1826-M-P4h	1906816	Upstream	reverse	1906816-Upstream Sense Gene
	b3635	3809212-b3635-LB,3809203-b3635-HS60min,3809197-b3635-M-P2h,3809203-b3635-M-P4h,3809197-b3635 b3636 b3637 b3638-HS30min	3809198	Upstream	reverse	3809198-Upstream Sense Gene
	b1356	1418270-b1356-LB,1418271-b1356-HS15min,1418268-b1356-HS30min,1418269-b1356-HS60min,1418287-b1356-M-P0h,1418265-b1356-M-P4h	1418265	Upstream	reverse	1418265-UpstreamSense
	b4383	4617588-b4381 b4382 b4383 b4384-HS15min,4617575-b4381 b4382 b4383 b4384-HS30min,4617586-b4382 b4383-HS60min,4617575-b4381 b4382 b4383 b4384-M-P2h	4617590	Upstream	forward	4617590-UpstreamSense,4617590-Upstream Sense Gene,4617600-UpstreamSense
	b3709	3888353-b3709-HS30min	3888353	Upstream	forward	3888353-Upstream Sense Gene
	b0955	1017552-b0954 b0955-LB,1017571-b0954 b0955-HS15min,1017571-b0954 b0955-HS30min,1017568-b0954 b0955-HS60min,1017547-b0954 b0955-M-P0h,1017571-b0954 b0955-M-P2h,1017571-b0954 b0955-M-P4h	1017551	Upstream	reverse	1017551-UpstreamSense,1017550-Upstream Sense Gene,1017552-UpstreamSense
	b2388	2507485-b2388-LB,2507485-b2388-HS15min,2507494-b2388-HS30min,2507468-b2388-HS60min,2507484-b2388-M-P0h,2507485-b2388-M-P2h,2507484-b2388-M-P4h	2507484	Upstream	reverse	2507484-Upstream Sense Gene
	b2063	2135902-b2063-HS30min,2135934-b2063-HS60min	2135952	Upstream	forward	2135952-Upstream Sense Gene
	b3712	3891873-b3712 b3713-HS15min,3891870-b3712 b3713-HS30min,3891879-b3712-HS60min,3891872-b3712 b3713-M-P2h,3891874-b3710 b3711 b3712 b3713-M-P0h,3891873-b3710 b3711 b3712 b3713-M-P4h	3891875	Upstream	forward	3891875-UpstreamSense
	b3972	4170051-b3972 b3973-LB,4170052-b3972 b3973-HS15min,4170052-b3972 b3973-HS30min,4170052-b3972 b3973-HS60min,4170052-b3972 b3973-M-P0h,4170052-b3972 b3973-M-P2h,4170052-b3972 b3973-M-P4h	4170057	Upstream	forward	4170057-UpstreamSense
	b2682	2807592-b2682 b2683 b2684 b2685 b2686-LB,2807591-b2682 b2683 b2684 b2685 b2686-HS15min,2807610-b2682 b2683 b2684 b2685 b2686-HS30min,2807597-b2682 b2683-HS60min,2807593-b2682 b2683 b2684 b2685-M-P0h,2807603-b2682 b2683 b2684 b2685 b2686-M-P2h,2807591-b2682 b2683 b2684 b2685 b2686-M-P4h	2807591	Upstream	forward	2807591-Upstream Sense Gene
	b0903	952778-b0903 b0904-HS30min	952802	Upstream	reverse	952802-Upstream Sense Gene,952802-Upstream Sense Gene
	b0992	1052627-b0992-M-P0h,1052656-b0992 b0993-LB	1052618	Upstream	reverse	1052618-Upstream Sense Gene
	b2235	2345372-b2234 b2235 b2236-M-P2h	2345374	Upstream	forward	2345374-Upstream Sense Gene
	b4166	4392113-b4166-LB,4392120-b4166-HS15min,4392118-b4166-HS30min,4392117-b4166-M-P0h,4392118-b4166-M-P2h,4392119-b4166-M-P4h	4392112	Upstream	reverse	4392112-Upstream Sense Gene
	b0611	644255-b0610 b0611-LB,644262-b0610 b0611-HS15min,644227-b0611-HS30min,644261-b0611-HS60min,644262-b0610 b0611-M-P0h,644261-b0610 b0611-M-P2h,644271-b0610 b0611-M-P4h	644257	Upstream	reverse	644257-Upstream Sense Gene
	b1612	1686469-b1611 b1612-LB,1686469-b1612-HS15min,1686463-b1612-HS30min,1686464-b1612-HS60min,1686465-b1611 b1612-M-P0h,1686464-b1612-M-P2h,1686465-b1611 b1612-M-P4h	1686471	Upstream	reverse	1686471-Upstream Sense Gene
	b1812	1892781-b1812 b1813 b1814-LB,1892781-b1812 b1813 b1814-HS15min,1892794-b1812 b1813 b1814-HS30min,1892768-b1812 b1813 b1814-HS60min,1892783-b1812 b1813 b1814-M-P0h,1892784-b1812 b1813 b1814-M-P2h	1892781	Upstream	forward	1892781-UpstreamSense
	b1787	1871564-b1787-HS60min,1871562-b1787-M-P0h,1871564-b1786 b1787 b1789-LB,1871562-b1786 b1787-HS15min,1871579-b1786 b1787-HS30min,1871566-b1786 b1787-M-P4h	1871568	Upstream	forward	1871568-UpstreamSense,1871572-Upstream Sense Gene
	b1836	1919747-b1836-M-P0h,1919747-b1835 b1836 b1837-M-P4h	1919780	Upstream	forward	1919780-UpstreamSense
	b2891	3034351-b2890 b2891-HS60min,3034347-b2890 b2891 b2892 b2893 b2894 b2896 b2897-LB,3034346-b2890 b2891 b2892 b2893 b2894 b2896 b2897-HS15min,3034345-b2890 b2891 b2892 b2893 b2894-HS30min,3034346-b2890 b2891 b2892 b2893 b2894-M-P0h,3034346-b2890 b2891 b2892 b2893 b2894-M-P2h	3034347	Upstream	reverse	3034347-Upstream Sense Gene
	b2159	2248823-b2159 b2160-LB,2248866-b2159 b2160-HS30min,2248864-b2159 b2160-HS60min,2248850-b2159 b2160-M-P2h,2248822-b2159 b2160-M-P4h	2248833	Upstream	forward	2248833-Upstream Sense Gene
	b1905	1986704-b1905-LB,1986699-b1905-HS15min,1986701-b1905-HS30min,1986701-b1905-HS60min,1986701-b1905-M-P0h,1986701-b1905-M-P2h,1986699-b1905-M-P4h	1986706	Upstream	forward	1986706-UpstreamSense,1986706-Upstream Sense Gene
	b0577	603908-b0577-HS30min,603886-b0577-HS60min,603913-b0577-M-P0h,603907-b0577 b0578 b0579 b0580-LB	603906	Upstream	reverse	603906-Upstream Sense Gene,603909-Upstream Sense Gene
	b3938	4126470-b3937 b3938-HS30min,4126470-b3937 b3938-HS60min,4126488-b3937 b3938-M-P2h,4126489-b3937 b3938-M-P4h	4126489	Upstream	reverse	4126489-Upstream Sense Gene
	b1793	1875580-b1793-LB,1875620-b1793-HS15min,1875543-b1793-HS30min,1875607-b1793-M-P0h,1875563-b1793-M-P2h,1875607-b1793-M-P4h	1875580	Upstream	reverse	1875580-Upstream Sense Gene
	b4456	3984451-b4456-LB,3984451-b4456-HS15min,3984451-b4456-HS30min,3984451-b4456-HS60min,3984427-b4456-M-P0h,3984451-b4456-M-P2h,3984452-b4456-M-P4h	3984455	Upstream	forward	3984455-UpstreamSense
	b3339	3469358-b3339 b3340 b3341 b3342 b3343 b3344 b3345 b3346-M-P2h	3469400	Upstream	reverse	3469400-Upstream Sense Gene,3469402-UpstreamSense,3469400-UpstreamSense,3469402-Upstream Sense Gene,3469401-UpstreamSense
	b2621	2753585-b2621-HS30min,2753600-b2621-HS60min,2753606-b2620 b2621-LB,2753606-b2620 b2621-HS15min,2753605-b2620 b2621-M-P0h,2753605-b2620 b2621-M-P2h,2753605-b2620 b2621-M-P4h	2753635	Upstream	forward	2753635-UpstreamSense
	b0565	584898-b0565-LB,584886-b0565-HS15min,584895-b0565-HS30min,584896-b0565-HS60min,584885-b0565-M-P0h,584902-b0565-M-P2h,584888-b0565-M-P4h	584886	Upstream	reverse	584886-UpstreamSense,584888-UpstreamSense,584887-UpstreamSense,584885-UpstreamSense,584887-Upstream Sense Gene
	b3059	3202675-b3059-LB,3202675-b3059-HS15min,3202674-b3059-HS30min,3202672-b3059-HS60min,3202672-b3059-M-P0h,3202670-b3059-M-P2h,3202677-b3059-M-P4h	3202677	Upstream	forward	3202677-UpstreamSense,3202678-Upstream Sense Gene
	b1454	1524243-b1454-LB,1524225-b1454-HS15min,1524284-b1454-HS30min,1524248-b1454-HS60min,1524252-b1454-M-P0h,1524245-b1454-M-P2h,1524232-b1454-M-P4h	1524249	Upstream	forward	1524249-Upstream Sense Gene,1524249-Upstream Sense Gene
	b3164	3309271-b3162 b4685 b3163 b3164 b3165 b3166 b3167 b3168 b3169 b3170-LB,3309271-b3162 b4685 b3163 b3164 b3165 b3166 b3167 b3168 b3169 b3170-M-P2h,3309270-b3162 b4685 b3163 b3164 b3165 b3166 b3167 b3168 b3169 b3170-M-P4h	3309271	Upstream	reverse	3309271-UpstreamSense
	b3186	3331539-b3183 b3184 b3185 b3186-LB,3331538-b3183 b3184 b3185 b3186-HS15min,3331539-b3185 b3186-HS30min,3331538-b3183 b3184 b3185 b3186-HS60min,3331538-b3183 b3184 b3185 b3186-M-P0h,3331538-b3185 b3186-M-P2h,3331538-b3183 b3184 b3185 b3186-M-P4h	3331539	Upstream	reverse	3331539-Upstream Sense Gene,3331529-Upstream Sense Gene
	b3778	3958667-b3778-LB,3958667-b3778-HS15min,3958667-b3778-HS30min,3958668-b3778-HS60min,3958663-b3778-M-P0h,3958674-b3778-M-P2h,3958664-b3778-M-P4h	3958672	Upstream	forward	3958672-Upstream Sense Gene
	b3870	4056241-b4686 b3868 b3869 b3870-LB	4056245	Upstream	reverse	4056245-Upstream Sense Gene
	b3870	4056129-b4686 b3868 b3869 b3870-HS15min,4056126-b3868 b3869 b3870-HS30min,4056127-b3870-HS60min,4056129-b4686 b3868 b3869 b3870-M-P0h,4056128-b3868 b3869 b3870-M-P2h,4056129-b4686 b3868 b3869 b3870-M-P4h	4056129	Upstream	reverse	4056129-Upstream Sense Gene
	b1757	1837459-b1757-HS30min,1837442-b1757-M-P0h,1837446-b1757-M-P2h,1837461-b1749 b1750 b1751 b1752 b1753 b1754 b1755 b1756 b1757-LB,1837462-b1749 b1750 b1751 b1752 b1753 b1754 b1755 b1756 b1757-M-P4h	1837464	Upstream	forward	1837464-Upstream Sense Gene
	b2264	2377298-b2264-HS60min,2377303-b2260 b2261 b2262 b2263 b2264 b2265 b2266 b2267-M-P0h,2377338-b2264 b2265 b2266 b2267-M-P2h	2377303	Upstream	reverse	2377303-UpstreamSense
	b0196	220024-b0195 b0196-HS60min,220030-b0195 b0196-M-P2h	220022	Upstream	reverse	220022-UpstreamSense
	b0031	28289-b0031-HS15min,28293-b0031-HS30min,28318-b0031-HS60min,28292-b0031-M-P0h,28288-b0031-M-P2h,28287-b0031-M-P4h	28289	Upstream	forward	28289-UpstreamSense,28290-UpstreamSense,28287-UpstreamSense
	b0848	889110-b0848-LB,889109-b0848-M-P0h,889110-b0848-M-P2h,889107-b0848-M-P4h	889111	Upstream	forward	889111-Upstream Sense Gene
	b3654	3826940-b3654-LB,3826936-b3654-HS15min,3826937-b3654-HS30min,3826937-b3654-HS60min,3826939-b3654-M-P0h,3826943-b3654-M-P2h,3826934-b3654-M-P4h	3826944	Upstream	forward	3826944-Upstream Sense Gene
	b1376	1433665-b1376-LB,1433664-b1376-HS15min,1433666-b1376-HS30min,1433663-b1376-M-P0h,1433664-b1376-M-P2h,1433664-b1376-M-P4h	1433665	Upstream	reverse	1433665-Upstream Sense Gene
	b0369	388985-b0369-LB,388976-b0369-HS15min,388982-b0369-HS30min,388980-b0369-HS60min,388983-b0369-M-P0h,388983-b0369-M-P2h,388983-b0369-M-P4h	388978	Upstream	reverse	388978-Upstream Sense Gene
	b3321	3451462-b4550 b3292 b3293 b3294 b3295 b3296 b3297 b3298 b3299 b3300 b3301 b3302 b3303 b3304 b3305 b3306 b3307 b3308 b3309 b3310 b3311 b3312 b3313 b3314 b3315 b3316 b3317 b3318 b3319 b3320 b3321 b3322-LB,3451462-b4550 b3292 b3293 b3294 b3295 b3296 b3297 b3298 b3299 b3300 b3301 b3302 b3303 b3304 b3305 b3306 b3307 b3308 b3309 b3310 b3311 b3312 b3313 b3314 b3315 b3316 b3317 b3318 b3319 b3320 b3321 b3…	3451461	Upstream	reverse	3451461-Upstream Sense Gene
	b2672	2798128-b2672-LB,2798141-b2672-HS15min,2798120-b2672-HS30min,2798140-b2672-HS60min,2798141-b2672-M-P0h,2798123-b2672-M-P4h,2798155-b2670 b2672-M-P2h	2798143	Upstream	forward	2798143-Upstream Sense Gene,2798143-UpstreamSense,2798141-Upstream Sense Gene
	b1421	1490456-b1421-LB,1490461-b1421-HS15min,1490459-b1421-HS30min,1490456-b1421-HS60min,1490456-b1421-M-P0h,1490460-b1421-M-P2h,1490460-b1421-M-P4h	1490466	Upstream	forward	1490466-Upstream Sense Gene
	b3498	3643262-b3497 b3498-LB,3643266-b3497 b3498-HS15min,3643261-b3497 b3498-HS30min,3643262-b3497 b3498-HS60min,3643265-b3497 b3498-M-P0h,3643260-b3497 b3498-M-P2h,3643262-b3497 b3498-M-P4h	3643272	Upstream	reverse	3643272-UpstreamSense,3643272-Upstream Sense Gene
	b2914	3057373-b2914-HS30min,3057380-b2914-HS60min,3057380-b2914-M-P0h,3057374-b2913 b2914 b2915-LB,3057374-b2914 b2915-HS15min,3057375-b2914 b2915-M-P2h,3057400-b2913 b2914 b2915-M-P4h	3057374	Upstream	reverse	3057374-Upstream Sense Gene
	b2587	2723837-b2587-LB,2723833-b2587-HS15min,2723777-b2587-HS30min,2723813-b2587-HS60min,2723825-b2587-M-P0h,2723804-b2587-M-P2h,2723836-b2587-M-P4h	2723820	Upstream	reverse	2723820-Upstream Sense Gene
	b1696	1777369-b1696-LB,1777370-b1696-HS15min,1777366-b1696-HS30min,1777350-b1696-HS60min,1777345-b1696-M-P0h,1777364-b1696-M-P2h,1777363-b1696-M-P4h	1777357	Upstream	reverse	1777357-Upstream Sense Gene
	b2826	2962202-b2819 b2820 b2821 b2822 b2823 b2824 b2825 b2826-LB,2962204-b2819 b2820 b2821 b2822 b2823 b2824 b2825 b2826-HS15min,2962200-b2824 b2825 b2826-HS30min,2962206-b2826-M-P2h,2962198-b2819 b2820 b2821 b2822 b2823 b2824 b2825 b2826-M-P4h	2962217	Upstream	reverse	2962217-Upstream Sense Gene
	b3612	3783207-b3612 b3613 b3614-LB,3783207-b3612 b3613 b3614-HS15min,3783220-b3612 b3613 b3614-HS30min,3783249-b3612 b3613 b3614-HS60min,3783249-b3612 b3613 b3614-M-P0h,3783249-b3612 b3613 b3614-M-P2h,3783249-b3612 b3613 b3614-M-P4h	3783263	Upstream	forward	3783263-UpstreamSense,3783249-UpstreamSense,3783256-UpstreamSense,3783252-UpstreamSense,3783255-Upstream Sense Gene,3783262-UpstreamSense,3783268-UpstreamSense,3783260-UpstreamSense,3783254-Upstream Sense Gene,3783251-UpstreamSense,3783253-UpstreamSense,3783250-UpstreamSense,3783261-UpstreamSense,3783254-UpstreamSense,3783255-UpstreamSense
	b0699	728294-b0699-LB,728304-b0699-HS15min,728303-b0699-HS30min,728295-b0699-HS60min,728296-b0699-M-P0h,728298-b0699-M-P2h,728303-b0699 b0700 ECK120004454_Phantom b0702 ybfO b0704-M-P4h	728306	Upstream	forward	728306-UpstreamSense,728295-UpstreamSense,728305-UpstreamSense
	b2323	2439663-b2323-LB,2439663-b2322 b2323-HS15min,2439662-b2322 b2323-HS30min,2439662-b2323-HS60min,2439663-b2323-M-P0h,2439657-b2322 b2323-M-P2h,2439663-b2322 b2323-M-P4h	2439627	Upstream	reverse	2439627-Upstream Sense Gene
	b0763	794283-b0763 b0764 b0765-LB,794312-b0763 b0764 b0765-HS30min,794295-b0763 b0764 b0765-M-P0h,794289-b0763 b0764 b0765-M-P2h,794282-b0763 b0764 b0765-M-P4h	794285	Upstream	forward	794285-Upstream Sense Gene
	b1641	1717799-b1641-LB,1717776-b1641-HS15min,1717795-b1641-HS30min,1717794-b1641-HS60min,1717776-b1641-M-P0h,1717776-b1641-M-P2h,1717774-b1641-M-P4h	1717776	Upstream	forward	1717776-Upstream Sense Gene
	b3341	3472183-b3339 b3340 b3341 b3342 b3343-HS30min,3472185-b3339 b3340 b3341 b3342 b3343-HS60min,3472186-b3339 b3340 b3341 b3342 b3343 b3344 b3345 b3346-M-P2h	3472204	Upstream	reverse	3472204-Upstream Sense Gene
	b4461	2746869-b4461-HS60min	2746829	Upstream	forward	2746829-Upstream Sense Gene
	b0453	474565-b0453-HS30min,474550-b0453-M-P4h	474530	Upstream	forward	474530-Upstream Sense Gene
	b0814	849433-b0814-LB,849433-b0814-HS15min,849434-b0814-HS30min,849433-b0814-HS60min,849443-b0814-M-P0h,849432-b0814-M-P2h	849434	Upstream	forward	849434-UpstreamSense
	b0814	849638-b0814-M-P4h	849642	Upstream	forward	849642-UpstreamSense,849641-UpstreamSense,849640-UpstreamSense,849640-Upstream Sense Gene,849641-Upstream Sense Gene
	b4529	1439044-b4529-LB,1439039-b4529-HS15min,1439045-b4529-HS30min,1439042-b4529-HS60min,1439040-b4529-M-P0h,1439045-b4529-M-P2h,1439044-b4529-M-P4h	1439047	Upstream	forward	1439047-UpstreamSense,1439047-Upstream Sense Gene
	b0687	712166-b0687 b0688-HS15min,712165-b0687 b0688-HS30min,712163-b0687 b0688-HS60min,712165-b0687 b0688-M-P0h,712164-b0687 b0688-M-P2h	712139	Upstream	forward	712139-UpstreamSense,712140-UpstreamSense
	b2573	2708249-b2563 b2564 b2565 b2566 b2567 b2568 b2569 b2570 b2571 b2572 b2573-LB,2708250-b2568 b2569 b2570 b2571 b2572 b2573-HS15min,2708249-b2568 b2569 b2570 b2571 b2572 b2573-HS30min,2708248-b2570 b2571 b2572 b2573-HS60min,2708249-b2568 b2569 b2570 b2571 b2572 b2573-M-P0h,2708250-b2568 b2569 b2570 b2571 b2572 b2573-M-P2h,2708250-b2563 b2564 b2565 b2566 b2567 b2568 b2569 b2570 b2571 b2572 b2573-M-P4h	2708252	Upstream	reverse	2708252-UpstreamSense
	b1343	1407494-b1343-HS30min,1407494-b1343-HS60min,1407499-b1342 b4699 fnrS C0343 b1343-M-P2h	1407534	Upstream	forward	1407534-Upstream Sense Gene
	b0170	190801-b4414 b0169 b0170 b0171 b0172 b0173 b0174 b0175 b0176 b0177 b0178 b0179 b0180 b0181 b0182 b0183 b0184 b0185 b0186 b0187 b0188-HS15min,190799-b4414 b0169 b0170 b0171-HS30min,190798-b4414 b0169 b0170-HS60min,190800-b4414 b0169 b0170-M-P2h	190819	Upstream	forward	190819-Upstream Sense Gene,190820-Upstream Sense Gene
	b3782	3964216-b3782 b3783-HS30min,3964222-b3781 b3782 b3783-M-P2h,3964217-b3781 b3782 b3783 b3784 b3785 b3786 b3787 b3788 b3789 b3790 b3791 b3792 b4481 b3793 b3794-M-P4h	3964185	Upstream	forward	3964185-Upstream Sense Gene
	b3782	3964253-b3781 b3782 b3783-HS60min	3964224	Upstream	forward	3964224-Upstream Sense Gene
	b3925	4113633-b3924 b3925-LB,4113632-b3924 b3925-HS15min,4113631-b3925-HS30min,4113631-b3925-HS60min,4113632-b3924 b3925-M-P0h,4113631-b3924 b3925-M-P2h,4113631-b3924 b3925-M-P4h	4113626	Upstream	reverse	4113626-Upstream Sense Gene
	b2289	2405034-b2289-HS15min,2405034-b2289-HS30min,2405034-b2289-HS60min,2405035-b2289-M-P0h,2405042-b2289-M-P2h,2405034-b2289-M-P4h	2405034	Divergent	reverse	2405034-Divergent
	b4367	4603691-b4367-LB,4603720-b4367-HS15min	4603710	Upstream	reverse	4603710-Upstream Sense Gene
	b4606	2588992-b4606-LB,2589012-b4606-HS30min,2588986-b4606-HS60min,2588991-b4606-M-P0h,2588992-b4606-M-P2h,2588991-b4606-M-P4h	2588992	Upstream	reverse	2588992-UpstreamSense
	b3426	3559991-b3426-LB,3559991-b3426-HS15min,3559992-b3426-HS30min,3559992-b3426-HS60min,3559987-b3426-M-P0h,3559988-b3426-M-P2h,3559992-b3426-M-P4h	3559994	Upstream	forward	3559994-Upstream Sense Gene,3559994-Upstream Sense Gene
	b4243	4469008-b4243 b4244 b4245 b4246-LB,4468965-b4243 b4244 b4245 b4246-HS60min,4469008-b4243 b4244 b4245 b4246-M-P2h,4469008-b4243 b4244 b4245 b4246 b4248 b4249-M-P4h	4468967	Upstream	reverse	4468967-UpstreamSense,4468969-Upstream Sense Gene
	b1448	1516905-b1447 b1448-LB,1516895-b1447 b1448-HS15min,1516902-b1447 b1448-HS30min,1516882-b1447 b1448-HS60min,1516902-b1447 b1448-M-P0h,1516895-b1447 b1448-M-P2h,1516892-b1447 b1448-M-P4h	1516897	Upstream	reverse	1516897-Upstream Sense Gene
	b0772	806552-b0772-LB,806545-b0772-HS15min,806551-b0772-HS30min,806551-b0772-HS60min,806551-b0772-M-P0h,806544-b0772-M-P2h,806544-b0772-M-P4h	806547	Upstream	reverse	806547-UpstreamSense,806545-UpstreamSense,806546-Upstream Sense Gene,806546-UpstreamSense
	b3886	4074140-b3884 b3885 b3886 b3887 b3888-HS30min	4074181	Upstream	forward	4074181-UpstreamSense
	b1807	1889324-b1807-HS60min,1889346-b1804 sroD b1805 b1806 b1807 b1808-LB,1889312-b1804 sroD b1805 b1806 b1807 b1808-HS15min,1889309-b1806 b1807 b1808-HS30min,1889322-b1804 sroD b1805 b1806 b1807 b1808-M-P0h,1889311-b1806 b1807 b1808-M-P2h,1889347-b1804 sroD b1805 b1806 b1807 b1808-M-P4h	1889316	Upstream	reverse	1889316-Upstream Sense Gene,1889320-UpstreamSense,1889319-UpstreamSense
	b4065	4277947-b4065-LB,4277956-b4065-HS30min,4277989-b4065-M-P2h,4277941-b4065-M-P4h	4277939	Upstream	forward	4277939-UpstreamSense
	b1414	1485189-b1414-LB,1485188-b1414 b1415-HS15min,1485240-b1414-HS30min,1485240-b1414-HS60min,1485239-b1414-M-P0h,1485188-b1414 b1415-M-P2h,1485189-b1414 b1415-M-P4h	1485228	Upstream	forward	1485228-UpstreamSense
	b0168	189553-b0163 b0164 b0165 b0166 b0167 b0168-LB,189552-b0163 b0164 b0165 b0166 b0167 b0168-HS15min,189547-b0164 b0165 b0166 b0167 b0168-HS30min,189534-b0168-HS60min,189553-b0163 b0164 b0165 b0166 b0167 b0168-M-P0h,189553-b0164 b0165 b0166 b0167 b0168-M-P2h,189552-b0163 b0164 b0165 b0166 b0167 b0168-M-P4h	189545	Upstream	reverse	189545-UpstreamSense,189553-UpstreamSense
	b0023	21160-b0023-LB,21160-b0023-HS15min,21129-b0023-HS30min,21128-b0023-HS60min,21160-b0023-M-P0h,21129-b0023-M-P2h,21161-b0023-M-P4h	21159	Upstream	reverse	21159-UpstreamSense
	b2310	2425956-b2310-LB,2425955-b2306 b2307 b2308 b2309 b2310-HS15min,2425925-b2310-M-P0h,2425937-b2310-M-P2h,2425956-b2305 b2306 b2307 b2308 b2309 b2310-M-P4h	2425959	Upstream	reverse	2425959-UpstreamSense
	b2910	3053509-b2910 b2911 b2912 b4446-LB,3053510-b2910 b2911 b2912 b4446-HS15min,3053510-b2910 b2911 b2912 b4446-M-P0h,3053471-b2910 b2911 b2912 b4446-M-P2h,3053509-b2910 b2911 b2912 b4446-M-P4h	3053511	Upstream	forward	3053511-UpstreamSense,3053515-Upstream Sense Gene,3053510-UpstreamSense,3053512-UpstreamSense
	b3447	3584925-b3447-LB,3584872-b3447-HS15min,3584888-b3447-HS30min,3584869-b3447-HS60min,3584881-b3447-M-P0h,3584878-b3447-M-P2h,3584881-b3447-M-P4h	3584876	Upstream	reverse	3584876-Upstream Sense Gene
	b3591	3759302-b3590 b3591-HS60min	3759323	Upstream	reverse	3759323-Upstream Sense Gene
	b2141	2228625-b2141 b2142 b2143 b2144 b2145-LB,2228623-b2141 b2142 b2143-HS15min,2228623-b2141 b2142 b2143-HS30min,2228606-b2141 b2142-HS60min,2228620-b2141 b2142 b2143 b2144-M-P0h,2228623-b2141 b2142 b2143 b2144 b2145-M-P2h,2228625-b2141 b2142 b2143 b2144 b2145-M-P4h	2228625	Upstream	forward	2228625-UpstreamSense,2228625-Upstream Sense Gene
	b4259	4482461-b4258 b4259 b4260-M-P2h	4482503	Upstream	reverse	4482503-Upstream Sense Gene
	b0893	938638-b0889 b0890 b0891 b0892 b0893-M-P2h	938645	Upstream	forward	938645-UpstreamSense
	b0893	938587-b0889 b0890 b0891 b0892 b0893-LB,938586-b0889 b0890 b0891 b0892 b0893-HS15min,938586-b0889 b0890 b0891 b0892 b0893-HS30min,938586-b0891 b0892 b0893-HS60min,938586-b0889 b0890 b0891 b0892 b0893-M-P0h,938586-b0889 b0890 b0891 b0892 b0893 b0894 b0895 b0896-M-P4h	938588	Upstream	forward	938588-UpstreamSense,938587-Upstream Sense Gene,938588-Upstream Sense Gene
	b1187	1234123-b1187-LB,1234120-b1187-HS15min,1234123-b1187-HS30min,1234126-b1187-HS60min,1234123-b1187-M-P0h,1234123-b1187-M-P2h,1234128-b1187-M-P4h	1234135	Upstream	forward	1234135-Upstream Sense Gene
	b4155	4380640-b4155-LB,4380638-b4155-HS15min,4380638-b4155-HS30min,4380637-b4155-HS60min,4380639-b4155-M-P0h,4380638-b4155-M-P2h,4380605-b4155-M-P4h	4380641	Upstream	forward	4380641-Upstream Sense Gene,4380641-Upstream Sense Gene
	b0215	236020-b0215-LB,236020-b0215-HS15min,236019-b0215-HS30min,236019-b0215-HS60min,236020-b0215-M-P0h,236019-b0215-M-P2h,236020-b0215-M-P4h	236022	Upstream	forward	236022-UpstreamSense,236021-UpstreamSense,236027-UpstreamSense
	b0008	8190-b0008 b0009-LB,8189-b0008 b0009-HS15min,8192-b0008 b0009-HS30min,8191-b0008 b0009-HS60min,8190-b0008 b0009-M-P0h,8190-b0008 b0009-M-P2h,8190-b0008 b0009-M-P4h	8203	Upstream	forward	8203-Upstream Sense Gene,8191-UpstreamSense,8191-Upstream Sense Gene,8198-UpstreamSense,8193-Upstream Sense Gene
	b3123	3268628-b3123-HS60min,3268615-b3123 b3124 b3125 b3126 b3127-LB,3268615-b3123 b3124 b3125 b3126 b3127-HS15min,3268635-b3123 b3124 b3125 b3126-HS30min,3268615-b3123 b3124 b3125 b3126 b3127-M-P0h,3268615-b3123 b3124 b3125 b3126 b3127-M-P2h,3268615-b3123 b3124 b3125 b3126 b3127-M-P4h	3268615	Upstream	reverse	3268615-Upstream Sense Gene
	b3862	4044647-b3862-LB,4044655-b3862-HS15min,4044649-b3862-HS30min,4044649-b3862-HS60min,4044645-b3862-M-P0h,4044649-b3862-M-P2h,4044647-b3862-M-P4h	4044649	Upstream	reverse	4044649-Upstream Sense Gene
	b1203	1257052-b1203-HS60min,1257051-b1203-M-P2h,1257103-b1203 b1204-LB,1257092-b1203 b1204-HS15min,1257058-b1203 b1204-HS30min,1257053-b1203 b1204-M-P0h,1257077-b1203 b1204-M-P4h	1257094	Upstream	reverse	1257094-Upstream Sense Gene
	b0827	865615-b0826 b0827-LB,865616-b0826 b0827-HS15min,865622-b0826 b0827-HS30min,865612-b0826 b0827-HS60min,865614-b0826 b0827-M-P0h,865615-b0826 b0827-M-P2h,865616-b0826 b0827-M-P4h	865617	Upstream	reverse	865617-Upstream Sense Gene
	b4037	4247488-b4037-M-P2h	4247522	Upstream	forward	4247522-Upstream Sense Gene
	b0060	65827-b0058 b0059 b0060-LB,65808-b0058 b0059 b0060-HS15min,65787-b0058 b0059 b0060-HS60min,65778-b0058 b0059 b0060-M-P0h	65803	Upstream	reverse	65803-Upstream Sense Gene
	b3473	3609787-b3473-LB,3609787-b3473-HS15min,3609735-b3473-HS30min,3609753-b3473-HS60min,3609787-b3473-M-P0h,3609787-b3473-M-P2h,3609787-b3473-M-P4h	3609782	Upstream	reverse	3609782-UpstreamSense,3609782-Upstream Sense Gene
	b3364	3490541-b3364-LB,3490542-b3364-HS15min,3490553-b3364-HS30min,3490557-b3364-HS60min,3490567-b3364-M-P0h,3490546-b3364-M-P2h,3490564-b3364-M-P4h	3490541	Upstream	forward	3490541-Upstream Sense Gene,3490541-Upstream Sense Gene
	b1055	1116010-b1055-LB,1115989-b1055-HS15min,1115993-b1055-HS30min,1116012-b1055-M-P0h,1116005-b1055-M-P2h,1115974-b1055-M-P4h	1115996	Upstream	forward	1115996-Upstream Sense Gene
	b1060	1120212-b1060-LB,1120243-b1060-HS15min,1120249-b1060-HS30min,1120248-b1060-HS60min,1120243-b1060-M-P0h,1120243-b1058 b1059 b1060-M-P2h,1120243-b1058 b1059 b1060-M-P4h	1120245	Upstream	reverse	1120245-Upstream Sense Gene,1120245-Upstream Sense Gene
	b4252	4472850-b4252-HS30min,4472842-b4252-HS60min,4472848-b4251 ECK120004376_Phantom b4252-LB,4472841-b4251 ECK120004376_Phantom b4252 b4253-HS15min,4472848-b4251 ECK120004376_Phantom b4252-M-P0h,4472848-b4251 ECK120004376_Phantom b4252-M-P2h,4472848-b4251 ECK120004376_Phantom b4252-M-P4h	4472859	Upstream	forward	4472859-UpstreamSense,4472850-UpstreamSense,4472852-UpstreamSense,4472859-Upstream Sense Gene
	b0406	425306-b0405 b0406 b0407 b0408 b0409 b0410-HS15min,425306-b0405 b0406 b0407 b0408 b0409-HS30min,425306-b0405 b0406 b0407 b0408 b0409-HS60min,425306-b0405 b0406 b0407 b0408 b0409-M-P0h,425306-b0405 b0406 b0407 b0408 b0409-M-P2h	425279	Upstream	forward	425279-UpstreamSense
	b0469	490537-b0469-HS30min,490534-b0469 b0470 b0471 b0472-HS60min,490533-b0469-M-P2h,490531-b0468 b0469 b0470 b0471 b0472 b0473-LB,490538-b0468 b0469 b0470 b0471 b0472-M-P0h,490498-b0468 b0469 b0470 b0471 b0472 b0473-M-P4h	490534	Upstream	forward	490534-Upstream Sense Gene,490539-Upstream Sense Gene
	b0382	400585-b0382 b0383 b0384-LB,400585-b0382 b0383 b0384-HS15min,400585-b0382 b0383 b0384-HS30min,400569-b0382 b0383-HS60min,400585-b0382 b0383 b0384 b0385-M-P0h,400582-b0382 b0383 b0384 b0385-M-P2h,400542-b0382 b0383 b0384 b0385-M-P4h	400586	Upstream	forward	400586-Upstream Sense Gene,400586-Upstream Sense Gene
	b2113	2192221-b2112 b2113-LB,2192221-b2112 b2113-HS15min,2192226-b2113-HS30min,2192214-b2113-HS60min,2192221-b2113-M-P0h,2192221-b2112 b2113-M-P2h,2192221-b2112 b2113-M-P4h	2192221	Upstream	reverse	2192221-UpstreamSense,2192222-UpstreamSense,2192216-Upstream Sense Gene,2192216-UpstreamSense,2192215-UpstreamSense
	b4125	4349699-b4124 b4125-LB,4349715-b4124 b4125-HS15min,4349712-b4124 b4125-HS30min,4349711-b4124 b4125-HS60min,4349713-b4124 b4125-M-P0h,4349713-b4124 b4125-M-P2h,4349711-b4124 b4125-M-P4h	4349708	Upstream	reverse	4349708-Upstream Sense Gene
	b3784	3965768-b3784 b3785 b3786 b3787 b3788 b3789 b3790 b3791 b3792 b4481 b3793 b3794-M-P0h	3965769	Upstream	forward	3965769-UpstreamSense
	b0325	342064-b0325-HS15min,342090-b0325-HS30min,342069-b0325-HS60min,342077-b0325-M-P0h	342062	Upstream	forward	342062-Upstream Sense Gene
	b0484	510642-b0484-LB,510636-b0484-HS15min,510633-b0484-HS30min,510642-b0484-HS60min,510641-b0484-M-P0h,510643-b0484-M-P2h,510634-b0484-M-P4h	510635	Upstream	reverse	510635-UpstreamSense
	b1328	1389968-b1328-LB,1389970-b1328-HS15min,1389966-b1328-HS30min,1389966-b1328-HS60min,1389970-b1328-M-P0h,1389969-b1328-M-P2h,1389932-b1328-M-P4h	1389971	Upstream	forward	1389971-UpstreamSense
	b4056	4268228-b4056 b4057-HS15min,4268244-b4056 b4057-HS60min	4268237	Upstream	forward	4268237-Upstream Sense Gene
	b1750	1831401-b1750 b1751 b1752 b1753 b1754 b1755 b1756 b1757-HS15min,1831406-b1750 b1751 b1752-HS30min,1831409-b1750-HS60min,1831369-b1750 b1751 b1752 b1753 b1754 b1755 b1756-M-P0h,1831369-b1750 b1751 b1752 b1753 b1754 b1755 b1756-M-P2h,1831376-b1749 b1750 b1751 b1752 b1753 b1754 b1755 b1756 b1757-LB,1831370-b1749 b1750 b1751 b1752 b1753 b1754 b1755 b1756 b1757-M-P4h	1831369	Upstream	forward	1831369-UpstreamSense
	b0441	461075-b0441 b0442-HS60min	461077	Upstream	forward	461077-Upstream Sense Gene
	b1876	1958028-b1876-LB,1958029-b1876-HS15min,1958079-b1876-HS30min,1958038-b1876-HS60min,1958078-b1876-M-P0h,1958070-b1876-M-P2h,1958032-b1876-M-P4h	1958029	Upstream	forward	1958029-Upstream Sense Gene
	b2137	2225324-b2137-LB,2225325-b2137-HS15min,2225340-b2137-HS30min,2225327-b2137-HS60min,2225322-b2137-M-P0h,2225332-b2137-M-P4h,2225318-b2137 b2138-M-P2h	2225318	Upstream	reverse	2225318-Upstream Sense Gene
	b1923	2001698-b1923-LB,2001698-b1923-HS15min,2001697-b1923-HS30min,2001699-b1923-M-P0h,2001699-b1923-M-P2h,2001698-b1923-M-P4h	2001699	Upstream	reverse	2001699-UpstreamSense
	b3774	3955940-b3774-LB,3955935-b3774-HS15min,3955935-b3774-HS30min,3955934-b3774-HS60min,3955937-b3774-M-P0h,3955936-b3774-M-P2h,3955936-b3774-M-P4h	3955939	Upstream	forward	3955939-UpstreamSense
	b2199	2294375-b2194 b2195 b2196 b2197 b2198 b2199 b2200 b2201 b2202 b2203 b2204 b2205 b2206 b2207 b2208-M-P2h	2294368	Upstream	reverse	2294368-Upstream Sense Gene
	b4024	4231339-b4024-HS30min,4231340-b4024-HS60min	4231304	Upstream	reverse	4231304-UpstreamSense
	b1778	1860489-b1777 b1778-LB,1860489-b1777 b1778-HS15min,1860473-b1777 b1778-HS30min,1860502-b1777 b1778-HS60min,1860488-b1777 b1778-M-P0h,1860486-b1777 b1778-M-P2h,1860488-b1777 b1778-M-P4h	1860488	Upstream	reverse	1860488-UpstreamSense
	b0662	694298-b0662-LB,694298-b0662-HS15min,694300-b0662-HS30min,694295-b0662-HS60min,694300-b0662-M-P0h,694299-b0662-M-P2h,694298-b0662-M-P4h	694300	Upstream	forward	694300-UpstreamSense,694300-Upstream Sense Gene
	b1904	1986214-b1904-LB,1986232-b1904-HS15min,1986217-b1904-HS30min,1986237-b1904-HS60min,1986227-b1904-M-P2h,1986244-b1904-M-P4h	1986221	Upstream	forward	1986221-Upstream Sense Gene
	b3075	3219458-b3075-LB,3219476-b3075-HS15min,3219458-b3075-HS30min,3219451-b3075-M-P0h,3219458-b3075-M-P2h,3219457-b3075-M-P4h	3219459	Upstream	forward	3219459-Upstream Sense Gene
	b0240	257798-b0240-HS60min,257808-b0238 b0239 b0240-LB,257809-b0238 b0239 b0240-HS15min,257809-b0239 b0240-HS30min,257809-b0238 b0239 b0240-M-P0h,257828-b0239 b0240-M-P2h	257810	Upstream	forward	257810-Upstream Sense Gene,257812-Upstream Sense Gene
	b0126	142703-b0126-LB,142703-b0126-HS15min,142703-b0126-HS30min,142703-b0126-HS60min,142708-b0126-M-P0h,142702-b0126-M-P2h,142703-b0126-M-P4h	142703	Upstream	reverse	142703-Upstream Sense Gene,142703-UpstreamSense
	b0444	464800-b0444-HS60min,464803-b0444-M-P0h,464816-b0444 b0445-LB,464789-b0444 b0445-HS15min,464775-b0444 b0445-HS30min,464795-b0444 b0445-M-P2h,464798-b0444 b0445-M-P4h	464792	Upstream	reverse	464792-Upstream Sense Gene
	b3934	4122532-b3933 b3934-HS30min,4122533-b3933 b3934-HS60min,4122533-b3930 b3931 b3932 b3933 b3934-M-P0h,4122533-b3930 b3931 b3932 b3933 b3934-M-P2h,4122533-b3929 b3930 b3931 b3932 b3933 b3934-M-P4h,4122533-b3929 b3930 b3931 b3932 b3933 b3934 b3935-LB,4122533-b3929 b3930 b3931 b3932 b3933 b3934 b3935-HS15min	4122532	Upstream	reverse	4122532-UpstreamSense,4122533-UpstreamSense
	b0376	395540-b0376-LB,395525-b0376-HS15min,395548-b0376-HS30min,395545-b0376-HS60min,395541-b0376-M-P0h,395545-b0376-M-P2h,395535-b0376-M-P4h	395533	Upstream	reverse	395533-UpstreamSense,395543-Upstream Sense Gene
	b4055	4267380-b4055 b4056 b4057-LB,4267426-b4055-HS15min,4267415-b4055 b4056 b4057-HS30min,4267424-b4055 b4056 b4057-M-P0h,4267389-b4055 b4056 b4057-M-P2h,4267409-b4055 b4056 b4057-M-P4h	4267379	Upstream	forward	4267379-Upstream Sense Gene
	b4226	4447708-b4226-LB,4447708-b4226-HS15min,4447695-b4226-HS30min,4447695-b4226-HS60min,4447707-b4226-M-P0h,4447714-b4226-M-P2h,4447708-b4226-M-P4h	4447669	Upstream	reverse	4447669-Upstream Sense Gene
	b1732	1811860-b1732-LB,1811871-b1732-HS15min,1811888-b1732-HS30min,1811887-b1732-HS60min,1811884-b1732-M-P2h,1811888-b1732-M-P4h	1811838	Upstream	forward	1811838-Upstream Sense Gene
	b1594	1666622-b1593 b1594-LB,1666615-b1594-HS30min,1666621-b1594-HS60min,1666611-b1593 b1594 b1595-HS15min,1666618-b1594 b1595-M-P0h,1666622-b1593 b1594 b1595-M-P2h,1666624-b1593 b1594 b1595-M-P4h	1666614	Upstream	reverse	1666614-Upstream Sense Gene
	b3883	4071742-b3883 b3884 b3885 b3886 b3887 b3888-LB,4071749-b3883 b3884 b3885 b3886 b3887 b3888-HS15min,4071766-b3883-HS60min,4071758-b3883-M-P0h,4071740-b3883 b3884 b3885 b3886 b3887 b3888-M-P2h,4071754-b3883 b3884 b3885 b3886 b3887 b3888-M-P4h	4071737	Upstream	forward	4071737-Upstream Sense Gene
	b3181	3326882-b3175 b3176 b3177 b3178 b3179 b3181-LB,3326879-b3175 b3176 b3177 b3178 b3179 b3181-HS15min,3326881-b3176 b3177 b3178 b3179 b3181-HS30min,3326877-b3175 b3176 b3177 b3178 b3179 b3181-M-P0h,3326886-b3176 b3177 b3178 b3179 b3181-M-P2h,3326883-b3175 b3176 b3177 b3178 b3179 b3181-M-P4h	3326874	Upstream	reverse	3326874-Upstream Sense Gene
	b1997	2068268-insCD-3 b1996 b1997-M-P4h	2068232	Upstream	reverse	2068232-Upstream Sense Gene,2068232-Upstream Sense Gene
	b0220	240318-b0220-LB,240300-b0220-HS15min,240300-b0220-HS30min,240296-b0220-HS60min,240295-b0220-M-P0h,240292-b0220-M-P2h,240299-b0220-M-P4h	240334	Upstream	forward	240334-Upstream Sense Gene
	b1663	1741415-b1663-LB,1741428-b1663-HS15min,1741432-b1663-HS30min,1741436-b1663-HS60min,1741411-b1663-M-P4h	1741400	Upstream	forward	1741400-Upstream Sense Gene
	b4255	4476466-b4255-LB,4476466-b4255-HS15min,4476467-b4255-HS30min,4476467-b4255-HS60min,4476466-b4255-M-P0h,4476466-b4255-M-P2h,4476466-b4255-M-P4h	4476468	Upstream	forward	4476468-UpstreamSense,4476467-Upstream Sense Gene
	b1241	1297366-ychG_2 ychG_1 b1241-HS15min,1297365-b1241-HS30min,1297361-b1241-HS60min,1297365-b1241-M-P2h	1297316	Upstream	reverse	1297316-UpstreamSense
	b1241	1297367-b1241-LB,1297373-b1241-M-P0h,1297373-ychG_2 ychG_1 b1241-M-P4h	1297374	Upstream	reverse	1297374-UpstreamSense,1297361-UpstreamSense,1297367-Upstream Sense Gene,1297360-UpstreamSense,1297367-UpstreamSense,1297366-UpstreamSense
	b0811	847270-b0809 b0810 b0811-HS15min,847270-b0809 b0810 b0811-HS30min,847270-b0809 b0810 b0811-HS60min,847270-b0809 b0810 b0811-M-P0h,847270-b0809 b0810 b0811-M-P2h,847270-b0809 b0810 b0811-M-P4h	847270	Upstream	reverse	847270-UpstreamSense
	b2905	3048798-b2902 b2903 b2904 b2905-LB,3048795-b2903 b2904 b2905-M-P0h	3048797	Upstream	reverse	3048797-Upstream Sense Gene
	b2935	3079735-b2935-LB,3079737-b2935-HS15min,3079732-b2935-HS30min,3079732-b2935-HS60min,3079736-b2935-M-P0h,3079736-b2935-M-P2h,3079736-b2935-M-P4h	3079731	Upstream	reverse	3079731-Upstream Sense Gene
	b2042	2112379-b2042-HS60min,2112375-wbbL_1 b2032 b2033 b2034 b2035 b2036 b2037 b2038 b2039 b2040 b2041 b2042 b2043 b2044-LB,2112374-wbbL_1 b2032 b2033 b2034 b2035 b2036 b2037 b2038 b2039 b2040 b2041 b2042 b2043-HS15min,2112370-b2042 b2043-HS30min,2112375-wbbL_1 b2032 b2033 b2034 b2035 b2036 b2037 b2038 b2039 b2040 b2041 b2042 b2043 b2044 b2045-M-P0h,2112370-b2042 b2043 b2044 b2045 b2046 b2047 b2048 b20…	2112373	Upstream	reverse	2112373-Upstream Sense Gene,2112375-Upstream Sense Gene
	b2326	2442962-b2325 b2326 b2327 b2328 b2329 b2330-HS30min,2442965-b2325 b2326 b2327-M-P2h	2442966	Upstream	reverse	2442966-Upstream Sense Gene
	b3360	3488870-b3360-HS60min	3488873	Upstream	reverse	3488873-Upstream Sense Gene
	b0819	855019-b0819-LB,855021-b0819-HS15min,855021-b0819-HS30min,855009-b0819-HS60min,855018-b0819-M-P0h,855021-b0819-M-P2h,855021-b0819-M-P4h	855011	Upstream	reverse	855011-Upstream Sense Gene
	b0458	478510-b0458-HS15min,478521-b0458-HS60min,478517-b0458-M-P0h,478498-b0458 b0459 b0460 b0461-HS30min,478510-b0458 b0459 b0460 b0461-M-P2h,478503-b0458 b0459 b0460 b0461-M-P4h	478513	Upstream	reverse	478513-Upstream Sense Gene,478512-UpstreamSense,478509-Upstream Sense Gene
	b1275	1331789-b1275-LB,1331801-b1275-HS30min,1331835-b1275-HS60min,1331785-b1275-M-P0h,1331825-b1275-M-P2h,1331787-b1275-M-P4h,1331788-b1272 b1274 b1275-HS15min	1331798	Upstream	forward	1331798-Upstream Sense Gene
	b3493	3635619-b3493-HS30min,3635602-b3493-M-P4h	3635636	Upstream	forward	3635636-Upstream Sense Gene,3635635-Upstream Sense Gene
	b3493	3635635-b3493-LB,3635637-b3493-HS15min,3635683-b3493-HS60min,3635636-b3493-M-P0h,3635649-b3493-M-P2h	3635677	Upstream	forward	3635677-UpstreamSense,3635682-Upstream Sense Gene
	b2473	2591840-b2473-HS30min,2591813-b2473-HS60min,2591792-b2473-M-P2h	2591811	Upstream	reverse	2591811-Upstream Sense Gene
	b4396	4633376-b4396-LB,4633376-b4396-HS15min,4633375-b4396-HS30min,4633381-b4396-HS60min,4633376-b4396-M-P0h,4633376-b4396-M-P2h,4633376-b4396-M-P4h	4633376	Upstream	reverse	4633376-UpstreamSense
	b1789	1872342-b1789-HS15min,1872385-b1789-HS30min,1872385-b1789-HS60min,1872348-b1789-M-P0h,1872383-b1789-M-P2h,1872348-b1789-M-P4h	1872347	Upstream	forward	1872347-Upstream Sense Gene
	b4372	4605803-b4372 b4373 b4374 b4375-LB,4605803-b4372 b4373 b4374 b4375-HS15min,4605799-b4372 b4373 b4374 b4375-HS30min,4605799-b4372 b4373 b4374-HS60min,4605804-b4372 b4373 b4374-M-P0h,4605799-b4372 b4373 b4374 b4375-M-P2h,4605802-b4372 b4373 b4374 b4375-M-P4h	4605804	Upstream	forward	4605804-Upstream Sense Gene,4605804-Upstream Sense Gene
	b0002	288-b0001 b0002 b0003 b0004 b0005-M-P2h	311	Upstream	forward	311-Upstream Sense Gene
	b2464	2576662-b2464 b2465-M-P0h,2576630-b2464 b2465-M-P4h	2576627	Upstream	forward	2576627-Upstream Sense Gene
	b0423	440695-b0423-LB,440706-b0423-HS60min,440693-b0423-M-P0h,440691-b0423-M-P4h	440693	Upstream	forward	440693-Upstream Sense Gene
	b1854	1935567-b1853 b1854-LB,1935593-b1853 b1854-HS15min	1935569	Upstream	forward	1935569-Upstream Sense Gene
	b2580	2714750-b2580-LB,2714751-b2580-HS15min,2714707-b2580-HS30min,2714708-b2580-HS60min,2714751-b2580-M-P0h,2714751-b2580-M-P2h,2714750-b2580-M-P4h	2714708	Upstream	forward	2714708-UpstreamSense
	b1684	1762440-b1678 b1679 b1680 b1681 b1682 b1683 b1684-LB,1762455-b1678 b1679 b1680 b1681 b1682 b1683 b1684-HS15min,1762455-b1684-HS30min,1762455-b1684-HS60min,1762454-b1680 b1681 b1682 b1683 b1684-M-P0h,1762418-b1678 b1679 b1680 b1681 b1682 b1683 b1684-M-P2h,1762438-b1678 b1679 b1680 b1681 b1682 b1683 b1684-M-P4h	1762443	Upstream	reverse	1762443-Upstream Sense Gene
	b0219	240229-b0219-LB,240229-b0219-HS15min,240221-b0219-HS30min,240223-b0219-HS60min,240226-b0219-M-P0h,240228-b0219-M-P2h,240221-b0219-M-P4h	240215	Upstream	reverse	240215-Upstream Sense Gene,240216-Upstream Sense Gene
	b3730	3913244-b3729 b3730-LB,3913245-b3729 b3730-HS15min,3913245-b3729 b3730-HS30min,3913245-b3730-HS60min,3913245-b3729 b3730-M-P0h,3913244-b3723 b3724 b3725 b3726 b3727 b3728 b3729 b3730-M-P2h,3913244-b3729 b3730-M-P4h	3913244	Upstream	reverse	3913244-UpstreamSense,3913245-Upstream Sense Gene
	b1704	1786406-b1703 b1704-LB,1786407-b1703 b1704-M-P4h	1786444	Upstream	forward	1786444-UpstreamSense
	b3225	3371640-b3221 b3222 b3223 b3224 b3225-LB,3371591-b3225-HS60min,3371592-b3225-M-P0h,3371618-b3225-M-P2h,3371636-b3225-M-P4h	3371635	Upstream	reverse	3371635-Upstream Sense Gene,3371642-Upstream Sense Gene
	b3610	3782468-b3607 b3608 b3609 b3610 b3611-HS30min,3782469-b3607 b3608 b3609 b3610 b3611-HS60min,3782470-b3607 b3608 b3609 b3610 b3611-M-P2h	3782477	Upstream	reverse	3782477-Upstream Sense Gene
	b0307	321597-b0307 b0308-HS30min,321575-b0307 b0308-HS60min	321611	Upstream	forward	321611-UpstreamSense
	b2426	2542694-b2426-LB,2542694-b2426 b2427-HS15min,2542693-b2426 b2427-HS30min,2542693-b2426 b2427-HS60min,2542692-b2426 b2427-M-P0h,2542694-b2426 b2427-M-P2h,2542694-b2426 b2427-M-P4h	2542697	Upstream	reverse	2542697-Upstream Sense Gene
	b3291	3436010-b3291-HS15min,3436010-b3291-HS30min,3436013-b3291-HS60min,3436011-b3291-M-P0h,3436011-b3291-M-P4h,3435995-b3287 b3288 b3289 b3290 b3291-LB,3436010-b3287 b3288 b3289 b3290 b3291-M-P2h	3436021	Upstream	forward	3436021-Upstream Sense Gene,3436021-Upstream Sense Gene
	b0721	754178-b0721 b0722 b0723 b0724 b0725 b0726 b0727 b0728 b0729-LB,754176-b0721 b0722 b0723 b0724 b0725 b0726 b0727 b0728 b0729-HS15min,754179-b0721 b0722 b0723 b0724 b0725 b0726 b0727 b0728 b0729-HS30min,754178-b0721 b0722 b0723 b0724 b0725 b0726 b0727 b0728 b0729-HS60min,754179-b0721 b0722 b0723 b0724 b0725 b0726 b0727 b0728 b0729-M-P0h,754176-b0721 b0722 b0723 b0724 b0725 b0726 b0727 b0728 b0729-…	754178	Upstream	forward	754178-UpstreamSense,754178-Upstream Sense Gene
	b0473	494295-b0473-HS30min,494295-b0473-HS60min,494296-b0473-M-P0h,494299-b0468 b0469 b0470 b0471 b0472 b0473-LB,494299-b0470 b0471 b0472 b0473-M-P2h,494301-b0468 b0469 b0470 b0471 b0472 b0473-M-P4h	494299	Upstream	forward	494299-Upstream Sense Gene
	b1482	1554621-b1482-LB,1554620-b1482-HS15min,1554634-b1482-HS30min,1554649-b1482-HS60min,1554617-b1482-M-P0h,1554633-b1482-M-P2h,1554620-b1482-M-P4h	1554629	Upstream	forward	1554629-Upstream Sense Gene
	b4139	4366453-b4135 b4136 b4137 b4138 b4139-LB,4366448-b4135 b4136 b4137 b4138 b4139-HS30min,4366453-b4138 b4139-M-P0h,4366493-b4135 b4136 b4137 b4138 b4139-M-P2h,4366493-b4135 b4136 b4137 b4138 b4139-M-P4h	4366454	Upstream	reverse	4366454-UpstreamSense
	b2316	2432036-b2311 b2312 b2313 b2314 b2315 b2316 b2317 b2318 b2319 b2320-LB,2432036-b2311 b2312 b2313 b2314 b2315 b2316 b2317 b2318 b2319 b2320-HS15min,2432036-b2314 b2315 b2316 b2317 b2318 b2319 b2320-HS30min,2432079-b2314 b2315 b2316 b2317 b2318 b2319 b2320-HS60min	2432036	Upstream	reverse	2432036-UpstreamSense,2432035-Upstream Sense Gene
	b0925	980110-b0925 b0926 b0927-LB,980152-b0925 b0926 b0927-HS15min,980152-b0925 b0926 b0927-M-P0h,980153-b0925 b0926 b0927-M-P2h,980128-b0921 b0922 b0923 b0924 b0925 b0926 b0927-M-P4h	980153	Upstream	forward	980153-Upstream Sense Gene
	b3669	3848776-b3667 b3668 b3669 b3670 b3671 b3672-HS60min	3848773	Upstream	reverse	3848773-Upstream Sense Gene,3848767-Upstream Sense Gene
	b2501	2621043-b2501 b2502-HS30min,2621044-b2501 b2502-HS60min,2621044-b2501 b2502-M-P2h,2620998-b2501 b2502-M-P4h,2620999-b2499 b2500 b2501 b2502-LB,2620999-b2499 b2500 b2501 b2502-HS15min,2621029-b2499 b2500 b2501 b2502-M-P0h	2621000	Upstream	forward	2621000-Upstream Sense Gene
	b3820	4002759-b3819 b3820-LB,4002749-b3817 b3818 b3819 b3820-HS15min,4002755-b3820-HS30min,4002752-b3820-HS60min,4002781-b3820-M-P0h,4002747-b3820-M-P2h,4002792-b3817 b3818 b3819 b3820-M-P4h	4002750	Upstream	reverse	4002750-Upstream Sense Gene
	b1476	1549320-b1474 b1475 b1476-M-P2h	1549327	Upstream	forward	1549327-Upstream Sense Gene
	b0452	474423-b0452-LB,474423-b0452-HS15min,474405-b0452-HS30min,474387-b0452-HS60min,474422-b0452-M-P0h,474424-b0452-M-P4h	474425	Upstream	reverse	474425-Upstream Sense Gene,474425-Upstream Sense Gene
	b0468	490076-b0468 b0469 b0470 b0471 b0472 b0473-LB,490077-b0468 b0469 b0470 b0471 b0472 b0473-HS15min,490079-b0468-HS60min,490093-b0468 b0469 b0470 b0471 b0472-M-P0h,490078-b0468-M-P2h,490079-b0468 b0469 b0470 b0471 b0472 b0473-M-P4h	490083	Upstream	forward	490083-Upstream Sense Gene
	b2735	2859286-b2735-LB,2859286-b2735-HS30min,2859286-b2735-HS60min,2859286-b2735-M-P2h	2859277	Upstream	reverse	2859277-Upstream Sense Gene
	b0465	485760-b0465-HS30min,485714-b0465-HS60min,485721-b0465-M-P0h,485711-b0464 b0465-LB,485715-b0464 b0465-M-P4h	485713	Upstream	forward	485713-Upstream Sense Gene,485713-Upstream Sense Gene
	b3409	3538473-b3409-HS60min	3538485	Intragene	forward	3538485-IntraSense
	b1795	1877320-b1795-LB,1877326-b1795-HS15min,1877325-b1795-HS30min,1877323-b1795-HS60min,1877326-b1795-M-P0h,1877325-b1795-M-P2h,1877320-b1795-M-P4h	1877321	Upstream	reverse	1877321-UpstreamSense
	b3472	3607938-b3468 b3469 b3471 b3472-LB,3607939-b3471 b3472-HS30min,3607938-b3471 b3472-M-P0h,3607939-b3471 b3472-M-P2h	3607940	Upstream	forward	3607940-Upstream Sense Gene,3607940-Upstream Sense Gene
	b0625	657186-b0625 b0626-LB,657183-b0625 b0626 b0627-HS15min,657188-b0625 b0626-HS30min,657235-b0625 b0626-HS60min,657186-b0625 b0626 b0627-M-P0h,657187-b0625 b0626 b0627-M-P2h,657186-b0625 b0626 b0627-M-P4h	657186	Upstream	forward	657186-Upstream Sense Gene,657186-Upstream Sense Gene
	b0940	998408-b0940 b0941 b0942 b0943 b0944-HS15min,998421-b0940 b0941-M-P0h	998406	Upstream	forward	998406-UpstreamSense
	b0116	127694-b0113 b0114 b0115 b0116-HS15min,127694-b0113 b0114 b0115 b0116-HS30min,127689-b0113 b0114 b0115 b0116-M-P2h	127717	Upstream	forward	127717-Upstream Sense Gene
	b0116	127628-b0113 b0114 b0115 b0116-LB	127613	Upstream	forward	127613-Upstream Sense Gene
	b0388	405624-b0388 b0389-HS30min,405624-b0388-HS60min,405601-b0387 b0388 b0389 b0390 b0391-M-P2h	405576	Upstream	forward	405576-Upstream Sense Gene
	b1582	1653730-ynfP b1580 b1581 b1582-LB,1653726-b1580 b1581 b1582-HS15min,1653724-b1582-HS30min,1653682-b1582-HS60min,1653741-b1582-M-P0h,1653737-b1582-M-P2h,1653745-ynfP b1580 b1581 b1582-M-P4h	1653726	Upstream	reverse	1653726-Upstream Sense Gene
	b0145	160657-b0142 b0143 b0144 b0145 b0146 b0147-LB,160651-b0142 b0143 b0144 b0145 b0146 b0147-HS15min,160644-b0142 b0143 b0144 b0145 b0146 b0147-HS30min,160656-b0144 b0145 b0146 b0147-HS60min,160644-b0142 b0143 b0144 b0145 b0146 b0147-M-P2h	160657	Upstream	reverse	160657-Upstream Sense Gene
	b1814	1894905-b1812 b1813 b1814-LB	1894907	Upstream	forward	1894907-Upstream Sense Gene
	b2369	2481652-b2369 b2370-LB,2481652-b2369 b2370-HS15min,2481653-b2369 b2370-HS30min,2481653-b2369 b2370-M-P0h,2481651-b2369 b2370-M-P2h,2481651-b2369 b2370-M-P4h	2481652	Upstream	forward	2481652-UpstreamSense
	b2911	3054004-b2910 b2911-HS60min,3053995-b2910 b2911 b2912 b4446-M-P4h	3053979	Upstream	forward	3053979-Upstream Sense Gene
	b4144	4370783-b4144-HS15min,4370784-b4144-HS60min,4370784-b4144-M-P2h,4370783-b4144-M-P4h,4370810-b4142 b4143 b4144-LB,4370814-b4142 b4143 b4144-HS30min,4370782-b4142 b4143 b4144-M-P0h	4370784	Upstream	forward	4370784-UpstreamSense,4370784-Upstream Sense Gene
	b0171	191811-b0171 b0172 b0173-HS60min,191811-b0171 b0172 b0173 b0174 b0175 b0176 b0177 b0178 b0179 b0180 b0181 b0182 b0183 b0184 b0185 b0186 b0187 b0188-M-P2h,191811-b4414 b0169 b0170 b0171 b0172 b0173 b0174 b0175 b0176 b0177 b0178 b0179 b0180 b0181 b0182 b0183 b0184 b0185 b0186 b0187 b0188-HS15min,191816-b4414 b0169 b0170 b0171-HS30min,191811-b4414 b0169 b0170 b0171 b0172 b0173 b0174 b0175 b0176 b017…	191824	Upstream	forward	191824-UpstreamSense,191825-UpstreamSense,191823-UpstreamSense,191812-UpstreamSense,191820-UpstreamSense
	b1116	1174620-b1116 b1117 b1118 b1119 b1120-LB,1174622-b1116 b1117 b1118 b1119 b1120-HS15min,1174624-b1116 b1117 b1118-HS30min,1174618-b1116 b1117 b1118-HS60min,1174618-b1116 b1117 b1118 b1119 b1120-M-P0h,1174616-b1116 b1117 b1118 b1119 b1120-M-P2h,1174620-b1116 b1117 b1118 b1119 b1120-M-P4h	1174627	Upstream	forward	1174627-Upstream Sense Gene
	b2535	2663428-b2535-LB,2663419-b2535-HS15min,2663432-b2535-HS30min,2663424-b2535-M-P4h	2663435	Upstream	forward	2663435-Upstream Sense Gene
	b2837	2974586-b2837-LB,2974586-b2837-HS15min,2974590-b2837-HS30min,2974589-b2837-HS60min,2974587-b2837-M-P0h,2974624-b2837-M-P2h,2974588-b2837-M-P4h	2974591	Upstream	forward	2974591-Upstream Sense Gene
	b3487	3628952-b3485 b3486 b3487 b3488-LB,3628952-b3485 b3486 b3487 b3488-HS15min,3628952-b3485 b3486 b3487 b3488-HS30min,3628990-b3486 b3487 b3488-HS60min,3628952-b3486 b3487 b3488-M-P0h,3628952-b3485 b3486 b3487 b3488-M-P2h,3628951-b3485 b3486 b3487 b3488-M-P4h	3628952	Upstream	reverse	3628952-SupraUpstreamSense
	b1824	1905641-b1822 b1823 b1824-LB,1905642-b1822 b1823 b1824-HS15min,1905641-b1823 b1824-HS30min,1905647-b1823 b1824-HS60min,1905642-b1822 b1823 b1824-M-P0h,1905642-b1822 b1823 b1824-M-P2h,1905641-b1822 b1823 b1824-M-P4h	1905640	Upstream	reverse	1905640-Upstream Sense Gene,1905641-Upstream Sense Gene
	b3187	3331692-b3187 b3188-LB,3331659-b3187-HS15min,3331660-b3187 b3188-M-P0h,3331655-b3187 b3188-M-P4h	3331658	Upstream	forward	3331658-Upstream Sense Gene
	b3655	3828449-b3655-LB,3828449-b3655-HS15min,3828450-b3655-HS30min,3828458-b3655-HS60min,3828450-b3655-M-P0h,3828450-b3655-M-P2h,3828449-b3655-M-P4h	3828454	Upstream	forward	3828454-Upstream Sense Gene,3828452-Upstream Sense Gene
	b2696	2817210-b2696 b2697-HS30min,2817227-b2696 b2697-HS60min,2817231-b2696 b2697-M-P2h	2817211	Upstream	reverse	2817211-UpstreamSense
	b0902	950377-b0902-HS30min,950392-b0902-HS60min,950377-b0902-M-P2h	950378	Upstream	reverse	950378-UpstreamSense
	b0761	793892-b0755 b0756 b0757 b0758 b0759 b0760 b0761-LB,793895-b0760 b0761-HS15min,793878-b0760 b0761-M-P0h,793905-b0760 b0761-M-P2h,793882-b0760 b0761-M-P4h	793881	Upstream	reverse	793881-Upstream Sense Gene
	b3072	3217140-b3072-LB,3217171-b3072-HS30min,3217160-b3072-HS60min,3217139-b3072-M-P0h,3217169-b3072-M-P2h,3217118-b3072-M-P4h	3217140	Upstream	reverse	3217140-UpstreamSense
	b3611	3783084-b3607 b3608 b3609 b3610 b3611-LB,3783083-b3607 b3608 b3609 b3610 b3611-HS15min,3783083-b3607 b3608 b3609 b3610 b3611-HS30min,3783083-b3607 b3608 b3609 b3610 b3611-HS60min,3783082-b3607 b3608 b3609 b3610 b3611-M-P0h,3783083-b3607 b3608 b3609 b3610 b3611-M-P2h,3783083-b3607 b3608 b3609 b3610 b3611-M-P4h	3783070	Upstream	reverse	3783070-Upstream Sense Gene,3783067-Upstream Sense Gene
	b1676	1753687-b1676-HS60min	1753644	Upstream	forward	1753644-Upstream Sense Gene
	b0122	136942-b0120 b0121 b0122-LB,136939-b0120 b0121 b0122-HS15min,136939-b0122-HS30min,136941-b0122-HS60min,136938-b0120 b0121 b0122-M-P0h,136942-b0120 b0121 b0122-M-P2h,136942-b0120 b0121 b0122-M-P4h	136975	Upstream	reverse	136975-Upstream Sense Gene
	b2175	2267832-b2175 b2176 b2177 b2178 b2179 b2180-LB,2267831-b2175 b2176 b2177 b2178 b2179 b2180-HS15min,2267832-b2175-HS30min,2267830-b2175-HS60min,2267832-b2175-M-P0h,2267831-b2175-M-P2h,2267831-b2175-M-P4h	2267832	Upstream	forward	2267832-Upstream Sense Gene
	b3237	3382697-b3237-HS15min,3382698-b3237-HS30min,3382698-b3237-HS60min,3382681-b3237-M-P0h,3382697-b3237-M-P2h,3382698-b3237-M-P4h	3382698	Upstream	forward	3382698-Upstream Sense Gene
	b0437	455820-b0437 b0438 b0439 b0440 b0441 b0442-HS30min,455821-b0437 b0438 b0439 b0440-HS60min,455778-b0437 b0438 b0439 b0440 b0441 b0442 b0443-M-P2h,455813-b0435 b0436 b0437 b0438 b0439 b0440 b0441 b0442-LB,455800-b0435 b0436 b0437 b0438 b0439 b0440 b0441 b0442 b0443-HS15min,455777-b0435 b0436 b0437 b0438 b0439 b0440 b0441 b0442-M-P0h,455777-b0435 b0436 b0437 b0438 b0439 b0440 b0441 b0442-M-P4h	455801	Upstream	forward	455801-UpstreamSense
	b1850	1930816-b1850 b1851-HS30min,1930806-b1850 b1851-HS60min,1930816-b1850 b1851-M-P2h	1930808	Upstream	reverse	1930808-Upstream Sense Gene,1930807-Upstream Sense Gene
	b0781	816135-b0781 b0782 b0783 b0784 b0785 b0786-HS15min	816137	Upstream	forward	816137-UpstreamSense,816136-Upstream Sense Gene
	b0781	816050-b0781 b0782 b0783 b0784 b0785 b0786-LB,816084-b0781 b0782 b0783 b0784 b0785-HS30min,816084-b0781 b0782 b0783 b0784-HS60min,816050-b0781 b0782 b0783 b0784 b0785-M-P0h,816049-b0781 b0782 b0783 b0784 b0785-M-P2h,816049-b0781 b0782 b0783 b0784 b0785 b0786 b0787-M-P4h	816051	Upstream	forward	816051-UpstreamSense,816050-UpstreamSense,816049-UpstreamSense
	b0134	149638-b0133 b0134-LB,149635-b0133 b0134-HS15min,149635-b0133 b0134-HS30min,149616-b0133 b0134-HS60min,149635-b0133 b0134-M-P0h,149635-b0133 b0134-M-P2h,149629-b0133 b0134-M-P4h	149630	Upstream	reverse	149630-Upstream Sense Gene
	b2869	3003869-b2869-LB,3003873-b2869-HS15min,3003827-b2869-HS30min,3003828-b2869-HS60min,3003860-b2869-M-P0h,3003908-b2869-M-P2h,3003869-b2869-M-P4h	3003870	Upstream	reverse	3003870-Upstream Sense Gene,3003870-Upstream Sense Gene
	b1535	1621898-b4698 b1535-LB,1621901-b4698 b1535-HS15min,1621898-b4698 b1535-HS30min,1621910-b1535-HS60min,1621906-b4698 b1535-M-P0h,1621901-b4698 b1535-M-P2h,1621901-b4698 b1535-M-P4h	1621901	Upstream	reverse	1621901-UpstreamSense,1621901-Upstream Sense Gene
	b3707	3886431-b3707 b3708 b3709 b3710 b3711 b3712 b3713-LB,3886469-b3707-HS15min,3886435-b3707 b3708 b3709-M-P0h,3886449-b3707-M-P2h,3886436-b3707 b3708 b3709-M-P4h	3886434	Upstream	forward	3886434-Upstream Sense Gene,3886435-Upstream Sense Gene,3886434-UpstreamSense
	b1439	1507972-b4532 b1438 b1439-HS30min,1507967-b4532 b1438 b1439-HS60min	1508002	Upstream	forward	1508002-Upstream Sense Gene
	b2595	2734092-b2595 ECK120003922_Phantom b2597 b2598 b2599-LB,2734091-b2595 ECK120003922_Phantom b2597-HS15min,2734091-b2595 ECK120003922_Phantom b2597 b2598 b2599-HS30min,2734091-b2595 ECK120003922_Phantom b2597-HS60min,2734091-b2595 ECK120003922_Phantom b2597 b2598 b2599-M-P0h,2734046-b2595 ECK120003922_Phantom b2597 b2598 b2599-M-P2h,2734091-b2595 ECK120003922_Phantom b2597 b2598 b2599-M-P4h	2734047	Upstream	forward	2734047-UpstreamSense
	b4401	4638355-b4401-LB,4638355-b4401-HS15min,4638355-b4401-HS30min,4638355-b4401-HS60min,4638355-b4401-M-P0h,4638356-b4401-M-P2h,4638355-b4401-M-P4h	4638355	Upstream	reverse	4638355-Upstream Sense Gene
	b3210	3351075-b3210-HS60min,3351064-b3208 b3209 b3210 b3211-HS15min	3351071	Upstream	reverse	3351071-UpstreamSense,3351071-Upstream Sense Gene
	b2410	2524943-b2410-LB,2524948-b2410-HS15min,2524933-b2410-HS30min,2524944-b2410-HS60min,2524920-b2410-M-P0h,2524945-b2410-M-P2h,2524946-b2410-M-P4h	2524948	Upstream	forward	2524948-UpstreamSense
	b3396	3520844-b3396-LB,3520888-b3396-HS15min,3520854-b3396-HS30min,3520862-b3396-M-P0h,3520869-b3396-M-P4h	3520848	Upstream	forward	3520848-Upstream Sense Gene
	b3207	3346445-b3207-LB,3346442-b3207-HS15min,3346446-b3207-HS30min,3346437-b3207-HS60min,3346442-b3207-M-P0h,3346472-b3207-M-P2h,3346446-b3196 b3197 b3198 b3199 b3200 b3201 b3202 b3203 b3204 b3205 b3206 b3207-M-P4h	3346447	Upstream	forward	3346447-UpstreamSense
	b3461	3598977-b3461 b3462 b3463 b3464-M-P2h	3599027	Upstream	reverse	3599027-Upstream Sense Gene
	b1281	1339897-b1281 b1282-LB,1339893-b1281 b1282-HS15min,1339896-b1281 b1282-HS30min,1339893-b1281 b1282-HS60min,1339893-b1281 b1282-M-P0h,1339926-b1281 b1282-M-P2h,1339928-b1281 b1282-M-P4h	1339894	Upstream	forward	1339894-Upstream Sense Gene
	b1276	1333805-b1276-HS30min,1333841-b1276-HS60min,1333805-b1276-M-P2h,1333803-b1276-M-P4h,1333803-b4522 b4523 b1276-LB,1333804-b4522 b4523 b1276-HS15min,1333803-b4522 b4523 b1276-M-P0h	1333804	Upstream	forward	1333804-Upstream Sense Gene
	b2575	2710786-b2575-HS15min,2710786-b2575-M-P2h,2710788-b2575-M-P4h	2710766	Upstream	reverse	2710766-Upstream Sense Gene
	b3764	3946064-b3764-LB,3946071-b3764-HS15min,3946067-b3764-HS30min,3946067-b3764-HS60min,3946071-b3764-M-P0h,3946067-b3764-M-P2h,3946070-b3764-M-P4h	3946081	Upstream	forward	3946081-UpstreamSense
	b2617	2751575-b2617-HS60min,2751575-b2617-M-P2h,2751575-b2615 b2616 b2617-LB,2751575-b2615 b2616 b2617-HS15min,2751553-b2616 b2617-HS30min,2751575-b2615 b2616 b2617-M-P4h	2751577	Upstream	forward	2751577-Upstream Sense Gene
	b2844	2983635-b2844-LB,2983634-b2844-HS15min,2983634-b2844-HS30min,2983661-b2844-HS60min,2983633-b2844-M-P0h,2983635-b2844-M-P2h,2983645-b2844-M-P4h	2983635	Upstream	reverse	2983635-Upstream Sense Gene
	b2828	2964095-b2827 b2828-HS60min	2964138	Upstream	reverse	2964138-Upstream Sense Gene
	b2009	2079347-b2007 b2008 b2009-HS15min,2079306-b2009-HS30min,2079335-b2007 b2008 b2009-HS60min,2079311-b2009-M-P0h,2079330-b2007 b2008 b2009-M-P2h,2079341-b2007 b2008 b2009 b2010-LB,2079349-b2007 b2008 b2009 b2010-M-P4h	2079331	Upstream	reverse	2079331-Upstream Sense Gene
	b0447	467576-b0447 b0448 b0449-LB,467575-b0447 b0448 b0449-HS15min,467592-b0447 b0448 b0449-HS30min,467587-b0447-HS60min,467582-b0447 b0448 b0449-M-P0h,467580-b0447 b0448 b0449-M-P2h,467576-b0447 b0448 b0449-M-P4h	467581	Upstream	forward	467581-UpstreamSense
	b0709	741864-b0709-LB,741876-b0709-M-P0h,741868-b0709-M-P4h	741892	Upstream	reverse	741892-UpstreamSense
	b2830	2967025-b2827 b2828 b2829 b2830-LB,2967038-b2827 b2828 b2829 b2830-HS15min,2967032-b2827 b2828 b2829 b2830-HS30min,2967020-b2829 b2830-HS60min,2967032-b2827 b2828 b2829 b2830-M-P0h,2967034-b2827 b2828 b2829 b2830-M-P2h,2967026-b2827 b2828 b2829 b2830-M-P4h	2967018	Upstream	reverse	2967018-Upstream Sense Gene
	b4212	4432112-b4212-LB,4432101-b4212-HS15min,4432145-b4212-HS30min,4432104-b4212-HS60min,4432103-b4212-M-P0h,4432135-b4212-M-P2h,4432107-b4212-M-P4h	4432106	Upstream	forward	4432106-UpstreamSense,4432106-Upstream Sense Gene
	b3864	4047920-b3864-HS60min,4047920-b3863 b3864-HS15min,4047920-b3863 b3864-HS30min,4047920-b3863 b3864-M-P2h,4047920-b3863 b3864-M-P4h	4047922	Upstream	forward	4047922-UpstreamSense
	b3346	3474522-b3339 b3340 b3341 b3342 b3343 b3344 b3345 b3346-M-P2h,3474528-b3339 b3340 b3341 b3342 b3343 b3344 b3345 b3346 b3347-LB	3474564	Upstream	reverse	3474564-Upstream Sense Gene
	b3346	3474481-b3344 b3345 b3346-HS60min	3474529	Upstream	reverse	3474529-Upstream Sense Gene,3474528-Upstream Sense Gene
	b2508	2632125-b2507 b2508-LB,2632126-b2507 b2508-HS15min,2632126-b2507 b2508-HS30min,2632125-b2507 b2508-HS60min,2632134-b2507 b2508-M-P0h,2632124-b2507 b2508-M-P2h,2632126-b2507 b2508-M-P4h	2632109	Upstream	reverse	2632109-Upstream Sense Gene
	b0957	1019413-b0957 b0958-LB,1019428-b0957 b0958-HS15min,1019421-b0957 b0958-HS30min,1019427-b0957 b0958-M-P2h	1019449	Upstream	reverse	1019449-Upstream Sense Gene
	b0957	1019386-b0957-HS60min,1019408-b0957 b0958-M-P0h,1019409-b0957 b0958-M-P4h	1019362	Upstream	reverse	1019362-Upstream Sense Gene
	b3175	3320610-b3175-HS30min,3320610-b3175-HS60min,3320652-b3175-M-P2h,3320612-b3175 b3176 b3177 b3178 b3179 b3181-LB,3320611-b3175 b3176 b3177 b3178 b3179 b3181-HS15min,3320611-b3175 b3176 b3177 b3178 b3179 b3181-M-P0h,3320632-b3175 b3176 b3177 b3178 b3179 b3181-M-P4h	3320609	Upstream	reverse	3320609-Upstream Sense Gene
	b3002	3147516-b3002-LB,3147517-b3002-HS15min,3147516-b3002-HS30min,3147523-b3002-HS60min,3147522-b3002-M-P0h,3147527-b3002-M-P2h,3147516-b3002-M-P4h	3147518	Upstream	reverse	3147518-Upstream Sense Gene
	b3639	3810716-b3639 b3640 b3641-LB,3810717-b3639 b3640 b3641-HS15min,3810722-b3639 b3640 b3641-HS30min,3810719-b3639 b3640 b3641-HS60min,3810721-b3639 b3640 b3641-M-P0h,3810720-b3639 b3640 b3641-M-P2h,3810718-b3639 b3640 b3641-M-P4h	3810724	Upstream	forward	3810724-Upstream Sense Gene
	b0572	594797-b0572-HS15min,594815-b0572-HS30min,594793-b0572-HS60min,594787-b0572-M-P0h,594808-b0572 b0573 b0574 b0575-M-P2h,594795-b0572 b0573 b0574 b0575 b0576-M-P4h	594797	Upstream	forward	594797-UpstreamSense
	b0125	141353-b0125 b0127 b0128 b0129 b0130-LB,141359-b0125 b0127 b0128 b0129 b0130-HS15min,141360-b0125-HS30min,141359-b0125-HS60min,141358-b0125 b0127 b0128 b0129-M-P0h,141355-b0125 b0127 b0128 b0129-M-P2h,141354-b0125 b0127 b0128 b0129 b0130-M-P4h	141361	Upstream	forward	141361-Upstream Sense Gene,141361-UpstreamSense,141360-UpstreamSense
	b4613	3646004-b4613-LB,3646005-b4613-HS15min,3646004-b4613-HS30min,3646005-b4613-HS60min,3646005-b4613-M-P0h,3646005-b4613-M-P2h,3646005-b4613-M-P4h	3646005	Upstream	reverse	3646005-Upstream Sense Gene
	b1740	1820446-b1740 b1741-LB,1820445-b1740 b1741-HS15min,1820449-b1740 b1741-HS30min,1820450-b1740-HS60min,1820447-b1740 b1741-M-P0h,1820457-b1740 b1741-M-P2h,1820452-b1740 b1741-M-P4h	1820460	Upstream	forward	1820460-UpstreamSense,1820454-Upstream Sense Gene
	b3599	3770212-b3599 b3600 b3601-LB,3770210-b3599-HS15min,3770210-b3599-M-P0h,3770210-b3599-M-P4h	3770212	Upstream	forward	3770212-Upstream Sense Gene
	b2912	3054263-b2912-HS60min	3054217	Upstream	forward	3054217-Upstream Sense Gene
	b3847	4029151-b3847 b3848 b3849 b3850-LB,4029152-b3847 b3848 b3849 b3850-HS15min,4029148-b3847 b3848 b3849 b3850-HS30min,4029149-b3847 b3848 b3849 b3850-HS60min,4029147-b3847 b3848 b3849 b3850-M-P0h,4029153-b3847 b3848 b3849 b3850-M-P2h,4029148-b3847 b3848 b3849 b3850-M-P4h	4029153	Upstream	forward	4029153-UpstreamSense
	b1857	1940635-b1855 b1856 b1857-LB,1940632-b1856 b1857-HS15min,1940641-b1856 b1857-M-P0h,1940628-b1855 b1856 b1857-M-P4h	1940636	Upstream	reverse	1940636-Upstream Sense Gene
	b1550	1635869-b1550-LB,1635869-b1550-HS15min,1635867-b1550-HS30min,1635868-b1550-HS60min,1635868-b1550-M-P0h,1635867-b1550-M-P2h,1635869-b1550-M-P4h	1635870	Upstream	reverse	1635870-Upstream Sense Gene,1635870-Upstream Sense Gene
	b2418	2535339-b2418-LB,2535339-b2418-HS15min,2535307-b2418-HS30min,2535306-b2418-HS60min,2535304-b2418-M-P0h,2535309-b2418-M-P2h,2535341-b2418-M-P4h	2535300	Upstream	reverse	2535300-Upstream Sense Gene
	b4394	4631800-b4394-LB,4631801-b4394-HS15min,4631787-b4394-HS30min,4631782-b4394-HS60min,4631800-b4394-M-P0h,4631794-b4394-M-P2h,4631812-b4394-M-P4h	4631795	Upstream	reverse	4631795-UpstreamSense,4631794-Upstream Sense Gene
	b3987	4179200-b3980 b3981 b3982 b3983 b3984 b3985 b3986 b3987 b3988-HS30min,4179199-b3983 b3984 b3985 b3986 b3987 b3988-HS60min,4179199-b3983 b3984 b3985 b3986 b3987 b3988-M-P2h	4179160	Upstream	forward	4179160-UpstreamSense
	b1205	1257959-b1205-LB,1257960-b1205-HS15min,1257995-b1205-HS30min,1257995-b1205-HS60min,1257961-b1205-M-P0h,1257959-b1205-M-P2h,1257959-b1205-M-P4h	1257961	Upstream	forward	1257961-Upstream Sense Gene,1257961-UpstreamSense
	b3775	3957860-b3775-HS30min,3957862-b3775-M-P0h,3957863-b3775 b3776 yifN-LB,3957863-b3775 b3776 yifN-HS15min,3957863-b3775 b3776 yifN-M-P2h,3957863-b3775 b3776 yifN-M-P4h	3957864	Upstream	reverse	3957864-Upstream Sense Gene
	b3775	3957972-b3775-HS60min	3957971	Upstream	reverse	3957971-Upstream Sense Gene
	b2499	2619172-b2499 b2500 b2501 b2502-LB,2619174-b2499 b2500 b2501 b2502-HS15min,2619173-b2499 b2500-HS30min,2619181-b2499 b2500-HS60min,2619178-b2499 b2500 b2501 b2502-M-P0h,2619188-b2499 b2500-M-P2h,2619174-b2499 b2500-M-P4h	2619179	Upstream	forward	2619179-Upstream Sense Gene
	b4042	4254489-b4042 b4043 b4044 b4045-LB,4254489-b4042 b4043 b4044 b4045-HS15min,4254489-b4042 b4043 b4044 b4045-M-P0h,4254489-b4042 b4043 b4044 b4045-M-P4h	4254480	Upstream	forward	4254480-UpstreamSense
	b4042	4254595-b4042 b4043 b4044-HS30min,4254594-b4042-HS60min,4254594-b4042 b4043 b4044 b4045-M-P2h	4254629	Upstream	forward	4254629-Upstream Sense Gene
	b2395	2515871-b2395-LB,2515887-b2395-HS30min,2515886-b2395-HS60min	2515900	Upstream	reverse	2515900-Upstream Sense Gene
	b3942	4131809-b3942 b3943-M-P0h,4131810-b3942 b3943-M-P2h,4131809-b3942 b3943-M-P4h,4131808-b3941 b3942 b3943-LB	4131813	Upstream	forward	4131813-UpstreamSense,4131811-UpstreamSense,4131812-UpstreamSense
	b4408	2922566-b2790 b2791 b2792 b4408-HS30min,2922562-b4408-HS60min,2922573-b4408-M-P0h,2922562-b2790 b2791 b2792 b4408 b2793-LB,2922555-b2790 b2791 b2792 b4408 b2793-HS15min,2922563-b2790 b2791 b2792 b4408 b2793-M-P2h,2922570-b2790 b2791 b2792 b4408 b2793-M-P4h	2922546	Upstream	reverse	2922546-UpstreamSense,2922536-Upstream Sense Gene,2922543-Upstream Sense Gene,2922546-Upstream Sense Gene,2922548-Upstream Sense Gene,2922547-Upstream Sense Gene
	b2313	2428821-b2311 b2312 b2313-HS30min,2428821-b2311 b2312 b2313-HS60min,2428821-b2312 b2313-M-P2h,2428821-b2311 b2312 b2313 b2314 b2315 b2316 b2317 b2318 b2319 b2320-HS15min,2428821-b2311 b2312 b2313 b2314 b2315 b2316 b2317 b2318 b2319 b2320-M-P0h,2428843-b2311 b2312 b2313 b2314 b2315 b2316 b2317 b2318 b2319 b2320-M-P4h	2428821	Upstream	reverse	2428821-Upstream Sense Gene
	b2705	2825757-b2705 b2706 b2707 b2708-HS30min	2825725	Upstream	forward	2825725-Upstream Sense Gene
	b3961	4156475-b3961-HS60min,4156478-b3961-M-P2h,4156478-b3958 b3959 b3960 b3961-LB,4156478-b3958 b3959 b3960 b3961-HS15min,4156478-b3958 b3959 b3960 b3961-HS30min,4156478-b3958 b3959 b3960 b3961-M-P0h,4156475-b3958 b3959 b3960 b3961-M-P4h	4156480	Upstream	forward	4156480-Upstream Sense Gene
	b3367	3494947-b3367 b3368-HS15min	3494988	Upstream	forward	3494988-UpstreamSense
	b0411	431315-b0411-LB,431314-b0411-M-P4h,431314-b0411 b0412-M-P2h	431314	Upstream	reverse	431314-Upstream Sense Gene
	b1880	1964244-b1878 b1879 b1880-HS15min,1964235-b1878 b1879 b1880-HS30min,1964236-b1880-HS60min,1964247-b1878 b1879 b1880-M-P2h,1964224-b1880-M-P4h,1964237-b1878 b1879 b1880 b1881 b1882 b1883 b1884 b1885 b1886-LB	1964239	Upstream	reverse	1964239-Upstream Sense Gene
	b0694	720994-b0694 b0695 b0696 b0697 b0698-M-P0h	720995	Upstream	reverse	720995-UpstreamSense
	b3196	3338233-b3196 b3197 b3198 b3199 b3200 b3201 b3202 b3203 b3204 b3205 b3206-LB,3338233-b3196 b3197 b3198 b3199 b3200 b3201 b3202 b3203 b3204 b3205 b3206-HS15min,3338234-b3196 b3197 b3198 b3199 b3200 b3201 b3202 b3203 b3204 b3205 b3206-HS30min,3338233-b3196 b3197 b3198 b3199 b3200 b3201 b3202 b3203 b3204 b3205 b3206-HS60min,3338233-b3196 b3197 b3198 b3199 b3200 b3201 b3202 b3203 b3204 b3205 b3206-M-…	3338235	Upstream	forward	3338235-Upstream Sense Gene
	b4291	4514735-b4289 b4290 b4291-HS15min,4514701-b4289 b4290 b4291-HS30min,4514735-b4289 b4290 b4291-M-P0h,4514771-b4287 b4288 b4289 b4290 b4291-M-P4h	4514731	Upstream	reverse	4514731-Upstream Sense Gene
	b1619	1696111-b1618 b1619-LB,1696111-b1618 b1619-HS15min,1696109-b1618 b1619-HS30min,1696109-b1619-HS60min,1696121-b1618 b1619 b1620-M-P2h,1696108-b1618 b1619 b1620-M-P4h	1696147	Upstream	reverse	1696147-Upstream Sense Gene
	b0710	742019-b0710 b0711 b0712 b0713 b0714-LB,742019-b0710 b0711 b0712 b0713 b0714-HS15min,742020-b0710 b0711 b0712 b0713 b0714-M-P0h,742031-b0710 b0711 b0712 b0713 b0714-M-P2h,742019-b0710 b0711 b0712 b0713 b0714-M-P4h	742021	Upstream	forward	742021-UpstreamSense,742021-Upstream Sense Gene
	b4240	4464242-b4237 b4238 b4239 b4240-LB,4464237-b4239 b4240-HS15min,4464234-b4239 b4240-HS30min,4464235-b4240-HS60min,4464232-b4240-M-P0h,4464229-b4239 b4240-M-P2h,4464235-b4239 b4240-M-P4h	4464230	Upstream	reverse	4464230-Upstream Sense Gene
	b0590	621434-b0590-LB,621460-b0590-HS15min,621421-b0590-HS30min,621428-b0590-HS60min,621433-b0590-M-P0h,621422-b0590-M-P2h,621436-b0590-M-P4h	621413	Upstream	reverse	621413-Upstream Sense Gene
	b3928	4116449-b3928-LB,4116449-b3928-HS15min,4116449-b3928-HS30min,4116449-b3928-M-P0h,4116448-b3928-M-P4h	4116449	Upstream	forward	4116449-Upstream Sense Gene
	b3674	3853696-b3674 b3675 b3676-LB,3853650-b3674 b3675 b3676-M-P0h	3853646	Upstream	reverse	3853646-Upstream Sense Gene
	b1929	2006257-b1929 b1930 b1931-LB,2006253-b1929 b1930-HS15min,2006299-b1929 b1930 b1931-HS30min,2006296-b1929 b1930-HS60min,2006254-b1929 b1930-M-P0h,2006297-b1929 b1930-M-P2h,2006299-b1929 b1930-M-P4h	2006264	Upstream	forward	2006264-Upstream Sense Gene
	b1446	1515636-b1446-HS30min,1515631-b1446-HS60min,1515636-b1445 b1446-LB,1515587-b1445 b1446-HS15min,1515603-b1445 b1446-M-P0h,1515604-b1445 b1446-M-P2h,1515609-b1445 b1446-M-P4h	1515636	Upstream	forward	1515636-UpstreamSense
	b2586	2722163-b2586-HS15min,2722184-b2586-HS30min,2722206-b2586-HS60min,2722159-b2586-M-P0h,2722166-b2586-M-P2h	2722163	Upstream	forward	2722163-Upstream Sense Gene
	b0642	674067-b0631 b0632 b0633 b0634 b0635 b0636 b0637 b0638 b0639 b0640 b0641 b0642-LB,674067-b0630 b0631 b0632 b0633 b0634 b0635 b0636 b0637 b0638 b0639 b0640 b0641 b0642-HS15min,674067-b0638 b0639 b0640 b0641 b0642-M-P0h,674067-b0638 b0639 b0640 b0641 b0642-M-P4h	674068	Upstream	reverse	674068-Upstream Sense Gene
	b1614	1687817-b1613 b1614-LB	1687818	Upstream	forward	1687818-Upstream Sense Gene
	b1583	1653771-b1583 b1584-LB,1653762-b1583 b1584-HS30min,1653762-b1583 b1584-M-P0h,1653764-b1583 b1584-M-P2h	1653733	Upstream	forward	1653733-Upstream Sense Gene
	b3536	3694464-b3536 b3537 b3538-LB,3694464-b3536 b3537 b3538-HS15min,3694466-b3536 b3537-HS30min,3694461-b3536 b3537-HS60min,3694464-b3536 b3537 b3538-M-P0h,3694437-b3536 b3537 b3538-M-P2h,3694464-b3536 b3537 b3538-M-P4h	3694466	Upstream	forward	3694466-UpstreamSense
	b0775	808520-b0775 b0776 b0777 b0778-LB,808519-b0775 b0776 b0777 b0778-HS15min,808569-b0775 b0776 b0777 b0778-HS30min,808562-b0775 b0776 b0777 b0778-HS60min,808565-b0775 b0776-M-P0h,808552-b0775 b0776 b0777 b0778-M-P2h,808520-b0775 b0776 b0777 b0778-M-P4h	808524	Upstream	forward	808524-Upstream Sense Gene
	b1176	1225364-b1174 b1175 b1176-LB,1225363-b1174 b1175 b1176-HS15min,1225362-b1174 b1175 b1176-M-P0h,1225363-b1174 b1175 b1176-M-P4h	1225369	Upstream	reverse	1225369-Upstream Sense Gene
	b3963	4159078-b3963 b3964-LB,4159075-b3963 b3964-HS15min,4159075-b3963 b3964-HS30min,4159095-b3963 b3964-HS60min,4159081-b3963 b3964-M-P0h,4159075-b3963 b3964-M-P2h	4159122	Upstream	forward	4159122-Upstream Sense Gene
	b3963	4159064-b3963 b3964-M-P4h	4159045	Upstream	forward	4159045-Upstream Sense Gene
	b1888	1973341-b1887 b1888-M-P2h	1973328	Upstream	reverse	1973328-UpstreamSense
	b4015	4215103-b4014 b4015 b4016-LB,4215103-b4014 b4015 b4016-HS30min,4215103-b4014 b4015-HS60min,4215103-b4014 b4015 b4016-M-P2h	4215066	Upstream	forward	4215066-UpstreamSense,4215066-Upstream Sense Gene
	b2340	2454933-b2340 b2341 b2342-HS15min	2454938	Upstream	reverse	2454938-Upstream Sense Gene
	b2340	2455021-b2340 b2341 b2342-M-P0h	2455021	Upstream	reverse	2455021-Upstream Sense Gene
	b2340	2454875-b2340-HS60min,2454873-b2340-M-P2h,2454874-b2340 b2341-HS30min	2454861	Upstream	reverse	2454861-Upstream Sense Gene
	b1094	1150768-b4418 b1088 b1089 b1090 b1091 b1092 b1093 b1094 b1095 b1096 b1097 b1098 b1099 b1100 b1101-LB,1150782-b4418 b1088 b1089 b1090 b1091 b1092 b1093 b1094 b1095 b1096 b1097 b1098 b1099 b1100-HS15min,1150798-b4418 b1088 b1089 b1090 b1091 b1092 b1093 b1094 b1095-HS30min,1150798-b4418 b1088 b1089 b1090 b1091 b1092 b1093 b1094 b1095-HS60min,1150821-b4418 b1088 b1089 b1090 b1091 b1092 b1093 b1094 b1…	1150799	Upstream	forward	1150799-UpstreamSense
	b3781	3963763-b3781-HS30min,3963763-b3781 b3782 b3783-HS60min,3963762-b3781 b3782 b3783-M-P0h	3963714	Upstream	forward	3963714-UpstreamSense
	b3781	3963672-b3781 b3782 b3783 b3784 b3785 b3786 b3787 b3788 b3789 b3790 b3791 b3792 b4481 b3793 b3794-LB,3963673-b3781 b3782 b3783 b3784 b3785 b3786 b3787 b3788 b3789 b3790 b3791 b3792 b4481 b3793 b3794-HS15min,3963687-b3781 b3782 b3783-M-P2h,3963673-b3781 b3782 b3783 b3784 b3785 b3786 b3787 b3788 b3789 b3790 b3791 b3792 b4481 b3793 b3794-M-P4h	3963673	Upstream	forward	3963673-UpstreamSense
	b0180	202074-b4414 b0169 b0170 b0171 b0172 b0173 b0174 b0175 b0176 b0177 b0178 b0179 b0180 b0181 b0182 b0183 b0184 b0185 b0186 b0187 b0188-HS15min,202071-b0174 b0175 b0176 b0177 b0178 b0179 b0180 b0181 b0182 b0183 b0184 b0185 b0186-HS30min,202074-b0174 b0175 b0176 b0177 b0178 b0179 b0180 b0181 b0182 b0183 b0184 b0185-HS60min,202077-b4414 b0169 b0170 b0171 b0172 b0173 b0174 b0175 b0176 b0177 b0178 b0179…	202079	Upstream	forward	202079-UpstreamSense,202073-UpstreamSense,202075-UpstreamSense,202083-UpstreamSense,202076-Upstream Sense Gene,202081-UpstreamSense,202072-UpstreamSense,202082-UpstreamSense,202071-UpstreamSense,202074-UpstreamSense,202066-UpstreamSense
	b1635	1712369-b1635-HS15min,1712371-b1635-HS30min,1712372-b1635-HS60min,1712371-b1635-M-P2h,1712370-b1635-M-P4h	1712342	Upstream	forward	1712342-Upstream Sense Gene
	b2898	3039301-b2898-LB,3039299-b2898-HS15min,3039293-b2898-HS30min,3039288-b2898-HS60min,3039290-b2898-M-P0h,3039299-b2898-M-P2h,3039300-b2898-M-P4h	3039304	Upstream	forward	3039304-UpstreamSense,3039304-Upstream Sense Gene,3039302-Upstream Sense Gene
	b1100	1155990-b1096 b1097 b1098 b1099 b1100-M-P2h	1155975	Upstream	forward	1155975-Upstream Sense Gene
	b2567	2702244-b2563 b2564 b2565 b2566 b2567-HS15min,2702186-b2563 b2564 b2565 b2566 b2567-HS30min,2702243-b2563 b2564 b2565 b2566 b2567-HS60min,2702241-b2563 b2564 b2565 b2566 b2567-M-P0h	2702205	Upstream	reverse	2702205-UpstreamSense
	b2567	2702122-b2563 b2564 b2565 b2566 b2567 b2568 b2569 b2570 b2571 b2572 b2573-LB	2702123	Upstream	reverse	2702123-UpstreamSense
	b3825	4007125-b3825 b3826 b3827-LB,4007123-b3825 b3826 b3827-HS15min,4007193-b3825 b3826 b3827-HS30min,4007125-b3825 b3826 b3827-HS60min,4007123-b3825 b3826 b3827-M-P0h,4007193-b3825 b3826 b3827-M-P2h,4007123-b3825 b3826 b3827-M-P4h	4007160	Upstream	forward	4007160-Upstream Sense Gene
	b0780	815893-b0780-LB,815894-b0780-HS15min,815909-b0780-HS30min,815910-b0780-HS60min,815893-b0780-M-P0h,815894-b0780-M-P2h,815893-b0780-M-P4h	815894	Upstream	reverse	815894-UpstreamSense,815890-Upstream Sense Gene
	b1651	1725819-b1651-HS30min,1725820-b1651-HS60min,1725828-b1651 b1652-M-P2h,1725823-b1649 b1650 b1651 b1652 b1653-LB,1725823-b1649 b1650 b1651 b1652-HS15min,1725825-b1649 b1650 b1651-M-P0h,1725823-b1649 b1650 b1651 b1652-M-P4h	1725838	Upstream	forward	1725838-Upstream Sense Gene
	b1220	1273123-b1220-HS15min	1273172	Upstream	forward	1273172-Upstream Sense Gene
	b1452	1521277-b1452-LB,1521251-b1452-HS15min,1521287-b1452-HS30min,1521286-b1452-M-P0h	1521248	Upstream	forward	1521248-Upstream Sense Gene
	b4058	4271954-b4058-LB,4271956-b4058-HS15min,4271957-b4058-HS30min,4271954-b4058-HS60min,4271956-b4058-M-P0h,4271956-b4058-M-P2h,4271956-b4058-M-P4h	4271956	Upstream	reverse	4271956-UpstreamSense,4271956-Upstream Sense Gene
	b0166	185977-b0163 b0164 b0165 b0166 b0167 b0168-LB,185977-b0163 b0164 b0165 b0166 b0167 b0168-HS15min,185976-b0164 b0165 b0166 b0167 b0168-HS30min,185974-b0166 b0167-HS60min,185977-b0163 b0164 b0165 b0166 b0167 b0168-M-P0h,185977-b0164 b0165 b0166 b0167 b0168-M-P2h,185977-b0163 b0164 b0165 b0166 b0167 b0168-M-P4h	185976	Upstream	reverse	185976-Upstream Sense Gene,185976-UpstreamSense,185977-Upstream Sense Gene
	b2936	3079867-b2936-LB,3079868-b2936-HS15min,3079881-b2936-HS30min,3079880-b2936-HS60min,3079869-b2936-M-P0h,3079857-b2936-M-P2h,3079869-b2936-M-P4h	3079868	Upstream	forward	3079868-Upstream Sense Gene
	b0474	496354-b0474 b0475-LB,496352-b0474 b0475-HS15min,496357-b0474-HS30min,496352-b0474-HS60min,496352-b0474 b0475-M-P0h,496352-b0474 b0475-M-P2h,496352-b0474-M-P4h	496359	Upstream	forward	496359-Upstream Sense Gene
	b3095	3245770-b3094 b3095 b3096 b3097 b3098 b3099 b3100-M-P2h	3245777	Upstream	forward	3245777-Upstream Sense Gene
	b2240	2350472-b2237 b2239 b2240-LB,2350517-b2239 b2240-HS15min,2350491-b2239 b2240-HS30min,2350490-b2239 b2240-HS60min,2350481-b2239 b2240-M-P0h,2350488-b2239 b2240-M-P2h,2350517-b2239 b2240-M-P4h	2350473	Upstream	reverse	2350473-Upstream Sense Gene,2350473-Upstream Sense Gene
	b1223	1277147-b1223-LB,1277155-b1223-HS15min,1277149-b1223-HS30min,1277162-b1223-HS60min,1277151-b1223-M-P0h,1277154-b1223-M-P2h,1277138-b1223-M-P4h	1277155	Upstream	forward	1277155-Upstream Sense Gene
	b3157	3299390-b3154 b3156 b3157-LB,3299389-b3156 b3157-HS15min,3299341-b3156 b3157-HS30min,3299341-b3156 b3157-HS60min,3299342-b3156 b3157-M-P0h,3299341-b3156 b3157-M-P2h,3299341-b3154 b3156 b3157-M-P4h	3299390	Upstream	reverse	3299390-Upstream Sense Gene
	b4293	4516286-b4293-LB,4516271-b4292 b4293-HS30min,4516286-b4292 b4293-M-P0h,4516291-b4292 b4293-M-P2h,4516279-b4292 b4293-M-P4h	4516285	Upstream	reverse	4516285-Upstream Sense Gene
	b1654	1732147-b1654-HS30min,1732159-b1654-HS60min,1732159-b1654-M-P0h,1732159-b1654-M-P2h,1732159-b1654-M-P4h	1732185	Upstream	reverse	1732185-Upstream Sense Gene
	b1654	1732185-b1654-LB	1732213	Upstream	reverse	1732213-Upstream Sense Gene
	b3180	3325779-b3180-LB,3325786-b3180-HS15min,3325801-b3180-HS30min,3325793-b3180-HS60min,3325786-b3180-M-P0h,3325800-b3180-M-P2h,3325783-b3180-M-P4h	3325781	Upstream	forward	3325781-Upstream Sense Gene
	b1334	1397577-b1334-HS30min,1397577-b1334-HS60min,1397577-b1333 b1334-M-P2h,1397577-b1333 b1334 b1335 b1336 b1337 b1338-LB,1397577-b1333 b1334 b1335 b1336 b1337 b1338-HS15min,1397576-b1333 b1334 b1335 b1336-M-P0h	1397576	Upstream	reverse	1397576-UpstreamSense,1397576-Upstream Sense Gene
	b1809	1891357-b1809-LB,1891358-b1809-HS15min,1891357-b1809-HS30min,1891355-b1809-HS60min,1891357-b1809-M-P0h,1891357-b1809-M-P2h,1891358-b1809-M-P4h	1891373	Upstream	forward	1891373-Upstream Sense Gene
	b1004	1066981-b1003 b1004-LB,1066980-b1003 b1004-HS15min,1066979-b1003 b1004-M-P0h,1066980-b1003 b1004-M-P2h,1066980-b1003 b1004-M-P4h	1066981	Upstream	reverse	1066981-Upstream Sense Gene,1066981-UpstreamSense
	b2098	2176804-b2098 b2099 b2100-LB,2176795-b2098 b2099 b2100-HS15min	2176803	Upstream	forward	2176803-Upstream Sense Gene
	b3697	3875005-b3697-M-P0h,3874999-b3697 b3698-M-P2h,3874999-b3697 b3698-M-P4h	3874999	Upstream	reverse	3874999-UpstreamSense,3874999-Upstream Sense Gene,3875000-UpstreamSense,3874998-UpstreamSense
	b4177	4402679-b4167 b4168 b4169 b4170 b4171 b4172 b4173 b4174 b4175 b4176 b4177 b4178 b4179 b4180-LB,4402681-b4167 b4168 b4169 b4170 b4171 b4172 b4173 b4174 b4175 b4176 b4177 b4178 b4179 b4180-HS15min,4402684-b4167 b4168 b4169 b4170 b4171 b4172 b4173 b4174 b4175 b4176 b4177 b4178 b4179 b4180-HS30min,4402682-b4171 b4172 b4173 b4174 b4175 b4176 b4177-HS60min,4402681-b4167 b4168 b4169 b4170 b4171 b4172 b4…	4402701	Upstream	forward	4402701-UpstreamSense
	b3506	3651959-b3506-LB,3651960-b3506-HS15min,3651939-b3506-HS30min,3651954-b3506-HS60min,3651954-b3506-M-P0h,3651957-b3506-M-P2h,3651960-b3506-M-P4h	3651959	Upstream	forward	3651959-UpstreamSense
	b2232	2337558-b2232-LB,2337560-b2232-HS15min,2337559-b2232-HS30min,2337554-b2232-HS60min,2337542-b2232-M-P0h,2337558-b2232-M-P2h,2337559-b2232-M-P4h	2337562	Upstream	forward	2337562-UpstreamSense
	b2785	2913050-b2779 b2780 b2781 b2782 b2783 b2784 b2785-LB,2913051-b2779 b2780 b2781 b2782 b2783 b2784 b2785-HS15min,2913051-b2784 b2785-HS30min,2913024-b2784 b2785-HS60min,2913051-b2782 b2783 b2784 b2785-M-P0h,2913050-b2784 b2785-M-P2h,2913051-b2779 b2780 b2781 b2782 b2783 b2784 b2785-M-P4h	2913066	Upstream	reverse	2913066-Upstream Sense Gene
	b2172	2264231-b2172-LB,2264232-b2172-HS15min,2264235-b2172-HS30min,2264238-b2172-HS60min,2264233-b2172-M-P0h,2264231-b2172-M-P2h,2264253-b2172-M-P4h	2264236	Upstream	forward	2264236-UpstreamSense
	b2592	2732257-b2592 b4609 b2593 b2594-HS30min,2732261-b2592 b4609 b2593 b2594-HS60min,2732256-b2592 b4609 b2593 b2594-M-P2h	2732224	Upstream	reverse	2732224-UpstreamSense,2732219-Upstream Sense Gene,2732227-UpstreamSense,2732229-UpstreamSense,2732226-UpstreamSense
	b1127	1185044-b1127-LB,1185028-b1127-HS15min,1185031-b1127-HS30min,1185044-b1127-HS60min,1185044-b1127-M-P0h,1185027-b1127-M-P2h	1185046	Upstream	forward	1185046-UpstreamSense,1185046-Upstream Sense Gene
	b4200	4423047-b4200 b4201 b4202 b4203-LB,4423047-b4200 b4201 b4202 b4203-HS15min,4423047-b4200 b4201 b4202 b4203-HS30min,4423049-b4200 b4201 b4202 b4203-HS60min,4423048-b4200 b4201 b4202 b4203-M-P0h,4423049-b4200 b4201 b4202 b4203-M-P2h,4423047-b4200 b4201 b4202 b4203-M-P4h	4423048	Upstream	forward	4423048-UpstreamSense,4423048-Upstream Sense Gene
	b2805	2937345-b2805-HS60min,2937341-b2801 b2802 b2803 b2804 b2805-LB,2937389-b2803 b2804 b2805-HS30min,2937388-b2803 b2804 b2805-M-P2h	2937343	Upstream	forward	2937343-Upstream Sense Gene
	b0426	443883-b0426-M-P0h	443882	Upstream	forward	443882-Upstream Sense Gene
	b0680	705282-b0680-LB,705282-b0680-HS15min,705282-b0680-HS30min,705285-b0680-HS60min,705282-b0680-M-P0h,705284-b0680-M-P2h,705282-b0680-M-P4h	705282	Upstream	forward	705282-UpstreamSense,705285-UpstreamSense,705286-UpstreamSense,705284-UpstreamSense,705293-UpstreamSense,705287-UpstreamSense,705283-UpstreamSense,705301-UpstreamSense
	b0812	848180-b0812-LB,848172-b0812-HS15min,848172-b0812-HS30min,848168-b0812-HS60min,848178-b0812-M-P0h,848178-b0812-M-P2h,848173-b0812-M-P4h	848173	Upstream	reverse	848173-UpstreamSense,848172-Upstream Sense Gene
	b0954	1015720-b0954 b0955-LB,1015720-b0954 b0955-HS15min,1015720-b0954 b0955-HS30min,1015719-b0954 b0955-HS60min,1015719-b0954 b0955-M-P2h,1015720-b0954 b0955-M-P4h	1015705	Upstream	reverse	1015705-Upstream Sense Gene
	b2400	2518735-b2400-HS60min	2518727	Upstream	reverse	2518727-Upstream Sense Gene
	b0754	784814-b0754-LB,784814-b0754-HS15min,784815-b0754-HS30min,784814-b0754-HS60min,784814-b0754-M-P0h,784814-b0754-M-P2h,784814-b0754-M-P4h	784813	Upstream	forward	784813-UpstreamSense,784821-UpstreamSense,784814-Upstream Sense Gene,784816-UpstreamSense,784815-UpstreamSense,784822-UpstreamSense,784820-UpstreamSense,784814-UpstreamSense,784831-UpstreamSense,784830-UpstreamSense
	b0336	354103-b0336 b0337-LB,354108-b0336 b0337-HS15min,354136-b0336 b0337-HS30min,354106-b0336 b0337-HS60min,354103-b0336 b0337-M-P0h,354126-b0336 b0337-M-P2h,354109-b0336 b0337-M-P4h	354108	Upstream	forward	354108-Upstream Sense Gene
	b2290	2405531-b2290 b2291-LB,2405531-b2290 b2291-HS15min,2405583-b2290-HS30min,2405534-b2290-HS60min,2405531-b2290 b2291-M-P0h,2405583-b2290 b2291-M-P2h,2405532-b2290 b2291-M-P4h	2405533	Upstream	forward	2405533-Upstream Sense Gene
	b2560	2696613-b2559 b2560-LB,2696606-b2559 b2560-HS15min,2696617-b2559 b2560-HS30min,2696576-b2559 b2560-HS60min,2696618-b2559 b2560-M-P0h,2696585-b2559 b2560-M-P2h,2696610-b2559 b2560-M-P4h	2696615	Upstream	reverse	2696615-Upstream Sense Gene
	b1101	1156989-b1101-HS15min,1156992-b1101-HS60min,1156987-b1101-M-P0h,1156987-b1101-M-P2h,1156992-b4418 b1088 b1089 b1090 b1091 b1092 b1093 b1094 b1095 b1096 b1097 b1098 b1099 b1100 b1101-LB,1156987-b1096 b1097 b1098 b1099 b1100 b1101-M-P4h	1156990	Upstream	forward	1156990-Upstream Sense Gene

## Sheet: consistent TTS
RegulonDB_ID	RegulonDB_TTS	strand	RegulonDB_operon_name	predicted_TTS	sample	predicted_operon
ECK120010826	473525	forward	glnK-amtB	473516	LB	b0450 b0451
ECK120048898	1234921	forward	fadR	1234938	LB	b1187
ECK120035136	3851712	forward	tisB	3851718	LB	tisA b4618
ECK120010822	3955008	forward	ilvLXG_1G_2MEDA	3955020	LB	b3769 b3770 b3771 b3772
ECK120010847	3737593	forward	malS	3737577	LB	b3571
ECK120051405	3774327	forward	mtlADR	3774309	LB	b3599 b3600 b3601
ECK125109867	3348719	forward	arcZ	3348735	LB	b4450
ECK120010876	4637595	forward	creABCD	4637608	LB	b4400
ECK125095211	506511	forward	micM	506524	LB	b4585
ECK120015460	602632	forward	pheP	602631	LB	b0575 b0576
ECK120034434	1447087	forward	feaB	1447098	LB	b1385
ECK120010804	498204	reverse	aes	498149	LB	b0476
ECK120010831	3752964	reverse	aldB	3752917	LB	b3588
ECK120010856	4343673	reverse	dcuB-fumB	4343641	LB	b4122 b4123
ECK125109037	1978150	reverse	otsBA	1978105	LB	b1896 b1897
ECK120010788	360460	both	cynTSX,lacZYA	360427	LB	b0342 b0343
ECK120010840	1956497	reverse	cutC	1956471	LB	b1874 b1875
ECK125122040	1312722	reverse	yciGFE	1312707	LB	b1257 b1258
ECK120027917	134783	reverse	yacC-speED	134747	LB	b0120 b0121 b0122
ECK120014970	4478980	reverse	holC-valS	4478938	LB	b4258 b4259 b4260
ECK120030802	3697952	reverse	ldrD	3697910	LB	b4453
ECK120035137	3851167	reverse	istR-1,istR-2	3851144	LB	b4616 istR-1
ECK125108723	1620898	reverse	mgrR	1620839	LB	b4698 b1535
ECK120010800	3573734	reverse	gntRKU	3573694	LB	b4476 b3437 b3438 b3439 b3440
ECK120010783	1112783	forward	mdoGH	1112792	HS15min	b1048 b1049
ECK120035136	3851712	forward	tisB	3851725	HS15min	tisA b4618
ECK120051403	3774198	forward	mtlADR	3774204	HS15min	b3599 b3600 b3601
ECK120026395	3416199	forward	acrEF	3416202	HS15min	b3266
ECK125095211	506511	forward	micM	506531	HS15min	b4585
ECK120015460	602632	forward	pheP	602647	HS15min	b0573 b0574 b0575 b0576
ECK120010847	3737593	forward	malS	3737574	HS15min	b3571
ECK120010853	496253	forward	htpG	496266	HS15min	b0468 b0469 b0470 b0471 b0472 b0473
ECK120010826	473525	forward	glnK-amtB	473531	HS15min	b0450 b0451
ECK120010876	4637595	forward	creABCD	4637595	HS15min	b4400
ECK125108722	1407273	forward	fnrS	1407292	HS15min	b1342 b4699 fnrS
ECK125109867	3348719	forward	arcZ	3348737	HS15min	b4450
ECK120010866	709357	reverse	fldA-uof-fur	709358	HS15min	b0683 b4637 b0684 b0685 b0686
ECK120051401	2519537	reverse	xapR	2519518	HS15min	b2405
ECK125109869	3813142	reverse	rph-pyrE	3813107	HS15min	b3642 b3643
ECK120035137	3851167	reverse	istR-1,istR-2	3851131	HS15min	b4616 istR-1
ECK120029600	1823150	reverse	spy	1823064	HS15min	b1743
ECK120010782	1158569	reverse	fhuE	1158561	HS15min	b1102
ECK120015461	899948	reverse	artPIQM	899902	HS15min	b0861 b0862 b0863 b0864
ECK120010867	2520742	reverse	xapAB	2520715	HS15min	b2406 b2407
ECK120010802	4547965	reverse	gntP	4547938	HS15min	b4321
ECK120026481	4637595	reverse	arcA	4637542	HS15min	b4401
ECK125108723	1620898	reverse	mgrR	1620835	HS15min	b4698 b1535
ECK120015439	1944878	reverse	nudB-yebC-ruvC	1944821	HS15min	b1863 b1864 b1865 b1866
ECK120010807	3900315	reverse	bglGFB	3900253	HS15min	b3721
ECK120014970	4478980	reverse	holC-valS	4478943	HS15min	b4258 b4259 b4260
ECK120010813	3148598	reverse	exbBD	3148575	HS15min	b3005 b3006 ECK120004121_Phantom
ECK120010869	4187636	forward	rplKAJL-rpoBC	4187655	HS30min	b3980 b3981 b3982 b3983 b3984 b3985 b3986 b3987 b3988
ECK120015444	714465	forward	seqA-pgm	714480	HS30min	b0687 b0688
ECK120034436	3058702	forward	argP	3058715	HS30min	b2916
ECK120034434	1447087	forward	feaB	1447093	HS30min	b1385
ECK120010847	3737593	forward	malS	3737599	HS30min	b3571
ECK125109867	3348719	forward	arcZ	3348732	HS30min	b4450
ECK125095211	506511	forward	micM	506530	HS30min	b4585
ECK120035136	3851712	forward	tisB	3851705	HS30min	tisA b4618
ECK120030673	29272	forward	dapB	29273	HS30min	b0030 b0031
ECK120010876	4637595	forward	creABCD	4637602	HS30min	b4400
ECK120015440	129394	forward	pdhR-aceEF-lpd	129403	HS30min	b0113 b0114 b0115 b0116
ECK120010797	2534402	forward	ptsHI-crr	2534417	HS30min	b2414 b2415 b2416 b2417
ECK120010828	1332898	forward	cysB	1332917	HS30min	b1275
ECK120020522	3405324	forward	accBC	3405323	HS30min	b3255 b3256
ECK120026395	3416199	forward	acrEF	3416189	HS30min	b3266
ECK120010826	473525	forward	glnK-amtB	473528	HS30min	b0450 b0451
ECK120015460	602632	forward	pheP	602631	HS30min	b0572 b0573 b0574 b0575 b0576
ECK120030671	27279	forward	ribF-ileS-lspA-fkpB-ispH	27287	HS30min	b0024 b0025 b0026 b0027 b0028 b0029
ECK120010875	4619682	forward	deoCABD	4619694	HS30min	b4381 b4382 b4383 b4384
ECK120010805	3662984	forward	gadY	3662984	HS30min	b4452
ECK120020527	3408064	forward	yhdT-panF-prmA	3408063	HS30min	b3257 b3258 b3259
ECK120010792	1309870	forward	tonB	1309852	HS30min	b1252
ECK120015454	707201	forward	glnS	707221	HS30min	b0680
ECK120010810	423777	forward	malZ	423779	HS30min	b0403
ECK125109869	3813142	reverse	rph-pyrE	3813112	HS30min	b3642 b3643
ECK120020528	3720333	reverse	glyQS	3720306	HS30min	b3559 b3560 b4553
ECK120014970	4478980	reverse	holC-valS	4478948	HS30min	b4258 b4259 b4260
ECK120035137	3851167	reverse	istR-1,istR-2	3851144	HS30min	b4616 istR-1
ECK120030219	3044167	reverse	gcvTHP	3044154	HS30min	b2903 b2904 b2905
ECK120048899	3097696	reverse	ansB	3097667	HS30min	b2957 b2958 b2959 b2960
ECK120051401	2519537	reverse	xapR	2519530	HS30min	b2405
ECK120026481	4637595	reverse	arcA	4637552	HS30min	b4401
ECK120029600	1823150	reverse	spy	1823064	HS30min	b1743
ECK125108723	1620898	reverse	mgrR	1620835	HS30min	b4698 b1535
ECK120010863	3913553	reverse	atpIBEFHAGDC	3913521	HS30min	b3731 b3732 b3733 b3734 b3735 b3736 b3737 b3738 b3739
ECK120015446	138816	reverse	gcd	138782	HS30min	b0124
ECK120029530	2628955	reverse	guaBA	2628908	HS30min	b2507 b2508
ECK120010827	4336260	reverse	adiA	4336243	HS30min	b4117
ECK120010807	3900315	reverse	bglGFB	3900269	HS30min	b3721
ECK120015170	3375804	reverse	rplM-rpsI	3375767	HS30min	b3230 b3231
ECK120010831	3752964	reverse	aldB	3752918	HS30min	b3588
ECK120010867	2520742	reverse	xapAB	2520718	HS30min	b2406
ECK120015447	2506469	reverse	glk	2506427	HS30min	b2388
ECK120010864	3909853	reverse	glmUS	3909816	HS30min	b3729 b3730
ECK120010832	1260132	reverse	lolB-ispE-prs	1260103	HS30min	b1207 b1208 b1209
ECK120010802	4547965	reverse	gntP	4547951	HS30min	b4321
ECK120015449	4112571	reverse	glpFKX	4112552	HS30min	b3925
ECK125122038	1314432	reverse	trpLEDCBA	1314391	HS30min	b1260 b1261 b1262 b1263 b1264 b1265
ECK120010840	1956497	reverse	cutC	1956461	HS30min	b1874 b1875
ECK120010825	1344992	reverse	rnb	1344947	HS30min	b1286 b1287 b1288 b1289
ECK120027917	134783	reverse	yacC-speED	134745	HS30min	b0120 b0121 b0122
ECK120010868	4375823	reverse	ampC	4375787	HS30min	b4150 b4151 b4152 b4153 b4154
ECK120023928	217051	reverse	proS	217014	HS30min	b0194 b0195 b0196 b0197 b0198 b0199
ECK120015440	129394	forward	pdhR-aceEF-lpd	129381	HS60min	b0113 b0114 b0115 b0116
ECK120033265	3718336	forward	cspA	3718354	HS60min	b3556
ECK120034436	3058702	forward	argP	3058682	HS60min	b2916
ECK120029341	1787534	forward	aroH	1787549	HS60min	b1703 b1704
ECK120015454	707201	forward	glnS	707212	HS60min	b0680
ECK120033127	1896355	forward	sdaA	1896362	HS60min	b1812 b1813 b1814
ECK120010822	3955008	forward	ilvLXG_1G_2MEDA	3955024	HS60min	b3766 b4669 ilvG_1 ilvG_2 b3769 b3770 b3771 b3772
ECK120010875	4619682	forward	deoCABD	4619663	HS60min	b4382 b4383 b4384
ECK120020522	3405324	forward	accBC	3405328	HS60min	b3255 b3256
ECK120015169	2354774	forward	glpABC	2354757	HS60min	b2241 b2242 b2243
ECK125109867	3348719	forward	arcZ	3348716	HS60min	b4450
ECK120010853	496253	forward	htpG	496270	HS60min	b0469 b0470 b0471 b0472 b0473
ECK120010797	2534402	forward	ptsHI-crr	2534417	HS60min	b2414 b2415 b2416 b2417
ECK120010869	4187636	forward	rplKAJL-rpoBC	4187645	HS60min	b3980 b3981 b3982 b3983 b3984 b3985 b3986 b3987 b3988
ECK120015460	602632	forward	pheP	602614	HS60min	b0576
ECK125095211	506511	forward	micM	506519	HS60min	b4585
ECK120010826	473525	forward	glnK-amtB	473509	HS60min	b0450 b0451
ECK120010787	1386325	forward	ycjXF-tyrR	1386336	HS60min	b1323
ECK120010805	3662984	forward	gadY	3662965	HS60min	b4452
ECK120030671	27279	forward	ribF-ileS-lspA-fkpB-ispH	27277	HS60min	b0025 b0026 b0027 b0028 b0029
ECK120015448	2005698	forward	amyA	2005688	HS60min	b1927
ECK125108722	1407273	forward	fnrS	1407286	HS60min	b1342 b4699 fnrS
ECK120035134	3815626	forward	yicC	3815629	HS60min	b3644
ECK120015444	714465	forward	seqA-pgm	714467	HS60min	b0687 b0688
ECK120034957	850232	forward	ompX	850248	HS60min	b0814
ECK125141560	3921755	reverse	asnC-mioC-mnmG-rsmG	3921735	HS60min	b3741
ECK120010802	4547965	reverse	gntP	4547937	HS60min	b4321
ECK120010840	1956497	reverse	cutC	1956479	HS60min	b1874
ECK120030672	185111	reverse	map-glnD-dapD	185074	HS60min	b0166 b0167
ECK120015449	4112571	reverse	glpFKX	4112546	HS60min	b3925
ECK125109037	1978150	reverse	otsBA	1978129	HS60min	b1896 b1897
ECK120010782	1158569	reverse	fhuE	1158542	HS60min	b1102
ECK120051401	2519537	reverse	xapR	2519520	HS60min	b2405
ECK120010857	950489	reverse	focA-pflB	950436	HS60min	b0903 b0904
ECK120015443	3056682	reverse	rpiA	3056647	HS60min	b2914
ECK120020528	3720333	reverse	glyQS	3720309	HS60min	b3559 b3560
ECK120010863	3913553	reverse	atpIBEFHAGDC	3913534	HS60min	b3731 b3732 b3733 b3734 b3735 b3736 b3737 b3738 b3739
ECK120015170	3375804	reverse	rplM-rpsI	3375768	HS60min	b3230 b3231
ECK120010855	1819910	reverse	osmE	1819873	HS60min	b1739
ECK120010807	3900315	reverse	bglGFB	3900272	HS60min	b3721
ECK120051408	1886067	reverse	fadD-sroD	1886031	HS60min	sroD b1805
ECK120026481	4637595	reverse	arcA	4637559	HS60min	b4401
ECK120015439	1944878	reverse	nudB-yebC-ruvC	1944823	HS60min	b1863 b1864 b1865 b1866
ECK125108723	1620898	reverse	mgrR	1620838	HS60min	b4698
ECK120015446	138816	reverse	gcd	138799	HS60min	b0124
ECK120029530	2628955	reverse	guaBA	2628917	HS60min	b2507 b2508
ECK120014970	4478980	reverse	holC-valS	4478952	HS60min	b4258 b4259 b4260
ECK120026315	4597658	reverse	yjjB-dnaTC-yjjA	4597647	HS60min	b4360 b4361 b4362 b4363
ECK120010827	4336260	reverse	adiA	4336226	HS60min	b4117
ECK120010800	3573734	reverse	gntRKU	3573724	HS60min	b4476
ECK120011170	709403	reverse	fldA-uof-fur	709371	HS60min	b0683 b4637 b0684
ECK120010864	3909853	reverse	glmUS	3909843	HS60min	b3729 b3730
ECK120027917	134783	reverse	yacC-speED	134757	HS60min	b0120 b0121
ECK120015462	898888	reverse	artJ	898854	HS60min	b0860
ECK120030802	3697952	reverse	ldrD	3697916	HS60min	b4453
ECK120010836	4275980	both	ryjA,soxR	4275942	HS60min	b4459
ECK120035133	3813851	reverse	rph-pyrE	3813816	HS60min	b3643
ECK120029600	1823150	reverse	spy	1823076	HS60min	b1743
ECK120023928	217051	reverse	proS	217016	HS60min	b0194
ECK120010867	2520742	reverse	xapAB	2520717	HS60min	b2406
ECK120010861	4377010	reverse	frdABCD	4376985	HS60min	b4151 b4152 b4153 b4154
ECK120010825	1344992	reverse	rnb	1344962	HS60min	b1286 b1287 b1288
ECK125135063	3436526	reverse	arfA	3436452	HS60min	b4550 b3292 b3293 b3294 b3295 b3296 b3297 b3298 b3299 b3300 b3301 b3302 b3303 b3304 b3305 b3306 b3307 b3308 b3309 b3310 b3311 b3312 b3313 b3314 b3315 b3316 b3317 b3318 b3319 b3320 b3321 b3322 b3323
ECK120010845	2426070	reverse	cvpA-purF-ubiX	2426036	HS60min	b2311 b2312 b2313
ECK120010795	3268223	reverse	garPLRK-rnpB	3268194	HS60min	b3123
ECK120010786	2820709	reverse	recAX	2820672	HS60min	b2699 b2700
ECK125122040	1312722	reverse	yciGFE	1312686	HS60min	b1257
ECK120010832	1260132	reverse	lolB-ispE-prs	1260111	HS60min	b1207 b1208 b1209
ECK120010872	3809248	reverse	yicR-rpmBG-mutM	3809226	HS60min	b3636 b3637 b3638
ECK120015447	2506469	reverse	glk	2506444	HS60min	b2388
ECK125122038	1314432	reverse	trpLEDCBA	1314421	HS60min	b1260 b1261 b1262 b1263 b1264 b1265
ECK125108944	1842983	reverse	ydjA-selD-topB	1842952	HS60min	b1763 b1764 b1765
ECK120030801	4160187	reverse	trmA	4160159	HS60min	b3965
ECK120034434	1447087	forward	feaB	1447074	M-P0h	b1385
ECK120034957	850232	forward	ompX	850252	M-P0h	b0814
ECK120030673	29272	forward	dapB	29280	M-P0h	b0024 b0025 b0026 b0027 b0028 b0029 b0030 b0031
ECK120010810	423777	forward	malZ	423759	M-P0h	b0403
ECK125108722	1407273	forward	fnrS	1407292	M-P0h	b1342 b4699 fnrS
ECK125108724	1620823	forward	yneM	1620841	M-P0h	b4599
ECK120015454	707201	forward	glnS	707221	M-P0h	b0679 b0680
ECK120010869	4187636	forward	rplKAJL-rpoBC	4187655	M-P0h	b3980 b3981 b3982 b3983 b3984 b3985 b3986 b3987 b3988
ECK120010875	4619682	forward	deoCABD	4619702	M-P0h	b4381 b4382 b4383 b4384
ECK125109867	3348719	forward	arcZ	3348723	M-P0h	b4450
ECK125095211	506511	forward	micM	506528	M-P0h	b4585
ECK120010853	496253	forward	htpG	496270	M-P0h	b0468 b0469 b0470 b0471 b0472 b0473
ECK120010805	3662984	forward	gadY	3663001	M-P0h	b4452
ECK120034948	4374754	forward	ecnAB	4374772	M-P0h	b4147 b4410 b4411
ECK120010848	3737643	forward	malS	3737638	M-P0h	b3571
ECK120048898	1234921	forward	fadR	1234938	M-P0h	b1187
ECK120035138	2165224	forward	cyaR	2165244	M-P0h	b2081 b4438
ECK120035136	3851712	forward	tisB	3851720	M-P0h	tisA b4618
ECK120026395	3416199	forward	acrEF	3416186	M-P0h	b3266
ECK120010826	473525	forward	glnK-amtB	473529	M-P0h	b0450 b0451
ECK120010801	1669744	forward	asr	1669728	M-P0h	b1597
ECK120015460	602632	forward	pheP	602630	M-P0h	b0573 b0574 b0575 b0576
ECK120015446	138816	reverse	gcd	138789	M-P0h	b0124
ECK125109869	3813142	reverse	rph-pyrE	3813120	M-P0h	b3642 b3643
ECK120010836	4275980	both	ryjA,soxR	4275940	M-P0h	b4459
ECK120010791	4240578	reverse	malEFG	4240544	M-P0h	b4032 b4033 b4034
ECK120010782	1158569	reverse	fhuE	1158550	M-P0h	b1102
ECK120014970	4478980	reverse	holC-valS	4478949	M-P0h	b4258 b4259 b4260
ECK120030221	1643073	reverse	relBE-hokD	1643048	M-P0h	b1562 b1563 b1564
ECK120010808	3904657	reverse	bglGFB	3904601	M-P0h	b3724 b3725 b3726 b3727 b3728 b3729 b3730
ECK120030802	3697952	reverse	ldrD	3697911	M-P0h	b4453
ECK120010812	3662958	reverse	gadAXW	3662940	M-P0h	b3516
ECK125108723	1620898	reverse	mgrR	1620843	M-P0h	b4698 b1535
ECK120015461	899948	reverse	artPIQM	899907	M-P0h	b0861 b0862 b0863 b0864
ECK120010795	3268223	reverse	garPLRK-rnpB	3268192	M-P0h	b3123 b3124 b3125 b3126 b3127
ECK120015170	3375804	reverse	rplM-rpsI	3375760	M-P0h	b3230 b3231 b3232
ECK120035137	3851167	reverse	istR-1,istR-2	3851137	M-P0h	b4616 istR-1
ECK120010804	498204	reverse	aes	498184	M-P0h	b0476
ECK125122040	1312722	reverse	yciGFE	1312700	M-P0h	b1257 b1258
ECK120020528	3720333	reverse	glyQS	3720298	M-P0h	b3559 b3560 b4553
ECK120010856	4343673	reverse	dcuB-fumB	4343648	M-P0h	b4122 b4123
ECK120027917	134783	reverse	yacC-speED	134742	M-P0h	b0120 b0121 b0122
ECK120010866	709357	reverse	fldA-uof-fur	709341	M-P0h	b0683 b4637 b0684 b0685 b0686
ECK120029600	1823150	reverse	spy	1823066	M-P0h	b1743
ECK120010800	3573734	reverse	gntRKU	3573714	M-P0h	b4476 b3437 b3438 b3439 b3440
ECK120035134	3815626	forward	yicC	3815643	M-P2h	b3644
ECK125095211	506511	forward	micM	506527	M-P2h	b4585
ECK120015440	129394	forward	pdhR-aceEF-lpd	129407	M-P2h	b0113 b0114 b0115 b0116
ECK120035136	3851712	forward	tisB	3851699	M-P2h	tisA b4618
ECK120010828	1332898	forward	cysB	1332916	M-P2h	b1275
ECK120010875	4619682	forward	deoCABD	4619694	M-P2h	b4381 b4382 b4383 b4384
ECK120010826	473525	forward	glnK-amtB	473516	M-P2h	b0450 b0451
ECK120026395	3416199	forward	acrEF	3416189	M-P2h	b3266
ECK120010847	3737593	forward	malS	3737596	M-P2h	b3571
ECK120020522	3405324	forward	accBC	3405329	M-P2h	b3255 b3256
ECK120015460	602632	forward	pheP	602623	M-P2h	b0576
ECK120010797	2534402	forward	ptsHI-crr	2534417	M-P2h	b2414 b2415 b2416 b2417
ECK125109867	3348719	forward	arcZ	3348717	M-P2h	b4450
ECK120033127	1896355	forward	sdaA	1896338	M-P2h	b1812 b1813 b1814
ECK120034434	1447087	forward	feaB	1447092	M-P2h	b1385
ECK120029531	4266363	forward	tyrB	4266374	M-P2h	b4052 b4053 b4054
ECK120015445	1066080	forward	agp	1066088	M-P2h	b1002
ECK120034948	4374754	forward	ecnAB	4374770	M-P2h	b4411
ECK120010876	4637595	forward	creABCD	4637601	M-P2h	b4400
ECK120030673	29272	forward	dapB	29275	M-P2h	b0024 b0025 b0026 b0027 b0028 b0029 b0030 b0031
ECK125109037	1978150	reverse	otsBA	1978106	M-P2h	b1896 b1897
ECK120010863	3913553	reverse	atpIBEFHAGDC	3913518	M-P2h	b3731 b3732 b3733 b3734 b3735 b3736 b3737 b3738 b3739 b3740 b3741
ECK120010782	1158569	reverse	fhuE	1158537	M-P2h	b1102
ECK120029600	1823150	reverse	spy	1823065	M-P2h	b1743
ECK120020528	3720333	reverse	glyQS	3720302	M-P2h	b3559 b3560
ECK120016882	20784	reverse	rpsT	20763	M-P2h	b0023
ECK125122038	1314432	reverse	trpLEDCBA	1314388	M-P2h	b1260 b1261 b1262 b1263 b1264 b1265
ECK120015461	899948	reverse	artPIQM	899919	M-P2h	b0861 b0862 b0863 b0864
ECK120010866	709357	reverse	fldA-uof-fur	709361	M-P2h	b0683 b4637 b0684 b0685 b0686
ECK125109868	3661594	reverse	gadAXW	3661576	M-P2h	b3515 b3516
ECK120051401	2519537	reverse	xapR	2519501	M-P2h	b2405
ECK120010856	4343673	reverse	dcuB-fumB	4343642	M-P2h	b4122 b4123
ECK120026481	4637595	reverse	arcA	4637558	M-P2h	b4401
ECK120035133	3813851	reverse	rph-pyrE	3813818	M-P2h	b3643
ECK120010840	1956497	reverse	cutC	1956455	M-P2h	b1874 b1875
ECK120014970	4478980	reverse	holC-valS	4478949	M-P2h	b4258 b4259 b4260
ECK120010807	3900315	reverse	bglGFB	3900271	M-P2h	b3721
ECK120030802	3697952	reverse	ldrD	3697921	M-P2h	b4453
ECK120010827	4336260	reverse	adiA	4336242	M-P2h	b4117
ECK120029530	2628955	reverse	guaBA	2628908	M-P2h	b2507 b2508
ECK120010836	4275980	both	ryjA,soxR	4275931	M-P2h	b4459
ECK120027917	134783	reverse	yacC-speED	134749	M-P2h	b0120 b0121 b0122
ECK120010791	4240578	reverse	malEFG	4240548	M-P2h	b4032 b4033 b4034
ECK120010867	2520742	reverse	xapAB	2520716	M-P2h	b2406
ECK120010815	1566954	reverse	gadBC	1566930	M-P2h	b1492 b1493
ECK120010795	3268223	reverse	garPLRK-rnpB	3268199	M-P2h	b3123 b3124 b3125 b3126 b3127
ECK125122040	1312722	reverse	yciGFE	1312678	M-P2h	b1257 b1258 b1259
ECK125140846	1561325	reverse	dosCP	1561312	M-P2h	b1489 b1490
ECK125108723	1620898	reverse	mgrR	1620845	M-P2h	b4698 b1535
ECK120010798	3903710	reverse	bglGFB	3903657	M-P2h	b3723 b3724 b3725 b3726 b3727 b3728 b3729 b3730
ECK120034434	1447087	forward	feaB	1447084	M-P4h	b1385
ECK120015454	707201	forward	glnS	707217	M-P4h	b0680
ECK120048898	1234921	forward	fadR	1234915	M-P4h	b1187
ECK120020522	3405324	forward	accBC	3405338	M-P4h	b3255 b3256
ECK125108724	1620823	forward	yneM	1620842	M-P4h	b1534 b4599
ECK120015460	602632	forward	pheP	602631	M-P4h	b0572 b0573 b0574 b0575 b0576
ECK120035136	3851712	forward	tisB	3851716	M-P4h	tisA b4618
ECK120010847	3737593	forward	malS	3737591	M-P4h	b3571
ECK125109867	3348719	forward	arcZ	3348727	M-P4h	b4450
ECK120020527	3408064	forward	yhdT-panF-prmA	3408055	M-P4h	b3257 b3258 b3259
ECK120015440	129394	forward	pdhR-aceEF-lpd	129405	M-P4h	b0113 b0114 b0115 b0116
ECK120010875	4619682	forward	deoCABD	4619696	M-P4h	b4381 b4382 b4383 b4384
ECK120026395	3416199	forward	acrEF	3416200	M-P4h	b3265 b3266
ECK120010863	3913553	reverse	atpIBEFHAGDC	3913515	M-P4h	b3731 b3732 b3733 b3734 b3735 b3736 b3737 b3738 b3739
ECK120010804	498204	reverse	aes	498171	M-P4h	b0476
ECK120016882	20784	reverse	rpsT	20752	M-P4h	b0023
ECK120010802	4547965	reverse	gntP	4547962	M-P4h	b4321
ECK125140846	1561325	reverse	dosCP	1561315	M-P4h	b1489 b1490
ECK120010791	4240578	reverse	malEFG	4240546	M-P4h	b4032
ECK120010867	2520742	reverse	xapAB	2520704	M-P4h	b2406
ECK125122040	1312722	reverse	yciGFE	1312672	M-P4h	b1257 b1258 b1259
ECK120010855	1819910	reverse	osmE	1819870	M-P4h	b1739
ECK120010782	1158569	reverse	fhuE	1158559	M-P4h	b1102
ECK120035137	3851167	reverse	istR-1,istR-2	3851130	M-P4h	b4616 istR-1
ECK120010816	3557853	reverse	glpEGR	3557768	M-P4h	b3423 b3424 b3425
ECK120010798	3903710	reverse	bglGFB	3903673	M-P4h	b3723 b3724 b3725 b3726 b3727 b3728
ECK120015461	899948	reverse	artPIQM	899912	M-P4h	b0861 b0862 b0863 b0864
ECK120029600	1823150	reverse	spy	1823066	M-P4h	b1743
ECK120026481	4637595	reverse	arcA	4637546	M-P4h	b4401
ECK120010856	4343673	reverse	dcuB-fumB	4343642	M-P4h	b4122 b4123
ECK120020528	3720333	reverse	glyQS	3720296	M-P4h	b3559 b3560
ECK120030802	3697952	reverse	ldrD	3697918	M-P4h	b4453
ECK120010866	709357	reverse	fldA-uof-fur	709350	M-P4h	b0683 b4637 b0684 b0685 b0686
ECK120051401	2519537	reverse	xapR	2519513	M-P4h	b2405
ECK125108723	1620898	reverse	mgrR	1620843	M-P4h	b4698 b1535
ECK120010800	3573734	reverse	gntRKU	3573697	M-P4h	b4476 b3437 b3438 b3439 b3440
ECK120010854	1909703	reverse	htpX	1909659	M-P4h	b1829 b1830 b1831 b1832

## Sheet: Sheet1
TSS Associated Gene	Predicted TSS (TSS-associated operon-sample)	Known_TSS	known_TSS_type	strand	Known TSS Group ( Distance <=10nt)
