# Supplementary material for: Directional RNA-seq reveals highly complex condition-dependent transcriptomes in E. coli K12 through accurate full-length transcripts assembling
Source: BMC Genomics. 2013 Jul 30;14:520. doi: 10.1186/1471-2164-14-520 (PMC3734233; doi:10.1186/1471-2164-14-520)
Supplement: Additional file 6 — The predicted TSSs that is not confirmed or annotated in RegulonDB. [file 1471-2164-14-520-S6.xlsx]

## Sheet: multiple-appearance
TSS-associated gene	Predicted TSS (TSS-associated operon-sample)	Strand
b2014	2085242-b2014 b4678-HS60min,2085253-b2014 b4678-HS30min,2085257-b2014 b4678 b2015 b2016 b4539 b2017-LB,2085252-b2014 b4678 b2015 b2016 b4539 b2017-HS15min	reverse
b3410	3540784-b3410-HS60min,3540785-b3410-M-P2h	forward
b2060	2133629-b2060-LB,2133626-b2060-M-P0h,2133644-b2060-M-P2h,2133658-b2060-HS30min	reverse
b0092	102171-b0081 b0082 b0083 b0084 b0085 b0086 b0087 b0088 b0089 b0090 b0091 b0092 b0093 b0094 b0095 b0096 b0097 b0098-M-P2h,102176-b0081 b0082 b0083 b0084 b0085 b0086 b0087 b0088 b0089 b0090 b0091 b0092 b0093 b0094 b0095 b0096 b0097 b0098-HS30min,102199-b0090 b0091 b0092 b0093 b0094 b0095 b0096-HS60min	forward
b0277	292169-b0277-M-P4h,292175-b0277-HS15min,292205-b0277-LB,292206-b0277-M-P2h,292210-b0277-HS60min	reverse
b0277	292098-b0277-HS30min,292081-b0277-M-P0h	reverse
b3153	3297021-b3153-HS15min,3297074-b3153-HS30min,3297011-b3153-M-P0h,3297026-b3153-M-P2h,3297072-b3153-HS60min,3297004-b3153-M-P4h,3297027-b3153-LB	forward
b1156	1208098-b1156-LB,1208085-b1156-M-P0h	reverse
b0588	619418-b0588-HS30min,619386-b0588-HS60min,619393-b0588-M-P2h	reverse
b1760	1840195-b1760-M-P4h,1840186-b1760-LB,1840193-b1760-HS15min,1840186-b1760-HS30min,1840177-b1760-HS60min,1840184-b1760-M-P0h	reverse
b0045	45794-b0045 b0046 b0047-HS30min,45807-b0045-LB,45762-b0045-M-P2h,45800-b0045-M-P0h,45771-b0045-M-P4h	forward
b4333	4561785-b4333-HS60min,4561790-b4333-M-P0h,4561785-b4332 b4333-HS30min	reverse
b3252	3401373-b3250 b3251 b3252-HS30min,3401373-b3250 b3251 b3252-M-P2h,3401375-b3250 b3251 b3252-HS60min,3401372-b4472 b3247 b3248 b3249 b3250 b3251 b3252-LB	reverse
b3252	3401443-b4472 b3247 b3248 b3249 b3250 b3251 b3252-HS15min,3401441-b4472 b3247 b3248 b3249 b3250 b3251 b3252-M-P4h,3401443-b4472 b3247 b3248 b3249 b3250 b3251 b3252-M-P0h	reverse
b0109	118684-b0109-M-P0h,118684-b0109-HS60min,118684-b0109-HS30min,118684-b0109-LB,118684-b0109-M-P2h,118684-b0109-M-P4h,118684-b0109-HS15min	reverse
b2922	3066145-b2922-HS60min,3066148-b2921 b2922 b2923-M-P0h	reverse
b3596	3766169-b3596-HS30min,3766178-b3596-HS60min	forward
b3596	3766533-b3596-HS15min,3766542-b3596-M-P0h	forward
b3715	3894804-b3715 b3716 b3717-HS30min,3894791-b3715 b3716 b3717-M-P2h	forward
b3715	3894703-b3715 b3716-HS60min,3894696-b3715 b3716 b3717-M-P0h,3894640-b3715 b3716 b3717-M-P4h,3894697-b3715 b3716 b3717-HS15min,3894682-b3715 b3716 b3717-LB	forward
b2302	2418612-b2302 b2303 b2304-HS60min,2418610-b2302 b2303 b2304-M-P4h,2418610-b2302 b2303 b2304-M-P2h,2418621-b2302 b2303 b2304-HS30min,2418632-b2302 b2303 b2304-HS15min,2418612-b2302 b2303 b2304-M-P0h,2418610-b2302-LB	forward
b3449	3586316-b3449 b3450 b3451 b3452-LB,3586315-b3449 b3450 b3451 b3452-HS60min	reverse
b1135	1194171-b1131 b1132 b1133 b1134 b1135-M-P0h,1194173-b1131 b1132 b1133 b1134 b1135-M-P4h,1194172-b1131 b1132 b1133 b1134 b1135-HS15min,1194172-b1128 b1129 b1130 b1131 b1132 b1133 b1134 b1135-LB,1194171-b1131 b1132 b1133 b1134 b1135-M-P2h,1194178-b1131 b1132 b1133 b1134 b1135-HS30min,1194171-b1131 b1132 b1133 b1134 b1135-HS60min	reverse
b0068	75484-b0066 b0067 b0068-HS60min,75469-b0066 b0067 b0068-M-P0h	reverse
yifN	3958468-b3776 yifN-HS60min,3958471-b3776 yifN-M-P0h,3958514-b3775 b3776 yifN-M-P2h,3958449-b3775 b3776 yifN-LB,3958494-b3775 b3776 yifN-M-P4h,3958452-b3776 yifN-HS30min	reverse
b0154	174989-b0154-M-P2h,174990-b0154-M-P0h,174992-b0154-M-P4h,174990-b0154-HS15min,174990-b0154-LB	reverse
b0154	174920-b0154-HS30min,174901-b0154-HS60min	reverse
b4146	4373721-b4146-HS30min,4373722-b4146-M-P0h,4373722-b4146-HS60min,4373722-b4146-LB,4373723-b4146-M-P2h,4373722-b4146-HS15min	reverse
b3628	3802203-b3625 b3626 b3627 b3628 b3629 b3630 b3631 b3632-HS15min,3802191-b3628 b3629 b3630 b3631 b3632-HS30min	reverse
b1734	1816543-b1733 b1734-M-P2h,1816537-b1733 b1734-HS30min,1816541-b1733 b1734-M-P4h,1816573-b1733 b1734-HS15min	reverse
b2018	2087984-b2018 b2019 b2020 b2021 b2022 b2023 b2024 b2025 b2026-M-P4h,2087992-b2018 b2019 b2020 b2021 b2022 b2023 b2024 b2025 b2026-M-P2h,2087984-b2018 b2019 b2020 b2021 b2022 b2023 b2024 b2025 b2026-M-P0h,2087999-b2018 b2019 b2020 b2021 b2022 b2023 b2024 b2025 b2026-HS30min,2088000-b2018-HS60min,2087984-b2018 b2019 b2020 b2021 b2022 b2023 b2024 b2025 b2026-LB,2087983-b2018 b2019 b2020 b2021 b2022 …	forward
sroG	3182745-b3041 sroG-LB,3182733-b3041 sroG-HS60min,3182745-b3041 sroG-M-P0h,3182743-b3041 sroG-HS30min,3182745-b3041 sroG-M-P4h,3182745-b3041 sroG-HS15min,3182745-b3041 sroG-M-P2h	reverse
b4612	3582434-b4612-M-P2h,3582461-b4612-M-P0h,3582445-b4612-HS30min,3582461-b4612-HS60min,3582387-b4612-M-P4h	forward
b4306	4531186-b4306-HS15min,4531169-b4306-HS60min,4531196-b4306-M-P0h,4531221-b4306-M-P4h,4531181-b4306-HS30min	reverse
b2045	2116456-b2045-LB,2116488-b2045-HS60min,2116441-b2045-HS15min,2116410-wbbL_1 b2032 b2033 b2034 b2035 b2036 b2037 b2038 b2039 b2040 b2041 b2042 b2043 b2044 b2045-M-P0h	reverse
b1252	1308927-b1252-M-P2h,1308935-b1252-HS15min,1308889-b1252-M-P4h	forward
b0394	409277-b0394-M-P4h,409282-b0394-M-P2h,409277-b0394-M-P0h,409281-b0394-HS30min	forward
b0394	409342-b0394-LB,409358-b0394-HS60min,409343-b0394-HS15min	forward
b0410	429848-b0410-HS30min,429799-b0410-M-P2h,429804-b0410-M-P0h,429863-b0410-HS60min,429828-b0405 b0406 b0407 b0408 b0409 b0410-HS15min	forward
b2628	2763499-b2627 b2628-HS15min,2763484-b2627 b2628-M-P0h,2763503-b2627 b2628-M-P2h,2763486-b2627 b2628 b2629-M-P4h,2763486-b2627 b2628-LB	reverse
b2628	2763320-b2627 b2628-HS30min,2763320-b2627 b2628-HS60min	reverse
b3106	3252314-b3106 b3107-M-P2h,3252318-b3106 b3107-M-P0h,3252313-b3106 b3107-M-P4h,3252320-b3106-HS60min,3252318-b3106 b3107-LB,3252314-b3106 b3107-HS30min,3252294-b3106 b3107-HS15min	forward
b1801	1881267-b1801-HS60min,1881248-b1801-M-P2h	forward
b1801	1881165-b1801 b1802 b1803-LB,1881178-b1801-HS30min,1881177-b1801-HS15min	forward
b1389	1453028-b1389 b1390-HS15min,1453055-b1389-M-P4h	forward
b1389	1452923-b1389 b1390 b1391-HS60min,1452921-b1389 b1390 b1391 b1392 b1393 b1394-M-P2h,1452900-b1389 b1390-HS30min	forward
b4041	4254621-b4041-M-P0h,4254656-b4041-M-P4h	reverse
b4041	4254524-b4041-LB,4254500-b4041-HS60min,4254500-b4041-M-P2h,4254498-b4041-HS15min,4254501-b4041-HS30min	reverse
b3259	3407081-b3257 b3258 b3259-HS30min,3407081-b3257 b3258 b3259-HS60min	forward
b2903	3047077-b2903 b2904 b2905-M-P2h,3047077-b2903-HS60min,3047096-b2903-HS30min	reverse
b1337	1401190-b1337-HS60min,1401170-b1337-M-P0h	reverse
b1337	1401247-b1337-HS30min,1401275-b1337-M-P2h	reverse
b0899	946439-b0899-HS30min,946432-b0899-M-P4h,946405-b0899-LB,946448-b0899-M-P0h,946436-b0899-HS60min,946404-b0899-M-P2h	forward
b3118	3265121-b4471 b3113 b3114 b3115 b3116 b3117 b3118-LB,3265118-b3118-HS60min,3265119-b3118-HS15min,3265120-b4471 b3113 b3114 b3115 b3116 b3117 b3118-M-P4h,3265112-b3118-HS30min,3265118-b3118-M-P2h,3265120-b4471 b3113 b3114 b3115 b3116 b3117 b3118-M-P0h	reverse
b2022	2091424-b2018 b2019 b2020 b2021 b2022 b2023 b2024 b2025 b2026-HS30min,2091387-b2021 b2022 b2023 b2024 b2025 b2026-HS60min	forward
b2493	2613909-b2493-HS60min,2613943-b2493-M-P0h,2613926-b2493-HS30min,2613944-b2493-LB,2613947-b2493-HS15min,2613944-b2493-M-P4h,2613906-b2493-M-P2h	reverse
b3800	3980937-b3800-LB,3980996-b3800-M-P2h,3981020-b3800-M-P4h,3980939-b3800-HS15min,3980941-b3800-HS30min,3980956-b3800-M-P0h,3981044-b3800-HS60min	forward
b4520	1218175-b4520-HS30min,1218172-b4520-M-P2h,1218171-b4520-LB,1218177-b4520-M-P0h,1218178-b4520-HS15min,1218173-b4520-HS60min,1218183-b4520-M-P4h	forward
b0947	1006846-b0947-LB,1006865-b0947-M-P0h,1006863-b0947-M-P2h,1006845-b0947-HS15min,1006845-b0947-M-P4h,1006844-b0947-HS30min	reverse
b0532	559582-b0532-LB,559545-b0532-HS30min	forward
b0374	392189-b0374-HS15min,392233-b0374-M-P0h,392206-b0374 b0375-LB,392246-b0374-HS60min,392229-b0374 b0375-M-P4h,392219-b0374-HS30min,392228-b0374-M-P2h	forward
b2859	2994337-b2859-HS30min,2994334-b2859-HS60min	reverse
b2448	2561593-b2448 b2449-HS60min,2561585-b2448 b2449-HS30min,2561589-b2448 b2449 b2450-M-P0h,2561594-b2448 b2449-M-P2h,2561591-b2448 b2449-M-P4h,2561575-b2448 b2449-HS15min,2561596-b2448 b2449-LB	forward
b4225	4446514-b4224 b4225-HS30min,4446514-b4224 b4225-M-P2h,4446514-b4224 b4225-HS60min	forward
b3876	4063775-b3876-HS30min,4063731-b3876-HS60min,4063786-b3876-M-P2h,4063695-b3876-M-P0h	reverse
b3110	3255953-b4470 b3110-M-P0h,3255980-b3110-HS30min,3256064-b4470 b3110-M-P4h,3256005-b3110-HS60min,3256054-b4470 b3110-LB,3256001-b4470 b3110-HS15min,3255974-b4470 b3110-M-P2h	reverse
b3548	3710975-b3548-M-P0h,3710957-b3548-M-P4h,3710968-b3548-HS30min,3710982-b3548-LB,3711002-b3548-M-P2h,3710964-b3548-HS15min	reverse
b3535	3694385-b3527 b3528 b3529 b3530 b3531 b3532 b3533 b3534 b3535-LB,3694384-b3529 b3530 b3531 b3532 b3533 b3534 b3535-HS15min	reverse
b0579	605117-b0578 b0579 b0580-M-P0h,605113-b0579-HS60min,605140-b0577 b0578 b0579-M-P2h,605130-b0577 b0578 b0579 b0580 b0581-HS15min,605133-b0577 b0578 b0579 b0580 b0581-M-P4h	reverse
b1160	1211026-b1160-HS30min,1211046-b1160-M-P4h	reverse
b2346	2463210-b2346-HS15min,2463210-b2346-LB,2463237-b2346-M-P4h	reverse
b1520	1607075-b1520-HS15min,1607077-b1520-M-P0h,1607066-b1520-M-P2h,1607054-b1520-HS30min,1607093-b1520-LB,1607077-b1520-M-P4h,1607045-b1520-HS60min	reverse
b3170	3316213-b3162 b4685 b3163 b3164 b3165 b3166 b3167 b3168 b3169 b3170-M-P4h,3316215-b3162 b4685 b3163 b3164 b3165 b3166 b3167 b3168 b3169 b3170-M-P0h,3316224-b3162 b4685 b3163 b3164 b3165 b3166 b3167 b3168 b3169 b3170-LB,3316211-b3161 b3162 b4685 b3163 b3164 b3165 b3166 b3167 b3168 b3169 b3170-HS15min,3316214-b3162 b4685 b3163 b3164 b3165 b3166 b3167 b3168 b3169 b3170-M-P2h,3316210-b3162 b4685 b316…	reverse
b0596	627904-b0596 b0597-HS30min,627954-b0596 b0597-HS60min,627887-b0596 b0597-M-P2h	forward
b0489	515046-b0488 b0489-HS60min,515047-b0488 b0489-HS30min,515046-b0488 b0489-LB,515048-b0488 b0489-M-P2h,515048-b0488 b0489-M-P4h,515048-b0488 b0489-HS15min,515047-b0488 b0489-M-P0h	reverse
b2085	2166372-yegZ ECK120003706_Phantom b2085-M-P4h,2166379-yegZ ECK120003706_Phantom b2085-LB,2166371-yegZ ECK120003706_Phantom b2085-HS60min,2166374-yegZ ECK120003706_Phantom b2085-HS30min,2166374-b2082 yegZ ECK120003706_Phantom b2085-M-P0h,2166372-yegZ ECK120003706_Phantom b2085-M-P2h,2166379-b2082 yegZ ECK120003706_Phantom b2085-HS15min	reverse
b1504	1586751-b1504-HS15min,1586758-b1504-HS60min	reverse
b3161	3303887-b3161-HS30min,3303888-b3161-M-P2h,3303887-b3161-M-P4h,3303882-b3161 b3162 b4685 b3163 b3164 b3165 b3166 b3167 b3168 b3169 b3170-HS15min,3303886-b3161-LB,3303887-b3161-HS60min,3303882-b3161-M-P0h	reverse
b2191	2286922-b2191-HS15min,2286917-b2191-HS30min,2286922-b2191-LB	forward
b1832	1914240-b1829 b1830 b1831 b1832-M-P4h,1914202-b1830 b1831 b1832-HS60min,1914206-b1830 b1831 b1832-HS30min,1914234-b1829 b1830 b1831 b1832-HS15min,1914244-b1829 b1830 b1831 b1832-M-P0h,1914245-b1829 b1830 b1831 b1832-LB,1914226-b1830 b1831 b1832-M-P2h	reverse
b2454	2568192-b2454-HS60min,2568178-b2454-M-P2h	reverse
b2454	2568275-b2454-LB,2568248-b2454-HS30min,2568271-b2454-M-P0h	reverse
b2561	2696738-b2561 b2562-HS60min,2696730-b2561 b2562-HS15min,2696729-b2561 b2562-M-P4h,2696760-b2561 b2562-M-P2h,2696762-b2561 b2562-HS30min,2696730-b2561 b2562-M-P0h,2696729-b2561 b2562-LB	forward
b3232	3378081-b3230 b3231 b3232-M-P4h,3378079-b3232-HS60min,3378097-b3232-HS30min,3378123-b3230 b3231 b3232-LB,3378081-b3230 b3231 b3232-HS15min,3378102-b3230 b3231 b3232-M-P2h,3378081-b3230 b3231 b3232-M-P0h	reverse
b1974	2040449-b1974-LB,2040357-b1974-M-P4h,2040421-b1974-HS30min,2040370-b1974-M-P0h,2040354-b1974-HS15min,2040489-b1974-HS60min,2040371-b1974-M-P2h	forward
b4227	4447977-b4227 b4485 b4230 b4231-LB,4447972-b4227-HS15min,4447956-b4227-HS60min,4447962-b4227 b4485 b4230 b4231-M-P4h,4447966-b4227 b4485-M-P0h,4447965-b4227-HS30min,4447985-b4227 b4485 b4230 b4231-M-P2h	forward
b0221	243345-b0221-HS15min,243308-b0221-HS30min,243293-b0221-M-P2h,243332-b0221-HS60min,243350-b0221-M-P0h,243327-b0221-LB	reverse
b1463	1532055-b1463-HS30min,1532026-b1463-HS60min,1532025-b1463-M-P4h,1532031-b1463-HS15min,1532021-b1463-M-P0h,1532011-b1463-LB,1532021-b1463-M-P2h	forward
b0566	586230-b0566-M-P0h,586201-b0566-HS30min,586164-b0566-LB,586164-b0566-M-P2h,586203-b0566-HS15min	reverse
b2321	2435932-b2321-M-P0h,2435943-b2321-HS60min,2435903-b2321-M-P2h,2435930-b2321-HS15min,2435932-b2321-M-P4h,2435931-b2321-LB,2435943-b2321-HS30min	forward
b2276	2389533-b2276 b2277 b2278 b2279 b2280 b2281 b2282 b2283 b2284 b2285 b2286 b2287 b2288-HS30min,2389533-b2276 b2277 b2278 b2279 b2280 b2281-HS60min	reverse
b2155	2244676-b2155-M-P4h,2244658-b2155-M-P2h,2244582-b2155-HS60min,2244613-b2155-HS30min	reverse
b1922	1999842-b1922-HS60min,1999846-b1917 b1918 b1919 b1920 b1921 b1922-M-P0h,1999829-b1917 b1918 b1919 b1920 b1921 b1922-HS15min,1999845-b1917 b1918 b1919 b1920 b1921 b1922-M-P4h,1999846-b1917 b1918 b1919 b1920 b1921 b1922-M-P2h,1999848-b1916 b1917 b1918 b1919 b1920 b1921 b1922-LB,1999846-b1917 b1918 b1919 b1920 b1921 b1922-HS30min	reverse
b2389	2507489-b2389-M-P0h,2507481-b2389 b2390-M-P4h	forward
b2389	2507635-b2389-HS30min,2507635-b2389 b2390-M-P2h,2507605-b2389 b2390-HS15min,2507637-b2389-HS60min	forward
b0262	278035-b0262-M-P2h,278020-b0262-M-P4h,278003-b0262-HS15min,278023-b0262-M-P0h,278032-b0262-HS60min	reverse
b2450	2562524-b2450-HS60min,2562513-b2450-M-P4h,2562512-b2450-LB,2562508-b2450-HS15min,2562515-b2450-M-P2h,2562515-b2450-HS30min	forward
b3900	4090834-b3900-M-P4h,4090875-b3900-M-P0h,4090878-b3900-HS15min	reverse
b3866	4049325-b3866 b3867-LB,4049326-b3866 b3867-HS60min,4049325-b3866 b3867-HS30min,4049324-b3866 b3867-HS15min	forward
b1484	1556946-b1483 b1484-M-P0h,1556966-b1484-HS60min,1557011-b1483 b1484-LB,1557035-b1484-HS30min	reverse
b0291	308382-b0288 b0289 b0290 b0291-HS15min,308377-b0289 b0290 b0291-HS30min	reverse
b4428	1490234-b4428 b1420-LB,1490220-b4428 b1420-HS15min	reverse
b4428	1490098-b4428 b1420-HS60min,1490106-b4428 b1420-HS30min,1490096-b4428 b1420-M-P2h	reverse
b0771	802858-b0771-M-P2h,802846-b0771-LB,802841-b0771-HS15min	forward
b2882	3022446-b2882 b2883 b4464-LB,3022436-b2882 b2883 b4464-HS60min	forward
b2882	3022348-b2882 b2883 b4464-HS30min,3022362-b2882 b2883 b4464-M-P2h	forward
b1408	1475610-b1408 b1409-M-P2h,1475629-b1408-HS30min,1475648-b1408-HS15min,1475627-b1408-LB,1475623-b1408 b1409-HS60min,1475617-b1408-M-P4h	forward
insCD-3	2066984-insCD-3-HS30min,2067012-insCD-3-M-P2h,2067025-insCD-3-LB,2067016-insCD-3-HS15min,2067038-insCD-3-M-P0h	reverse
b4257	4478001-b4257-LB,4478035-b4257-HS30min,4478043-b4257-M-P4h	forward
b3726	3907638-b3724 b3725 b3726 b3727 b3728-HS60min,3907637-b3723 b3724 b3725 b3726 b3727 b3728 b3729 b3730-M-P2h,3907638-b3724 b3725 b3726 b3727 b3728-HS30min	reverse
b0346	367752-b0345 b0346-LB,367648-b0346-HS30min,367701-b0345 b0346-HS15min,367667-b0346-M-P2h,367666-b0346-M-P0h,367705-b0346-M-P4h,367664-b0346-HS60min	reverse
b3581	3746611-b3581-LB,3746608-b3581-HS30min,3746617-b3581-M-P0h	forward
b1867	1948795-b1867 b1868 b1869 b1870 b1871-HS15min,1948832-b1867 b1868-HS60min,1948832-b1867 b1868-M-P0h,1948829-b1867 b1868 b1869 b1870 b1871-LB,1948805-b1867 b1868-HS30min	forward
b1867	1948655-b1867 b1868-M-P2h,1948656-b1867 b1868 b1869 b1870 b1871-M-P4h	forward
b1569	1645902-b1568 b1569-LB,1645898-b1567 b1568 b1569-M-P4h	reverse
b1569	1645765-b1568 b1569-M-P2h,1645832-b1568 b1569-HS15min,1645815-b1568 b1569-M-P0h	reverse
b4433	1921280-b4433-HS30min,1921267-b4433-M-P0h,1921286-b4433-M-P2h	reverse
b0267	281225-b4505 b0266 b0267-HS15min,281220-b4505 b0266 b0267-M-P4h	reverse
b0267	281168-b0267-M-P0h,281162-b4505 b0266 b0267-M-P2h,281139-b0267-HS30min	reverse
ECK120003956_Phantom	2784055-ECK120003956_Phantom-HS15min,2784031-ECK120003956_Phantom-M-P2h,2784031-ECK120003956_Phantom-LB,2784028-ECK120003956_Phantom-M-P4h	reverse
b2210	2304816-b2210-HS60min,2304805-b2210-M-P0h,2304783-b2210-HS30min,2304800-b2210-M-P4h,2304780-b2210-HS15min,2304822-b2210-LB,2304784-b2210-M-P2h	reverse
b4668	2151768-b4668-HS30min,2151778-b4668-M-P2h	reverse
b4668	2151972-b4668-M-P0h,2151965-b4668-LB,2151982-b4668-M-P4h,2151961-b4668-HS15min	reverse
b1505	1588073-b1505-LB,1588030-b1505-M-P2h,1588016-b1504 b1505-HS30min,1588004-b1505-HS15min,1588043-b1505-HS60min,1588014-b1505-M-P0h	reverse
b1048	1108556-b1048 b1049-HS30min,1108556-b1048 b1049-M-P2h	forward
b4699	1407152-b1342 b4699 fnrS-HS15min,1407152-b1342 b4699 fnrS C0343 b1343-M-P2h,1407151-b1342 b4699 fnrS-M-P0h,1407152-b4699 fnrS-HS60min,1407151-b1342 b4699 fnrS C0343 b1343-M-P4h,1407152-b1342 b4699 fnrS-HS30min	forward
b2619	2752809-b2618 b2619-M-P4h,2752781-b2618 b2619-HS15min,2752816-b2618 b2619-LB,2752839-b2618 b2619-M-P0h,2752778-b2618 b2619-HS60min,2752795-b2618 b2619-HS30min	reverse
b3718	3897353-b3718-HS30min,3897411-b3718-HS60min,3897390-b3718-M-P0h	reverse
b1916	1994879-b1916-M-P2h,1994915-b1916-HS15min,1994880-b1916-HS30min,1994856-b1916-M-P0h,1994919-b1916-M-P4h,1994883-b1916-HS60min,1994906-b1916 b1917 b1918 b1919 b1920 b1921 b1922-LB	reverse
b3127	3272945-b3123 b3124 b3125 b3126 b3127-HS15min,3272938-b3123 b3124 b3125 b3126 b3127-M-P2h,3272953-b3123 b3124 b3125 b3126 b3127-M-P0h,3272934-b3127-HS60min,3272953-b3127-HS30min,3272942-b3123 b3124 b3125 b3126 b3127-M-P4h	reverse
b0268	281441-b0268 b0269-M-P4h,281438-b0268 b0269-HS15min,281450-b0268 b0269-M-P2h,281439-b0268 b0269-LB,281467-b0268 b0269-M-P0h	forward
b4325	4554175-b4325-M-P2h,4554235-b4325-HS30min,4554196-b4325-LB,4554159-b4325-M-P0h,4554278-b4325-M-P4h	reverse
b0602	635697-b0601 b0602-HS60min,635662-b0601 b0602-HS15min,635730-b0601 b0602-M-P2h,635748-b0601 b0602-HS30min	reverse
b0330	347625-b0330-M-P0h,347658-b0330-HS30min,347680-b0330-M-P4h,347692-b0330-HS15min,347676-b0330-M-P2h,347697-b0330-LB,347642-b0330-HS60min	reverse
b2676	2801551-b2676-M-P0h,2801521-b2676-M-P2h	forward
b4438	2165137-b4438-M-P0h,2165129-b2081 b4438-HS30min,2165122-b2081 b4438-M-P2h,2165136-b2081 b4438-HS15min,2165136-b2081 b4438-M-P4h	forward
b2730	2851356-b2730-HS30min,2851355-b2730-HS60min	forward
b2268	2379582-b2268-M-P0h,2379599-b2268-LB,2379591-b2268-HS30min,2379609-b2268-M-P4h,2379600-b2268-HS60min,2379603-b2268-M-P2h,2379588-b2268-HS15min	forward
b1613	1686569-b1613 b1614-M-P0h,1686568-b1613 b1614-HS15min,1686568-b1613 b1614-M-P4h,1686568-b1613 b1614-LB,1686568-b1613 b1614-M-P2h,1686572-b1613-HS60min	forward
b0987	1049022-b0986 b0987-HS15min,1049021-b0987-HS60min,1049056-b0987-HS30min,1049056-b0981 b0982 b0983 b0984 b0985 b0986 b0987-M-P2h,1049056-b0987-M-P4h	reverse
b0987	1048914-b0987-LB,1048935-b0987-M-P0h	reverse
b4216	4437332-b4216-M-P0h,4437333-b4216-M-P4h,4437327-b4216-HS30min,4437338-b4216-HS15min,4437329-b4216-LB,4437328-b4216-M-P2h	reverse
b3101	3248590-b3101-HS60min,3248557-b3101 b3102-HS15min,3248570-b3101-HS30min,3248543-b3101 b3102-M-P4h,3248554-b3101 b3102-LB,3248583-b3101 b3102-M-P0h,3248584-b3101-M-P2h	forward
b0507	533119-b0507-M-P0h,533125-b0507-M-P4h,533158-b0507-HS30min,533120-b0507-HS15min	forward
b0855	894226-b0855 b0856 b0857 b0858 b0859-LB,894265-b0855 b0856-HS60min	forward
b0790	823630-b0790-HS30min,823644-b0788 b0789 b0790-M-P2h,823639-b0790-HS60min,823654-b0788 b0789 b0790-M-P4h,823639-b0788 b0789 b0790-HS15min	reverse
b0554	576640-b0554 b0555 b0556 b4510-LB,576630-b0554-M-P4h	forward
b4392	4628705-b4392 b4393-M-P4h,4628706-b4392 b4393-LB,4628738-b4392 b4393-M-P2h,4628706-b4392 b4393-M-P0h,4628740-b4392 b4393-HS30min,4628706-b4392 b4393-HS15min,4628765-b4392-HS60min	forward
b0661	694212-b0657 b0658 b0659 b0660 b0661-M-P4h,694214-b0657 b0658 b0659 b0660 b0661-HS15min,694221-b0657 b0658 b0659 b0660 b0661-LB,694213-b0661-HS60min,694215-b0657 b0658 b0659 b0660 b0661-M-P2h,694215-b0657 b0658 b0659 b0660 b0661-M-P0h,694220-b0661-HS30min	reverse
b2945	3088374-b2945 b2946 b2947 b2948 b2949-HS15min,3088377-b2945-M-P0h	forward
b2945	3088538-b2945-HS60min,3088510-b2945-M-P2h	forward
b1340	1403893-b1340-M-P2h,1403893-b1340-HS30min,1403935-b1340-M-P4h,1403896-b1340-M-P0h,1403977-b1340-HS60min,1403977-b1340-HS15min	forward
b1999	2068683-b1999-HS30min,2068684-b1999-HS60min,2068684-b1999-M-P0h	forward
b1410	1477273-b1410-HS60min,1477278-b1410-M-P0h	forward
b4012	4212195-b4012-M-P0h,4212196-b4012-M-P2h,4212204-b4012-HS15min,4212194-b4012-HS60min,4212186-b4012-HS30min,4212196-b4012-M-P4h,4212165-b4012-LB	reverse
b0117	131168-b0117-HS30min,131157-b0117-HS60min	reverse
b0117	131316-b0117-HS15min,131284-b0117-LB,131276-b0117-M-P2h,131291-b0117-M-P4h,131274-b0117-M-P0h	reverse
b3643	3814584-b3643-M-P2h,3814608-b3642 b3643-M-P4h,3814599-b3642 b3643-HS15min,3814606-b3642 b3643-M-P0h,3814606-b3642 b3643-HS30min,3814605-b3643-HS60min,3814599-b3642 b3643-LB	reverse
b2241	2350640-b2241 b2242 b2243 b2244 ypaA-M-P4h,2350603-b2241 b2242 b2243 b2244 ypaA-LB,2350639-b2241 b2242 b2243-HS60min,2350639-b2241 b2242 b2243-M-P0h,2350640-b2241 b2242 b2243 b2244 ypaA-M-P2h,2350636-b2241 b2242 b2243-HS15min,2350643-b2241 b2242 b2243-HS30min	forward
b3467	3603661-b3467-M-P4h,3603660-b3467-HS60min,3603658-b3467-M-P0h,3603661-b3467-HS15min,3603661-b3467-M-P2h,3603661-b3467-LB,3603661-b3467-HS30min	reverse
b4538	2076377-b4538-M-P2h,2076393-b4538-HS60min,2076378-b4538-M-P4h	forward
b4538	2076454-b4538-HS15min,2076452-b4538-HS30min,2076537-b4538-M-P0h,2076489-b4538-LB	forward
b4119	4339912-b4119 b4120-M-P4h,4339926-b4119 b4120-M-P2h,4339905-b4119 b4120-LB,4339908-b4119-HS60min,4339908-b4119-M-P0h,4339906-b4119-HS15min	forward
b1541	1627192-b1541-HS30min,1627190-b1539 b1540 b1541-M-P4h,1627190-b1541-LB,1627192-b1541-HS60min,1627191-b1539 b1540 b1541-M-P2h,1627191-b1541-M-P0h,1627191-b1541-HS15min	forward
b1358	1418738-b1358-HS60min,1418763-b1358 b1359-M-P0h	forward
b1963	2031499-b1960 b1961 b1962 b1963-HS30min,2031497-b1961 b1962 b1963-M-P2h,2031497-b1960 b1961 b1962 b1963-LB,2031499-b1960 b1961 b1962 b1963-HS60min,2031500-b1960 b1961 b1962 b1963-M-P4h,2031498-b1960 b1961 b1962 b1963-M-P0h,2031501-b1960 b1961 b1962 b1963-HS15min	reverse
b2875	3012299-b2875-HS30min,3012254-b2875-HS60min	reverse
b4601	1669792-b4601 b1598-M-P2h,1669798-b4601-M-P4h,1669787-b4601-M-P0h,1669822-b4601-LB,1669798-b4601-HS30min	forward
b4588	571521-b0545 b0546 b4588-HS30min,571517-b0545 b0546 b4588 b0547 b0548 b0549 b0550-HS60min	forward
b3014	3156604-b3014-M-P2h,3156654-b3014-M-P0h,3156605-b3014-HS30min,3156696-b3014-LB,3156609-b3014-HS60min	forward
b3135	3279208-b3135-HS60min,3279176-b3135-M-P2h	forward
b1229	1286459-b1229-HS15min,1286459-b1229-HS60min	reverse
b2576	2710898-b2576-HS60min,2710898-b2576-HS15min,2710899-b2576-LB,2710898-b2576-HS30min	forward
b1790	1873622-b1790-M-P2h,1873603-b1790-M-P0h,1873622-b1790-HS30min,1873622-b1790-LB,1873623-b1790-HS15min,1873635-b1790-HS60min,1873636-b1790-M-P4h	reverse
b1782	1864592-b1781 b1782-M-P2h,1864593-b1781 b1782-M-P4h	reverse
b4019	4221805-b4019-HS60min,4221807-b4019-M-P2h,4221806-b4019-M-P4h,4221808-b4019 b4020-M-P0h,4221807-b4019 b4020-HS15min,4221805-b4019-HS30min,4221806-b4019 b4020-LB	forward
b4342	4570183-b4342 yjiV-LB,4570183-b4342 yjiV-HS15min	forward
b4342	4570423-b4342-HS60min,4570389-b4342-M-P0h,4570413-b4342 yjiV-M-P4h,4570421-b4342-HS30min,4570425-b4342 yjiV-M-P2h	forward
b1393	1455410-b1393-M-P0h,1455423-b1390 b1391 b1392 b1393 b1394 b1395 b1396 b1397 b1398 b1399 b1400-M-P4h	forward
b0659	691652-b0657 b0658 b0659 b0660 b0661-LB,691644-b0657 b0658 b0659 b0660 b0661-M-P2h	reverse
b3512	3656306-b3512-M-P0h,3656297-b3512-HS15min,3656265-b3512-LB,3656268-b3512 b3513 b3514-M-P2h,3656306-b3512-HS30min,3656322-b3512-HS60min	forward
b0705	736084-b0705-M-P2h,736109-b0705-M-P4h,736095-b0705-LB	forward
b4611	3193263-b4611 b3052 b3053 b3054-M-P0h,3193263-b4611 b3052 b3053 b3054-HS30min,3193262-b4611-HS60min,3193264-b4447 b4611 b3052 b3053 b3054-M-P4h,3193263-b4611 b3052 b3053 b3054-M-P2h,3193268-b4447 b4611 b3052 b3053 b3054-LB,3193263-b4611 b3052 b3053 b3054-HS15min	reverse
b1073	1130228-b1073 b1074 b1075 b1076 b1077-M-P4h,1130216-b1073 b1074 b1075 b1076 b1077-HS15min,1130210-b1073 b1074 b1075 b1076 b1077 b1078 b1079 b1080 b1081 b1082 b1083-M-P0h,1130214-b1073 b1074 b1075 b1076 b1077-M-P2h,1130205-b1073 b1074 b1075 b1076 b1077 b1078 b1079 b1080 b1081 b1082 b1083-LB,1130206-b1073-HS60min	forward
b2134	2222943-b2134-HS60min,2222956-b2134-LB,2222944-b2134-M-P0h,2222960-b2134-HS15min,2222945-b2134-HS30min	reverse
b1707	1790138-b1707 b1708 b1709 b1710 b1711-HS30min,1790138-b1706 b1707 b1708 b1709 b1710 b1711 b1712 b1713 b1714 b1715-M-P2h	reverse
b4676	1876801-b4676 b4675-HS30min,1876805-b4676 b4675-HS60min	forward
b3333	3461985-b3333 b3334-LB,3461997-b3333 b3334-M-P0h,3462033-b3333 b3334 b3335-HS15min	forward
molR_3	2197948-molR_3-LB,2197979-molR_3-HS30min	forward
b0470	491276-b0470 b0471 b0472 b0473-M-P2h,491293-b0470 b0471 b0472-HS30min,491279-b0468 b0469 b0470 b0471 b0472 b0473-M-P4h	forward
b2409	2524908-b2409-LB,2524942-b2409-M-P4h,2524872-b2409-HS60min,2524904-b2409-HS15min,2524902-b2409-M-P2h,2524907-b2409-HS30min,2524876-b2409-M-P0h	reverse
b0018	16961-b0018 b4412-M-P2h,16961-b0018 b4412-HS30min,16961-b0018 b4412-M-P0h,16961-b0018 b4412-HS60min	reverse
b2505	2627880-b2505 b2506-M-P4h,2627914-b2505-HS60min,2627864-b2505-M-P0h,2627781-b2505 b2506-HS15min,2627848-b2505-HS30min,2627810-b2505-M-P2h,2627923-b2505-LB	forward
b3579	3744192-b3579 b3580-LB,3744235-b3579-HS15min	forward
b3579	3744309-b3579-HS60min,3744302-b3579 b3580 b3581-M-P4h	forward
b2802	2933601-b2802-HS60min,2933574-b2801 b2802 b2803 b2804 b2805-LB,2933620-b2802-HS15min,2933586-b2802 b2803 b2804 b2805-M-P0h,2933625-b2802-HS30min	forward
b3327	3457868-b3327 b3328 b3329-M-P4h,3457871-b3327 b3328-HS15min,3457850-b3327-M-P0h,3457879-b3327 b3328 b3329-M-P2h	forward
b3944	4135570-b3944-HS15min,4135526-b3944-HS60min	reverse
b3944	4135723-b3944-HS30min,4135680-b3944-M-P0h	reverse
b0605	637851-b0605 b0606-M-P4h,637853-b0605 b0606-M-P0h,637850-b0605 b0606-LB,637852-b0605 b0606-HS15min	forward
b1283	1341392-b1283-LB,1341391-b1283-HS15min,1341368-b1283-HS30min,1341369-b1283-HS60min,1341398-b1283-M-P2h,1341392-b1283-M-P4h,1341396-b1283-M-P0h	reverse
b3677	3854415-b3677-HS30min,3854416-b3677-HS60min,3854413-b3677-M-P4h,3854413-b3677-HS15min,3854418-b3677-LB,3854415-b3677-M-P0h,3854417-b3677-M-P2h	forward
b1009	1070815-b1009-M-P0h,1070867-b1007 b1008 b1009-M-P4h,1070824-b1009-HS60min	reverse
b3382	3509399-b3382-HS30min,3509441-b3382-M-P2h	reverse
b0303	317717-b0301 b0303-HS30min,317722-b0303-M-P4h	reverse
b1129	1189177-b1128 b1129 b1130-M-P2h,1189169-b1128 b1129 b1130-HS30min,1189195-b1129 b1130-HS60min	reverse
b4388	4622886-b4388 b4389 b4390-HS30min,4622880-b4388-HS60min,4622891-b4388 b4389 b4390-LB,4622878-b4388 b4389 b4390-M-P4h,4622881-b4388 b4389 b4390-HS15min,4622879-b4388 b4389 b4390-M-P0h,4622903-b4388 b4389 b4390-M-P2h	forward
b2714	2837309-b2714-HS30min,2837309-b2712 b2713 b2714-M-P4h,2837316-b2712 b2713 b2714-LB,2837310-b2714-M-P2h,2837311-b2714-HS15min,2837331-b2712 b2713 b2714-M-P0h,2837310-b2714-HS60min	reverse
b1928	2006132-b1928-M-P2h,2006149-b1928-LB,2006137-b1928-M-P4h,2006138-b1928-M-P0h,2006141-b1928-HS60min,2006145-b1928-HS30min,2006139-b1928-HS15min	reverse
b4565	4528463-b4565-HS60min,4528497-b4565-M-P0h,4528531-b4303 b4304 b4565-HS15min	reverse
ECK120004121_Phantom	3150237-b3005 b3006 ECK120004121_Phantom-LB,3150210-b3006 ECK120004121_Phantom-HS30min,3150207-b3005 b3006 ECK120004121_Phantom-HS15min,3150211-ECK120004121_Phantom-HS60min,3150210-b3006 ECK120004121_Phantom-M-P2h,3150244-b3005 b3006 ECK120004121_Phantom-M-P4h	reverse
b0535	563719-b0535-HS60min,563706-b0535-M-P0h,563722-b0535-HS15min,563715-b0535-HS30min,563725-b0535-LB	reverse
b0616	649699-b0616-HS30min,649687-b0614 b0615 b0616-M-P0h	reverse
b1466	1535326-b1465 b1466-HS15min,1535328-b1465 b1466-HS30min	reverse
b1625	1702957-b1625-M-P0h,1702954-b1625 b1626 b1627 b1628 b1629 b1630 b1631-M-P2h,1702957-b1625 b1626 b1627 b1628 b1629 b1630-HS60min,1702957-b1625 b1626 b1627 b1628 b1629 b1630 b1631 b1632 b1633-HS30min	forward
b2234	2342847-b2234 b2235 b2236-HS60min,2342851-b2234 b2235 b2236-M-P2h,2342868-b2234 b2235 b2236-M-P0h,2342848-b2234 b2235 b2236-HS30min	forward
b4354	4589274-b4354-HS30min,4589344-b4354-LB,4589316-b4354-HS15min,4589302-b4354-M-P0h	reverse
b4354	4589427-b4354-M-P2h,4589437-b4352 b4353 b4354-M-P4h	reverse
b3086	3234588-b3086-LB,3234603-b3086-M-P0h,3234602-b3086-M-P2h	forward
b3086	3234782-b3086 b3087 b4448 b3088-HS15min,3234796-b3086-HS30min	forward
b2651	2783247-b2651-M-P2h,2783244-b2651-M-P4h	forward
b2651	2783324-b2651-LB,2783342-b2651-HS30min	forward
b4346	4577388-b4345 b4346-M-P4h,4577387-b4345 b4346-M-P2h,4577384-b4346-HS60min,4577389-b4345 b4346-LB,4577378-b4345 b4346-HS30min,4577389-b4345 b4346-HS15min,4577383-b4345 b4346-M-P0h	reverse
b1197	1246474-b1197-HS30min,1246441-b1197-HS60min,1246516-b1197-HS15min,1246467-b1197-M-P0h	reverse
b2142	2228971-b2141 b2142 b2143 b2144 b2145-M-P2h,2228991-b2141 b2142-HS60min,2228967-b2141 b2142 b2143-HS15min	forward
b1450	1518286-b1450-HS15min,1518249-b1450-HS60min,1518286-b1450-M-P4h,1518266-b1450-LB,1518242-b1450-HS30min,1518286-b1450-M-P2h,1518262-b1450-M-P0h	forward
yfaS_1	2332470-b2225 b2226 yfaS_2 yfaS_1-HS30min,2332463-b2225 b2226 yfaS_2 yfaS_1-HS60min	reverse
b0894	940192-b0894-HS60min,940162-b0894 b0895 b0896-M-P2h,940106-b0894 b0895 b0896-HS15min,940138-b0894 b0895 b0896-HS30min,940104-b0894 b0895 b0896-LB	forward
b2170	2261874-b2170 b2171-M-P4h,2261906-b2170 b2171-HS15min,2261901-b2170 b2171-LB,2261862-b2170 b2171-M-P2h,2261868-b2170-M-P0h	forward
b3146	3291386-b3146-HS15min,3291395-b3146-LB,3291394-b3146-M-P2h,3291397-b3146-HS60min,3291394-b3146-M-P0h,3291385-b3146-M-P4h,3291392-b3146-HS30min	reverse
b1536	1622325-b1536-HS60min,1622328-b1536-M-P0h	reverse
b1536	1622551-b1536-LB,1622568-b1536-M-P2h,1622502-b1536-HS15min,1622529-b1536-M-P4h	reverse
yjiV	4572158-yjiV-HS60min,4572158-yjiV-M-P0h,4572122-b4342 yjiV-HS15min,4572158-yjiV-HS30min,4572119-b4342 yjiV-M-P2h	forward
b3062	3205420-b3062-HS60min,3205434-b3062-M-P0h	forward
b2357	2470716-b2357-HS60min,2470731-b2357-M-P4h	reverse
b2357	2470861-b2357-HS15min,2470853-b2357-M-P0h	reverse
b2545	2673799-b2544 b2545-M-P4h,2673807-b2544 b2545-HS15min,2673799-b2544 b2545-HS60min,2673798-b2544 b2545-HS30min,2673808-b2544 b2545-M-P2h,2673813-b2544 b2545-M-P0h,2673816-b2544 b2545-LB	reverse
b3679	3858148-b3679-LB,3858129-b3679-HS30min	reverse
b2895	3037840-b2895-HS15min,3037842-b2895-M-P0h,3037842-b2895-M-P4h,3037893-b2895-HS60min,3037880-b2895-HS30min,3037844-b2895-M-P2h,3037838-b2895-LB	forward
b2271	2384248-b2271-M-P2h,2384143-b2271-LB,2384218-b2271-M-P0h,2384187-b2271-HS60min	forward
b0907	956801-b0907 b0908-HS30min,956800-b0906 b0907 b0908 b0909 b0910 b0911 b0912 b0913 b0914 b0915 b0916 b0917 b0918-M-P2h,956798-b0907 b0908 b0909-LB,956801-b0906 b0907 b0908 b0909-M-P0h,956801-b0906 b0907 b0908 b0909 b0910 b0911 b0912-HS15min,956799-b0906 b0907 b0908-M-P4h,956801-b0907-HS60min	forward
b4347	4577870-b4347-HS15min,4577851-b4347-M-P2h,4577862-b4347-HS60min,4577869-b4347-HS30min,4577845-b4347-M-P0h,4577876-b4347-LB	reverse
b0583	609276-b0583-HS60min,609324-b0583-M-P4h,609274-b0583-HS15min	reverse
b0583	609386-b0583-HS30min,609385-b0583-M-P2h	reverse
b4140	4366640-b4140-M-P2h,4366660-b4140-HS15min,4366661-b4140-HS60min,4366627-b4140-M-P0h,4366666-b4140-LB,4366662-b4140-M-P4h,4366657-b4140-HS30min	forward
b0359	380307-b0359-M-P4h,380273-b0359-LB,380351-b0358 b0359-HS60min,380317-b0358 b0359-M-P2h,380319-b0358 b0359-HS30min,380287-b0359-M-P0h,380325-b0359-HS15min	reverse
b3442	3579864-b3442-LB,3579902-b3442-HS60min,3579903-b3442-HS15min,3579865-b3442 yrhA insAB-6-M-P4h,3579867-b3442-M-P2h,3579935-b3442-HS30min,3579902-b3442-M-P0h	forward
b2250	2362354-b2250-M-P4h,2362338-b2250-LB,2362392-b2250-M-P2h,2362322-b2250-HS30min,2362323-b2250-HS15min,2362317-b2250-M-P0h,2362326-b2250-HS60min	reverse
b3666	3845224-b3666-LB,3845221-b3666-HS30min,3845225-b3666-HS15min,3845261-b3666-M-P0h	reverse
b3666	3845164-b3666-M-P2h,3845143-b3666-M-P4h	reverse
b3076	3220812-b3076 b3077-HS60min,3220805-b3076-M-P0h	forward
b3076	3221218-b3076 b3077-HS30min,3221181-b3076 b3077-M-P4h	forward
b1841	1922994-b1839 b1840 b1841-M-P2h,1923010-b4433 b1839 b1840 b1841-HS15min,1923024-b4433 b1839 b1840 b1841-LB,1922993-b1839 b1840 b1841-HS30min,1923016-b4433 b1839 b1840 b1841-M-P4h,1923022-b1839 b1840 b1841-M-P0h	reverse
b0805	840541-b0805-HS30min,840506-b0805-M-P0h,840549-b0805-LB	reverse
b4121	4343612-b4121-LB,4343612-b4121-M-P4h,4343611-b4121-M-P0h,4343612-b4121-HS15min,4343614-b4121-M-P2h,4343612-b4121-HS30min	reverse
b0620	653080-b0619 b0620-HS60min,653045-b0619 b0620-M-P2h,653064-b0619 b0620-HS30min	forward
b4442	2812820-b4442-HS30min,2812823-b4442-M-P4h,2812820-b4442-HS60min,2812819-b4442-M-P0h,2812822-b4442-LB,2812785-b4442-HS15min,2812786-b4442-M-P2h	forward
b0846	886625-b0846-M-P0h,886622-b0846-LB,886620-b0846-HS60min,886622-b0846-M-P4h,886628-b0846-M-P2h,886623-b0846-HS30min,886624-b0846-HS15min	forward
b3138	3282242-b3138-HS15min,3282213-b3138-HS30min,3282156-b3138-M-P4h,3282176-b3138-M-P2h	forward
b3138	3282373-b3138-LB,3282380-b3138-M-P0h	forward
b4470	3254675-b4470-HS30min,3254644-b4470-HS60min	reverse
b2298	2415070-b2298-M-P2h,2415067-b2298-M-P0h,2415071-b2298-HS30min,2415073-b2298-LB,2415101-b2298-HS60min,2415100-b2298-HS15min,2415068-b2298-M-P4h	forward
b3216	3360871-b3216 b3217-M-P2h,3360882-b3216 b3217-HS15min,3360844-b3216 b3217-M-P0h,3360844-b3216 b3217-M-P4h,3360895-b3216 b3217-HS60min,3360894-b3216 b3217-HS30min	forward
b0254	269371-b0254-HS30min,269394-b0253 b0254-LB,269427-b0253 b0254-M-P4h,269421-b0254-M-P0h,269337-b0254-HS60min,269427-b0253 b0254-M-P2h,269422-b0254-HS15min	reverse
b1297	1358969-b1297-HS15min,1358951-b1297-M-P2h,1358968-b1286 b1287 b1288 b1289 b1290 b1291 b1292 b1293 b1294 b1295 b1296 b1297-M-P4h,1358970-b1297-LB,1358944-b1297-M-P0h,1358971-b1297-HS30min,1358949-b1297-HS60min	reverse
b0005	5197-b0005-HS15min,5202-b0005-HS30min	forward
b3494	3637867-b3494-M-P2h,3637865-b3494-HS30min,3637833-b3494-M-P0h,3637867-b3494-LB,3637867-b3494-HS15min,3637829-b3494-HS60min,3637868-b3494-M-P4h	reverse
ybfH	715848-ybfG ybfH-HS15min,715797-ybfG ybfH-M-P2h,715858-ybfH-HS60min,715861-ybfG ybfH-HS30min,715827-ybfH-LB,715880-ybfG ybfH-M-P4h	reverse
b0046	47230-b0042 b0043 b0044 b0045 b0046 b0047-HS15min,47206-b0046 b0047-LB,47211-b0046 b0047-M-P2h,47206-b0046 b0047-M-P4h,47227-b0046 b0047-HS60min,47199-b0046 b0047-M-P0h	forward
b4070	4285766-b4070-HS30min,4285767-b4070-HS60min	forward
b4070	4285420-b4070-HS15min,4285467-b4070 b4071 b4072 b4073 b4074 b4075 b4076-M-P0h	forward
b3090	3239770-b3090-HS30min,3239781-b3090-M-P4h,3239791-b3090-HS15min,3239814-b3090-M-P0h	reverse
b3090	3239676-b3090-HS60min,3239710-b3090-M-P2h	reverse
b0510	536828-b0510 b0511-HS30min,536798-b0510 b0511-HS15min,536822-b0510 b0511-HS60min,536833-b0510 b0511 b0512-LB	forward
b0510	536717-b0510 b0511-M-P2h,536717-b0510 b0511-M-P4h	forward
b3921	4110246-b3921-HS15min,4110247-b3921 b3922 b3923-M-P4h,4110245-b3921-HS30min,4110247-b3921 b3922 b3923-M-P2h,4110248-b3921-LB,4110246-b3921-M-P0h,4110248-b3921-HS60min	forward
b0843	884466-b0843-HS60min,884454-b0843 b0844 b0845-M-P2h	reverse
b2643	2774026-b2643-HS30min,2774041-b2643-M-P2h	forward
b0599	632712-b0599-LB,632721-b0599-M-P0h,632746-b0599-HS15min,632744-b0599-HS30min,632745-b0599-HS60min,632738-b0599-M-P4h,632744-b0599-M-P2h	reverse
b3011	3153325-b3011 b3012-HS15min,3153359-b3011-HS60min,3153324-b3011-HS30min,3153347-b3011 b3012 b3013-LB,3153358-b3011 b3012-M-P2h,3153326-b3011 b3012-M-P0h	forward
b2459	2572161-b2459-M-P0h,2572206-b2457 b2458 b2459-HS15min,2572257-b2459-HS30min,2572264-b2457 b2458 b2459-M-P4h,2572268-b2457 b2458 b2459-M-P2h,2572254-b2459-HS60min	reverse
b1802	1882767-b1802 b1803-M-P0h,1882745-b1802 b1803-M-P4h	forward
b1802	1882671-b1802 b1803-M-P2h,1882662-b1802-HS60min,1882677-b1802-HS30min,1882666-b1802-HS15min	forward
b1715	1797322-b1706 b1707 b1708 b1709 b1710 b1711 b1712 b1713 b1714 b1715-M-P2h,1797327-b1712 b1713 b1714 b1715-HS30min,1797328-b1711 b1712 b1713 b1714 b1715-HS60min	reverse
ycdF	1067117-ycdF b4518-M-P4h,1067103-ycdF b4518-HS30min,1067110-ycdF b4518-LB,1067105-ycdF b4518-HS15min	forward
ycdF	1067195-ycdF b4518-M-P0h,1067220-ycdF b4518-M-P2h	forward
b3047	3187923-b3047-HS15min,3187985-b3047 b3048-HS60min,3187977-b3047 b3048-LB,3187952-b3047-M-P2h,3187902-b3047 b3048-HS30min,3187948-b3047-M-P0h	forward
b2660	2787988-b2660 b2661 b2662-HS30min,2787989-b2660 b2661 b2662-M-P2h	forward
b2102	2181667-b2102-HS30min,2181662-b2102-HS60min	reverse
b1542	1628935-b1542-HS15min,1628914-b1542-M-P2h,1628927-b1542-M-P4h,1628917-b1542-HS30min	reverse
b1542	1628825-b1542-LB,1628812-b1542-HS60min	reverse
b1516	1603094-b1516 b1517 b1518-M-P0h,1603091-b1516-HS30min,1603074-b1516 b1517 b1518 b1519-M-P4h,1603067-b1516 b1517 b1518 b1519-LB,1603092-b1516-HS60min	forward
b3025	3167822-b3025 b3026-LB,3167816-b3025 b3026-HS30min,3167829-b3025-HS60min,3167815-b3025 b3026-M-P0h,3167820-b3025 b3026-M-P4h,3167822-b3025 b3026-HS15min,3167809-b3025-M-P2h	forward
b4101	4319742-b4100 b4101-HS30min,4319808-b4092 b4093 b4094 b4095 b4096 b4097 b4098 b4099 b4100 b4101 b4102 ECK120004320_phnE b4104 b4105 b4106-M-P4h,4319759-b4101-HS60min,4319731-b4097 b4098 b4099 b4100 b4101-HS15min,4319808-b4092 b4093 b4094 b4095 b4096 b4097 b4098 b4099 b4100 b4101 b4102 ECK120004320_phnE b4104 b4105 b4106-M-P2h	reverse
b1497	1578752-b1497-M-P2h,1578743-b1497-M-P4h,1578722-b1497-HS60min,1578725-b1497-HS15min,1578733-b1497-HS30min,1578724-b1497-M-P0h	reverse
b2224	2324135-b2224-LB,2324137-b2224-HS15min,2324141-b2224-M-P0h	forward
b1269	1324742-b1269-HS30min,1324738-b1266 b1267 b1268 b1269-HS15min,1324723-b1266 b1267 b1268 b1269-LB,1324739-b1269-M-P2h,1324747-b1266 b1267 b1268 b1269-HS60min,1324738-b1269-M-P0h	forward
ymdE	1094748-ymdE-M-P4h,1094673-ymdE-HS15min,1094735-ymdE-M-P2h,1094669-ymdE-HS30min,1094686-ymdE-HS60min	forward
b0733	770391-b0733 b0734 b4515 b0735-HS15min,770415-b0733 b0734 b4515 b0735-M-P2h,770391-b0733 b0734 b4515 b0735-M-P0h,770425-b0733 b0734 b4515 b0735-LB,770392-b0733 b0734 b4515 b0735 b0736 b0737 b0738 b0739 b0740 b0741 b0742-M-P4h,770425-b0733 b0734 b4515 b0735-HS30min	forward
b0959	1020306-b0959-M-P0h,1020307-b0959-M-P2h,1020308-b0959-LB,1020306-b0959-HS15min,1020306-b0959-M-P4h,1020310-b0959-HS60min	forward
b3243	3387500-b3243-HS15min,3387523-b3243-HS60min,3387500-b3243-HS30min,3387500-b3243-M-P0h,3387522-b3243-M-P2h,3387500-b3243-LB	forward
b2737	2860452-b2737-HS30min,2860422-b2737-HS60min	forward
b3051	3190878-b3051-LB,3190875-b3051-HS30min	forward
b1525	1612727-b1522 b1523 b1524 b1525-HS15min,1612723-b1523 b1524 b1525-HS30min,1612758-b1523 b1524 b1525-M-P2h,1612750-b1521 b1522 b1523 b1524 b1525-M-P4h,1612749-b1522 b1523 b1524 b1525-LB,1612750-b1523 b1524 b1525-M-P0h,1612753-b1523 b1524 b1525-HS60min	reverse
b4415	607018-b4415-LB,607060-b4415-M-P0h,607077-b4415-HS30min	forward
b0121	136498-b0120 b0121 b0122-M-P4h,136500-b0120 b0121 b0122-LB,136495-b0120 b0121-HS30min,136468-b0120 b0121-HS60min,136503-b0120 b0121 b0122-HS15min	reverse
b3927	4116182-b3926 b3927-HS15min,4116183-b3926 b3927-LB,4116096-b3926 b3927-HS60min,4116165-b3926 b3927-HS30min,4116125-b3926 b3927-M-P2h,4116182-b3926 b3927-M-P4h,4116182-b3926 b3927-M-P0h	reverse
b0424	442894-b0424 b0425-HS30min,442895-b0424 b0425-M-P2h	reverse
b0547	571705-b0547-M-P2h,571713-b0547-HS30min,571700-b0547-HS15min	forward
b0547	571868-b0547-LB,571917-b0547-M-P0h	forward
b1791	1873728-b1791 b1792-HS30min,1873678-b1791 b1792-M-P2h,1873669-b1791 b1792-HS15min,1873669-b1791 b1792-LB,1873673-b1791 b1792-M-P0h,1873674-b1791 b1792-M-P4h	forward
b2998	3144791-b2998-M-P0h,3144793-b2998-LB,3144796-b2998-M-P4h,3144796-b2998-M-P2h,3144797-b2998-HS15min,3144793-b2998-HS30min,3144798-b2998-HS60min	reverse
b3221	3367486-b3221-HS60min,3367482-b3221-M-P0h,3367452-b3221-HS30min	reverse
b4376	4609389-b4376 b4568-HS15min,4609389-b4376 b4568 b4377 b4378-M-P4h,4609416-b4376-HS60min,4609389-b4376 b4568-M-P2h,4609390-b4376 b4568-HS30min,4609389-b4376-M-P0h	forward
b2470	2585564-b2470-LB,2585572-b2470-M-P2h	forward
b2470	2585650-b2470-HS30min,2585628-b2470-HS60min,2585632-b2470-M-P0h	forward
b2164	2255358-b2164-M-P2h,2255364-b2164-M-P4h	reverse
b2164	2255221-b2164-HS30min,2255218-b2164-HS60min,2255215-b2164-M-P0h	reverse
b2993	3139509-b2990 b2991 b2992 b2993 b2994 b2995 b2996 b2997-HS30min,3139507-b2990 b2991 b2992 b2993 b2994 b2995 b2996 b2997-HS60min	reverse
b4082	4301969-b4082-HS60min,4301979-b4082-M-P0h,4301976-b4082-M-P2h,4301981-b4082-HS30min,4301985-b4082-HS15min	reverse
b0461	480018-b0458 b0459 b0460 b0461-M-P4h,479938-b0459 b0460 b0461-HS60min,480018-b0459 b0460 b0461-HS15min,479977-b0458 b0459 b0460 b0461-M-P2h,479975-b0458 b0459 b0460 b0461-HS30min,480018-b0459 b0460 b0461-M-P0h,480017-b0458 b0459 b0460 b0461-LB	reverse
b2055	2127646-b2055-LB,2127647-b2055-M-P4h	reverse
b3829	4010909-b3829-M-P4h,4010909-b3829-LB,4010909-b3829-M-P2h,4010906-b3829-HS30min,4010909-b3829-M-P0h,4010907-b3829-HS15min	forward
b4332	4560697-b4332-HS60min,4560726-b4332-M-P0h,4560743-b4332-M-P4h,4560730-b4332-LB,4560729-b4332-HS15min	reverse
b3817	4000515-b3817-HS60min,4000564-b3817-M-P0h	reverse
b3817	4000849-b3817-LB,4000827-b3817-HS30min	reverse
b2057	2129969-b2056 b2057-HS60min,2129963-b2057-M-P0h,2129943-b2056 b2057-HS15min	reverse
b0570	594172-b0570 b0571-HS30min,594176-b0570 b0571-M-P2h	reverse
b1621	1697336-b1621 b1622 b1623-M-P2h,1697347-b1621 b1622 b1623-M-P0h,1697344-b1621 b1622 b1623-HS15min,1697338-b1621 b1622 b1623-LB,1697341-b1621 b1622-HS60min,1697348-b1621 b1622 b1623-M-P4h,1697338-b1621 b1622-HS30min	forward
b3104	3250943-b3104-HS30min,3250959-b3104-HS15min,3250957-b3104-M-P4h,3250900-b3104-M-P2h,3250897-b3104-LB,3250948-b3104-HS60min	forward
insAB-2	278431-b0263 insAB-2-HS60min,278428-b0262 b0263 insAB-2-HS30min,278466-b0263 insAB-2-HS15min,278474-b0263 insAB-2-M-P2h	reverse
b3899	4090378-b3897 b3898 b3899-HS30min,4090366-b3897 b3898 b3899-M-P2h	reverse
b3899	4090281-b3899-HS60min,4090278-b3897 b3898 b3899-M-P4h	reverse
b3323	3453415-b4550 b3292 b3293 b3294 b3295 b3296 b3297 b3298 b3299 b3300 b3301 b3302 b3303 b3304 b3305 b3306 b3307 b3308 b3309 b3310 b3311 b3312 b3313 b3314 b3315 b3316 b3317 b3318 b3319 b3320 b3321 b3322 b3323-HS15min,3453431-b3294 b3295 b3296 b3297 b3298 b3299 b3300 b3301 b3302 b3303 b3304 b3305 b3306 b3307 b3308 b3309 b3310 b3311 b3312 b3313 b3314 b3315 b3316 b3317 b3318 b3319 b3320 b3321 b3322 b33…	reverse
b4621	4267066-b4621-LB,4267019-b4621-M-P2h	reverse
b2709	2830312-b2709-M-P2h,2830329-b2709-HS30min,2830337-b2709-M-P4h,2830316-b2709-M-P0h,2830337-b2709-HS15min,2830330-b2709-HS60min,2830338-b2709-LB	reverse
b2570	2705985-b2568 b2569 b2570 b2571 b2572 b2573-M-P2h,2706016-b2568 b2569 b2570 b2571 b2572 b2573-HS30min,2706001-b2570 b2571 b2572 b2573-HS60min	reverse
b0163	184191-b0163 b0164 b0165 b0166 b0167 b0168-LB,184188-b0163 b0164 b0165 b0166 b0167 b0168-M-P4h,184192-b0163 b0164 b0165 b0166 b0167 b0168-HS15min,184189-b0163 b0164 b0165 b0166 b0167 b0168-M-P0h,184191-b0163-M-P2h,184177-b0163-HS30min,184167-b0163-HS60min	reverse
tisA	3851364-tisA b4618-HS30min,3851362-tisA b4618-M-P0h,3851359-tisA b4618-M-P4h,3851360-tisA b4618-HS15min	forward
tisA	3851439-tisA b4618-M-P2h,3851457-tisA b4618-HS60min,3851433-tisA b4618-LB	forward
b3647	3819213-b3647-LB,3819206-b3647-HS30min,3819216-b3647-HS15min,3819197-b3647-M-P0h,3819191-b3647-M-P2h,3819207-b3647-M-P4h	reverse
b0228	247593-b0228-HS60min,247614-b0228-LB,247605-b0228-HS15min,247593-b0228-M-P2h,247615-b0228-M-P4h,247588-b0228-HS30min,247616-b0228-M-P0h	forward
b0967	1029221-b0966 b0967-M-P4h,1029218-b0966 b0967-HS15min,1029227-b0966 b0967-LB,1029214-b0966 b0967-HS30min,1029195-b0966 b0967-M-P2h,1029221-b0966 b0967-M-P0h,1029198-b0966 b0967-HS60min	reverse
b1843	1923459-b1843 b1844-HS60min,1923458-b1842 b1843 b1844-HS30min,1923459-b1843 b1844-M-P2h,1923442-b1843 b1844-M-P0h	forward
b0296	312058-b4506 b0296-M-P2h,312074-b4506 b0296-M-P4h,312008-b4506 b0296-HS15min,312004-b4506 b0296-M-P0h,312029-b4506 b0296-LB	reverse
b0296	311922-b4506 b0296-HS30min,311916-b0296-HS60min	reverse
b0404	424144-b0404-M-P4h,424146-b0404-M-P2h,424142-b0404-M-P0h,424142-b0404-HS15min,424143-b0404-LB,424142-b0404-HS30min	reverse
b0901	948862-b0901-M-P4h,948862-b0901-HS30min,948863-b0901-LB,948862-b0901-HS60min,948862-b0901-M-P2h,948865-b0901-M-P0h,948862-b0901-HS15min	forward
b1473	1545236-b1473-HS15min,1545234-b1473-HS60min,1545228-b1473-LB,1545234-b1473-M-P0h,1545236-b1473-HS30min,1545234-b1473-M-P2h,1545229-b1473-M-P4h	reverse
b1657	1735344-b1657-HS15min,1735324-b1657-M-P2h,1735344-b1657-M-P0h,1735329-b1657-HS30min,1735362-b1657-HS60min	reverse
b1151	1205028-b1151-M-P0h,1204965-b1151 b1152 b1153-M-P4h,1205021-b1151-M-P2h,1205072-b1151-HS15min,1205014-b1151-HS30min,1205047-b1151 b1152 b1153-LB,1205120-b1151-HS60min	forward
b4269	4494261-b4269-HS15min,4494213-b4269-HS30min,4494248-b4269-M-P2h,4494260-b4269-LB,4494207-b4269-HS60min,4494260-b4269-M-P0h,4494267-b4269-M-P4h	reverse
insM	4506982-insM-M-P4h,4506984-b4284 insM-HS15min,4506957-insM-M-P2h,4506979-insM-HS30min,4506951-insM-HS60min,4506983-b4284 insM-LB,4506981-insM-M-P0h	reverse
b0103	113219-b0100 b0101 b0102 b0103-M-P2h,113252-b0100 b0101 b0102 b0103-HS15min,113284-b0100 b0101 b0102 b0103-LB,113220-b0100 b0101 b0102 b0103-HS30min,113219-b0100 b0101 b0102 b0103-M-P0h,113264-b0100 b0101 b0102 b0103-HS60min,113265-b0100 b0101 b0102 b0103-M-P4h	reverse
b2143	2229842-b2143-HS60min,2229838-b2141 b2142 b2143 b2144 b2145-M-P4h,2229839-b2141 b2142 b2143 b2144 b2145-M-P2h,2229837-b2141 b2142 b2143 b2144 b2145-LB	forward
b3058	3202656-b3057 b3058-HS15min,3202659-b3057 b3058-M-P4h,3202655-b3057 b3058-M-P0h,3202657-b3057 b3058-LB,3202657-b3057 b3058-HS30min,3202609-b3057 b3058-HS60min,3202658-b3057 b3058-M-P2h	reverse
b0520	548923-b0520-HS60min,548925-b0520 b0521-M-P2h	forward
b2539	2668466-b2539 b2540 b2541 b2542-M-P0h,2668437-b2539 b2540 b2541 b2542 b2543-M-P2h,2668436-b2539 b2540 b2541 b2542 b2543-HS30min,2668478-b2539 b2540 b2541-HS60min	forward
b0762	793973-b0762-M-P2h,793973-b0762 b0763 b0764 b0765-HS15min,793970-b0762-HS60min,793973-b0762-HS30min,793973-b0762-LB,793973-b0762-M-P4h,793973-b0762-M-P0h	forward
b0385	402965-b0385-HS60min,402946-b0385-LB,402959-b0385-HS30min,402962-b0385-HS15min	forward
b0314	328742-b0314-M-P2h,328779-b0314-M-P0h,328773-b0314-HS30min,328729-b0314-HS15min	forward
b0314	328890-b0314-HS60min,328880-b0314-M-P4h	forward
b0178	200409-b0174 b0175 b0176 b0177 b0178 b0179 b0180 b0181 b0182 b0183 b0184 b0185-HS60min,200372-b0171 b0172 b0173 b0174 b0175 b0176 b0177 b0178 b0179 b0180 b0181 b0182 b0183 b0184 b0185 b0186 b0187 b0188-M-P2h,200409-b0174 b0175 b0176 b0177 b0178 b0179 b0180 b0181 b0182 b0183 b0184 b0185 b0186-HS30min	forward
b0130	145119-b0130-HS30min,145166-b0130-HS60min	forward
b0130	145048-b0130-M-P0h,145053-b0130-M-P2h	forward
b4035	4244771-b4035 b4036-M-P4h,4244827-b4035 b4036-M-P2h,4244758-b4035 b4036 b4037-LB,4244835-b4035 b4036-HS15min,4244793-b4035 b4036 b4037-M-P0h	forward
b4035	4244937-b4035 b4036-HS30min,4244899-b4035-HS60min	forward
b2753	2874568-b2753-HS30min,2874566-b2753-M-P2h,2874573-b2753-HS60min,2874569-b2753-M-P4h,2874564-b2753-M-P0h,2874564-b2753-HS15min	forward
b0648	678708-b0648-HS15min,678719-b0648 b0649-M-P2h	forward
b0648	678796-b0648-M-P0h,678834-b0648 b0649-LB,678829-b0648 b0649-M-P4h,678826-b0648 b0649-HS30min,678806-b0648-HS60min	forward
b0183	204481-b4414 b0169 b0170 b0171 b0172 b0173 b0174 b0175 b0176 b0177 b0178 b0179 b0180 b0181 b0182 b0183 b0184 b0185 b0186-M-P0h,204468-b0171 b0172 b0173 b0174 b0175 b0176 b0177 b0178 b0179 b0180 b0181 b0182 b0183 b0184 b0185 b0186 b0187 b0188-M-P2h	forward
tpke70	2494723-tpke70-HS30min,2494715-tpke70-M-P2h	reverse
tpke70	2494648-tpke70-M-P0h,2494649-tpke70-M-P4h	reverse
b4482	3999075-b4482-HS15min,3999077-b4482-LB,3999017-b4482-HS60min,3999068-b4482-M-P4h,3999046-b4482-M-P2h,3999034-b4482-HS30min	reverse
b3810	3993459-b4558 b3809 b3810 b3811 b3812 b3813-HS30min,3993472-b4558 b3809 b3810 b3811-HS60min,3993456-b4558 b3809 b3810 b3811 b3812 b3813-M-P2h	forward
b0110	118667-b0110 b0111-HS60min,118706-b0110 b0111-LB,118668-b0110 b0111-M-P2h,118716-b0110 b0111-HS15min,118670-b0110 b0111-HS30min,118716-b0110 b0111-M-P0h,118716-b0110 b0111-M-P4h	forward
b4246	4470573-b4243 b4244 b4245 b4246-LB,4470574-b4243 b4244 b4245 b4246-HS15min,4470574-b4243 b4244 b4245 b4246-HS30min,4470574-b4243 b4244 b4245 b4246-M-P0h,4470605-b4243 b4244 b4245 b4246-HS60min	reverse
b2602	2739391-b2602-M-P2h,2739368-b2602-HS15min,2739367-b2602-M-P0h,2739369-b2602-HS30min,2739379-b2602-M-P4h,2739340-b2602-LB	forward
b4191	4416521-b4191-HS15min,4416502-b4191 b4192-HS30min,4416511-b4191-HS60min,4416512-b4191-M-P0h,4416521-b4191-LB	reverse
b1481	1554344-b1477 b1478 b1479 b1480 b1481-HS15min,1554353-b1480 b1481-HS30min,1554367-b1480 b1481-M-P4h	reverse
b1481	1554283-b1481-HS60min,1554290-b1480 b1481-M-P2h	reverse
b4187	4412271-b4187-HS30min,4412268-b4187-M-P4h,4412281-b4187-HS60min,4412267-b4187-HS15min,4412310-b4187-LB,4412250-b4187-M-P0h,4412293-b4187-M-P2h	forward
b2740	2863164-b2740-M-P2h,2863170-b2740-M-P0h,2863168-b2740-HS15min,2863204-b2740-HS30min,2863222-b2740-HS60min,2863114-b2740-M-P4h,2863170-b2740-LB	forward
C0343	1407371-C0343 b1343-HS15min,1407347-C0343 b1343-M-P0h,1407371-C0343 b1343-LB	forward
b2377	2493358-b2377-M-P0h,2493355-b2377-M-P4h,2493338-b2377-HS60min,2493391-b2377-HS15min,2493340-b2377-HS30min,2493338-b2377-M-P2h,2493355-b2377-LB	reverse
b4234	4455907-b4234-HS15min,4455907-b4234-M-P0h,4455910-b4234-LB,4455906-b4234-M-P4h,4455904-b4234-HS30min,4455907-b4234-HS60min,4455904-b4234-M-P2h	reverse
b1743	1823675-b1743-HS15min,1823673-b1743-M-P2h,1823674-b1743-M-P0h,1823675-b1743-HS60min	reverse
b1743	1823755-b1743-HS30min,1823758-b1743-M-P4h,1823759-b1743-LB	reverse
b1359	1419136-b1359-M-P2h,1419174-b1359-HS15min,1419180-b1359-HS30min,1419190-b1359-LB,1419212-b1359-HS60min	forward
b1098	1154299-b4418 b1088 b1089 b1090 b1091 b1092 b1093 b1094 b1095 b1096 b1097 b1098 b1099 b1100-HS15min,1154310-b1097 b1098 b1099 b1100-HS60min,1154279-b4418 b1088 b1089 b1090 b1091 b1092 b1093 b1094 b1095 b1096 b1097 b1098 b1099 b1100 b1101-LB,1154300-b1096 b1097 b1098 b1099 b1100-M-P2h,1154280-b1096 b1097 b1098 b1099 b1100 b1101-M-P4h,1154301-b1096 b1097 b1098 b1099 b1100-HS30min	forward
b2163	2253421-b2163-M-P4h,2253330-b2163-M-P2h,2253406-b2163-HS30min,2253401-b2163-HS15min,2253367-b2163-LB	forward
b0624	657213-b0624-HS30min,657190-b0624-M-P4h,657194-b0624-M-P0h,657188-b0624-LB,657207-b0624-HS60min,657181-b0624-HS15min,657209-b0624-M-P2h	reverse
b4453	3698110-b4453-HS30min,3698151-b4453-LB,3698159-b4453-M-P2h,3698159-b4453-HS15min,3698128-b4453-M-P0h,3698159-b4453-HS60min,3698110-b4453-M-P4h	reverse
b1596	1667681-b1596-HS15min,1667686-b1596-LB,1667712-b1596-HS30min,1667681-b1596-M-P2h,1667681-b1596-M-P0h,1667685-b1596 b1597-M-P4h,1667717-b1596-HS60min	forward
b1487	1560356-b1487-HS30min,1560355-b1487-M-P0h,1560317-b1487-HS60min	reverse
b1487	1560517-b1484 b1485 b1486 b1487-HS15min,1560505-b1487-M-P2h	reverse
b2106	2183900-b2106-HS30min,2183923-b2106-LB,2183929-b2106-M-P2h,2183919-b2106-HS15min,2183910-b2106-M-P4h,2183912-b2106-M-P0h,2183928-b2106-HS60min	forward
b1054	1115835-b1054-HS30min,1115838-b1051 b1052 b1053 b1054-HS15min,1115839-b1054-M-P0h,1115838-b1054-LB,1115837-b1054-HS60min,1115836-b1054-M-P4h,1115843-b1051 b1052 b1053 b1054-M-P2h	reverse
b4253	4473683-b4253-HS30min,4473657-b4253-HS60min	forward
b4253	4473437-b4253-M-P0h,4473431-b4253-M-P4h,4473432-b4253-LB	forward
b0137	152229-b0137-LB,152212-b0136 b0137-HS30min	reverse
b4297	4522109-b4296 b4297-HS30min,4522088-b4297-M-P0h	reverse
b3219	3364944-b3219 b3220-M-P4h,3364948-b3219-HS30min,3364948-b3219 b3220-M-P2h,3364948-b3219-HS60min	forward
b2637	2769110-b2637-HS60min,2769113-b2637-M-P0h	forward
b3140	3283484-b3140 b3141-HS15min,3283523-b3140 b3141-HS60min,3283448-b3140-M-P0h	forward
b1353	1416666-b1353 ECK120003273_Phantom-LB,1416665-b1353-HS30min,1416665-b1353-M-P2h,1416665-b1353 ECK120003273_Phantom-M-P4h,1416665-b1353-HS60min,1416665-b1353-M-P0h,1416655-b1353-HS15min	forward
b1547	1633910-b1547-HS30min,1633920-b1547-LB,1633873-b1547-M-P0h	reverse
b3965	4161387-b3965-M-P0h,4161437-b3965-M-P2h	reverse
b3965	4161316-b3965-LB,4161314-b3965-HS60min,4161317-b3965-HS30min,4161310-b3965-M-P4h,4161315-b3965-HS15min	reverse
b3166	3310942-b3162 b4685 b3163 b3164 b3165 b3166 b3167 b3168 b3169 b3170-HS60min,3310962-b3162 b4685 b3163 b3164 b3165 b3166 b3167 b3168 b3169 b3170-M-P2h,3310947-b3162 b4685 b3163 b3164 b3165 b3166 b3167 b3168 b3169 b3170-HS30min	reverse
b0379	398539-b0379-HS15min,398573-b0379-HS30min,398567-b0379-M-P4h,398558-b0379-HS60min,398537-b0379-M-P2h,398570-b0379-M-P0h,398502-b0379-LB	reverse
b3544	3705893-b3540 b3541 b3542 b3543 b3544-M-P2h,3705894-b3540 b3541 b3542 b3543 b3544-M-P0h,3705893-b3540 b3541 b3542 b3543 b3544-HS15min,3705893-b3540 b3541 b3542 b3543 b3544-HS30min,3705893-b3540 b3541 b3542 b3543 b3544-M-P4h,3705893-b3540 b3541 b3542 b3543 b3544-LB	reverse
b0114	122870-b0113 b0114 b0115 b0116-HS30min,122867-b0113 b0114 b0115 b0116-HS60min	forward
b0257	270976-b0257 b4690 b0258-M-P0h,270985-b0255 b0256 b0257-HS30min,270977-b0257 b4690-HS60min,270979-b0255 b0256 b0257 b4690 b0258-M-P2h,270979-b0255 b0256 b0257 b4690 b0258-M-P4h	forward
b2349	2464537-b2349-M-P0h,2464616-b2349-HS60min,2464575-b2349 b2350 b2351 b2352-M-P2h,2464540-b2349 b2350 b2351 b2352-HS30min,2464532-b2349 b2350 b2351-HS15min,2464541-b2349 b2350 b2351 b2352-M-P4h,2464532-b2349 b2350 b2351 b2352-LB	forward
b4026	4233884-b4026-HS15min,4233919-b4026-M-P2h,4233979-b4026-HS60min,4233887-b4026-M-P4h,4233950-b4026-HS30min,4233914-b4026-M-P0h,4233899-b4026 b4027-LB	forward
b1057	1118181-b1057-HS60min,1118203-b1056 b1057-M-P0h	reverse
b1057	1118294-b1056 b1057-M-P4h,1118260-b1056 b1057-HS30min,1118292-b1056 b1057-M-P2h,1118298-b1056 b1057-LB,1118301-b1056 b1057-HS15min	reverse
b0149	164622-b0148 b0149-HS60min,164619-b0148 b0149-M-P2h,164657-b0148 b0149-HS15min,164643-b0148 b0149-HS30min	forward
b0619	651412-b0619 b0620-HS30min,651410-b0619 b0620-M-P2h,651413-b0619 b0620-M-P4h,651408-b0619 b0620-LB	forward
b0619	651656-b0619 b0620-HS15min,651694-b0619 b0620-M-P0h	forward
b2215	2310886-b2215-HS15min,2310889-b2214 b2215-M-P4h	reverse
b2215	2310775-b2215-HS60min,2310776-b2211 b2212 b2213 b2214 b2215-M-P0h,2310776-b2214 b2215-HS30min,2310776-b2212 b2213 b2214 b2215-M-P2h	reverse
b1312	1372131-b1312-HS30min,1372145-b1312-M-P2h	forward
b1312	1372219-b1312-M-P0h,1372259-b1312-HS60min,1372241-b1312 b1313 b1314 b1315 b1316 b1317-LB	forward
b1875	1957896-b1874 b1875-M-P4h,1957896-b1874 b1875-HS15min,1957899-b1875-HS60min,1957896-b1874 b1875-HS30min,1957901-b1874 b1875-M-P0h,1957897-b1874 b1875-LB,1957897-b1874 b1875-M-P2h	reverse
b2272	2384953-b2272-HS60min,2384926-b2272-LB,2384933-b2272-HS15min,2384927-b2272-M-P0h,2384929-b2272-M-P2h,2384939-b2272-HS30min,2384924-b2272-M-P4h	forward
b3038	3178438-b3035 b3036 b3037 b3038-M-P2h,3178438-b3035 b3036 b3037 b3038-HS60min,3178438-b3035 b3036 b3037 b3038-HS30min	forward
b3690	3867371-b3690-M-P0h,3867336-b3690-LB,3867371-b3690-M-P2h,3867369-b3690-M-P4h,3867372-b3690-HS30min,3867379-b3690-HS60min,3867368-b3690-HS15min	forward
b4509	573004-b4509 b0551-HS15min,573044-b4509-M-P0h,573020-b4509-HS60min,572964-b4509 b0551-LB,572992-b4509 b0551-M-P4h	forward
b1013	1073443-b1013-M-P2h,1073439-b1013-HS60min,1073443-b1013-HS15min,1073438-b1013-M-P0h,1073444-b1013-LB,1073443-b1013-M-P4h,1073444-b1013-HS30min	forward
b1478	1551897-b1478-HS30min,1551874-b1478-HS60min	reverse
b1576	1647870-b1576-HS15min,1647903-b1576-HS60min,1647874-b1576-HS30min	forward
b3520	3669857-b3520-HS15min,3669823-b3520-M-P0h,3669827-b3520-HS30min,3669824-b3520-HS60min	reverse
b3520	3669958-b3520-LB,3669925-b3520-M-P2h	reverse
b1164	1214985-b1164 b1165-HS30min,1215002-b1164-M-P0h,1214994-b1164 b1165 b1166-M-P2h,1214965-b1164 b1165 b1166 b1167-HS15min,1214974-b1164 b1165-LB,1214976-b1164 b1165 b1166-M-P4h,1214973-b1164 b1165-HS60min	forward
b3684	3861866-b3684-HS60min,3861856-b3684-M-P2h	forward
b3684	3861690-b3684-HS30min,3861629-b3684-M-P4h,3861644-b3684-HS15min	forward
b4126	4349833-b4126 b4127-HS30min,4349845-b4126 b4127-HS60min,4349835-b4126 b4127 b4128 b4559-M-P4h,4349835-b4126 b4127-M-P2h,4349832-b4126 b4127-M-P0h,4349835-b4126 b4127-HS15min,4349835-b4126 b4127-LB	forward
b0371	389482-b0371-HS15min,389480-b0371-LB,389484-b0371-M-P4h,389512-b0371-M-P2h,389514-b0371-M-P0h,389516-b0371-HS30min	forward
b0150	167534-b0150 b0151 b0152 b0153-HS15min,167536-b0150 b0151 b0152 b0153-M-P4h	forward
b0339	358133-b0339-HS15min,358125-b0339-M-P0h	forward
b0339	357941-b0339-LB,357981-b0339-M-P4h,357999-b0339-HS60min	forward
b0339	358281-b0339-HS30min,358259-b0339-M-P2h	forward
b0140	156170-b0140-HS30min,156148-b0140-HS60min,156152-b0140-M-P4h,156135-b0140-HS15min	reverse
b2531	2660249-b2522 b2523 b2524 b2525 b2526 b2527 b2528 b2529 b2530 b2531-HS15min,2660290-b2522 b2523 b2524 b2525 b2526 b2527 b2528 b2529 b2530 b2531-M-P2h,2660252-b2522 b2523 b2524 b2525 b2526 b2527 b2528 b2529 b2530 b2531-M-P0h,2660287-b2522 b2523 b2524 b2525 b2526 b2527 b2528 b2529 b2530 b2531-LB,2660289-b2522 b2523 b2524 b2525 b2526 b2527 b2528 b2529 b2530 b2531 b2532-M-P4h	reverse
b2531	2660163-b2524 b2525 b2526 b2527 b2528 b2529 b2530 b2531-HS30min,2660162-b2523 b2524 b2525 b2526 b2527 b2528 b2529 b2530 b2531-HS60min	reverse
b1221	1275078-b1221 b1222-M-P0h,1275080-b1221 b1222-M-P2h	reverse
b4016	4216437-b4014 b4015 b4016-HS30min,4216437-b4014 b4015 b4016-M-P2h	forward
b0398	416205-b0397 b0398-HS30min,416204-b0396 b0397 b0398-M-P4h,416162-b0397 b0398-HS60min,416200-b0397 b0398-M-P0h,416205-b0396 b0397 b0398-LB,416205-b0396 b0397 b0398-HS15min,416202-b0397 b0398-M-P2h	reverse
b0647	678549-b0647-HS30min,678557-b0647-M-P4h	reverse
b0647	678410-b0647-M-P2h,678403-b0647-HS60min,678408-b0647-HS15min	reverse
ECK120003273_Phantom	1417248-ECK120003273_Phantom-HS30min,1417198-ECK120003273_Phantom-M-P0h,1417201-ECK120003273_Phantom-M-P2h,1417248-ECK120003273_Phantom-HS60min	forward
b2574	2708413-b2574-LB,2708440-b2574-HS15min,2708435-b2574-M-P2h,2708415-b2574-M-P4h,2708427-b2574-M-P0h,2708431-b2574-HS60min,2708427-b2574-HS30min	forward
b1564	1643921-b1559 b1560 b1561 b1562 b1563 b1564-HS15min,1643921-b1561 b1562 b1563 b1564-LB,1643921-b1561 b1562 b1563 b1564-HS60min,1643921-b1559 b1560 b1561 b1562 b1563 b1564-HS30min,1643921-b1561 b1562 b1563 b1564-M-P4h,1643896-b1562 b1563 b1564-M-P2h,1643921-b1562 b1563 b1564-M-P0h	reverse
b4364	4600928-b4364-HS60min,4600923-b4363 b4364-M-P0h,4600926-b4363 b4364-HS30min,4600928-b4363 b4364-M-P2h,4600929-b4360 b4361 b4362 b4363 b4364-HS15min,4600928-b4360 b4361 b4362 b4363 b4364-M-P4h,4600928-b4360 b4361 b4362 b4363 b4364-LB	reverse
b0326	343530-b0326-M-P2h,343564-b0326-M-P0h,343575-b0326-HS60min	forward
b0326	343713-b0326-LB,343675-b0326-HS30min	forward
b4670	4390932-b4670-M-P2h,4390892-b4670-HS15min,4390935-b4670-HS30min	forward
b4463	2897293-b4463-M-P0h,2897314-b4463-HS30min,2897312-b4463-HS60min,2897328-b4463-M-P2h,2897313-b4463-HS15min	reverse
b0826	864515-b0826 b0827-HS30min,864538-b0826 b0827-M-P2h,864552-b0826 b0827-LB	reverse
b3714	3894666-b3714-HS60min,3894670-b3714-M-P0h,3894675-b3714-HS15min,3894667-b3714-LB,3894672-b3714-HS30min,3894667-b3714-M-P4h,3894667-b3714-M-P2h	reverse
b2246	2358117-b2245 b2246-LB,2358121-b2245 b2246-M-P2h,2358167-b2245 b2246-HS15min,2358122-b2245 b2246-M-P0h	reverse
b2246	2357963-b2245 b2246-HS30min,2357930-b2245 b2246-HS60min	reverse
b2766	2890655-b2765 b2766 b2767 b2768-LB,2890655-b2765 b2766 b2767-M-P4h	forward
b2305	2421592-b2305-HS60min,2421631-b2305-HS15min,2421586-b2305-M-P0h,2421587-b2305-HS30min	reverse
b0799	832345-b0799 b0800-HS60min,832261-b0799 b0800-LB,832275-b0799 b0800 b0801-HS15min,832263-b0799 b0800-M-P4h,832302-b0799 b0800-HS30min,832264-b0799 b0800-M-P0h,832275-b0799 b0800-M-P2h	forward
b0160	179198-b0160 b0161-LB,179193-b0160 b0161-M-P2h,179196-b0160 b0161-M-P4h,179193-b0160 b0161-HS30min,179193-b0160 b0161 b0162-M-P0h,179218-b0160 b0161-HS60min,179197-b0160 b0161-HS15min	forward
b2699	2821792-b2699 b2700 b2701-HS30min,2821870-b2696 b2697 b2698 b2699 b2700 b2701-LB,2821841-b2698 b2699 b2700 b2701-HS15min,2821870-b2696 b2697 b2698 b2699 b2700 b2701-M-P4h,2821838-b2698 b2699-M-P2h,2821839-b2698 b2699 b2700-M-P0h,2821791-b2699-HS60min	reverse
b2841	2980244-b2840 b2841-HS15min,2980231-b2840 b2841-M-P4h,2980228-b2840 b2841-M-P0h,2980198-b2840 b2841-HS30min,2980196-b2841-HS60min,2980285-b2840 b2841-M-P2h,2980230-b2840 b2841-LB	reverse
b1605	1677536-b1605 b1606-M-P2h,1677535-b1605 b1606-M-P4h,1677541-b1605 b1606-LB,1677540-b1605 b1606-HS60min,1677549-b1605 b1606-M-P0h,1677535-b1605 b1606-HS30min,1677549-b1605 b1606-HS15min	forward
b2151	2239730-b2148 b2149 b2150 b2151-LB,2239687-b2151-HS60min,2239694-b2151-HS30min	reverse
b4309	4535583-b4309-M-P4h,4535598-b4309-HS30min,4535576-b4309-M-P2h,4535565-b4309-HS15min,4535561-b4309-LB,4535578-b4309-HS60min	reverse
b0716	747889-b0716-HS60min,747866-b0716-M-P0h	reverse
b0716	748196-b0716-HS30min,748192-b0716-M-P4h,748192-b0716-LB	reverse
b1692	1771787-b1692 b1693-LB,1771824-b1692 b1693-HS15min,1771833-b1692 b1693-M-P0h,1771865-b1692 b1693 b1694 b1695-M-P2h	forward
b3527	3679974-b3527-M-P2h,3679966-b3527-HS30min,3679984-b3527-HS60min	reverse
b1508	1590503-b1506 b1507 b1508-M-P4h,1590492-b1507 b1508-M-P0h,1590514-b1507 b1508-HS30min,1590499-b1507 b1508-M-P2h,1590503-b1507 b1508-LB,1590509-b1507 b1508-HS60min,1590503-b1507 b1508-HS15min	reverse
b2615	2748788-b2615-M-P0h,2748797-b2615 b2616 b2617-HS15min,2748828-b2615-HS30min,2748799-b2615 b2616-M-P2h,2748799-b2615 b2616 b2617-LB,2748821-b2615-HS60min,2748786-b2615 b2616 b2617-M-P4h	forward
b1747	1828722-b1744 b1745 b1746 b1747-LB,1828721-b1745 b1746 b1747-M-P0h	reverse
b1747	1828622-b1745 b1746 b1747-HS30min,1828610-b1747-HS60min	reverse
b3516	3663869-b3516-HS15min,3663847-b3516-HS30min,3663868-b3516-LB,3663834-b3516-M-P0h,3663868-b3516-M-P4h	reverse
b3516	3663739-b3516-HS60min,3663744-b3515 b3516-M-P2h	reverse
b1738	1819685-b1738-M-P2h,1819687-b1738-HS15min,1819676-b1738-M-P0h,1819669-b1738-HS60min,1819685-b1738-HS30min	reverse
b1738	1819748-b1738-LB,1819745-b1738-M-P4h	reverse
b3293	3437574-b4550 b3292 b3293-M-P2h,3437574-b4550 b3292 b3293-M-P4h,3437571-b4550 b3292 b3293-M-P0h,3437574-b4550 b3292 b3293-HS30min	reverse
b0042	43483-b0042-HS60min,43525-b0042 b0043 b0044 b0045 b0046 b0047-HS15min,43497-b0042 b0043-M-P0h	forward
b0042	43215-b0042-M-P2h,43204-b0042-HS30min,43227-b0042-LB	forward
b4554	3774523-b4554-HS30min,3774523-b4554-M-P2h,3774522-b4554-HS60min	reverse
b4554	3774467-b4554-M-P0h,3774468-b4554-HS15min,3774466-b4554-LB,3774468-b4554-M-P4h	reverse
b3624	3798254-b3624-M-P0h,3798268-b3623 b3624-HS30min,3798265-b3623 b3624-HS15min,3798265-b3624-HS60min,3798260-b3623 b3624-M-P2h	reverse
b0311	326472-b0311 b0312-HS60min,326472-b0311 b0312-M-P2h	reverse
b1011	1071997-b1011-M-P2h,1072081-b1011-HS15min,1072052-b1011-M-P4h,1072012-b1011-HS30min	reverse
b1907	1987666-b1907-LB,1987665-b1907-HS15min,1987662-b1907-M-P4h,1987669-b1907-M-P2h,1987667-b1907-HS60min,1987663-b1907-M-P0h,1987662-b1907-HS30min	forward
b2385	2504644-b2385-HS15min,2504629-b2383 b2384 b2385-M-P4h	reverse
b2385	2504394-b2385-LB,2504385-b2385-HS60min,2504437-b2385-M-P2h,2504440-b2385-HS30min	reverse
b1697	1777624-b1697 b1698 b1699 b1700 b1701-M-P2h,1777584-b1697 b1698 b1699 b1700 b1701-HS15min,1777619-b1697 b1698 b1699 b1700 b1701-M-P4h,1777658-b1697 b1698 b1699 b1700-M-P0h,1777596-b1697 b1698-LB,1777658-b1697 b1698 b1699 b1700-HS30min	forward
b3582	3747264-b3582 b3583-M-P4h,3747393-b3582 b3583-HS60min,3747268-b3582 b3583-LB,3747284-b3582 b3583-HS15min,3747317-b3582 b3583-M-P2h,3747363-b3582 b3583-M-P0h,3747334-b3582 b3583-HS30min	forward
b0718	750795-b0717 b0718-M-P0h,750785-b0718-M-P4h	reverse
b0718	751117-b0718-M-P2h,751126-b0718-LB,751101-b0716 b0717 b0718-HS15min,751117-b0718-HS30min	reverse
b2900	3041681-b2899 b2900-M-P4h,3041681-b2900-HS30min,3041681-b2899 b2900-HS15min,3041677-b2899 b2900-M-P2h,3041680-b2900-HS60min,3041662-b2899 b2900-M-P0h,3041681-b2899 b2900-LB	reverse
b1026	1093509-b1026-HS15min,1093525-b1026-M-P4h	reverse
yncK_2	1501627-yncK_2-LB,1501670-yncK_2-HS60min,1501667-yncK_1 yncK_2-M-P4h,1501673-yncK_2-HS30min,1501665-yncK_2-M-P0h,1501670-yncK_1 yncK_2-M-P2h,1501695-yncK_2-HS15min	reverse
b0539	565544-b0537 b0539-LB,565503-b0539-M-P0h	reverse
b0539	565450-b0539-HS30min,565423-b0539-HS60min	reverse
b0539	565669-b0539-HS15min,565674-b0539-M-P2h,565674-b0539-M-P4h	reverse
b1107	1163308-b1103 b1104 b1105 b1106 b1107 b1108-HS60min,1163308-b1103 b1104 b1105 b1106 b1107 b1108-HS30min,1163308-b1103 b1104 b1105 b1106 b1107 b1108-M-P2h	forward
b4525	1388883-b1326 b4525-M-P0h,1388880-b1326 b4525-HS15min,1388881-b1326 b4525-LB	reverse
b3570	3735224-b3570-HS60min,3735218-b3570-HS30min,3735263-b3570-HS15min,3735261-b3570-M-P0h,3735222-b3570-M-P2h,3735296-b3570-LB,3735296-b3570-M-P4h	reverse
b2458	2571431-b2457 b2458-HS30min,2571407-b2457 b2458-M-P0h,2571475-b2458-HS60min	reverse
b3910	4100817-b3910-HS30min,4100805-b3910-M-P4h,4100798-b3910-LB,4100815-b3910-M-P0h,4100805-b3910-HS15min,4100808-b3910-HS60min,4100816-b3910-M-P2h	forward
b0523	552293-b0522 b0523-M-P2h,552370-b0522 b0523-HS60min,552370-b0522 b0523-HS30min,552332-b0522 b0523-M-P4h,552365-b0522 b0523-HS15min,552334-b0522 b0523 b0524 b0525-M-P0h	reverse
b1970	2036951-b1970 b1971 b1972 b1973-M-P2h,2036973-b1970-HS30min,2036980-b1970 b1971 b1972-HS15min,2036950-b1970 b1971 b1972-LB,2036956-b1970-M-P0h,2036988-b1970-HS60min,2036955-b1970 b1971 b1972-M-P4h	forward
b2826	2961907-b2826-HS60min,2961913-b2826-M-P0h	reverse
b1225	1282705-b1224 b1225 b1226 b1227-HS15min,1282672-b1224 b1225 b1226 b1227 b1228-LB,1282685-b1224 b1225 b1226 b1227-HS30min	forward
b4029	4235742-b4029-HS60min,4235728-b4029-HS15min,4235704-b4029-HS30min,4235745-b4029-M-P4h	forward
b2123	2209220-b2123-M-P4h,2209240-b2123-HS15min,2209228-b2123-HS60min,2209266-b2123-M-P2h,2209239-b2123-HS30min,2209268-b2123-LB	forward
b2081	2163618-b2081 b4438-HS60min,2163618-b2081 b4438-LB,2163642-b2081 b4438-M-P2h,2163649-b2081-M-P0h,2163618-b2081 b4438-HS15min,2163663-b2081 b4438-M-P4h,2163619-b2081 b4438-HS30min	forward
b2230	2334688-b2230-HS30min,2334687-yfaS_1 b2229 b2230-M-P2h	reverse
b2353	2468768-b2353-M-P4h,2468761-b2353-HS60min,2468770-b2353-HS15min,2468760-b2353-M-P2h,2468760-b2353-LB,2468761-b2353-HS30min	forward
b4271	4494755-b4271-M-P2h,4494726-b4271-HS30min,4494695-b4271-M-P0h,4494659-b4271-M-P4h	forward
b4271	4494598-b4271-LB,4494602-b4271-HS15min	forward
b2483	2601868-b2483-LB,2601892-b2483 b2484 b2485 b2486 b2487 b2488 b2489 b2490 b2491-M-P4h	forward
b2483	2602021-b2483-HS15min,2601982-b2483 b2484-HS60min	forward
ybcD	565820-ybcD-HS30min,565851-ybcD-M-P0h,565863-ybcD-M-P4h	forward
b1953	2022951-b1953 b1955-M-P4h,2022964-b1953-HS60min,2022960-b1953-HS15min,2022951-b1953-HS30min,2022951-b1953-M-P2h,2022960-b1953-LB,2022953-b1953-M-P0h	forward
b1086	1144143-b1086-HS30min,1144163-b1086-M-P0h,1144152-b1086-HS60min,1144135-b1086-M-P4h,1144148-b1086-M-P2h,1144161-b1086-LB,1144161-b1086-HS15min	forward
b1426	1496645-b1426 b1427-HS60min,1496661-b1426 b1427-HS30min,1496635-b1426 b1427-M-P2h,1496626-b1426 b1427-M-P0h,1496633-b1424 b1426 b1427-M-P4h	forward
b3279	3427230-b3279-HS60min,3427232-b3279-M-P4h,3427220-b3279-HS30min,3427231-b3279-HS15min,3427225-b3279-M-P2h,3427231-b3279-M-P0h,3427232-b3279-LB	forward
b4406	214196-b0189 b4406-M-P0h,214197-b0189 b4406-M-P4h,214195-b0189 b4406-LB,214196-b0189 b4406-HS15min,214195-b0189 b4406-M-P2h,214195-b0189 b4406-HS60min,214195-b0189 b4406-HS30min	reverse
b4402	4638409-b4402-M-P0h,4638412-b4402-M-P2h,4638402-b4402 b4403-HS15min,4638412-b4402-HS30min,4638409-b4402 b4403-M-P4h,4638461-b4402-HS60min	forward
b2894	3037776-b2890 b2891 b2892 b2893 b2894-M-P2h,3037776-b2892 b2893 b2894-HS60min,3037799-b2890 b2891 b2892 b2893 b2894 b2896 b2897-HS15min,3037797-b2890 b2891 b2892 b2893 b2894-M-P4h,3037777-b2890 b2891 b2892 b2893 b2894-HS30min,3037817-b2890 b2891 b2892 b2893 b2894-M-P0h	reverse
b2624	2756634-b2624 b2625-M-P4h,2756631-b2624-HS60min,2756625-b2624-HS15min,2756642-b2624-LB,2756631-b2624-M-P0h,2756631-b2624-HS30min,2756620-b2624-M-P2h	forward
b2629	2763849-b2629-HS15min,2763834-b2629-HS60min,2763835-b2629-HS30min,2763837-b2629-M-P2h,2763849-b2629-LB,2763798-b2627 b2628 b2629-M-P4h,2763852-b2629-M-P0h	reverse
b0342	361109-b0342-HS60min,361107-b0342-M-P0h	reverse
b1115	1174182-b1115-HS30min,1174147-b1115-HS60min,1174134-b1115-M-P4h	reverse
b1115	1174398-b1115-M-P2h,1174421-b1115-LB,1174425-b1115-HS15min	reverse
b1835	1918254-b1835-M-P0h,1918216-b1835-HS60min,1918243-b1835 b1836-HS30min,1918213-b1835 b1836 b1837-M-P2h,1918205-b1835 b1836 b1837-M-P4h	forward
b1952	2022878-b1952-HS15min,2022868-b1952-M-P4h,2022874-b1952-M-P0h,2022868-b1952-LB,2022867-b1952-M-P2h,2022873-b1952-HS60min,2022876-b1952-HS30min	reverse
b1722	1804142-b1722-M-P2h,1804155-b1722-HS60min,1804122-b1722-M-P0h,1804189-b1722-M-P4h,1804188-b1722-HS30min,1804191-b1722-LB,1804188-b1722-HS15min	reverse
b2342	2458480-b2342-HS60min,2458509-b2342-HS30min,2458506-b2340 b2341 b2342-M-P4h,2458482-b2340 b2341 b2342-M-P0h,2458534-b2340 b2341 b2342-LB	reverse
b2342	2458423-b2340 b2341 b2342-HS15min,2458377-b2341 b2342-M-P2h	reverse
b3537	3695953-b3536 b3537 b3538-M-P0h,3695970-b3536 b3537 b3538-M-P2h	forward
ygaQ_3	2785920-ygaQ_3-HS15min,2785865-ygaQ_3-HS60min,2785908-ygaQ_3-LB	forward
b3067	3210957-b3065 b3066 b3067-HS30min,3210957-b3065 b3066 b3067-HS60min	forward
b3114	3260453-b4471 b3113 b3114-HS60min,3260430-b4471 b3113 b3114-M-P2h	reverse
b1653	1727113-b1653-M-P0h,1727074-b1653-M-P4h,1727092-b1653-M-P2h,1727065-b1653-HS15min,1727140-b1653-HS60min	forward
b2392	2510788-b2392-HS30min,2510782-b2392-HS60min,2510743-b2392-M-P0h,2510785-b2392-LB,2510798-b2392-M-P4h,2510792-b2392-HS15min,2510783-b2392-M-P2h	reverse
b4447	3192892-b4447-HS30min,3192888-b4447 b4611 b3052 b3053 b3054-LB,3192892-b4447-M-P0h,3192888-b4447 b4611 b3052 b3053 b3054-M-P4h,3192887-b4447-HS15min,3192892-b4447-HS60min,3192892-b4447-M-P2h	reverse
b2871	3005536-b2871 b2872-HS15min,3005495-b2871 b2872-M-P2h	forward
b2871	3005815-b2871 b2872 b2873 b2874-LB,3005812-b2871-HS60min	forward
b2871	3005732-b2871 b2872-HS30min,3005738-b2871 b2872-M-P4h	forward
b1384	1445328-b1384-M-P0h,1445351-b1384-LB,1445283-b1384-M-P2h,1445254-b1384-HS30min,1445300-b1384-HS15min,1445350-b1384-M-P4h,1445222-b1384-HS60min	reverse
b2445	2559672-b2445-HS60min,2559671-b2445-M-P0h	forward
b0335	351976-b0335-HS30min,351978-b0335-M-P4h,352026-b0335-LB	forward
b0849	889990-b0849-M-P0h,890019-b0849-M-P2h,890019-b0849-M-P4h,890020-b0849-LB,890020-b0849-HS15min,890025-b0849-HS30min,890011-b0849-HS60min	reverse
b0034	34272-b0034-LB,34277-b0034-HS60min,34272-b0034-M-P2h,34228-b0032 b0033 b0034-M-P0h,34272-b0032 b0033 b0034-M-P4h,34264-b0034-HS30min	forward
b1044	1104619-b1044-HS30min,1104613-b1044-HS60min,1104626-b1044 b1045 b1046-M-P2h	forward
b1959	2027502-b1959-M-P4h,2027618-b1959-HS30min,2027592-b1959-HS60min,2027558-b1959-M-P2h,2027554-b1959-M-P0h,2027537-b1959-HS15min,2027561-b1959-LB	forward
b2670	2797111-b2670-LB,2797110-b2670 b2672-M-P2h	forward
b2670	2797171-b2670-HS15min,2797166-b2670-M-P4h,2797186-b2670-HS60min,2797186-b2670-M-P0h,2797184-b2670-HS30min	forward
b4593	1222325-b1171 b1172 b4593-HS15min,1222325-b1171 b1172 b4593-HS60min,1222349-b1171 b1172 b4593-M-P4h,1222325-b1171 b1172 b4593-HS30min,1222350-b1171 b1172 b4593-M-P2h,1222325-b1171 b1172 b4593-M-P0h,1222324-b1171 b1172 b4593-LB	reverse
b2419	2535332-b2419 b2420-M-P0h,2535342-b2419 b2420-LB,2535361-b2419 b2420-M-P4h,2535361-b2419-HS60min,2535346-b2419 b2420-M-P2h,2535334-b2419 b2420-HS30min,2535324-b2419 b2420-HS15min	forward
b0541	567185-b0541 b0542 b0543-M-P2h,567185-b0541 b0542 b0543-HS30min,567186-b0541 b0542 b0543-HS15min,567176-b0541 b0542 b0543-HS60min,567189-b0541 b0542 b0543-M-P4h,567190-b0541 b0542 b0543-LB	forward
b1113	1169640-b1113-M-P0h,1169605-b1113-M-P2h,1169609-b1113-HS30min,1169645-b1113-LB,1169609-b1113-HS15min	reverse
b2362	2473581-b2362 b2363 b4545-HS60min,2473576-b2362 b2363 b4545 b4501-M-P2h	forward
b0774	808518-b0774-HS60min,808518-b0773 b0774-M-P4h,808516-b0773 b0774-M-P0h,808518-b0773 b0774-LB,808518-b0774-HS30min,808524-b0773 b0774-HS15min,808518-b0773 b0774-M-P2h	reverse
b2549	2680782-b2549-LB,2680742-b2549-M-P2h,2680723-b2549-HS30min,2680687-b2549-M-P0h,2680777-b2549-M-P4h,2680766-b2549-HS15min	reverse
b2464	2576679-b2464 b2465-HS15min,2576685-b2464 b2465-M-P2h,2576685-b2464 b2465-LB	forward
b2464	2576754-b2464-HS30min,2576804-b2464-HS60min	forward
b3482	3617197-b3482-LB,3617172-b3482 b3483-M-P2h,3617185-b3482-HS60min,3617195-b3482-HS15min,3617193-b3482 b3483-M-P4h,3617191-b3482-HS30min	forward
b3225	3371570-b3225-HS15min,3371584-b3225-HS30min	reverse
b2237	2347521-b2237-M-P4h,2347521-b2237-HS15min,2347514-b2237-HS30min,2347521-b2237 b2239 b2240-LB,2347520-b2237-M-P2h,2347525-b2237-M-P0h,2347520-b2237-HS60min	reverse
b2878	3014039-b2878-M-P4h,3014042-b2878 b2879 b2880 b2881 b2882 b2883 b4464-M-P0h,3014040-b2878-HS60min,3014058-b2878 b2879 b2880 b2881-LB,3013998-b2878-HS30min,3014033-b2878 b2879 b2880-M-P2h	forward
b0271	286074-b0271-LB,286041-b0271-M-P2h,286047-b0271-HS60min,286040-b0271-HS30min	forward
b0925	980230-b0925 b0926 b0927-HS30min,980230-b0925-HS60min	forward
b1645	1719959-b1643 b1644 b1645-HS60min,1719951-b1643 b1644 b1645-HS30min,1719944-b1643 b1644 b1645-M-P2h	forward
b0961	1023610-b0960 b0961-HS30min,1023610-b0960 b0961-M-P0h,1023613-b0960 b0961-M-P2h,1023609-b0960 b0961-M-P4h,1023609-b0960 b0961-HS60min,1023610-b0960 b0961-HS15min,1023610-b0960 b0961-LB	reverse
b3134	3278752-b3134 b3135-HS30min,3278762-b3134 b3135-M-P0h	forward
b1551	1636191-b1551-M-P2h,1636219-b1551-HS60min,1636193-b1551-HS30min	reverse
b1551	1636071-b1551-LB,1636119-b1551-M-P4h	reverse
b3566	3729096-b3566-HS30min,3729129-b3566 b3567 b3568 b3569-M-P4h,3729098-b3566-M-P2h,3729117-b3566-HS15min,3729090-b3566-HS60min,3729098-b3566-LB	forward
b2536	2665891-b2536-HS30min,2665891-b2536-HS60min,2665891-b2536-M-P0h	reverse
b0315	331595-b0315-M-P0h,331594-b0315-M-P4h	forward
b0315	331421-b0315-M-P2h,331369-b0315-HS60min,331374-b0315-HS30min,331419-b0315-HS15min,331376-b0315-LB	forward
b3673	3851891-b3673-HS15min,3851969-b3673-M-P2h,3851902-b3673-HS60min,3851884-b3673-LB,3851924-b3673-M-P0h,3851923-b3673-HS30min	forward
b4032	4241520-b4032-HS15min,4241509-b4032-M-P4h	reverse
b4337	4566543-b4336 b4337-HS30min,4566563-b4336 b4337-HS60min	reverse
b4337	4566764-b4336 b4337-LB,4566770-b4336 b4337-M-P4h,4566772-b4336 b4337-M-P0h,4566737-b4336 b4337-HS15min	reverse
b0361	381800-b0361-HS30min,381752-b0361-M-P0h	forward
b4474	3500342-b4474 b3374 b3375-M-P4h,3500399-b4474 b3374-M-P2h,3500391-b4474 b3374-HS15min,3500410-b4474 b3374-M-P0h,3500385-b4474 b3374-HS30min	forward
b4219	4440224-b4218 b4219-HS30min,4440231-b4218 b4219-HS60min	reverse
b4219	4440284-b4218 b4219-M-P4h,4440284-b4218 b4219-M-P0h,4440285-b4218 b4219-LB,4440284-b4218 b4219-HS15min,4440284-b4218 b4219-M-P2h	reverse
b0479	503952-b0479-HS15min,503956-b0479-M-P0h,503969-b0479-HS30min,503952-b0479-LB,503959-b0479-M-P4h,503950-b0479-M-P2h	reverse
b3094	3244641-b3094-M-P0h,3244627-b3094-HS60min,3244648-b3093 b3094 b3095 b3096 b3097 b3098 b3099 b3100-HS15min,3244640-b3094 b3095 b3096 b3097 b3098 b3099 b3100-LB,3244645-b3094 b3095 b3096 b3097 b3098 b3099 b3100-M-P4h,3244636-b3094 b3095 b3096 b3097 b3098 b3099 b3100-M-P2h,3244634-b3094 b3095 b3096-HS30min	forward
b0631	661931-b0630 b0631 b0632 b0633 b0634 b0635 b0636 b0637-HS30min,661928-b0631 b0632 b0633 b0634 b0635 b0636 b0637-M-P0h,661928-b0630 b0631 b0632 b0633 b0634 b0635 b0636 b0637-M-P2h,661926-b0630 b0631 b0632 b0633 b0634 b0635 b0636 b0637 b0638 b0639 b0640 b0641 b0642-HS15min,661931-b0631-HS60min,661928-b0630 b0631 b0632 b0633 b0634 b0635 b0636 b0637-M-P4h	reverse
b1987	2058987-b1985 b1987 b1988-HS15min,2058964-b1987-HS60min,2059025-b1985 b1987 b1988-M-P2h,2058990-b1985 b1987 b1988-M-P0h,2059015-b1985 b1987 b1988-HS30min	reverse
b1744	1824929-b1744-M-P0h,1824937-b1744-M-P4h	reverse
b1744	1824782-b1744-HS30min,1824801-b1744-HS60min	reverse
b2899	3041209-b2899-HS30min,3041205-b2899 b2900-HS15min,3041204-b2899 b2900-M-P2h,3041206-b2899 b2900-M-P4h	reverse
b3446	3582806-b3446-HS60min,3582778-b3446-LB,3582789-b3446-M-P2h,3582818-b3446-HS15min,3582807-b3446-HS30min	forward
b2408	2523113-b2408-HS30min,2523106-b2408-M-P4h,2523118-b2408-HS15min,2523145-b2408-M-P2h	forward
b4108	4324817-b4108-M-P2h,4324817-b4108-LB,4324818-b4108-M-P4h,4324818-b4108-HS15min	reverse
b4108	4324758-b4108-M-P0h,4324757-b4108-HS60min,4324759-b4108-HS30min	reverse
b1235	1289399-b1234 b1235 b1236-M-P2h,1289390-b1234 b1235 b1236-HS30min,1289396-b1234 b1235 b1236-HS60min	forward
b4624	4526000-b4624-HS15min,4525994-b4624-M-P0h,4525997-b4624-M-P2h,4525964-b4624-HS60min,4525998-b4624-M-P4h,4525997-b4624-HS30min,4525994-b4624-LB	forward
b0367	386249-b0367 b0368-M-P4h,386292-b0367 b0368-HS60min,386347-b0367 b0368-M-P2h,386303-b0367 b0368-LB	forward
b4568	4610109-b4568-HS60min,4610087-b4568-M-P0h	forward
b2788	2918695-b2787 b2788-HS60min,2918734-b2787 b2788-HS30min,2918727-b2787 b2788-M-P2h	reverse
b3097	3246909-b3097 b3098 b3099 b3100-HS30min,3246907-b3093 b3094 b3095 b3096 b3097 b3098 b3099 b3100-HS15min	forward
b3396	3520908-b3396-HS60min,3520913-b3396-M-P2h	forward
b4183	4409321-b4183-M-P4h,4409294-b4183-M-P0h,4409347-b4183-HS60min,4409374-b4183 b4184-M-P2h,4409371-b4183-HS30min,4409336-b4183 b4184-HS15min,4409394-b4183-LB	forward
b3706	3884827-b3706-HS30min,3884833-b3706-HS60min	forward
b3888	4075353-b3884 b3885 b3886 b3887 b3888-HS30min,4075352-b3884 b3885 b3886 b3887 b3888-HS60min	forward
b2821	2957031-b2819 b2820 b2821 b2822 b2823-HS60min,2957031-b2819 b2820 b2821-HS30min,2957030-b2819 b2820 b2821 b2822 b2823-M-P2h,2957031-b2819 b2820 b2821 b2822 b2823 b2824 b2825 b2826-HS15min	reverse
b3266	3413076-b3266-HS15min,3413077-b3266-M-P0h,3413087-b3266-M-P2h	forward
b3266	3413478-b3266-HS30min,3413470-b3266-HS60min	forward
b0821	858331-b0821-LB,858324-b0821-HS15min,858281-b0821-M-P0h,858255-b0821-HS60min,858255-b0821-M-P4h	reverse
b1664	1744187-b1664-M-P4h,1744186-b1664-HS15min,1744187-b1664-LB,1744186-b1664-M-P2h,1744226-b1664-HS30min,1744185-b1664-M-P0h,1744227-b1664-HS60min	reverse
b0563	582097-b0563-HS15min,582054-b0563-LB,582072-b0563-HS30min,582074-b0563-M-P2h,582058-b0563-M-P0h,582071-b0563-M-P4h,582112-b0563-HS60min	forward
b3804	3987940-b3802 b3803 b3804 b3805-HS30min,3987971-b3802 b3803 b3804 b3805-M-P2h	reverse
b1329	1391219-b1329-LB,1391219-b1329-HS30min,1391212-b1329-M-P0h,1391219-b1329-HS15min,1391213-b1329-HS60min,1391218-b1329-M-P2h	forward
b3941	4130573-b3941 b3942 b3943-HS30min,4130577-b3941 b3942 b3943-LB,4130573-b3941-M-P4h,4130579-b3941-M-P0h,4130576-b3941-M-P2h,4130571-b3941 b3942 b3943-HS15min,4130573-b3941-HS60min	forward
b3632	3806260-b3625 b3626 b3627 b3628 b3629 b3630 b3631 b3632-HS15min,3806311-b3628 b3629 b3630 b3631 b3632-HS30min,3806302-b3625 b3626 b3627 b3628 b3629 b3630 b3631 b3632-M-P2h,3806256-b3630 b3631 b3632-M-P0h,3806261-b3623 b3624 b3625 b3626 b3627 b3628 b3629 b3630 b3631 b3632-M-P4h,3806305-b3623 b3624 b3625 b3626 b3627 b3628 b3629 b3630 b3631 b3632-LB	reverse
b0921	972720-b0921 b0922 b0923 b0924-LB,972688-b0921 b0922 b0923 b0924-M-P2h,972719-b0921 b0922 b0923 b0924 b0925 b0926 b0927-M-P4h,972716-b0921 b0922 b0923 b0924-M-P0h,972719-b0921 b0922 b0923 b0924-HS60min,972760-b0921 b0922 b0923 b0924-HS30min,972719-b0921 b0922 b0923 b0924-HS15min	forward
b0513	539933-b0513 b0514-M-P4h,539905-b0513 b0514-LB,539968-b0513-HS30min,539925-b0513 b0514-HS15min,539950-b0513-M-P0h	forward
b1770	1852913-b1770-HS30min,1852909-b1770-M-P0h,1852888-b1770-HS60min,1852909-b1769 b1770 b1771 b1772 b1773 b1774 b1775 b1776-LB	reverse
b4321	4549341-b4321-HS15min,4549363-b4321-LB,4549358-b4321-M-P4h	reverse
b4321	4549251-b4321-HS30min,4549286-b4321-HS60min	reverse
b1145	1202164-b1145-M-P0h,1202161-b1145-HS60min,1202161-b1145-HS15min,1202164-b1145-M-P2h,1202161-b1145-HS30min,1202156-b1145-LB,1202161-b1145-M-P4h	reverse
b1993	2064003-b1990 b1991 b1992 b1993-M-P0h,2064020-b1990 b1991 b1992 b1993-HS15min,2064018-b1990 b1991 b1992 b1993-HS30min,2064019-b1985 b1987 b1988 b1990 b1991 b1992 b1993-M-P4h,2064020-b1990 b1991 b1992 b1993-M-P2h,2064017-b1990 b1991 b1992 b1993-HS60min	reverse
b0505	531614-b0505 b0506-LB,531616-b0505 b0506-HS60min,531615-b0505 b0506-M-P2h,531614-b0505 b0506-M-P4h,531617-b0505 b0506-HS15min,531616-b0505 b0506-HS30min,531615-b0505 b0506-M-P0h	forward
b1001	1063264-b1001-M-P4h,1063263-b1001-LB,1063299-b1001-M-P2h,1063288-b1001-HS30min,1063273-b1001-HS60min	forward
b3599	3770324-b3599-HS30min,3770323-b3599-HS60min	forward
b3143	3286177-b3143-LB,3286148-b3143-M-P0h,3286191-b3143-HS15min,3286146-b3143-M-P2h	forward
b0239	256501-b0238 b0239 b0240-M-P4h,256497-b0239 b0240-HS30min,256497-b0239-HS60min,256496-b0239 b0240-M-P2h	forward
b2051	2124082-b2051-HS15min,2124065-b2051-HS30min	reverse
insCD-6	4496189-insCD-6-HS30min,4496130-insCD-6 b4272 b4273 b4274-M-P4h,4496186-insCD-6 b4272 b4273-M-P2h,4496136-insCD-6 b4272 b4273-HS15min,4496190-insCD-6-HS60min	forward
b0613	646655-b0613-HS15min,646687-b0613-M-P2h	reverse
b4597	1489530-b4597-HS15min,1489530-b4597-HS30min,1489530-b4597-M-P2h,1489545-b4597-M-P0h,1489530-b4597-HS60min,1489530-b4597-M-P4h	reverse
b1686	1763857-b1686 b1687-HS30min,1763857-b1685 b1686 b1687-M-P2h	reverse
b2395	2515960-b2395-M-P4h,2515967-b2395-HS15min,2515962-b2395-M-P2h,2515968-b2395-M-P0h	reverse
b3434	3573097-b3434-HS60min,3573080-b3434-M-P0h,3573091-b3434-HS30min,3573093-b3434-LB,3573047-b3434-HS15min,3573075-b3434-M-P4h,3573053-b3434-M-P2h	forward
b4421	1268959-b4421-HS60min,1269021-b4421-LB,1269052-b4421-M-P4h,1268968-b4421-HS15min,1268979-b4421-HS30min	reverse
istR-1	3851328-b4616 istR-1-LB,3851302-b4616 istR-1-M-P0h,3851324-b4616 istR-1-M-P4h,3851321-b4616 istR-1-HS15min,3851320-b4616 istR-1-HS30min	reverse
b4608	2698492-b4608-M-P0h,2698497-b4608-M-P2h	forward
b4608	2698598-b4608-HS60min,2698600-b4608-HS30min,2698596-b4608-M-P4h	forward
b3765	3948008-b3765-M-P2h,3948051-b4480 b3765-LB,3947997-b3765-HS15min,3948007-b3765-M-P0h,3948053-b3765-HS30min,3948026-b4480 b3765-M-P4h	reverse
b1378	1438796-b1378-HS30min,1438850-b1378-M-P2h,1438826-b1378-HS15min,1438866-b1378-M-P4h,1438834-b1378-M-P0h,1438865-b1378-LB	reverse
b1982	2053051-b1981 b1982-M-P0h,2053047-b1981 b1982-M-P2h,2053047-b1981 b1982-HS30min,2053052-b1981 b1982-HS15min,2053051-b1981 b1982 b1983-M-P4h,2053031-b1981 b1982-LB,2053050-b1982-HS60min	forward
b4242	4465384-b4242-M-P4h,4465385-b4242-LB,4465385-b4242-HS30min,4465386-b4242-HS15min,4465386-b4242-M-P0h,4465385-b4242-M-P2h,4465385-b4242-HS60min	forward
b0411	431406-b0411-M-P0h,431408-b0411 b0412-HS15min,431411-b0411-HS30min,431411-b0411-HS60min	reverse
b0982	1044083-b0981 b0982 b0983 b0984 b0985-M-P4h,1044100-b0981 b0982 b0983 b0984 b0985 b0986 b0987-M-P2h,1044100-b0982 b0983 b0984 b0985-HS30min,1044081-b0982 b0983 b0984 b0985 b0986-HS60min	reverse
b0794	828405-b0792 b0793 b0794 b0795 b0796-HS30min,828405-b0792 b0793 b0794 b0795 b0796-M-P2h,828405-b0793 b0794 b0795 b0796-HS60min	reverse
b0879	919422-b0878 b0879 b0881 b0882-HS30min,919410-b0878 b0879 b0881 b0882-M-P2h	forward
b0310	324426-b0310-M-P4h,324500-b0309 b0310-M-P2h,324488-b0310-HS30min,324455-b0309 b0310-HS15min,324503-b0310-M-P0h	reverse
b3603	3775397-b3603 b3604-M-P2h,3775362-b3603 b3604 b3605 b3606-LB,3775398-b3603 b3604 b3605-HS15min,3775366-b3603 b3604 b3605 b3606-M-P4h,3775393-b3603 b3604-HS30min	forward
b4411	4374531-b4411-M-P0h,4374576-b4411-M-P2h,4374563-b4411-HS60min,4374528-b4411-HS15min,4374532-b4411 b4148-M-P4h	forward
b1998	2068322-b1998-HS30min,2068257-b1998 b1999-M-P4h,2068247-b1998 b1999-LB,2068269-b1998 b1999-M-P2h,2068308-b1998-HS60min,2068271-b1998-M-P0h,2068250-b1998 b1999-HS15min	forward
b0551	573116-b0551-M-P0h,573153-b0551-M-P2h,573131-b0551-HS30min	forward
b0689	714609-b0689-HS15min,714604-b0689-M-P0h,714594-b0689-HS60min,714583-b0689-HS30min,714635-b0689-M-P2h	forward
b2333	2448604-b2333-M-P0h,2448574-b2332 b2333-M-P2h	reverse
b1890	1975076-b1888 b1889 b1890-HS60min,1975078-b1890-M-P4h	reverse
b3412	3542895-b3412-LB,3542895-b3412-HS15min,3542895-b3412-HS30min,3542896-b3412-M-P0h,3542894-b3412-M-P4h,3542893-b3412-HS60min,3542896-b3412-M-P2h	reverse
b3042	3182830-b3042-M-P0h,3182815-b3042-HS15min,3182817-b3042-M-P2h,3182817-b3042-LB,3182833-b3042-M-P4h,3182834-b3042-HS30min	forward
b0560	580166-b0560-HS15min,580170-b0560-M-P2h	forward
b0560	580580-b0560-HS30min,580545-b0560-LB,580526-b0560-M-P0h	forward
b2373	2489936-b2373-M-P4h,2489940-b2373-HS60min,2489935-b2373-HS30min,2489934-b2373-M-P2h	reverse
b1155	1207370-b1155-LB,1207403-b1155-HS60min	forward
b0732	767295-b0732-M-P0h,767319-b0732-HS60min,767264-b0732-M-P2h,767281-b0732-HS30min	forward
b4133	4359988-b4133-HS15min,4359985-b4133-M-P0h,4359988-b4133-M-P4h,4359986-b4133-HS30min,4359985-b4133-HS60min,4359987-b4133-M-P2h,4359986-b4133-LB	reverse
b3054	3199049-b3053 b3054-HS60min,3199057-b4611 b3052 b3053 b3054-HS15min,3199051-b4611 b3052 b3053 b3054-M-P2h,3199054-b4447 b4611 b3052 b3053 b3054-M-P4h,3199058-b4447 b4611 b3052 b3053 b3054-LB,3199053-b4611 b3052 b3053 b3054-HS30min,3199042-b4611 b3052 b3053 b3054-M-P0h	reverse
lafU	250223-lafU-HS60min,250237-lafU b0231 b0232 b0233 b0234-M-P2h	forward
lafU	250172-lafU b0231 b0232 b0233-LB,250166-lafU b0231 b0232 b0233 b0234-M-P4h	forward
b2917	3058906-b2917-HS60min,3058866-b2917-HS15min,3058903-b2917 b2918-HS30min,3058854-b2917 b2918-M-P0h,3058875-b2917 b2918 b2919 b2920-M-P2h,3058937-b2917 b2918-LB	forward
b0013	11783-b0011 b0013-M-P2h,11706-b0011 b0013-HS15min,11748-b0011 b0013-M-P4h	reverse
b0491	515712-b0490 b0491-HS30min,515701-b0490 b0491-M-P2h	forward
b3555	3717500-b3555-LB,3717501-b3555-M-P0h,3717465-b3555-HS15min,3717454-b3555 b3556-M-P4h,3717501-b3555-HS30min,3717458-b3555-M-P2h	forward
b2724	2847914-b2724-M-P4h,2847887-b2724-HS15min,2847931-b2724-LB,2847882-b2723 b2724-M-P0h,2847882-b2723 b2724-M-P2h	reverse
b2468	2583563-b2466 b2467 b2468-HS15min,2583596-b2466 b2467 b2468-M-P2h,2583551-b2466 b2467 b2468-HS30min,2583564-b2466 b2467 b2468-M-P4h,2583594-b2466 b2467 b2468-M-P0h,2583552-b2466 b2467 b2468-HS60min,2583595-b2466 b2467 b2468-LB	reverse
b3188	3332828-b3188-HS15min,3332836-b3188-HS30min	forward
b2718	2841580-b2717 b2718 b2719 b2720-HS60min,2841590-b2717 b2718 b2719 b2720 b2721 b2722-M-P2h	reverse
b3578	3743025-b3578-LB,3743054-b3578-HS30min	forward
b0766	797660-b0766-M-P2h,797667-b0766-M-P0h,797660-b0766-HS60min,797680-b0766-M-P4h,797673-b0766-HS15min,797682-b0766-LB,797661-b0766-HS30min	reverse
b0837	877954-b0837-HS15min,877932-b0837-HS60min	forward
b1798	1878819-b1798 b1799-M-P2h,1878822-b1798-HS15min,1878824-b1798 b1799-LB,1878826-b1798-HS30min,1878828-b1798-M-P0h,1878828-b1798-HS60min	reverse
b2866	2998440-b2866 b2867 b2868-HS15min,2998476-b2866-HS60min	forward
b2866	2998367-b2866-M-P2h,2998354-b2866 b2867 b2868-M-P0h,2998316-b2866-HS30min,2998292-b2866 b2867 b2868-LB,2998353-b2866 b2867 b2868-M-P4h	forward
b3399	3526648-b3399 b3400 b3401-HS30min,3526668-b3398 b3399 b3400 b3401-M-P0h,3526658-b3399 b3400 b3401-HS60min,3526660-b3398 b3399 b3400 b3401-HS15min	forward
b0695	723711-b0694 b0695 b0696-HS15min,723711-b0694 b0695 b0696 b0697 b0698-HS30min,723719-b0694 b0695 b0696-LB,723712-b0694 b0695 b0696 b0697-M-P4h,723711-b0694 b0695 b0696-HS60min,723713-b0694 b0695 b0696-M-P2h	reverse
b2845	2983840-b2845-HS30min,2983832-b2845-M-P0h,2983871-b2845-M-P2h,2983829-b2845-LB,2983839-b2845-HS60min,2983867-b2845-M-P4h,2983836-b2845-HS15min	forward
b4326	4554829-b4326-M-P0h,4554871-b4326-M-P2h,4554812-b4326-M-P4h,4554864-b4326-HS60min,4554877-b4326-LB,4554833-b4326-HS15min,4554830-b4326-HS30min	forward
insCD-4	2994413-b2857 ygeN b2859 insCD-4-HS15min,2994410-b2859 insCD-4-M-P0h	reverse
b4380	4615114-b4379 b4380-M-P4h,4615120-b4379 b4380-HS15min,4615121-b4379 b4380-M-P0h,4615121-b4379 b4380-M-P2h,4615114-b4379 b4380-LB,4615102-b4379 b4380-HS30min	reverse
b1118	1176430-b1116 b1117 b1118-HS30min,1176446-b1116 b1117 b1118 b1119 b1120-M-P2h	forward
b2775	2898648-b2775-HS15min,2898650-b2775-M-P4h	forward
b2775	2899028-b2775-HS30min,2899027-b2775-M-P2h	forward
b2946	3089136-b2946 b2947 b2948 b2949-HS30min,3089097-b2946 b2947 b2948 b2949-M-P2h,3089104-b2946 b2947 b2948 b2949-HS60min,3089100-b2944 b2945 b2946 b2947 b2948 b2949-LB,3089094-b2946 b2947 b2948 b2949-M-P4h,3089099-b2946 b2947 b2948 b2949-M-P0h	forward
b0099	111032-b0099-M-P2h,111047-b0099-HS60min,111061-b0099-HS30min	forward
b3363	3490453-b3362 b3363-HS60min,3490453-b3363-HS30min,3490470-b3359 b3360 b3361 b3362 b3363-M-P4h,3490471-b3359 b3360 b3361 b3362 b3363-LB,3490451-b3360 b3361 b3362 b3363-M-P2h,3490416-b3360 b3361 b3362 b3363-M-P0h	reverse
b3659	3835056-b3659-HS30min,3835012-b3659-M-P2h	forward
b3659	3835119-b3659 b3660-HS15min,3835153-b3659-HS60min	forward
b3144	3286853-b3144 b3145-HS30min,3286815-b3144-HS60min	forward
b3144	3287005-b3144 b3145-LB,3287012-b3144 b3145-HS15min	forward
b1433	1504014-b1433-HS30min,1503985-b1433-HS60min	reverse
b1433	1504104-b1433-M-P4h,1504168-b1433-HS15min,1504123-b1433-M-P2h,1504131-b1433-LB,1504142-b1433-M-P0h	reverse
b1530	1617114-b1530 b1531 b1532-HS30min,1617112-b1530 b1531 b1532-HS60min,1617147-b1530 b1531-M-P0h,1617112-b1530 b1531 b1532-LB,1617113-b1530 b1531 b1532-HS15min	forward
yedN_1	2009883-yedN_1-HS60min,2009944-yedN_1-LB,2009905-yedN_1-M-P2h	reverse
b0304	319191-b0304-HS60min,319262-b0304-HS15min,319261-b0304-M-P4h,319178-b0304-HS30min,319253-b0304-M-P2h,319262-b0304-LB,319208-b0304-M-P0h	reverse
b0212	234803-b0211 b0212-M-P2h,234782-b0211 b0212-HS30min,234816-b0211 b0212-LB,234785-b0211 b0212-HS60min,234800-b0211 b0212-HS15min,234782-b0211 b0212-M-P0h,234816-b0211 b0212-M-P4h	reverse
b0231	250875-b0231-HS30min,250879-lafU b0231 b0232 b0233-LB,250880-lafU b0231 b0232 b0233 b0234-M-P4h,250881-b0231 b0232 b0233 b0234-M-P0h,250884-lafU b0231 b0232 b0233 b0234-M-P2h,250877-b0231-HS60min	forward
b3857	4040071-b3856 b3857-M-P2h,4040068-b3856 b3857-HS30min,4040092-b3856 b3857-LB,4040046-b3857-HS60min,4040066-b3856 b3857-M-P0h,4040066-b3856 b3857-M-P4h,4040066-b3856 b3857-HS15min	reverse
b3633	3806533-b3633 b3634-HS15min,3806537-b3633 b3634-M-P4h,3806538-b3633 b3634-HS30min,3806538-b3633 b3634-M-P2h,3806535-b3633 b3634-LB,3806558-b3633 b3634-M-P0h,3806592-b3633 b3634-HS60min	forward
b3433	3572958-b3427 b3428 b3429 b3430 b3431 b3432 b3433-HS30min,3572959-b3427 b3428 b3429 b3430 b3431 b3432 b3433-M-P0h,3572960-b3427 b3428 b3429 b3430 b3431 b3432 b3433-M-P4h,3572954-b3427 b3428 b3429 b3430 b3431 b3432 b3433-M-P2h,3572959-b3427 b3428 b3429 b3430 b3431 b3432 b3433-HS15min	reverse
b2733	2855046-b2733 b2734-LB,2855048-b2733 b2734-M-P4h,2855099-b2733 b2734-HS30min,2855082-b2733 b2734-HS15min,2855075-b2733 b2734-M-P2h,2855086-b2733-M-P0h,2855069-b2733-HS60min	forward
b3587	3752463-b3587-M-P2h,3752469-b3587-M-P4h,3752469-b3587-HS30min	reverse
b2181	2276329-b2181-HS60min,2276336-b2181-HS30min,2276337-b2181-M-P4h	reverse
b2181	2276260-b2181-M-P0h,2276273-b2181-M-P2h	reverse
b2677	2802872-b2677 b2678 b2679-HS60min,2802864-b2677 b2678 b2679-M-P2h,2802863-b2677 b2678 b2679-HS30min	forward
b2677	2802796-b2677 b2678 b2679-M-P0h,2802775-b2677 b2678 b2679-LB,2802808-b2677 b2678 b2679-M-P4h,2802783-b2677 b2678 b2679-HS15min	forward
b2037	2107797-wbbL_1 b2032 b2033 b2034 b2035 b2036 b2037 b2038 b2039 b2040 b2041 b2042 b2043-HS15min,2107797-wbbL_1 b2032 b2033 b2034 b2035 b2036 b2037 b2038 b2039 b2040 b2041-HS30min,2107794-wbbL_1 b2032 b2033 b2034 b2035 b2036 b2037 b2038 b2039 b2040 b2041-HS60min,2107794-wbbL_1 b2032 b2033 b2034 b2035 b2036 b2037 b2038 b2039 b2040 b2041-M-P2h	reverse
b2853	2991620-b2853-M-P4h,2991614-b2853-M-P2h,2991622-b2853-HS60min,2991606-b2853-HS30min,2991611-b2853-HS15min	forward
b4669	3948510-b3766 b4669 ilvG_1 ilvG_2 b3769 b3770 b3771 b3772-HS30min,3948506-b3766 b4669 ilvG_1 ilvG_2 b3769 b3770 b3771 b3772-M-P2h	forward
b2251	2362541-b2251-M-P2h,2362543-b2251-HS15min,2362543-b2251-M-P4h,2362539-b2251-LB,2362543-b2251-M-P0h,2362548-b2251-HS60min,2362551-b2251-HS30min	forward
b3474	3609905-b3474 b3475-M-P0h,3609931-b3474 b3475 b3476 b3477 b3478 b3479 b3480 b3481-LB,3610009-b3474 b3475-HS30min,3609899-b3474 b3475-M-P4h,3609972-b3474 b3475-HS15min,3609885-b3474 b3475-M-P2h	forward
b1543	1630308-b1543-M-P4h,1630253-b1543-HS30min,1630282-b1543-HS60min,1630301-b1543-LB	reverse
b1915	1993841-b1915-HS30min,1993811-b1915-HS60min,1993819-b1915-LB,1993795-b1915-M-P0h,1993815-b1915-HS15min,1993816-b1915-M-P4h,1993824-b1915-M-P2h	forward
b2547	2676293-b2546 b2547-M-P2h,2676282-b2547-M-P0h,2676294-b2546 b2547-HS30min,2676252-b2546 b2547-HS60min	reverse
b1265	1321131-b1260 b1261 b1262 b1263 b1264 b1265-HS15min,1321131-b1260 b1261 b1262 b1263 b1264 b1265-HS30min,1321128-b1260 b1261 b1262 b1263 b1264 b1265-M-P2h,1321184-b1260 b1261 b1262 b1263 b1264 b1265-M-P4h,1321133-b1260 b1261 b1262 b1263 b1264 b1265-M-P0h,1321164-b1265-LB,1321137-b1260 b1261 b1262 b1263 b1264 b1265-HS60min	reverse
b0316	333694-b0316-M-P0h,333693-b0316 b0317-LB,333696-b0316-HS15min,333684-b0316-M-P2h,333679-b0316-HS30min	reverse
sroC	686152-b0652 b0653 b0654 sroC b0655-HS15min,686156-b0652 b0653 b0654 sroC b0655-M-P0h,686156-sroC b0655-HS30min,686160-b0652 b0653 b0654 sroC b0655-M-P2h,686153-b0650 b0651 b0652 b0653 b0654 sroC b0655-M-P4h,686161-sroC b0655-HS60min	reverse
b4395	4631778-b4395-LB,4631834-b4395-HS60min,4631820-b4395-HS30min,4631820-b4395-M-P2h,4631805-b4395-M-P4h,4631820-b4395-M-P0h,4631806-b4395-HS15min	forward
b1119	1177799-b1119 b1120-HS30min,1177848-b1119 b1120-HS60min	forward
b2166	2257338-b2165 b2166-HS30min,2257352-b2165 b2166-M-P4h,2257294-b2164 b2165 b2166-LB,2257282-b2165 b2166-HS60min,2257359-b2164 b2165 b2166-HS15min,2257279-b2165 b2166-M-P2h	reverse
b0345	366768-b0344 b0345-M-P0h,366767-b0345-HS30min,366768-b0345-M-P4h,366768-b0345-M-P2h,366764-b0345-HS60min	reverse
b1453	1524024-b1453-HS60min,1524023-b1453-M-P4h,1524039-b1453-LB,1524019-b1453-M-P2h,1524020-b1453-M-P0h,1524036-b1453-HS15min,1524039-b1453-HS30min	reverse
b1783	1864881-b1783 b1784-LB,1864840-b1783-HS60min	forward
b1178	1226735-b1178-HS15min,1226740-b1178-M-P4h,1226734-b1178-M-P0h,1226735-b1178-HS30min,1226734-b1178-LB,1226735-b1178-M-P2h,1226734-b1178-HS60min	reverse
b3748	3931355-b3748-HS60min,3931327-b3748 b3749 b3750 b3751 b3752 b3753-HS15min,3931340-b3748 b3749 b3750 b3751 b3752 b3753-M-P0h,3931345-b3748 b3749 b3750 b3751 b3752 b3753-M-P4h,3931344-b3748 b3749 b3750 b3751 b3752 b3753-M-P2h,3931338-b3748 b3749 b3750 b3751 b3752 b3753-LB	forward
b0655	686999-b0650 b0651 b0652 b0653 b0654 sroC b0655-LB,687003-b0652 b0653 b0654 sroC b0655-HS15min,686994-sroC b0655-HS30min,686996-sroC b0655-HS60min	reverse
b0650	682644-b0650-HS30min,682637-b0650-HS60min	reverse
b0706	737510-b0706-M-P4h,737610-b0706-LB,737569-b0706-M-P0h,737505-b0706-HS15min,737559-b0706-M-P2h	forward
b1424	1494847-b1424-M-P2h,1494783-b1424 b1426 b1427-M-P4h,1494800-b1424 b1426 b1427-LB,1494801-b1424 b1426 b1427-HS15min,1494849-b1424-HS30min,1494802-b1424-M-P0h,1494831-b1424-HS60min	forward
b3561	3723848-b3561-HS15min,3723853-b3561-LB,3723918-b3561-HS60min,3723844-b3561-M-P2h,3723804-b3561-M-P4h,3723844-b3561-M-P0h,3723870-b3561-HS30min	forward
b3488	3630628-b3485 b3486 b3487 b3488-HS15min,3630641-b3486 b3487 b3488-HS60min,3630661-b3485 b3486 b3487 b3488-M-P4h,3630656-b3485 b3486 b3487 b3488-HS30min,3630641-b3485 b3486 b3487 b3488-M-P2h,3630622-b3485 b3486 b3487 b3488-LB	reverse
b0876	915683-b0876-HS30min,915680-b0876-M-P4h,915658-b0876-M-P2h,915663-b0876-M-P0h,915685-b0876-HS60min,915662-b0876-LB	forward
b4537	1985814-b4537-LB,1985804-b4537-HS60min,1985789-b4537-M-P2h	reverse
b1243	1298749-b1243 b1244 b1245 b1246 b1247-M-P2h,1298751-b1243 b1244 b1245 b1246 b1247-HS30min,1298751-b1243 b1244 b1245 b1246 b1247-HS60min	forward
b0980	1039853-b0980-HS30min,1039858-b0980-HS60min,1039868-b0980-M-P0h	forward
b3513	3657408-b3513-M-P0h,3657395-b3513-HS15min,3657354-b3513-HS60min,3657355-b3513-HS30min	forward
b1150	1204888-b1150-HS30min,1204928-b1150-HS60min	forward
b1150	1204815-b1150-LB,1204773-b1150-M-P2h	forward
b2781	2908724-b2779 b2780 b2781-M-P0h,2908724-b2779 b2780 b2781 b2782 b2783-M-P2h	reverse
b1409	1476525-b1409 b1410 b1411-HS15min,1476523-b1409 b1410 b1411-HS30min	forward
b2363	2473884-b2363 b4545 b4501-LB,2473868-b2362 b2363 b4545 b4501-M-P2h,2473865-b2363-M-P0h	forward
b1411	1479008-b1411-HS60min,1478984-b1411-M-P0h	forward
b2334	2449002-b2334-LB,2449004-b2332 b2333 b2334-HS30min,2449001-b2332 b2333 b2334-HS15min	reverse
b0351	372205-b0351 b0352-M-P2h,372165-b0351 b0352-HS30min,372152-b0351 b0352-M-P0h	forward
b2979	3126092-b2975 b2976 b2977 b4467 b4468 b2979-LB,3126060-b2975 b2976 b2977 b4467 b4468 b2979-M-P2h,3126064-b2975 b2976 b2977 b4467 b4468 b2979-M-P4h,3126037-b4468 b2979-HS60min,3126062-b2976 b2977 b4467 b4468 b2979-HS15min,3126036-b2976 b2977 b4467 b4468 b2979-HS30min,3126049-b2975 b2976 b2977 b4467 b4468 b2979-M-P0h	reverse
b3402	3530481-b3402-M-P0h,3530486-b3402-HS15min,3530485-b3402-M-P4h,3530525-b3402-LB,3530509-b3402-HS60min,3530467-b3402-HS30min,3530485-b3402-M-P2h	reverse
yeeL_1	2051389-yeeL_1-HS15min,2051400-yeeL_1-HS30min	reverse
b2444	2559407-b2444 b2445-HS30min,2559416-b2444 b2445-M-P2h,2559421-b2444 b2445-HS15min,2559419-b2444 b2445 b2446 b2447-M-P4h	forward
b1467	1536818-b1467-HS30min,1536856-b1466 b1467-M-P0h	reverse
b1855	1938248-b1855-M-P0h,1938234-b1855-HS30min,1938232-b1855-M-P2h,1938257-b1855-HS15min	reverse
b1706	1789199-b1706-HS30min,1789171-b1706-HS60min	reverse
b3242	3387419-b3241 b3242-HS60min,3387389-b3240 b3241 b3242-M-P2h,3387420-b3241 b3242-HS30min,3387461-b3241 b3242-M-P4h,3387343-b3240 b3241 b3242-HS15min	reverse
b1370	1426783-b1370-HS60min,1426784-b1370-HS15min,1426784-b1370-M-P4h,1426780-b1370-LB,1426782-b1370-M-P0h,1426780-b1370-HS30min,1426781-b1370-M-P2h	reverse
b2636	2768721-b2636 b2637-HS30min,2768750-b2636 b2637-M-P2h,2768720-b2636 b2637-HS15min	forward
b4677	1944167-b4677-HS15min,1944181-b1860 b1861 b4677-M-P4h,1944157-b4677-HS60min,1944150-b4677-M-P0h,1944159-b4677-HS30min,1944172-b4677-LB	reverse
b4204	4425277-b4204-M-P4h,4425319-b4204-HS30min,4425340-b4204-HS15min,4425281-b4204-M-P2h,4425314-b4204-M-P0h,4425329-b4204-HS60min	reverse
b4023	4229697-b4023-HS60min,4229677-b4023-LB,4229699-b4023-HS30min,4229677-b4023-M-P0h,4229706-b4023 b4024-HS15min	reverse
b4434	1986026-b4434 b4663-M-P2h,1986024-b4434 b4663-HS60min,1986025-b4537 b4434 b4663-M-P0h,1986026-b4537 b4434 b4663-HS30min,1986071-b4537 b4434 b4663-HS15min,1986026-b4537 b4434 b4663-M-P4h	reverse
b2109	2188953-b2108 b2109-HS15min,2188912-b2108 b2109-M-P4h,2188880-b2109-HS30min,2188840-b2109-M-P2h	reverse
b4610	2967580-b4610-M-P4h,2967527-b4610-LB,2967488-b4610-HS30min,2967577-b4610-HS15min,2967461-b4610-HS60min,2967524-b4610-M-P0h	reverse
b0995	1057303-b0995-HS30min,1057302-b0995-M-P0h,1057306-b0995-M-P2h,1057302-b0995-M-P4h,1057252-b0995-HS60min,1057306-b0995-LB,1057304-b0995-HS15min	reverse
b1016	1080533-b1016 efeU_2-HS15min,1080607-b1016 efeU_2-M-P4h,1080588-b1016 efeU_2-M-P0h,1080545-b1016 efeU_2 b1018 b1019-LB,1080606-b1016-M-P2h,1080538-b1016 efeU_2-HS30min	forward
b0833	872215-b0833-HS15min,872215-b0833-M-P2h	forward
b0833	872276-b0833-HS60min,872268-b0833-M-P0h	forward
b4645	2775920-b4645-HS15min,2776004-b4645-HS60min,2775964-b4645-LB,2775921-b4645-M-P0h,2775988-b4645-M-P4h	forward
b3504	3649368-b3504-HS60min,3649357-b3504-M-P2h	forward
b2082	2165570-b2082-M-P4h,2165577-b2082-HS30min,2165576-b2082-M-P2h,2165574-b2082-HS60min,2165577-b2082-LB	reverse
b2218	2317932-b2218-M-P4h,2317933-b2218-M-P2h,2317884-b2218-HS30min,2317931-b2218-HS15min,2317870-b2218-LB,2317932-b2218-M-P0h,2317887-b2218-HS60min	reverse
b3922	4110947-b3922 b3923-HS30min,4110950-b3921 b3922 b3923-M-P4h,4110951-b3922 b3923-LB,4110946-b3922 b3923-M-P0h,4110955-b3922 b3923-HS60min,4110951-b3922 b3923-HS15min	forward
b0279	293910-b0279-M-P4h,293876-b0279-M-P0h,293877-b0279-HS30min	reverse
b0279	293793-b0278 b0279-LB,293790-b0279-HS60min	reverse
b4113	4332005-b4112 b4113 b4114-HS30min,4332008-b4112 b4113 b4114-HS60min,4332044-b4112 b4113 b4114-M-P4h,4331991-b4112 b4113 b4114-LB,4332021-b4112 b4113 b4114-M-P2h,4332043-b4112 b4113 b4114-HS15min	reverse
b3720	3900184-b3719 b3720-HS30min,3900200-b3718 b3719 b3720-HS15min,3900227-b3718 b3719 b3720-M-P4h	reverse
b3720	3900128-b3719 b3720-M-P0h,3900103-b3718 b3719 b3720-LB,3900095-b3719 b3720-HS60min	reverse
b1649	1724042-b1649 b1650 b1651-M-P0h,1724047-b1649 b1650-HS30min,1724042-b1649 b1650 b1651 b1652 b1653-LB,1724042-b1649 b1650-HS60min,1724042-b1649 b1650 b1651 b1652-M-P4h,1724042-b1649 b1650 b1651 b1652-HS15min,1724026-b1649 b1650-M-P2h	forward
b0443	463717-b0443-LB,463765-b0443-HS60min	forward
b0443	463636-b0443-HS30min,463617-b0443-M-P4h,463611-b0443-M-P0h	forward
b0069	77299-b0069-HS30min,77299-b0068 sroA b0069-M-P4h,77299-b0066 b0067 b0068 sroA b0069-HS15min,77349-b0066 b0067 b0068 sroA b0069-LB,77308-sroA b0069-HS60min,77330-sroA b0069-M-P0h,77310-b0069-M-P2h	reverse
b0222	243505-b0222 b0223-M-P4h,243511-b0222 b0223-M-P0h,243503-b0222 b0223-HS15min,243507-b0222 b0223-M-P2h,243509-b0222 b0223-LB,243508-b0222 b0223-HS60min,243507-b0222 b0223-HS30min	forward
b3448	3584960-b3448-LB,3584942-b3448-HS30min,3584938-b3448-M-P4h,3584941-b3448-HS60min,3584940-b3448-M-P2h,3584943-b3448-M-P0h,3584942-b3448-HS15min	forward
b2748	2870988-b2741 b2742 b2743 b2744 b2745 b2746 b2747 b2748 b2749 b2750 b2751 b2752-LB,2870974-b2741 b2742 b2743 b2744 b2745 b2746 b2747 b2748 b2749 b2750 b2751 b2752-HS60min	reverse
b2748	2870922-b2741 b2742 b2743 b2744 b2745 b2746 b2747 b2748 b2749 b2750 b2751 b2752-M-P4h,2870922-b2741 b2742 b2743 b2744 b2745 b2746 b2747 b2748 b2749 b2750 b2751 b2752-HS30min,2870921-b2741 b2742 b2743 b2744 b2745 b2746 b2747 b2748 b2749 b2750 b2751 b2752-M-P2h,2870921-b2741 b2742 b2743 b2744 b2745 b2746 b2747 b2748 b2749 b2750 b2751 b2752-HS15min,2870921-b2741 b2742 b2743 b2744 b2745 b2746 b2747 b…	reverse
b2209	2301884-b2209-M-P2h,2301883-b2209-M-P0h,2301883-b2209-LB,2301878-b2209-HS15min	forward
b2489	2608768-b2489 b2490-M-P0h,2608806-b2489 b2490 b2491 b2492-M-P2h,2608825-b2489 b2490 b2491-HS30min	forward
b4511	613123-b4511 b0586-HS60min,613115-b4511 b0586-M-P2h	forward
b3411	3541222-b3411-M-P2h,3541218-b3411-M-P4h	forward
b3411	3541401-b3411-LB,3541372-b3411-M-P0h,3541379-b3411-HS60min,3541323-b3411-HS30min,3541341-b3411-HS15min	forward
b2074	2152006-b2074 b2075 b2076 b2077 b2078 b2079-M-P2h,2151999-b2074 b2075 b2076 b2077 b2078 b2079 b2080-LB,2151999-b2074 b2075-HS60min,2152001-b2074 b2075 b2076 b2077 b2078 b2079-M-P0h,2151998-b2074 b2075-HS15min,2151998-b2074 b2075 b2076 b2077 b2078 b2079 b2080-M-P4h,2152009-b2074 b2075-HS30min	forward
b0503	530481-b0503-HS30min,530501-b0502 b0503 b0504-M-P4h,530477-b0502 b0503 b0504-LB,530486-b0502 b0503-M-P2h,530475-b0502 b0503 b0504-HS15min,530482-b0502 b0503-M-P0h	reverse
b2723	2847227-b2723-HS30min,2847259-b2720 b2721 b2722 b2723-HS15min,2847191-b2723-LB	reverse
b2723	2847021-b2723-HS60min,2847033-b2722 b2723-M-P4h	reverse
b3063	3206107-b3063-HS30min,3206082-b3063-M-P2h,3206090-b3063-LB,3206107-b3063-HS15min,3206107-b3063-HS60min	forward
b4542	2213648-b4542-HS15min,2213656-b4542-HS30min,2213652-b4542-HS60min,2213654-b4542-LB	forward
b1710	1792195-b1706 b1707 b1708 b1709 b1710 b1711 b1712 b1713 b1714 b1715 b1716 b1717 b1718 b1719-M-P0h,1792177-b1706 b1707 b1708 b1709 b1710 b1711 b1712 b1713 b1714 b1715-M-P2h,1792161-b1707 b1708 b1709 b1710 b1711-HS30min,1792151-b1710-HS60min	reverse
b2552	2683821-b2552-HS15min,2683815-b2552-M-P4h,2683814-b2552-LB,2683827-b2552-HS30min,2683838-b2552-HS60min,2683818-b2552-M-P2h,2683817-b2552-M-P0h	forward
ycgH_1	1219983-ycgH_1 ycgH_2-LB,1220017-ycgH_1-M-P0h	forward
ycgH_1	1219844-ycgH_1 ycgH_2-HS15min,1219842-ycgH_1 ycgH_2-M-P4h	forward
ycgH_1	1219913-ycgH_1-HS30min,1219910-ycgH_1 ycgH_2-M-P2h	forward
b0276	290678-b0276-HS15min,290653-b0276-M-P2h,290647-b0276-HS60min,290671-b0276-LB,290628-b0276-HS30min,290674-b0276-M-P4h	forward
b0727	760731-b0721 b0722 b0723 b0724 b0725 b0726 b0727 b0728 b0729-HS60min,760731-b0721 b0722 b0723 b0724 b0725 b0726 b0727 b0728 b0729-M-P2h	forward
b0917	969859-b0917 b0918-HS60min,969866-b0913 b0914 b0915 b0916 b0917 b0918-LB,969865-b0913 b0914 b0915 b0916 b0917 b0918 b0919-M-P4h,969863-b0906 b0907 b0908 b0909 b0910 b0911 b0912 b0913 b0914 b0915 b0916 b0917 b0918-M-P2h,969865-b0913 b0914 b0915 b0916 b0917 b0918-M-P0h,969864-b0913 b0914 b0915 b0916 b0917 b0918 b0919-HS15min,969858-b0917 b0918-HS30min	forward
b2831	2967666-b2831 b2832 b2833-M-P2h,2967684-b2831 b2832 b2833 b2834-M-P4h,2967686-b2831-HS60min,2967678-b2831-M-P0h,2967655-b2831-HS30min,2967669-b2831 b2832 b2833-LB	forward
b4145	4372302-b4145-HS15min,4372333-b4145-M-P4h	reverse
b4145	4372195-b4145-HS60min,4372186-b4145-M-P2h,4372201-b4145-HS30min,4372172-b4145-M-P0h,4372185-b4145-LB	reverse
b4294	4516389-b4294 insB-7_1 insB-7_2-HS15min,4516391-b4294 insB-7_1 insB-7_2-M-P0h,4516392-b4294 insB-7_1-HS60min,4516390-b4294 insB-7_1 insB-7_2-M-P2h,4516389-b4294 insB-7_1 insB-7_2-HS30min,4516389-b4294 insB-7_1 insB-7_2-M-P4h,4516389-b4294 insB-7_1 insB-7_2-LB	forward
b0604	637920-b0604-LB,637841-b0604-HS30min,637913-b0604-HS15min,637833-b0604-HS60min,637891-b0604-M-P0h	reverse
b0604	638067-b0604-M-P2h,638091-b0604-M-P4h	reverse
b4081	4300981-b4080 b4081-HS30min,4300957-b4081-HS60min	reverse
b0384	402504-b0382 b0383 b0384 b0385-M-P2h,402504-b0382 b0383 b0384-HS30min,402474-b0384-HS60min	forward
b2301	2418524-b2299 b2300 b2301-HS15min,2418533-b2299 b2300 b2301-M-P4h,2418539-b2299 b2300 b2301-M-P0h,2418523-b2299 b2300 b2301-HS60min,2418520-b2299 b2300 b2301-LB	reverse
b2301	2418640-b2299 b2300 b2301-HS30min,2418641-b2299 b2300 b2301-M-P2h	reverse
b2492	2611936-b2492-M-P4h,2611983-b2492-HS15min,2611973-b2492-M-P0h	forward
b2023	2092446-b2018 b2019 b2020 b2021 b2022 b2023 b2024 b2025 b2026-HS30min,2092448-b2018 b2019 b2020 b2021 b2022 b2023 b2024 b2025 b2026-M-P2h,2092449-b2021 b2022 b2023 b2024 b2025 b2026-HS60min	forward
b1247	1303737-b1243 b1244 b1245 b1246 b1247-HS30min,1303732-b1243 b1244 b1245 b1246 b1247-M-P2h	forward
b3547	3710016-b3547-HS30min,3710017-b3547-LB,3709977-b3547-M-P0h	reverse
b3547	3710195-b3547-M-P2h,3710161-b3547-HS15min,3710185-b3547-M-P4h	reverse
b3681	3859870-ysdC b3681-HS60min,3859884-ysdC b3681-M-P0h	reverse
b3681	3860007-ysdC b3681-HS30min,3860008-b3681-M-P4h,3860009-ysdC b3681-LB	reverse
b4224	4446425-b4224 b4225-M-P4h,4446473-b4224 b4225-HS60min,4446449-b4224 b4225-HS30min,4446422-b4224 b4225-HS15min,4446454-b4224 b4225-M-P2h,4446426-b4224 b4225-LB,4446454-b4224 b4225-M-P0h	forward
b3729	3911713-b3729-HS60min,3911712-b3729 b3730-HS30min,3911711-b3723 b3724 b3725 b3726 b3727 b3728 b3729 b3730-M-P2h,3911732-b3729 b3730-HS15min	reverse
b1503	1585985-b1503-LB,1586020-b1503-M-P4h,1585998-b1503-M-P2h	reverse
b1503	1586106-b1503-HS15min,1586141-b1503-HS60min	reverse
b1968	2036177-b1968 b1969-HS60min,2036188-b1968 b1969-M-P2h,2036177-b1968 b1969-HS30min	reverse
b0587	617663-b0587-M-P2h,617623-b0587-M-P4h	forward
b0854	892981-b0854-LB,892951-b0854 b0855 b0856 b0857 b0858 b0859-M-P2h,892959-b0854-HS60min,892954-b0854 b0855 b0856 b0857 b0858 b0859-HS30min	forward
b0854	892864-b0854 b0855 b0856 b0857 b0858 b0859-HS15min,892859-b0854 b0855 b0856 b0857 b0858 b0859-M-P4h,892864-b0854 b0855 b0856 b0857 b0858 b0859-M-P0h	forward
b0898	945064-b0898-HS15min,945085-b0898-M-P2h,945059-b0898-HS60min,945065-b0898-M-P4h,945059-b0898-M-P0h,945059-b0898-LB,945090-b0898-HS30min	forward
b2273	2386492-b2273-LB,2386456-b2273-HS15min,2386429-b2273-M-P2h,2386420-b2273-HS30min,2386448-b2273-M-P4h,2386382-b2273-HS60min	reverse
b2797	2927636-b2797 b2798-HS60min,2927593-b2797-M-P0h,2927621-b2797 b2798-HS15min,2927590-b2797 b2798-M-P4h	forward
b2174	2266873-b2174-M-P2h,2266858-b2174-M-P4h,2266885-b2174-HS30min,2266892-b2174-HS60min	forward
b1317	1378434-b1317-M-P0h,1378464-b1317-HS60min,1378417-b1317-HS30min	forward
b0320	336049-b0320 b0321-HS15min,336038-b0320-M-P0h,336014-b0320 b0321-M-P4h,336093-b0320 b0321-HS30min,336041-b0320 b0321-M-P2h,336034-b0320-HS60min	forward
b0627	658089-b0627-HS30min,658125-b0627-HS60min,658046-b0625 b0626 b0627-M-P2h,658046-b0625 b0626 b0627-M-P0h,658094-b0627-LB,658050-b0625 b0626 b0627-M-P4h,658053-b0625 b0626 b0627-HS15min	forward
b0143	159171-b0142 b0143 b0144 b0145 b0146 b0147-HS15min,159168-b0142 b0143 b0144 b0145 b0146 b0147-M-P0h,159168-b0143-HS60min	reverse
b4429	1489951-b1419 b4429-HS30min,1489945-b1419 b4429-M-P2h	forward
b2928	3072768-b2925 b2926 b2927 b2928 b2929 b2930-HS30min,3072736-b2925 b2926 b2927 b2928 b2929 b2930 b4465 b2933 b2934-M-P2h	reverse
b1282	1340681-b1281 b1282-HS30min,1340681-b1281 b1282-M-P2h	forward
b0252	266868-b0252-HS15min,266932-b0252-LB,266894-b0252-M-P0h	reverse
b4288	4510334-b4287 b4288-HS30min,4510325-b4287 b4288-M-P2h,4510371-b4287 b4288-M-P0h,4510311-b4287 b4288-HS60min,4510408-b4287 b4288-HS15min	reverse
b1163	1214729-b1163-M-P0h,1214721-b1161 b1162 b1163-M-P4h,1214708-b1163-HS30min,1214703-b1162 b1163-LB,1214712-b1163-M-P2h,1214672-b1163-HS60min,1214721-b1163-HS15min	reverse
b2067	2141242-b2067-M-P0h,2141263-b2067-HS30min,2141248-b2067-M-P4h,2141244-b2067-M-P2h,2141249-b2067-HS15min,2141248-b2067-LB	forward
b1956	2026083-b1956-HS60min,2026083-b1956 b1957 b1958-M-P2h,2026062-b1956-HS30min	reverse
b2625	2756986-b2625 b2626-M-P2h,2757007-b2625-LB,2756994-b2625-HS30min	forward
b0085	93028-b0077 b0078 fruL b0080 b0081 b0082 b0083 b0084 b0085 b0086 b0087 b0088 b0089 b0090 b0091 b0092 b0093 b0094 b0095 b0096 b0097 b0098 b0099-LB,93028-b0077 b0078 fruL b0080 b0081 b0082 b0083 b0084 b0085 b0086 b0087 b0088 b0089 b0090 b0091 b0092 b0093 b0094 b0095 b0096 b0097 b0098 b0099-M-P4h	forward
b2101	2180830-b2101-HS60min,2180827-b2101 b2102 b2103 b2104 b2105-M-P2h,2180825-b2101-HS30min,2180821-b2101 b2102-M-P0h,2180830-b2101 b2102 b2103 b2104 b2105-HS15min	reverse
b4691	4188515-b4691-M-P0h,4188511-b4691-HS60min,4188511-b4691 b3990 b3991 b4407 b3992 b3993 b3994 b3995-HS15min,4188511-b4691 b3990 b3991 b4407 b3992 b3993 b3994 b3995-M-P4h,4188510-b4691-LB,4188510-b4691-HS30min,4188510-b4691-M-P2h	reverse
b1662	1741478-b1662-LB,1741480-b1662-M-P4h	reverse
b1662	1741299-b1662-HS15min,1741331-b1662-HS60min,1741298-b1662-M-P0h,1741286-b1662-HS30min,1741298-b1662-M-P2h	reverse
b3957	4152918-b3957-M-P4h,4152917-b3957-M-P0h,4152917-b3957-M-P2h,4152920-b3957-HS15min,4152917-b3957-HS60min,4152917-b3957-HS30min,4152920-b3957-LB	reverse
b0595	626949-b0595-M-P2h,626922-b0595-HS30min,626928-b0595-HS60min	forward
b2838	2976935-b2838-HS30min,2976951-b2838-LB,2976940-b2838-M-P4h,2976957-b2838-HS15min,2976954-b2838-M-P0h,2976950-b2838-HS60min,2976943-b2838-M-P2h	reverse
b1381	1441041-b1381 b1382 b1383-M-P2h,1441055-b1381 b1382 b1383-HS15min,1441075-b1381 b1382 b1383-M-P0h,1441033-b1381 b1382 b1383-LB,1441084-b1381 b1382 b1383-HS30min,1441031-b1381 b1382 b1383-M-P4h,1441095-b1381 b1382 b1383-HS60min	forward
b3026	3168514-b3026-HS60min,3168514-b3026-M-P2h	forward
b3471	3607223-b3471 b3472-M-P2h,3607223-b3471 b3472-HS30min,3607181-b3471 b3472-M-P0h,3607221-b3471 b3472-M-P4h,3607167-b3471 b3472-HS15min,3607174-b3471 b3472-HS60min	forward
b3267	3416380-b3267-LB,3416427-b3267-HS30min,3416434-b3267-HS60min,3416390-b3267-M-P2h,3416411-b3267-M-P4h,3416376-b3267-HS15min,3416418-b3267-M-P0h	forward
b4477	3871495-b4478 b4477-HS30min,3871516-b4477-HS60min,3871502-b4478 b4477-M-P0h	reverse
b2863	2996867-ygeN b2859 insCD-4 b2860 b2861 b2862 b2863-LB,2996871-b2861 b2862 b2863-HS30min,2996850-b2857 ygeN b2859 insCD-4 b2860 b2861 b2862 b2863-M-P4h,2996879-b2857 ygeN b2859 insCD-4 b2860 b2861 b2862 b2863-M-P2h,2996812-b2861 b2862 b2863-HS60min,2996906-b2863-M-P0h,2996871-b2862 b2863-HS15min	reverse
b2700	2822394-b2696 b2697 b2698 b2699 b2700 b2701-M-P4h,2822401-b2699 b2700 b2701-HS30min,2822392-b2700-M-P2h,2822396-b2696 b2697 b2698 b2699 b2700 b2701-LB,2822394-b2698 b2699 b2700 b2701-HS15min,2822390-b2700-HS60min,2822412-b2698 b2699 b2700-M-P0h	reverse
b0187	211833-b0187 b0188-HS60min,211832-b0187 b0188-M-P0h,211831-b0187 b0188-HS30min	forward
b0518	546059-b0518-HS60min,546110-b0518 ylbE_1 ylbE_2 b0520 b0521-M-P4h,546056-b0518-HS30min,546090-b0518 ylbE_1 ylbE_2-M-P2h	forward
b1748	1830029-b1748-M-P0h,1830041-b1747 b1748-HS15min,1830023-b1748-HS30min,1830026-b1747 b1748-M-P4h,1830035-b1748-HS60min,1830026-b1748-LB	reverse
b2690	2815555-b2687 b2688 b2689 b2690-M-P4h,2815552-b2688 b2689 b2690-HS60min,2815548-b2687 b2688 b2689 b2690-HS15min,2815549-b2687 b2688 b2689 b2690-LB,2815551-b2687 b2688 b2689 b2690-HS30min,2815555-b2687 b2688 b2689 b2690-M-P0h,2815554-b2687 b2688 b2689 b2690-M-P2h	reverse
b4418	1145843-b4418 b1088 b1089 b1090 b1091 b1092 b1093 b1094 b1095 b1096 b1097 b1098 b1099 b1100 b1101-LB,1145814-b4418 b1088 b1089 b1090 b1091 b1092 b1093 b1094 b1095-M-P4h,1145823-b4418 b1088 b1089 b1090 b1091 b1092 b1093 b1094 b1095-HS60min,1145867-b4418 b1088 b1089 b1090 b1091 b1092 b1093 b1094 b1095 b1096 b1097 b1098 b1099 b1100-HS15min,1145868-b4418 b1088 b1089 b1090 b1091 b1092 b1093 b1094 b109…	forward
b2338	2452965-b2334 b2335 b2336 b2337 b2338-M-P2h,2452943-b2338-HS30min,2452883-b2337 b2338-M-P0h,2452910-b2337 b2338-LB	reverse
yjhE	4504879-yjhE b4283-LB,4504884-yjhE b4283-HS60min,4504911-yjhE b4283-M-P4h,4504879-yjhE b4283-M-P0h,4504879-yjhE b4283-HS15min,4504879-yjhE b4283-HS30min,4504881-yjhE b4283-M-P2h	forward
b0571	594683-b0570 b0571-M-P0h,594683-b0570 b0571-LB,594683-b0570 b0571-HS30min,594686-b0570 b0571-M-P4h,594685-b0570 b0571-HS15min,594683-b0570 b0571-M-P2h,594715-b0570 b0571-HS60min	reverse
b1186	1233948-b1186-M-P2h,1233984-b1185 b1186-HS15min,1233955-b1186-HS60min,1233943-b1185 b1186-M-P4h,1233965-b1186-M-P0h,1233977-b1185 b1186-LB,1233977-b1186-HS30min	reverse
b3951	4142007-b3951 b3952-HS15min,4142013-b3951 b3952 b3953-M-P4h,4142019-b3951 b3952 b3953-HS60min,4141986-b3951 b3952 b3953-LB,4142007-b3951 b3952 b3953-M-P0h	forward
b0779	812718-b0779-HS15min,812733-b0779-LB,812717-b0779-M-P4h,812715-b0779-M-P0h,812724-b0779-HS60min,812729-b0779-HS30min,812717-b0779-M-P2h	forward
b1515	1602141-b1515-M-P0h,1602116-b1515-M-P4h,1602133-b1515-HS60min	forward
b0295	311413-b0295-HS60min,311329-b0295-M-P4h,311373-b0295-M-P2h,311415-b0295-HS30min,311342-b0295-M-P0h,311322-b0295-HS15min,311345-b0295-LB	forward
b2223	2322789-b2223 b2224-HS30min,2322791-b2223-M-P0h	forward
b1472	1544076-b1472-HS60min,1544005-b1472-HS30min,1544039-b1472-M-P4h	reverse
b1496	1577371-b1496-M-P4h,1577344-b1496-HS30min,1577369-b1496-HS60min,1577346-b1496-HS15min	reverse
b2229	2332916-b2229-M-P0h,2332906-b2226 yfaS_2 yfaS_1 b2229-M-P4h	reverse
b0138	152795-b0138-M-P0h,152760-b0138-HS30min,152798-b0138-LB	reverse
b1418	1488926-b1418-HS30min,1488894-b1418 b1419 b4429-LB,1488905-b1418 b1419 b4429-M-P4h,1488894-b1418 b1419 b4429-HS15min,1488864-b1418-HS60min,1488910-b1418 b1419 b4429-M-P0h	forward
b4435	2069368-b4435 b2000-HS60min,2069336-b4435 b2000 b2001 b2002-HS15min,2069336-b4435 b2000 b2001 b2002-M-P4h,2069342-b4435 b2000 b2001 b2002-M-P0h,2069365-b4435 b2000 b2001 b2002-M-P2h,2069336-b4435 b2000 b2001 b2002-LB,2069325-b4435 b2000 b2001 b2002-HS30min	forward
b2658	2786479-b2658-HS15min,2786447-b2658-M-P0h	forward
b2658	2786332-b2658-HS30min,2786317-b2658-M-P4h	forward
b4215	4435811-b4215-M-P2h,4435852-b4215-M-P0h,4435873-b4215-HS60min,4435922-b4215-LB,4435829-b4215-HS30min	forward
b3816	3999214-b3816-HS30min,3999214-b3816-HS60min	forward
b3816	3999100-b3816-M-P2h,3999103-b3816-HS15min,3999105-b3816-M-P0h,3999091-b3816-M-P4h,3999089-b3816-LB	forward
b0644	675765-b0644-M-P4h,675785-b0644-HS15min,675739-b0644-M-P2h,675766-b0644-HS30min,675736-b0644-HS60min	reverse
b1348	1411877-b1347 b1348-M-P4h,1411904-b1348-HS30min,1411904-b1347 b1348-M-P2h,1411856-b1348-LB	reverse
b4069	4285354-b4069-HS30min,4285356-b4069-M-P0h	reverse
b2441	2556786-b2437 b2438 b2439 b2440 b2441-LB,2556785-b2437 b2438 b2439 b2440 b2441-HS30min,2556785-b2440 b2441-HS60min,2556793-b2437 b2438 b2439 b2440 b2441-M-P4h,2556785-b2437 b2438 b2439 b2440 b2441-M-P2h,2556784-b2438 b2439 b2440 b2441-M-P0h,2556789-b2437 b2438 b2439 b2440 b2441-HS15min	reverse
b1066	1124744-b1066 b1067 b1068 b1069-HS30min,1124744-b1066 b1067 b1068 b1069-HS60min	forward
b1066	1124691-b1066 b1067 b1068 b1069-LB,1124688-b1066 b1067 b1068 b1069-M-P4h,1124687-b1066 b1067 b1068 b1069-HS15min,1124687-b1066 b1067 b1068 b1069-M-P0h,1124691-b1066 b1067 b1068 b1069-M-P2h	forward
b4375	4607436-b4372 b4373 b4374 b4375-HS30min,4607432-b4372 b4373 b4374 b4375-M-P2h,4607384-b4375-M-P0h,4607419-b4375-HS60min	forward
b0467	490051-b0466 b0467-M-P0h,490036-b0466 b0467-HS30min,490051-b0466 b0467-HS60min,490055-b0466 b0467-M-P4h,490055-b0466 b0467-HS15min,490057-b0466 b0467-LB	reverse
b2144	2230868-b2144 b2145-HS30min,2230876-b2144 b2145-HS60min,2230863-b2144 b2145-HS15min	forward
b2964	3103713-b2964-HS30min,3103631-b2964-M-P2h,3103633-b2964-HS15min,3103715-b2964-M-P0h,3103673-b2964-LB,3103731-b2964-HS60min,3103672-b2964-M-P4h	forward
b2736	2859431-b2736 b2737-HS15min,2859414-b2736 b2737 b2738 b2739-LB,2859440-b2736 b2737 b2738 b2739-M-P4h,2859409-b2736-HS30min,2859450-b2736-HS60min,2859432-b2736 b2737-M-P2h	forward
b3703	3882137-b3703 b3704 b4557 b3705 b3706-LB,3882137-b3703 b3704 b4557 b3705-HS30min,3882137-b3703 b3704 b4557 b3705-HS60min,3882137-b3703 b3704 b4557 b3705 b3706-M-P0h,3882138-b3703 b3704 b4557 b3705 b3706-HS15min	forward
b2054	2126867-b2054-LB,2126819-b2054-HS30min,2126827-b2054-HS15min	reverse
b0637	668443-b0630 b0631 b0632 b0633 b0634 b0635 b0636 b0637-HS30min,668444-b0630 b0631 b0632 b0633 b0634 b0635 b0636 b0637 b0638 b0639 b0640 b0641 b0642-HS15min	reverse
b4409	1702536-b4409 b1625 b1626 b1627 b1628 b1629 b1630 b1631 b1632 b1633-HS15min,1702531-b4409-M-P0h,1702533-b4409 b1625 b1626 b1627 b1628 b1629 b1630 b1631 b1632 b1633-LB,1702534-b4409-M-P2h,1702527-b4409-HS60min,1702533-b4409 b1625 b1626 b1627 b1628 b1629 b1630 b1631 b1632 b1633-M-P4h,1702533-b4409-HS30min	forward
b1587	1656064-b1587 b1588 b1589 b1590 b1591-M-P2h,1656062-b1587 b1588 b1589 b1590 b1591-M-P0h,1656065-b1587-HS30min,1656063-b1587-HS60min,1656063-b1587 b1588 b1589 b1590 b1591-HS15min,1656032-b1587 b1588 b1589 b1590 b1591-LB,1656030-b1587 b1588 b1589 b1590 b1591 b1592-M-P4h	forward
b4481	3975499-b3784 b3785 b3786 b3787 b3788 b3789 b3790 b3791 b3792 b4481 b3793 b3794-M-P2h,3975468-b3781 b3782 b3783 b3784 b3785 b3786 b3787 b3788 b3789 b3790 b3791 b3792 b4481 b3793 b3794-HS15min,3975518-b3784 b3785 b3786 b3787 b3788 b3789 b3790 b3791 b3792 b4481 b3793 b3794-HS30min	forward
b4532	1507294-b4532 b1438 b1439-M-P0h,1507297-b4532 b1438 b1439-M-P2h,1507297-b4532 b1438 b1439-HS15min,1507297-b4532 b1438 b1439-LB,1507294-b4532 b1438 b1439-HS60min,1507297-b4532 b1438 b1439-HS30min	forward
b4268	4492800-b4268-HS30min,4492804-b4268-M-P2h,4492785-b4268-HS15min	forward
b4268	4492620-b4268-LB,4492612-b4268-M-P4h	forward
b1858	1940615-b1858 b1859-LB,1940612-b1858 b1859-HS15min,1940617-b1858 b1859-M-P4h,1940615-b1858 b1859-M-P2h,1940612-b1858 b1859-M-P0h	forward
b1858	1940686-b1858 b1859-HS30min,1940703-b1858 b1859-HS60min	forward
b0457	477888-b0457-LB,477870-b0457-M-P2h,477869-b0457-HS30min,477871-b0457-M-P4h,477871-b0457-HS15min,477857-b0457-HS60min,477870-b0457-M-P0h	reverse
b2017	2087926-b2015 b2016 b4539 b2017-HS30min,2087928-b2015 b2016 b4539 b2017-M-P2h	reverse
b2017	2087762-b2015 b2016 b4539 b2017-M-P0h,2087755-b2014 b4678 b2015 b2016 b4539 b2017-HS15min,2087770-b2015 b2016 b4539 b2017-HS60min,2087756-b2014 b4678 b2015 b2016 b4539 b2017-M-P4h,2087756-b2014 b4678 b2015 b2016 b4539 b2017-LB	reverse
b3081	3229649-b3081-M-P2h,3229672-b3081-M-P4h,3229643-b3081-LB	forward
b3081	3229782-b3081-HS15min,3229741-b3081-M-P0h,3229759-b3081-HS60min,3229761-b3081-HS30min	forward
b4341	4569742-b4341-LB,4569722-b4341-M-P4h,4569750-b4341-HS30min,4569761-b4341-HS15min,4569756-b4341-M-P2h	forward
b3670	3849118-b3667 b3668 b3669 b3670 b3671 b3672-HS30min,3849116-b3668 b3669 b3670 b3671 b3672-M-P2h	reverse
b3405	3534764-b3404 b3405-HS15min,3534765-b3404 b3405-M-P0h,3534774-b3404 b3405-M-P4h	reverse
b1703	1785434-b1703 b1704-M-P0h,1785439-b1703 b1704-M-P4h,1785444-b1703-HS60min,1785435-b1703 b1704-M-P2h,1785435-b1703-HS30min,1785434-b1703 b1704-HS15min,1785434-b1703 b1704-LB	forward
b1436	1507133-b1436-HS15min,1507136-b1436-M-P4h,1507113-b1436-LB,1507131-b1436-HS60min,1507130-b1436-M-P0h,1507136-b1436-M-P2h,1507134-b1436-HS30min	reverse
b3107	3253064-b3106 b3107-M-P2h,3253044-b3106 b3107-HS15min,3253043-b3106 b3107-LB,3253047-b3107-HS60min,3253064-b3106 b3107-HS30min	forward
b3884	4072664-b3884 b3885 b3886 b3887 b3888-HS60min,4072665-b3884 b3885 b3886 b3887 b3888-M-P0h,4072685-b3883 b3884 b3885 b3886 b3887 b3888-HS15min,4072663-b3884 b3885 b3886 b3887 b3888-HS30min,4072666-b3883 b3884 b3885 b3886 b3887 b3888-M-P4h,4072675-b3883 b3884 b3885 b3886 b3887 b3888-LB	forward
b4062	4275451-b4062-M-P2h,4275453-b4062-HS15min,4275451-b4062-LB,4275453-b4062-HS30min,4275451-b4062-M-P0h,4275451-b4062-HS60min,4275451-b4062-M-P4h	reverse
b3050	3190182-b3050 b3051-M-P4h,3190210-b3050-HS30min,3190116-b3050 b3051-HS15min,3190188-b3050 b3051-M-P2h,3190159-b3050-LB,3190195-b3050 b3051-M-P0h	forward
b1287	1348157-b1287-HS60min,1348163-b1286 b1287-M-P0h,1348162-b1286 b1287-HS30min,1348154-b1286 b1287 b1288 b1289-HS15min	reverse
b0953	1014872-b0953-M-P0h,1014872-b0953-LB,1014872-b0953-M-P2h,1014875-b0953-HS30min,1014861-b0948 b0949 b0950 b0951 b0952 b0953-M-P4h,1014872-b0948 b0949 b0950 b0951 b0952 b0953-HS15min	forward
b1634	1710793-b1634-M-P2h,1710787-b1634-HS60min,1710767-b1634-HS30min,1710782-b1634-M-P4h,1710791-b1634 b1635-M-P0h,1710763-b1634-HS15min	forward
b4602	1735608-b4602-HS15min,1735616-b4602-M-P2h,1735607-b1657 b4602-LB,1735614-b4602-M-P0h,1735600-b4602-HS30min,1735608-b1657 b4602-M-P4h,1735605-b4602-HS60min	reverse
b4366	4602279-b4366-HS15min,4602303-b4366-HS60min	forward
b4366	4602625-b4366-LB,4602631-b4366-M-P0h	forward
b1842	1923109-b1842 b1843 b1844-LB,1923109-b1842-M-P0h,1923109-b1842 b1843 b1844-M-P4h,1923109-b1842 b1843 b1844-HS15min,1923109-b1842-HS60min,1923109-b1842-M-P2h,1923108-b1842 b1843 b1844-HS30min	forward
b0044	45511-b0044-M-P0h,45530-b0044-M-P4h	forward
b0044	45605-b0044-HS60min,45617-b0044-M-P2h	forward
b3452	3588852-b3449 b3450 b3451 b3452-LB,3588856-b3449 b3450 b3451 b3452-HS15min	reverse
b3370	3498423-b3370-HS30min,3498428-b3370-M-P4h	forward
b3370	3498213-b3370 b3371-M-P0h,3498234-b3370 b3371-M-P2h	forward
b3370	3497871-b3370 b3371 b4474 b3374-LB,3497904-b3370-HS15min	forward
b2378	2493515-b2378-M-P2h,2493555-b2378-HS30min,2493550-b2378-LB,2493515-b2378-HS15min,2493514-b2378-M-P4h,2493515-b2378-M-P0h	forward
b3909	4099680-b3909-LB,4099699-b3909-M-P2h,4099702-b3909-HS30min	forward
b3909	4099949-b3909-HS15min,4099949-b3909-M-P4h,4099950-b3909-M-P0h	forward
b0968	1029283-b0968-HS30min,1029265-b0968-HS60min,1029264-b0968-M-P2h	forward
b0968	1029199-b0968-HS15min,1029196-b0968-M-P4h,1029195-b0968-LB,1029197-b0968-M-P0h	forward
b4454	3698174-b4454-M-P2h,3698217-b4454-LB,3698122-b4454-M-P4h,3698154-b4454-HS15min,3698171-b4454-HS30min,3698157-b4454-M-P0h	forward
b1142	1200609-b1140 b1141 b1142-HS60min,1200610-b1140 b1141 b1142-HS30min,1200591-b1142-M-P0h,1200610-b1140 b1141 b1142-M-P4h,1200611-b1140 b1141 b1142-LB	reverse
b3830	4014301-b3830-M-P4h,4014300-b3830-HS30min,4014301-b3830-HS60min	reverse
b3830	4014245-b3830-M-P2h,4014222-b3830-HS15min,4014212-b3830-LB,4014194-b3830-M-P0h	reverse
b2519	2645398-b2519 b2520-HS30min,2645409-b2518 b2519 b2520-M-P2h	reverse
b2136	2223793-b2136-HS15min,2223797-b2136-M-P4h,2223811-b2136-HS60min,2223794-b2136-LB,2223801-b2136-M-P0h,2223799-b2136-M-P2h,2223794-b2136-HS30min	forward
b0483	507403-b0483-HS30min,507401-b0483-M-P4h,507414-b0483-M-P2h,507404-b0483-LB,507438-b0483-HS60min,507400-b0483-M-P0h,507405-b0483-HS15min	forward
b1724	1805400-b1724 b1725-HS60min,1805358-b1723 b1724 b1725-M-P2h,1805399-b1724 b1725-HS30min	forward
ydbA_1	1463380-ydbA_1-LB,1463425-ydbA_1-M-P4h,1463396-ydbA_1-M-P2h,1463413-ydbA_1-HS30min,1463393-ydbA_1-HS60min	forward
b1492	1568502-b1492-HS30min,1568469-b1492-M-P0h,1568511-b1492-HS15min	reverse
b1775	1858156-b1775-HS60min,1858153-b1775-M-P0h	reverse
b1775	1858065-b1775-HS15min,1858060-b1775-HS30min	reverse
b1126	1184832-b1122 b1123 b1124 b1125 b1126-M-P2h,1184827-b1121 b1122 b1123 b1124 b1125 b1126-M-P4h,1184821-b1123 b1124 b1125 b1126-HS30min	reverse
b0340	358768-b0340 b0341-M-P0h,358739-b0340 b0341-M-P4h,358747-b0340 b0341-M-P2h,358780-b0340 b0341-HS60min,358726-b0340 b0341-HS15min,358750-b0340 b0341-HS30min,358814-b0340 b0341-LB	forward
b1626	1703222-b1625 b1626 b1627 b1628 b1629 b1630 b1631 b1632 b1633-HS30min,1703228-b4409 b1625 b1626 b1627 b1628 b1629 b1630 b1631 b1632 b1633-HS15min,1703231-b1626 b1627 b1628 b1629 b1630 b1631 b1632 b1633-M-P0h,1703215-b1625 b1626 b1627 b1628 b1629 b1630 b1631-M-P2h,1703224-b1625 b1626 b1627 b1628 b1629 b1630-HS60min	forward
b1008	1070098-b1008-LB,1070105-b1006 b1007 b1008-HS15min	reverse
b3343	3472982-b3339 b3340 b3341 b3342 b3343-HS30min,3472965-b3339 b3340 b3341 b3342 b3343-HS60min	reverse
b0253	268267-b0253-HS30min,268266-b0253-HS15min,268264-b0253-HS60min,268268-b0253 b0254-M-P2h	reverse
b0685	711174-b0683 b4637 b0684 b0685 b0686-LB,711173-b0685-HS60min,711133-b0683 b4637 b0684 b0685-HS30min,711173-b0683 b4637 b0684 b0685 b0686-M-P2h	reverse
ECK120004120_Phantom	3148724-ECK120004120_Phantom-M-P2h,3148686-ECK120004120_Phantom-HS30min,3148659-ECK120004120_Phantom-HS15min	forward
ECK120003285_Phantom	1424217-ECK120003285_Phantom-LB,1424233-ECK120003285_Phantom-HS60min,1424203-ECK120003285_Phantom-M-P2h	forward
ECK120003285_Phantom	1424107-ECK120003285_Phantom-HS30min,1424097-ECK120003285_Phantom-M-P0h,1424054-ECK120003285_Phantom-HS15min	forward
b1326	1388703-b1326 b4525 b4673 b1327-M-P2h,1388713-b1326-HS60min,1388703-b1326 b4525-HS15min,1388704-b1326-HS30min,1388703-b1326 b4525 b4673 b1327-M-P4h,1388703-b1326 b4525-M-P0h	reverse
b3551	3714478-b3551-M-P2h,3714482-b3551-M-P0h,3714514-b3551-HS15min	reverse
b4441	2689367-b2553 b2554 b2555 b2556 b4441-HS30min,2689367-b2553 b2554 b2555 b2556 b4441-M-P0h,2689367-b2553 b2554 b2555 b2556 b4441-M-P4h,2689389-b2553 b2554 b2555 b2556 b4441-M-P2h,2689368-b4441-LB,2689367-b2553 b2554 b2555 b2556 b4441-HS60min,2689362-b2553 b2554 b2555 b2556 b4441-HS15min	reverse
b2461	2573307-b2460 b2461-HS15min,2573258-b2461-M-P0h	reverse
b2461	2573396-b2461-HS30min,2573421-b2460 b2461-M-P4h,2573392-b2460 b2461-M-P2h	reverse
b2793	2923345-b2793-M-P0h,2923334-b2790 b2791 b2792 b4408 b2793-M-P4h,2923338-b2793-HS30min,2923333-b2790 b2791 b2792 b4408 b2793-HS15min,2923333-b2790 b2791 b2792 b4408 b2793-LB,2923337-b2793-HS60min,2923335-b2790 b2791 b2792 b4408 b2793-M-P2h	reverse
b3152	3296939-b3151 b3152-M-P4h,3296885-b3151 b3152-M-P2h,3296934-b3151 b3152-HS15min,3296934-b3151 b3152-LB,3296870-b3151 b3152-HS30min,3296931-b3151 b3152-M-P0h,3296889-b3151 b3152-HS60min	reverse
b1973	2039364-b1973-HS15min,2039363-b1973-LB,2039366-b1973-M-P4h,2039364-b1973-M-P0h,2039361-b1973-HS30min	forward
b1480	1554035-b1480-HS60min,1554066-b1480-LB,1554020-b1480 b1481-HS30min,1554070-b1480 b1481-M-P0h,1554070-b1480 b1481-M-P4h,1554052-b1480 b1481-M-P2h,1554060-b1477 b1478 b1479 b1480 b1481-HS15min	reverse
b0148	162074-b0148 b0149-LB,162074-b0148 b0149-M-P0h,162074-b0148 b0149-M-P2h,162074-b0148 b0149-HS15min,162072-b0148 b0149-HS60min,162075-b0148 b0149-HS30min,162074-b0148 b0149-M-P4h	forward
b3206	3345909-b3196 b3197 b3198 b3199 b3200 b3201 b3202 b3203 b3204 b3205 b3206-HS30min,3345891-b3196 b3197 b3198 b3199 b3200 b3201 b3202 b3203 b3204 b3205 b3206-M-P2h	forward
b0481	506307-b0481-HS30min,506310-b0481-HS60min	reverse
b0939	997652-b0939 b0940 b0941 b0942 b0943 b0944 b0945-M-P4h,997697-b0939-HS60min,997693-b0939 b0940 b0941 b0942 b0943 b0944-M-P2h	forward
b0242	259500-b0242 b0243-M-P4h,259499-b0242 b0243-M-P0h,259500-b0242 b0243-M-P2h	forward
b3383	3510388-b3376 b3377 b3378 b3379 b3380 b3381 b3382 b3383-M-P4h,3510346-b3383-M-P0h,3510369-b3382 b3383-HS60min,3510373-b3383-M-P2h,3510414-b3380 b3381 b3382 b3383-LB,3510372-b3383-HS30min	reverse
b0516	544482-b0515 b0516-M-P0h,544531-b0515 b0516-M-P2h,544519-b0515 b0516-HS30min	reverse
b1442	1511917-b1442 b1443 b1444-LB,1511870-b1442 b1443-M-P0h	forward
b0804	838401-b0803 b0804-HS30min,838452-b0803 b0804-M-P4h,838422-b0804-HS60min,838422-b0803 b0804-HS15min,838429-b0803 b0804-M-P0h,838414-b0803 b0804-M-P2h,838427-b0803 b0804-LB	reverse
b2449	2562001-b2448 b2449-HS60min,2562001-b2448 b2449-M-P2h,2562001-b2448 b2449-HS30min	forward
b2186	2281990-b2186-HS60min,2282070-b2186-M-P2h,2281990-b2186-HS30min,2282032-b2186-M-P4h,2281990-b2186-HS15min,2282033-b2186-LB,2281990-b2186-M-P0h	reverse
b1459	1529463-b1459-HS15min,1529471-b1459-M-P2h	forward
b1298	1359205-b1298 b1299 b1300 b1301 b1302-M-P4h,1359162-b1298 b1299-HS60min,1359164-b1298 b1299-M-P0h,1359141-b1298 b1299 b1300 b1301 b1302-M-P2h,1359162-b1298 b1299-HS30min	forward
b2982	3128058-b2982-LB,3128110-b2982-M-P4h,3128086-b2982-HS15min,3128082-b2982-HS30min	forward
b1558	1639856-b1558-M-P0h,1639870-b1558-LB,1639852-b1558-M-P4h,1639877-b1558-M-P2h,1639906-b1558-HS30min,1639875-b1558-HS15min	forward
b0798	832213-b0798-M-P4h,832216-b0798-M-P0h,832216-b0798-LB,832228-b0798-HS15min	reverse
b0798	832107-b0798-HS60min,832145-b0798-M-P2h	reverse
b1139	1197880-b1139-M-P4h,1197890-b1139-M-P2h,1197888-b1139-HS15min,1197880-b1139-LB,1197888-b1139-M-P0h	forward
arpB_1	1801238-arpB_1-HS60min,1801281-arpB_1-M-P2h,1801257-arpB_1-HS15min	forward
b1390	1453270-b1390 b1391-M-P0h,1453236-b1390 b1391 b1392 b1393 b1394 b1395 b1396 b1397 b1398 b1399 b1400-M-P4h	forward
b2987	3134265-b2987-LB,3134312-b2987-M-P2h	reverse
b0401	418776-b0401 b0402-HS30min,418776-b0401 b0402-HS60min	forward
b0401	418646-b0401 b0402-M-P0h,418643-b0401 b0402-M-P4h,418645-b0401 b0402-HS15min	forward
b2972	3112380-b2972-M-P2h,3112350-yghE b2970 b2971 b2972-HS60min,3112381-b2971 b2972-M-P4h,3112384-b2970 b2971 b2972-LB,3112391-b2972-HS15min,3112339-b2968 yghE b2970 b2971 b2972-HS30min	reverse
b0806	841306-b0806-M-P0h,841312-b0806-HS15min,841271-b0806-HS60min,841309-b0806-M-P4h,841307-b0806-M-P2h,841231-b0806-HS30min,841312-b0806-LB	reverse
b3037	3177735-b3035 b3036 b3037 b3038-LB,3177739-b3035 b3036 b3037 b3038-HS60min,3177735-b3035 b3036 b3037 b3038-M-P4h,3177743-b3035 b3036 b3037 b3038-HS30min,3177735-b3035 b3036 b3037 b3038-M-P0h,3177735-b3035 b3036 b3037 b3038-HS15min,3177735-b3035 b3036 b3037 b3038-M-P2h	forward
b4353	4587104-b4352 b4353-M-P2h,4587088-b4352 b4353-M-P0h,4587121-b4352 b4353-LB,4587084-b4352 b4353-HS60min,4587084-b4352 b4353-HS30min,4587117-b4352 b4353-HS15min	reverse
b0904	953726-b0903 b0904-HS30min,953714-b0902 b0903 b0904-LB,953730-b0903 b0904-HS60min,953720-b0902 b0903 b0904-M-P0h,953715-b0902 b0903 b0904-M-P4h,953716-b0902 b0903 b0904-HS15min,953728-b0903 b0904-M-P2h	reverse
ylbE_2	547844-ylbE_2 b0520-M-P0h,547843-ylbE_2-HS30min,547855-ylbE_2-HS60min,547859-ylbE_2 b0520 b0521-LB	forward
b0555	576903-b0555-HS30min,576903-b0555-HS60min,576902-b0555 b0556-HS15min	forward
b0555	576817-b0555-M-P0h,576848-b0555 b0556 b4510-M-P4h	forward
b3665	3841977-b3665-M-P2h,3842007-b3665-HS60min,3841970-b3665-HS30min,3841924-b3665-M-P4h,3841942-b3665-LB,3841962-b3665-HS15min	forward
b0617	649811-b0617-HS60min,649833-b0617-M-P2h	reverse
b3678	3856419-b3678-M-P4h,3856377-b3678-HS30min,3856366-b3678-LB	reverse
b0476	499222-b0476-HS15min,499161-b0476-HS60min,499199-b0476-M-P4h,499201-b0476-M-P2h,499222-b0476-LB,499207-b0476-M-P0h,499205-b0476-HS30min	reverse
b3390	3517191-b3384 b3385 b3386 b3387 b3388 b3389 b3390 b3391 b3392-LB,3517194-b3384 b3385 b3386 b3387 b3388 b3389 b3390 b3391 b3392 b3393 b3394 b3395-M-P4h,3517196-b3384 b3385 b3386 b3387 b3388 b3389 b3390-M-P2h,3517202-b3384 b3385 b3386 b3387 b3388 b3389 b3390-HS30min,3517191-b3384 b3385 b3386 b3387 b3388 b3389 b3390-M-P0h,3517200-b3384 b3385 b3386 b3387 b3388 b3389 b3390-HS60min	reverse
b0847	889084-b4417 b0847-HS30min,889083-b0847-HS60min,889084-b4417 b0847-M-P2h,889078-b4417 b0847-HS15min	reverse
b0847	889213-b4417 b0847-M-P0h,889213-b4417 b0847-M-P4h	reverse
b4049	4259618-b4049-M-P4h,4259621-b4049 b4050-LB,4259624-b4049-M-P0h,4259618-b4049-HS15min	forward
b4049	4259691-b4049-HS60min,4259687-b4049-M-P2h,4259686-b4049-HS30min	forward
b3606	3779222-b3606-M-P0h,3779232-b3606-M-P2h,3779219-b3606-HS30min,3779217-b3606-HS15min,3779245-b3606-HS60min	forward
b0056	58481-b0056 b0057-HS30min,58464-b0056 b0057-HS60min,58493-b0056 b0057-M-P0h,58457-b0056 b0057-M-P2h	forward
b0545	570096-b0545 b0546 b4588-HS15min,570092-b0545 b0546-M-P0h,570093-b0545 b0546 b4588-HS30min,570092-b0545 b0546-M-P2h,570089-b0545 b0546 b4588-LB,570094-b0545 b0546 b4588 b0547-M-P4h,570114-b0545 b0546 b4588 b0547 b0548 b0549 b0550-HS60min	forward
b1250	1308325-b1250-LB,1308293-b1250-HS30min,1308298-b1250-HS15min,1308288-b1250-M-P2h,1308334-b1250-M-P0h	reverse
b2642	2771391-b2642-M-P0h,2771396-b2642-M-P2h	forward
b2642	2771304-b2642-HS15min,2771304-b2642-LB,2771306-b2642-M-P4h,2771320-b2642-HS30min,2771307-b2642-HS60min	forward
b4678	2085221-b2014 b4678-M-P0h,2085254-b2014 b4678-HS30min,2085257-b2014 b4678 b2015 b2016 b4539 b2017-LB,2085252-b2014 b4678 b2015 b2016 b4539 b2017-HS15min,2085253-b2014 b4678-HS60min	reverse
b1236	1290565-b1234 b1235 b1236-LB,1290566-b1234 b1235 b1236-HS15min	forward
b1691	1770473-b1691-HS15min,1770520-b1691 b1692 b1693-HS30min,1770514-b1691 b1692 b1693 b1694 b1695-M-P4h,1770481-b1691-HS60min	forward
b3974	4173128-b3974-M-P0h,4173128-b3974-LB,4173128-b3974-HS15min,4173131-b3974-M-P2h,4173129-b3974-HS30min,4173129-b3974-M-P4h,4173128-b3974-HS60min	reverse
b3464	3602311-b3461 b3462 b3463 b3464-HS30min,3602336-b3461 b3462 b3463 b3464-M-P4h,3602338-b3461 b3462 b3463 b3464-LB,3602337-b3461 b3462 b3463 b3464-HS15min,3602332-b3461 b3462 b3463 b3464-M-P0h,3602305-b3462 b3463 b3464-HS60min,3602333-b3461 b3462 b3463 b3464-M-P2h	reverse
b0312	327968-b0311 b0312-M-P4h,327895-b0311 b0312-HS60min,327963-b0311 b0312-HS30min,327919-b0311 b0312-M-P2h	reverse
pinH	2781405-pinH-M-P2h,2781399-pinH-HS30min,2781411-pinH-M-P4h	reverse
pinH	2781277-pinH-LB,2781248-pinH-M-P0h,2781227-pinH-HS60min,2781323-pinH-HS15min	reverse
b0793	826632-b0792 b0793 b0794 b0795 b0796-M-P2h,826619-b0792 b0793 b0794 b0795 b0796-HS30min,826599-b0793 b0794 b0795 b0796-HS60min	reverse
C0299	1229821-C0299 b1183 b1184-M-P2h,1229816-C0299-HS30min,1229822-C0299 b1183 b1184-HS15min,1229828-C0299-M-P4h	forward
b1121	1180456-b1121-M-P2h,1180426-b1121-HS15min,1180432-b1121-HS60min,1180395-b1121-HS30min	reverse
b2673	2798722-b2673 b2674 b2675 b2676-HS15min,2798725-b2673 b2674 b2675-M-P2h,2798724-b2673 b2674 b2675 b2676-HS30min,2798789-b2673 b2674 b2675-M-P0h,2798762-b2673-M-P4h,2798728-b2673-LB,2798724-b2673 b2674 b2675-HS60min	forward
b0715	747027-b0715-M-P2h,747032-b0715-HS15min,747028-b0715-HS60min,747029-b0715-HS30min,747036-b0715-M-P0h,747030-b0715-M-P4h,747024-b0715-LB	reverse
b0209	231062-b0209 b0210-M-P2h,231066-b0209 b0210-HS15min,231063-b0209 b0210-M-P0h,231064-b0209 b0210-M-P4h,231061-b0209 b0210-HS30min,231070-b0209 b0210-LB,231060-b0209 b0210-HS60min	forward
b1799	1879882-b1798 b1799-LB,1879877-b1798 b1799-M-P2h,1879834-b1799-HS60min,1879872-b1799-M-P0h,1879845-b1799-HS30min,1879871-b1798 b1799-M-P4h,1879854-b1799-HS15min	reverse
b2356	2470369-b2356-M-P2h,2470362-b2356-M-P4h,2470358-b2356-HS60min	reverse
b3843	4022994-b3843 b3844-LB,4022993-b3843 b3844-M-P0h,4022994-b3843 b3844-HS15min,4022993-b3843 b3844-M-P2h,4022993-b3843 b3844-HS30min,4022993-b3843 b3844-HS60min	forward
b4322	4549616-b4322 b4323-M-P4h,4549619-b4322-M-P2h,4549599-b4322 b4323-M-P0h,4549619-b4322 b4323-HS60min,4549616-b4322 b4323-HS30min,4549598-b4322-HS15min	forward
b4553	3723746-b3559 b3560 b4553-HS15min,3723778-b4553-M-P4h,3723760-b4553-HS30min,3723782-b4553-M-P2h,3723773-b4553-LB,3723765-b4553-M-P0h	reverse
b1788	1872221-b1788-HS60min,1872235-b1788-M-P2h,1872231-b1788-HS15min,1872237-b1788-HS30min,1872234-b1788-M-P0h,1872235-b1788-M-P4h	reverse
b4156	4381903-b4156-M-P0h,4381888-b4156 b4157-HS15min,4381862-b4156 b4157 b4158-M-P2h,4381838-b4156 b4157 b4158-M-P4h,4381887-b4156-HS30min,4381810-b4156 b4157 b4158-LB	forward
b3567	3730225-b3567 b3568 b3569-HS15min,3730189-b3567 b3568 b3569-LB,3730200-b3567 b3568 b3569-M-P2h	forward
b3567	3730284-b3567 b3568 b3569-HS30min,3730295-b3567 b3568-HS60min	forward
b2598	2735597-b2598 b2599-HS15min,2735598-b2598-HS60min	forward
b1477	1550741-b1477-HS30min,1550785-b1477 b1478 b1479-LB,1550743-b1477-HS60min,1550803-b1477 b1478 b1479 b1480 b1481-HS15min,1550785-b1477 b1478 b1479-M-P4h,1550774-b1477-M-P2h,1550785-b1477 b1478 b1479-M-P0h	reverse
b4479	3873209-b3693 b4479-HS60min,3873208-b4478 b4477 b3693 b4479-M-P2h,3873207-b4478 b4477 b3693 b4479-HS15min,3873209-b4478 b4477 b3693 b4479-LB,3873221-b3693 b4479-M-P0h,3873208-b3693 b4479-HS30min,3873214-b4478 b4477 b3693 b4479-M-P4h	reverse
b3565	3728778-b3564 b3565-M-P0h,3728831-b3564 b3565-M-P2h,3728831-b3564 b3565-M-P4h,3728834-b3564 b3565-LB,3728776-b3564 b3565-HS60min,3728791-b3564 b3565-HS15min,3728784-b3564 b3565-HS30min	reverse
b4663	1986026-b4434 b4663-HS60min,1986025-b4537 b4434 b4663-M-P0h,1986025-b4537 b4434 b4663-HS30min,1986025-b4434 b4663-M-P2h,1986027-b4537 b4434 b4663-HS15min,1986026-b4537 b4434 b4663-M-P4h,1986038-b4434 b4663-LB	reverse
b1491	1566879-b1491-HS60min,1566870-b1491-M-P0h,1566870-b1491-HS15min,1566878-b1491-HS30min,1566863-b1491 b1492 b1493-LB,1566869-b1491-M-P2h	reverse
b1377	1434815-b1377-M-P0h,1434800-b1377-M-P2h	reverse
b1377	1434984-b1377-LB,1434997-b1377-HS60min	reverse
b0562	582027-b0562-M-P0h,582030-b0562-HS15min,582032-b0562-M-P2h,582019-b0562-HS30min,582054-b0562-LB,582029-b0562-M-P4h,582023-b0562-HS60min	reverse
b3833	4016793-b3832 b3833 b3834 b3835 b3836 b3838 b3839 b4483-HS30min,4016784-b3831 b3832 b3833 b3834 b3835 b3836 b3838 b3839 b4483-HS15min,4016791-b3832 b3833 b3834 b3835 b3836 b3838 b3839-HS60min	forward
b1368	1424517-b1368 b1369-HS15min,1424542-b1368 b1369-M-P4h,1424573-b1368-HS60min,1424636-b1368 b1369-M-P2h,1424565-b1368-HS30min,1424598-b1368-LB	forward
b0592	623734-b0592-M-P2h,623822-b0592-M-P4h,623733-b0592-HS15min,623827-b0592-HS30min,623778-b0592-M-P0h,623789-b0592-LB	reverse
b3873	4059220-b3873-HS60min,4059203-b3873-M-P0h	forward
b0247	263976-b0247-M-P2h,264009-b0247-M-P4h,263969-b0247-M-P0h	reverse
b3696	3873506-b3696-HS30min,3873511-b3696-HS60min	forward
b3696	3873429-b3696-HS15min,3873439-b3696-M-P4h,3873430-b3696-LB	forward
b3503	3648278-b3503-HS30min,3648314-b3503-HS60min	forward
b0629	660610-b0629-HS60min,660566-b0629-M-P2h,660661-b0628 b0629-M-P4h,660583-b0629-HS30min,660614-b0629-LB,660629-b0629-HS15min	reverse
b1695	1775220-b1695-HS30min,1775231-b1695-M-P0h,1775226-b1695-HS60min,1775220-b1695-HS15min	forward
b1167	1215950-b1167-HS60min,1215951-b1167-HS30min,1215956-b1167-M-P2h,1215956-b1167-M-P4h	forward
b1420	1490369-b4428 b1420-M-P2h,1490368-b4428 b1420-M-P4h	reverse
b1420	1490165-b4428 b1420-HS30min,1490241-b4428 b1420-LB,1490176-b4428 b1420-HS60min,1490212-b4428 b1420-M-P0h,1490239-b4428 b1420-HS15min	reverse
b0557	578160-b0557-LB,578106-b0557-M-P0h,578159-b0557-M-P2h,578158-b0557-HS60min,578150-b0557-HS15min,578143-b0557-HS30min	reverse
b4338	4566857-b4338-M-P2h,4566845-b4338-M-P4h	forward
b4338	4566994-b4338-M-P0h,4567043-b4338-LB,4567010-b4338-HS30min,4567000-b4338-HS15min,4567006-b4338 b4339-HS60min	forward
b3148	3293377-b3147 b3148 b3149 b3150-HS30min,3293369-b3147 b3148 b3149 b3150-M-P2h	forward
b4180	4407130-b4178 b4179 b4180-HS60min,4407130-b4167 b4168 b4169 b4170 b4171 b4172 b4173 b4174 b4175 b4176 b4177 b4178 b4179 b4180-M-P2h	forward
b2942	3084705-b2942-HS15min,3084704-b2942-HS60min,3084704-b2942-HS30min,3084704-b2942-M-P4h,3084709-b2942-M-P0h,3084706-b2942-LB,3084704-b2942-M-P2h	forward
b1087	1145838-b1087-HS60min,1145813-b1087-HS30min,1145837-b1087-M-P2h	reverse
b1087	1145922-b1087-M-P4h,1145920-b1087-M-P0h,1145920-b1087-HS15min,1145889-b1087-LB	reverse
b3721	3901600-b3721-HS60min,3901584-b3721-M-P0h,3901600-b3721-M-P2h	reverse
b3721	3901690-b3721-HS15min,3901653-b3721-HS30min	reverse
b4680	2494923-b4680-HS60min,2494915-b4680-M-P2h	forward
b4680	2494797-b4680-LB,2494852-b4680-M-P4h,2494808-b4680-HS30min,2494800-b4680-M-P0h,2494797-b4680-HS15min	forward
b1313	1372962-b1313 b1314-HS15min,1372988-b1313 b1314 b1315 b1316 b1317 b1318-M-P2h,1372992-b1313-HS60min,1372975-b1313 b1314 b1315-HS30min,1373028-b1313-M-P0h	forward
b1730	1810922-b1730-LB,1810954-b1730-HS30min,1810966-b1730-M-P2h,1810956-b1730-HS15min	reverse
b2222	2322236-b2222 b2223 b2224-M-P2h,2322278-b2222-M-P0h,2322256-b2222-HS30min	forward
b2222	2322440-b2222-LB,2322450-b2222 b2223-HS15min	forward
b2238	2347890-b2238-LB,2347895-b2238-HS30min	forward
b2238	2347692-b2238-M-P0h,2347675-b2238-HS15min,2347689-b2238-M-P2h	forward
b3005	3149261-b3005-HS30min,3149241-b3005-HS60min,3149235-b3005-M-P2h	reverse
b1159	1209570-b1159-HS60min,1209541-b1159-M-P4h,1209530-b1159-HS15min,1209521-b1159-LB,1209544-b1159-M-P2h,1209544-b1159-HS30min,1209580-b1159-M-P0h	forward
b0512	538391-b0512-M-P0h,538458-b0512-HS30min,538348-b0512-M-P4h,538405-b0512-M-P2h,538405-b0512-HS15min,538415-b0512-HS60min	forward
b1908	1989672-b1908-M-P2h,1989672-b1908-M-P0h,1989670-b1908-HS60min,1989672-b1908-HS30min,1989672-b1908-LB,1989672-b1908-M-P4h,1989672-b1908-HS15min	reverse
b3068	3213523-b3068-M-P2h,3213516-b3068-M-P4h,3213520-b3068-HS60min,3213518-b3068 b3070-HS15min,3213517-b3068-LB,3213523-b3068-M-P0h,3213531-b3068-HS30min	reverse
b1323	1384721-b1321 b1322 b1323 b1325-LB,1384710-b1323 b1325-HS15min,1384711-b1323-M-P2h,1384721-b1323-HS60min,1384717-b1321 b1322 b1323 b1325-M-P4h,1384717-b1321 b1322 b1323-M-P0h	forward
b0227	246687-b0227-HS15min,246717-b0227-M-P2h,246687-b0227-M-P4h,246771-b0227-LB,246727-b0227-HS60min,246662-b0227-M-P0h	forward
b1577	1648068-b1577-LB,1648104-b1577 b1578 b1579-M-P4h,1648124-b1577 b1578 b1579-M-P2h,1648133-b1577-HS30min,1648112-b1577-HS15min	forward
b0702	733059-b0702-HS15min,733106-b0702-HS30min	forward
b0702	733186-b0702-HS60min,733199-b0702-M-P0h	forward
b3627	3801066-b3625 b3626 b3627-M-P0h,3801080-b3625 b3626 b3627-HS30min,3801039-b3625 b3626 b3627-HS60min	reverse
b2632	2765732-b2632-HS15min,2765724-b2632 b2633-HS30min,2765727-b2632-M-P2h,2765725-b2632-M-P4h,2765728-b2632-LB	forward
b1010	1071331-b1010-M-P4h,1071295-b1010-M-P0h,1071298-b1009 b1010-HS15min,1071363-b1010-M-P2h	reverse
b1303	1366086-b1303-HS30min,1366090-b1303-M-P2h	reverse
b1303	1365971-b1303-HS15min,1365968-b1303-M-P0h,1365937-b1303-M-P4h,1365968-b1303-LB,1365940-b1303-HS60min	reverse
b4533	1634895-b4533-HS30min,1634857-b4533-LB,1634895-b4533-HS60min,1634899-b4533-HS15min,1634846-b4533 b1549-M-P4h	forward
b3517	3665633-b3517-HS60min,3665607-b3517-M-P2h,3665630-b3517-M-P4h,3665612-b3517-HS30min,3665635-b3517-M-P0h,3665636-b3517-HS15min,3665624-b3517-LB	reverse
b0993	1055408-b0993-M-P0h,1055428-b0992 b0993-HS60min,1055404-b0992 b0993-HS30min,1055450-b0992 b0993-HS15min,1055444-b0992 b0993-M-P4h,1055450-b0992 b0993-LB,1055444-b0992 b0993-M-P2h	reverse
b2269	2380852-b2269-HS30min,2380830-b2269-M-P2h	forward
b2933	3076733-b4465 b2933-HS30min,3076723-b2933-HS60min	reverse
b3896	4085071-b3896-M-P2h,4085062-b3896-HS15min,4085055-b3896-HS30min,4085050-b3896-M-P4h	forward
b2482	2599900-b2482-M-P0h,2599854-b2482-M-P4h,2599914-b2482-M-P2h,2599899-b2482-HS30min,2599897-b2482-HS15min	forward
b1047	1108190-b1047-HS30min,1108201-b1047-M-P0h,1108182-b1047-HS60min,1108188-b1047-M-P2h,1108209-b1047-M-P4h	reverse
b1951	2021962-b1951-HS15min,2021964-b1951-M-P4h,2021948-b1951-LB,2021919-b1951-M-P2h,2021962-b1951-M-P0h,2021992-b1951-HS30min,2021980-b1951-HS60min	forward
b0988	1049748-b0988-HS30min,1049741-b0988-M-P4h	forward
b2112	2190863-b2112-HS60min,2190834-b2112-M-P0h,2190835-b2112-HS30min	reverse
b2173	2265813-b2173 b2174-HS15min,2265813-b2173-HS30min,2265813-b2173-M-P2h,2265813-b2173 b2174-LB,2265813-b2173 b2174-M-P0h,2265813-b2173-M-P4h,2265813-b2173-HS60min	forward
b1380	1440906-b1380-M-P4h,1440912-b1380-HS60min,1440912-b1380-M-P2h,1440901-b1379 b1380-HS30min,1440900-b1380-M-P0h,1440900-b1379 b1380-LB,1440901-b1380-HS15min	reverse
b2105	2183839-b2101 b2102 b2103 b2104 b2105-M-P2h,2183824-b2105-M-P0h,2183824-b2103 b2104 b2105-HS30min,2183848-b2101 b2102 b2103 b2104 b2105-HS15min,2183844-b2101 b2102 b2103 b2104 b2105-M-P4h,2183841-b2101 b2102 b2103 b2104 b2105-LB,2183839-b2103 b2104 b2105-HS60min	reverse
b2063	2135883-b2063-M-P4h,2135898-b2063-M-P2h,2135882-b2063-HS15min,2135888-b2063-M-P0h,2135882-b2063-LB	forward
b1667	1744694-b1667-M-P4h,1744644-b1667-HS60min,1744638-b1667-HS30min,1744697-b1667 b1668-M-P0h,1744695-b1667 b1668-LB,1744696-b1667 b1668-HS15min,1744692-b1667-M-P2h	forward
b2986	3132232-b2986-LB,3132173-b2986-HS15min,3132201-b2986-HS60min	forward
b2986	3132511-b2986-M-P0h,3132512-b2986-M-P4h	forward
b1895	1977786-b1895-HS60min,1977759-b1895-HS15min,1977739-b1895-LB,1977777-b1895-HS30min,1977745-b1895-M-P0h	forward
b1895	1977670-b1895-M-P2h,1977672-b1895-M-P4h	forward
b0934	993996-b0933 b0934-HS30min,994016-b0933 b0934-M-P2h,993967-b0933 b0934-M-P0h	reverse
C0719	3119347-C0719-M-P4h,3119360-C0719-M-P0h,3119353-C0719-M-P2h,3119344-C0719-HS60min,3119349-C0719-HS30min,3119346-C0719-LB,3119346-C0719-HS15min	forward
b1519	1605345-b1519-HS60min,1605325-b1519-M-P0h,1605346-b1519-HS30min,1605330-b1519-M-P2h,1605342-b1519-HS15min	forward
b3413	3542879-b3413 b3414-HS60min,3542876-b3413 b3414-HS30min,3542876-b3413 b3414-M-P4h,3542876-b3413 b3414-LB,3542873-b3413 b3414-M-P2h,3542886-b3413 b3414-M-P0h	forward
b1012	1073283-b1012-HS15min,1073250-b1012-M-P4h	reverse
b1012	1073063-b1012-M-P0h,1073037-b1012-M-P2h,1073018-b1012-HS30min	reverse
b3348	3475582-b3348-HS30min,3475581-b3348-M-P4h,3475636-b3348-LB,3475600-b3348-M-P2h,3475587-b3348-M-P0h,3475597-b3348-HS60min,3475596-b3348-HS15min	forward
b4110	4327186-b4109 b4110 b4111-HS15min,4327182-b4109 b4110-M-P0h,4327182-b4109 b4110 b4111-LB	forward
b4077	4292403-b4077-M-P0h,4292409-b4077-M-P4h,4292461-b4077-HS60min,4292461-b4077-HS30min,4292459-b4077-M-P2h,4292460-b4077-LB,4292403-b4077-HS15min	forward
b1314	1374054-b1314 b1315-HS60min,1374046-b1314 b1315 b1316-M-P0h	forward
b1464	1533908-b1464-M-P0h,1533908-b1464-M-P2h,1533901-b1464 b1465 b1466 b1467 b1468 b1469-M-P4h,1533908-b1464-HS30min,1533907-b1464-HS60min,1533908-b1464-HS15min,1533893-b1464 b1465 b1466 b1467 b1468 b1469-LB	reverse
b0487	513132-b0485 b0486 b0487-M-P2h,513129-b0485 b0486 b0487-M-P4h,513176-b0487-HS30min,513131-b0485 b0486 b0487-HS15min,513129-b0485 b0486 b0487-LB,513129-b0487-M-P0h,513155-b0487-HS60min	forward
b3938	4126582-b3937 b3938-HS15min,4126552-b3937 b3938-LB,4126554-b3937 b3938-M-P0h	reverse
b3337	3465020-b3337-M-P2h,3465033-b3336 b3337-LB,3465023-b3336 b3337-M-P4h,3465023-b3336 b3337-HS15min,3465028-b3337-HS30min,3464983-b3337-M-P0h	reverse
b2475	2594805-b2473 b2474 b2475 b2476 b2477 b2478-LB,2594805-b2473 b2474 b2475 b2476 b2477 b2478-M-P4h	reverse
b1595	1667619-b1593 b1594 b1595-HS15min,1667639-b1595-LB,1667634-b1594 b1595-M-P0h,1667611-b1595-HS60min,1667634-b1595-HS30min,1667684-b1593 b1594 b1595-M-P4h,1667655-b1593 b1594 b1595-M-P2h	reverse
b2330	2446499-b2325 b2326 b2327 b2328 b2329 b2330-HS30min,2446494-b2325 b2326 b2327 b2328 b2329 b2330-LB,2446491-b2328 b2329 b2330-M-P2h,2446500-b2325 b2326 b2327 b2328 b2329 b2330-HS15min,2446500-b2325 b2326 b2327 b2328 b2329 b2330-M-P4h,2446497-b2325 b2326 b2327 b2328 b2329 b2330-HS60min,2446500-b2325 b2326 b2327 b2328 b2329 b2330-M-P0h	reverse
b0914	965819-b0913 b0914 b0915 b0916-HS60min,965815-b0913 b0914 b0915 b0916 b0917 b0918-LB,965820-b0913 b0914 b0915 b0916-HS30min,965824-b0913 b0914 b0915 b0916 b0917 b0918-M-P0h,965816-b0913 b0914 b0915 b0916 b0917 b0918 b0919-M-P4h,965816-b0906 b0907 b0908 b0909 b0910 b0911 b0912 b0913 b0914 b0915 b0916 b0917 b0918-M-P2h,965815-b0913 b0914 b0915 b0916 b0917 b0918 b0919-HS15min	forward
b1222	1277038-b1221 b1222-M-P4h,1277024-b1221 b1222-HS15min,1277029-b1221 b1222-M-P2h	reverse
b1222	1276846-b1221 b1222-HS30min,1276841-b1221 b1222-M-P0h	reverse
b2140	2228410-b2140-M-P2h,2228434-b2140-LB,2228430-b2140-HS30min,2228389-b2140-M-P4h,2228417-b2140-HS60min,2228436-b2140-HS15min,2228381-b2140-M-P0h	reverse
C0614	2651606-C0614-LB,2651607-C0614-HS60min,2651560-C0614-M-P0h,2651610-C0614-HS30min,2651562-C0614-M-P4h,2651609-C0614-HS15min	reverse
b2881	3019418-b2881-HS30min,3019445-b2881-HS60min,3019356-b2881-M-P2h,3019353-b2881 b2882 b2883 b4464-HS15min,3019399-b2881-M-P4h	forward
b2509	2632213-b2509-M-P0h,2632214-b2509-HS30min,2632214-b2509-M-P4h,2632214-b2509-M-P2h,2632215-b2509-HS60min,2632212-b2509-HS15min,2632216-b2509-LB	forward
b1488	1560826-b1488-HS30min,1560822-b1487 b1488-M-P4h,1560826-b1488-M-P0h	reverse
b2324	2439761-b2324-M-P4h,2439759-b2324-M-P2h,2439762-b2324-LB,2439737-b2324-HS15min,2439757-b2324-HS30min,2439761-b2324-M-P0h	forward
b3330	3460118-b3330-HS60min,3460120-b3330-M-P0h	forward
b3330	3460050-b3330-HS15min,3460038-b3330-M-P4h,3460050-b3330-HS30min	forward
b0909	959460-b0909-M-P4h,959471-b0909-HS60min,959460-b0909-HS30min	forward
b2070	2148937-b2070-HS15min,2148859-b2070-M-P4h,2148876-b2070-M-P2h,2148919-b2070-HS30min	reverse
b2070	2148997-b2070-HS60min,2148990-b2070-M-P0h	reverse
b1510	1595681-b1509 b1510-LB,1595640-b1509 b1510-M-P0h	reverse
b1510	1596090-b1509 b1510-HS30min,1596041-b1509 b1510-M-P2h,1596001-b1509 b1510-HS60min	reverse
b2603	2739862-b2603 b2604-HS60min,2739848-b2603 b2604 b2605-M-P0h,2739844-b2603 b2604 b2605-LB,2739872-b2603 b2604 b2605-HS30min,2739845-b2603 b2604 b2605-M-P2h,2739845-b2603 b2604 b2605-HS15min,2739844-b2603 b2604 b2605-M-P4h	forward
b0813	849360-b0813-LB,849358-b0813-HS60min,849353-b0813-M-P0h,849358-b0813-M-P2h,849358-b0813-HS30min,849359-b0813-HS15min	reverse
b0151	169735-b0151-HS30min,169729-b0151 b0152 b0153-M-P0h	forward
b1255	1311718-b1253 b1254 b1255-M-P4h,1311717-b1253 b1254 b1255-M-P0h,1311724-b1253 b1254 b1255-HS30min,1311727-b1253 b1254 b1255-HS15min,1311687-b1253 b1254 b1255-M-P2h,1311727-b1253 b1254 b1255-LB,1311724-b1255-HS60min	reverse
b0377	395604-b0377 b0378-M-P4h,395607-b0377 b0378-LB,395605-b0377 b0378-M-P2h	forward
b0377	395897-b0377 b0378-HS30min,395896-b0377 b0378-HS60min	forward
b0377	395676-b0377 b0378-HS15min,395696-b0377 b0378-M-P0h	forward
b3954	4146368-b3954-M-P2h,4146366-b3954-HS30min,4146353-b3954-HS60min,4146368-b3954-M-P0h,4146368-b3954-HS15min	reverse
b0850	890063-b0850 b0851 b0852 b0853-M-P2h,890055-b0850 b0851 b0852 b0853-HS15min,890028-b0850 b0851 b0852 b0853-M-P4h,890080-b0850 b0851 b0852 b0853-HS60min,890093-b0850 b0851 b0852 b0853-HS30min,890031-b0850 b0851 b0852 b0853-LB,890083-b0850 b0851 b0852 b0853-M-P0h	forward
b1937	2011079-b1937-HS15min,2011055-b1937-HS60min,2011067-b1937-LB,2011069-b1937-M-P2h,2011054-b1937-HS30min,2011074-b1937-M-P0h,2011080-b1937-M-P4h	reverse
b2532	2661360-b2532-HS30min,2661369-b2532-LB,2661363-b2532-HS15min,2661373-b2532-M-P0h,2661359-b2532-HS60min,2661370-b2522 b2523 b2524 b2525 b2526 b2527 b2528 b2529 b2530 b2531 b2532-M-P4h	reverse
b4109	4325150-b4109 b4110-M-P4h,4325083-b4109 b4110 b4111-HS15min,4325136-b4109 b4110-M-P0h,4325091-b4109 b4110 b4111-LB,4325080-b4109 b4110-HS30min,4325078-b4109 b4110-M-P2h	forward
ibsE	3193159-ibsE-M-P2h,3193162-ibsE-HS15min,3193179-ibsE-HS60min,3193134-ibsE-HS30min,3193103-ibsE-M-P0h,3193136-ibsE-LB,3193112-ibsE-M-P4h	forward
b4117	4338565-b4117-LB,4338498-b4117-HS30min,4338546-b4117-M-P4h,4338536-b4117-M-P0h,4338577-b4117-M-P2h,4338516-b4117-HS15min,4338516-b4117-HS60min	reverse
b0453	474589-b0453-HS60min,474581-b0453-M-P2h,474582-b0453-M-P0h,474585-b0453-HS15min,474584-b0453-LB	forward
b1565	1643924-b1565 b1566-M-P4h,1643942-b1565 b1566-M-P2h,1643913-b1565-HS15min,1643962-b1565-HS30min,1643935-b1565-M-P0h,1643957-b1565-HS60min	forward
b0760	793036-b0760 b0761-M-P0h,792999-b0760-HS60min,793011-b0760-HS30min	reverse
b1988	2059973-b1988-HS60min,2059974-b1985 b1987 b1988-HS30min,2059972-b1985 b1987 b1988-HS15min,2060001-b1985 b1987 b1988-M-P2h,2060005-b1985 b1987 b1988-M-P0h	reverse
b3484	3623256-b3484-LB,3623252-b3484-HS15min,3623259-b3484-HS30min	forward
b2803	2935487-b2803 b2804 b2805-HS30min,2935446-b2803 b2804 b2805-HS15min,2935477-b2803 b2804 b2805-M-P2h	forward
b0601	634633-b0601-LB,634650-b0601 b0602-M-P2h	reverse
b2158	2247717-b2158 b2159 b2160-HS15min,2247724-b2158 b2159 b2160-M-P0h,2247702-b2158-M-P4h,2247717-b2158-HS60min,2247700-b2158-HS30min,2247717-b2158-M-P2h,2247722-b2158-LB	forward
b1294	1355148-b1290 b1291 b1292 b1293 b1294-HS30min,1355129-b1294-HS60min	reverse
b2471	2589261-b2471 b2472 b4547-M-P0h,2589259-b2471 b2472 b4547-HS30min,2589200-b2471 b2472 b4547-LB,2589256-b2471 b2472 b4547-M-P4h,2589243-b2471 b2472 b4547-M-P2h,2589242-b2471 b2472 b4547-HS15min,2589254-b2471 b2472 b4547-HS60min	forward
b4458	4156364-b4458-HS60min,4156465-b4458-HS15min,4156417-b4458-M-P4h,4156421-b4458-M-P2h,4156408-b4458-M-P0h,4156437-b4458-HS30min	reverse
b1271	1327160-b1270 b1271-M-P2h,1327189-b1270 b1271-LB,1327160-b1270 b1271-HS60min,1327189-b1270 b1271-M-P0h,1327189-b1270 b1271-HS15min,1327189-b1270 b1271-M-P4h,1327160-b1270 b1271-HS30min	reverse
b1846	1927746-b1846-HS60min,1927757-b1845 b1846-M-P4h,1927746-b1846 b1847 b1848-LB,1927756-b1845 b1846-M-P0h,1927757-b1846-M-P2h,1927773-b1846-HS30min,1927756-b1846-HS15min	reverse
b2310	2425901-b2310-HS30min,2425901-b2310-HS60min	reverse
b3325	3454376-b3325-HS15min,3454372-b3325-M-P0h,3454333-b3325-LB	forward
b4349	4581123-b4349 b4350-HS30min,4581124-b4349 b4350-HS60min	reverse
b1702	1785182-b1702-HS30min,1785180-b1702-HS60min,1785183-b1702-M-P2h,1785184-b1702-HS15min,1785182-b1702-M-P0h,1785183-b1702-M-P4h,1785184-b1702-LB	reverse
b1617	1694099-b1616 b1617-HS15min,1694142-b1616 b1617-M-P2h,1694117-b1616 b1617-HS60min,1694138-b1616 b1617-M-P4h,1694111-b1615 b1616 b1617-LB,1694095-b1616 b1617-HS30min	reverse
C0293	1195909-C0293-HS30min,1195913-C0293-M-P4h,1195899-C0293-LB,1195902-C0293-HS60min,1195900-C0293-HS15min,1195902-C0293-M-P0h,1195863-C0293-M-P2h	forward
b2367	2480094-b2367-M-P0h,2480114-b2367-M-P2h	reverse
b1815	1896456-b1815-HS30min,1896401-b1815-M-P2h,1896459-b1815-HS60min,1896459-b1815-M-P0h,1896444-b1815-HS15min	forward
b2162	2253151-b2162-M-P0h,2253184-b2162-HS30min,2253185-b2162-HS60min	reverse
b2162	2253254-b2162-LB,2253270-b2162-M-P2h,2253247-b2162-M-P4h,2253270-b2162-HS15min	reverse
b1794	1875728-b1794-HS60min,1875696-b1794 b4676 b4675-M-P2h,1875726-b1794 b4676 b4675-LB,1875717-b1794-HS30min,1875706-b1794 b4676 b4675-HS15min,1875693-b1794 b4676 b4675-M-P4h,1875694-b1794 b4676 b4675-M-P0h	forward
b3878	4067028-b3878-M-P0h,4067017-b3878-HS60min,4067012-b3878-HS15min	reverse
b3878	4067188-b3878-LB,4067150-b3878-HS30min	reverse
b0095	105245-b0090 b0091 b0092 b0093 b0094 b0095 b0096-HS60min,105245-b0081 b0082 b0083 b0084 b0085 b0086 b0087 b0088 b0089 b0090 b0091 b0092 b0093 b0094 b0095 b0096 b0097 b0098-M-P2h	forward
b4514	735690-b4514-HS15min,735721-b4514-M-P4h	forward
b2245	2356868-b2245 b2246-HS30min,2356884-b2245 b2246-M-P2h	reverse
b3784	3965838-b3784 b3785 b3786 b3787 b3788 b3789 b3790 b3791 b3792 b4481 b3793 b3794-M-P2h,3965855-b3784 b3785 b3786 b3787 b3788 b3789 b3790 b3791 b3792 b4481 b3793 b3794-HS30min,3965862-b3784 b3785 b3786 b3787 b3788 b3789-HS60min	forward
b3947	4140271-b3945 b3946 b3947-M-P0h,4140256-b3945 b3946 b3947-HS30min,4140260-b3944 b3945 b3946 b3947-M-P4h,4140245-b3944 b3945 b3946 b3947-M-P2h,4140274-b3944 b3945 b3946 b3947-LB,4140269-b3945 b3946 b3947-HS15min	reverse
b0040	41668-b0039 b0040-HS30min,41672-b0039 b0040-M-P0h	reverse
b0040	41854-b0039 b0040-HS15min,41877-b0040-HS60min	reverse
b0040	41932-b0036 b0037 b0038 b0039 b0040-M-P4h,41942-b0039 b0040-LB,41934-b0039 b0040-M-P2h	reverse
b1827	1908165-b1827-M-P0h,1908165-b1827-HS30min,1908164-b1827-HS60min,1908160-b1827-LB,1908167-b1827-M-P2h,1908154-b1827-M-P4h,1908154-b1827-HS15min	reverse
b0161	180843-b0160 b0161-HS30min,180841-b0160 b0161-HS60min,180843-b0160 b0161 b0162-M-P0h	forward
b1714	1797159-b1711 b1712 b1713 b1714 b1715-HS60min,1797159-b1712 b1713 b1714 b1715-HS30min,1797159-b1706 b1707 b1708 b1709 b1710 b1711 b1712 b1713 b1714 b1715 b1716 b1717 b1718 b1719-M-P0h,1797159-b1706 b1707 b1708 b1709 b1710 b1711 b1712 b1713 b1714 b1715 b1716 b1717 b1718 b1719-HS15min,1797159-b1706 b1707 b1708 b1709 b1710 b1711 b1712 b1713 b1714 b1715-M-P2h	reverse
b3182	3326955-b3182-M-P2h,3326955-b3182-HS30min,3326958-b3182-M-P4h,3326954-b3182-HS60min,3326959-b3182-HS15min,3326953-b3182-LB,3326959-b3182-M-P0h	forward
b2341	2457171-b2340 b2341-HS30min,2457156-b2341-HS60min	reverse
b4313	4539936-b4313-HS30min,4539935-b4313-M-P4h,4540076-b4313-HS15min,4539983-b4313-LB,4540026-b4313-M-P2h,4540050-b4313-M-P0h	forward
b1204	1257771-b1204-HS60min,1257781-b1204-M-P2h,1257771-b1203 b1204-M-P0h,1257765-b1203 b1204-M-P4h,1257773-b1203 b1204-HS30min,1257765-b1203 b1204-HS15min,1257780-b1203 b1204-LB	reverse
b0527	555715-b0527-HS15min,555773-b0527-M-P0h,555751-b0527-LB	reverse
b4312	4538899-b4312-M-P0h,4538893-b4312-M-P4h,4538914-b4312-M-P2h,4538908-b4312-HS60min	forward
b4312	4538709-b4312-LB,4538707-b4312-HS15min	forward
b2756	2878495-b2754 b2755 b2756 b2757 b2758-HS30min,2878498-b2754 b2755 b2756 b2757 b2758-M-P2h,2878490-b2756 b2757 b2758-HS60min	reverse
b3889	4077372-b3889-HS60min,4077334-b3889-M-P0h,4077279-b3889-M-P4h,4077271-b3889-LB,4077296-b3889-M-P2h,4077336-b3889-HS30min,4077413-b3889-HS15min	forward
b4277	4499332-b4277-M-P0h,4499272-b4277-HS15min,4499303-b4277-HS30min,4499312-b4277-M-P4h,4499332-b4277-M-P2h	forward
b4609	2732318-b2592 b4609 b2593 b2594-HS30min,2732318-b2592 b4609 b2593 b2594-HS60min	reverse
b3766	3948311-b3766 b4669 ilvG_1 ilvG_2 b3769 b3770 b3771 b3772-M-P4h,3948311-b3766 b4669 ilvG_1 ilvG_2 b3769 b3770 b3771 b3772-HS15min,3948308-b3766 b4669 ilvG_1 ilvG_2 b3769 b3770 b3771 b3772-M-P0h,3948307-b3766 b4669 ilvG_1 ilvG_2 b3769 b3770 b3771 b3772-M-P2h,3948312-b3766 b4669 ilvG_1 ilvG_2 b3769 b3770 b3771 b3772-HS30min,3948308-b3766 b4669 ilvG_1 ilvG_2 b3769 b3770 b3771 b3772-HS60min,3948303-b…	forward
b0994	1055480-b0994-HS30min,1055472-b0994-LB,1055473-b0994-M-P2h,1055467-b0994-HS15min,1055474-b0994-M-P4h,1055465-b0994-M-P0h,1055465-b0994-HS60min	forward
b1753	1833554-b1753 b1754 b1755 b1756-HS30min,1833576-b1753 b1754-HS60min	forward
b1663	1741481-b1663-M-P0h,1741481-b1663-M-P2h	forward
b3902	4092314-b3901 b3902-HS15min,4092334-b3902-M-P2h,4092299-b3902-LB,4092349-b3902-M-P4h,4092313-b3902-HS30min	reverse
b0962	1023657-b0962-LB,1023661-b0962-M-P2h,1023650-b0962-M-P4h,1023663-b0962-HS60min,1023656-b0962-HS15min,1023646-b0962-HS30min,1023657-b0962-M-P0h	forward
b1137	1196652-b1137-HS30min,1196657-b1137-M-P0h	reverse
b3197	3339280-b3196 b3197 b3198 b3199 b3200 b3201 b3202 b3203 b3204 b3205 b3206-M-P0h,3339278-b3196 b3197 b3198 b3199 b3200 b3201 b3202 b3203 b3204 b3205 b3206-M-P2h	forward
b3137	3281371-b3137-HS15min,3281335-b3137-M-P0h	forward
b3169	3315575-b3162 b4685 b3163 b3164 b3165 b3166 b3167 b3168 b3169 b3170-M-P2h,3315575-b3162 b4685 b3163 b3164 b3165 b3166 b3167 b3168 b3169 b3170-HS60min,3315575-b3162 b4685 b3163 b3164 b3165 b3166 b3167 b3168 b3169 b3170-HS30min	reverse
b4059	4272104-b4059-HS15min,4272106-b4059-HS60min,4272104-b4059-M-P2h,4272125-b4059-HS30min,4272103-b4059-LB,4272104-b4059-M-P4h,4272104-b4059-M-P0h	forward
b0630	661540-b0630-M-P0h,661539-b0630-LB,661505-b0630-HS60min	reverse
b0787	820056-b0787-HS60min,820080-b0787-M-P2h	forward
b2684	2808716-b2682 b2683 b2684 b2685 b2686-LB,2808737-b2682 b2683 b2684 b2685 b2686-HS30min,2808740-b2684 b2685 b2686-HS60min,2808737-b2682 b2683 b2684 b2685 b2686-HS15min,2808736-b2682 b2683 b2684 b2685 b2686-M-P2h	forward
b4362	4599635-b4360 b4361 b4362-HS60min,4599585-b4360 b4361 b4362-M-P0h,4599581-b4360 b4361 b4362-HS30min,4599634-b4360 b4361 b4362-M-P2h	reverse
b2413	2529441-b2413-LB,2529445-b2413-HS30min,2529445-b2413-M-P0h,2529444-b2413-M-P2h,2529441-b2413-M-P4h,2529441-b2413-HS60min,2529445-b2413-HS15min	forward
b2345	2461100-b2345-HS60min,2461050-b2345-LB,2461052-b2345-HS30min,2461006-b2345-HS15min,2461105-b2345-M-P2h	forward
b3662	3839808-b3662-HS60min,3839811-b3662-HS30min,3839763-b3662-HS15min,3839804-b3662-M-P2h	reverse
b3662	3839686-b3662-LB,3839700-b3662-M-P4h	reverse
b0383	400964-b0382 b0383-HS60min,400943-b0382 b0383 b0384 b0385-M-P2h,400948-b0382 b0383 b0384 b0385-M-P0h,400956-b0382 b0383 b0384-HS30min,400930-b0382 b0383 b0384 b0385-M-P4h	forward
b2050	2123633-b2049 b2050-HS30min,2123630-b2049 b2050-HS60min	reverse
b4541	2201979-b4541-HS30min,2202019-b4541-M-P4h,2201986-b4541-M-P0h	forward
b2120	2203730-b2120 b2121 b2122-HS30min,2203715-b2120 b2121 b2122-M-P2h,2203767-b2120 b2121 b2122-LB,2203833-b2120 b2121 b2122-HS15min,2203801-b2120 b2121 b2122-M-P4h	forward
b1154	1206837-b1154 b1155-M-P4h,1206822-b1154-HS60min,1206857-b1154-M-P0h	forward
b1154	1206950-b1154 b1155-HS15min,1206965-b1154 b1155-HS30min	forward
b3637	3809898-b3635 b3636 b3637 b3638-HS30min,3809896-b3635 b3636 b3637 b3638-HS15min,3809897-b3636 b3637 b3638-HS60min,3809902-b3636 b3637 b3638-M-P2h	reverse
b1967	2033805-b1967-HS15min,2033803-b1967-LB,2033834-b1967-M-P0h,2033804-b1967-HS30min,2033826-b1967-M-P4h,2033805-b1967-M-P2h,2033804-b1967-HS60min	forward
b1891	1975834-b1891-HS60min,1975838-b1887 b1888 b1889 b1890 b1891-M-P0h,1975835-b1887 b1888 b1889 b1890 b1891-HS30min	reverse
b0492	517524-b0492 b0493 b0494-HS60min,517526-b0492 b0493 b0494-M-P2h,517526-b0492 b0493 b0494-HS30min	reverse
b2398	2516433-b2398 b2399-HS60min,2516428-b2398 b2399-HS15min,2516429-b2398 b2399-M-P0h,2516426-b2398 b2399-M-P4h,2516428-b2398 b2399-LB,2516431-b2398 b2399-HS30min,2516429-b2398 b2399-M-P2h	forward
b4359	4597513-b4359-M-P4h,4597516-b4359-HS60min,4597516-b4359-HS15min,4597515-b4359-LB,4597516-b4359-HS30min,4597514-b4359-M-P2h,4597479-b4359-M-P0h	reverse
b2455	2569767-b2455-HS30min,2569772-b2455-M-P0h	reverse
b2434	2550203-b2431 b2432 b2433 b2434-M-P0h,2550188-b2431 b2432 b2433 b2434-HS15min,2550191-b2431 b2432 b2433 b2434-HS60min,2550196-b2431 b2432 b2433 b2434-M-P4h,2550183-b2431 b2432 b2433 b2434-M-P2h,2550190-b2431 b2432 b2433 b2434-LB,2550207-b2431 b2432 b2433 b2434-HS30min	reverse
b1320	1382018-b1320-M-P4h,1382018-b1320-M-P0h,1382018-b1320-HS15min,1382021-b1320-LB,1382018-b1320-M-P2h,1382020-b1320-HS30min,1382018-b1320-HS60min	reverse
b0686	712068-b0686-HS60min,712062-b0686-HS30min,712065-b0683 b4637 b0684 b0685 b0686-M-P4h,712057-b0683 b4637 b0684 b0685 b0686-LB,712065-b0683 b4637 b0684 b0685 b0686-HS15min,712065-b0683 b4637 b0684 b0685 b0686-M-P2h,712065-b0683 b4637 b0684 b0685 b0686-M-P0h	reverse
b3043	3183534-b3043-HS15min,3183555-b3043-HS60min,3183488-b3043-M-P2h,3183418-b3043-M-P0h,3183445-b3043-M-P4h,3183495-b3043-LB	forward
b0681	707556-b0681-HS30min,707498-b0681-LB,707503-b0681-M-P4h,707524-b0681-HS15min,707568-b0681-M-P0h,707568-b0681-M-P2h,707567-b0681-HS60min	forward
b3263	3410625-b3263-M-P0h,3410620-b3263-HS30min,3410606-b3263-LB,3410611-b3263-HS60min,3410624-b3263-M-P2h,3410607-b3263-HS15min	forward
b0490	515111-b0490 b0491-HS15min,515112-b0490 b0491-HS30min,515111-b0490 b0491-M-P2h,515111-b0490 b0491-LB,515111-b0490 b0491-M-P0h,515112-b0490 b0491-HS60min,515116-b0490 b0491-M-P4h	forward
b3586	3752028-b3586-M-P4h,3752070-b3586-M-P2h,3752039-b3586-LB,3752078-b3586-HS30min,3752021-b3586-HS15min	reverse
b0873	913053-b0868 b0869 b0870 b0871 b0872 b0873-M-P4h,913044-b0872 b0873-M-P0h,913061-b0872 b0873-LB	reverse
b0873	912957-b0872 b0873-HS30min,912982-b0868 b0869 b0870 b0871 b0872 b0873-M-P2h	reverse
b1130	1189716-b1129 b1130-HS60min,1189697-b1128 b1129 b1130-M-P0h,1189695-b1128 b1129 b1130-M-P4h,1189674-b1128 b1129 b1130-HS30min,1189718-b1128 b1129 b1130-M-P2h,1189695-b1128 b1129 b1130-HS15min,1189693-b1128 b1129 b1130 b1131 b1132 b1133 b1134 b1135-LB	reverse
b2374	2491290-b2374-M-P4h,2491306-b2374-LB,2491284-b2373 b2374-HS15min,2491285-b2374-M-P2h,2491319-b2374-M-P0h	reverse
b2469	2583594-b2469 b2470-M-P4h,2583653-b2469-M-P2h,2583709-b2469-HS30min,2583646-b2469-LB,2583601-b2469 b2470-HS15min,2583687-b2469-HS60min,2583660-b2469-M-P0h	forward
b2535	2663616-b2535-HS60min,2663614-b2535-M-P0h	forward
b3249	3396805-b4472 b3247 b3248 b3249-HS60min,3396889-b4472 b3247 b3248 b3249-M-P2h,3396853-b4472 b3247 b3248 b3249-HS30min	reverse
b2107	2184934-b2107-LB,2184934-b2107-HS30min,2184933-b2107-M-P0h,2184936-b2107-M-P2h,2184934-b2107-HS15min,2184933-b2107-M-P4h,2184935-b2107-HS60min	forward
b3507	3652694-b3507-M-P2h,3652706-b3507-M-P4h,3652665-b3507-HS15min	forward
b3507	3652795-b3507-M-P0h,3652773-b3507-HS30min,3652791-b3507-LB,3652783-b3507-HS60min	forward
b1676	1753491-b1676-M-P4h,1753492-b1676-LB,1753491-b1676-M-P0h,1753491-b1676-M-P2h,1753491-b1676-HS30min,1753491-b1676-HS15min	forward
b3630	3804174-b3625 b3626 b3627 b3628 b3629 b3630 b3631 b3632-M-P2h,3804174-b3628 b3629 b3630 b3631 b3632-HS60min,3804174-b3628 b3629 b3630 b3631 b3632-HS30min	reverse
b2719	2842191-b2717 b2718 b2719-LB,2842222-b2717 b2718 b2719-M-P4h	reverse
b3865	4048814-b3865-HS60min,4048818-b3865-M-P2h,4048818-b3865-LB,4048817-b3865-HS15min,4048818-b3865-M-P0h,4048818-b3865-M-P4h,4048814-b3865-HS30min	reverse
b3085	3233964-b3085-HS30min,3233951-b3085-LB,3233943-b3085-M-P2h,3233950-b3085 b3086-M-P4h,3233964-b3085-HS15min,3233974-b3085-M-P0h,3233959-b3085-HS60min	forward
b2857	2993668-b2857-M-P0h,2993678-b2857-HS60min,2993708-b2857-HS30min	reverse
b3156	3298981-b3156 b3157-M-P2h,3298981-b3156 b3157-HS30min,3298981-b3156 b3157-HS60min	reverse
b3160	3301436-b3158 b3159 b3160-M-P2h,3301442-b3160-HS15min,3301439-b3160-HS60min,3301442-b3160-HS30min	forward
b0608	641311-b0608 ECK120002943_Phantom-M-P2h,641356-b0608-HS60min,641274-b0608 ECK120002943_Phantom-LB,641284-b0608-HS30min,641273-b0608 ECK120002943_Phantom-M-P0h,641292-b0608 ECK120002943_Phantom-M-P4h	forward
b4050	4260846-b4050-HS60min,4260838-b4050-M-P4h,4260837-b4050-M-P2h,4260837-b4050-HS30min,4260830-b4050-HS15min,4260835-b4050-M-P0h	forward
b4414	189711-b4414 b0169 b0170 b0171 b0172 b0173 b0174 b0175 b0176 b0177 b0178 b0179 b0180 b0181 b0182 b0183 b0184 b0185-M-P4h,189709-b4414 b0169 b0170 b0171-HS30min,189710-b4414 b0169 b0170 b0171 b0172 b0173 b0174 b0175 b0176 b0177 b0178 b0179 b0180 b0181 b0182 b0183 b0184 b0185 b0186-M-P0h,189697-b4414 b0169 b0170-HS60min,189710-b4414 b0169 b0170-M-P2h,189710-b4414 b0169 b0170 b0171 b0172 b0173 b0174…	forward
b1146	1202227-b1146 b1147 b1148 b1149-M-P2h,1202218-b1146-LB,1202227-b1146 b1147 b1148-HS15min,1202227-b1146-HS60min,1202227-b1146 b1147 b1148 b1149-HS30min,1202227-b1146 b1147 b1148 b1149 b1150-M-P4h	forward
b3707	3886487-b3707-HS30min,3886518-b3707-HS60min	forward
b1650	1724656-b1649 b1650 b1651 b1652-HS15min,1724681-b1649 b1650-M-P2h	forward
b2796	2926124-b2796 b2797 b2798-LB,2926178-b2796-HS15min,2926192-b2796 b2797 b2798-HS30min,2926194-b2796-M-P0h,2926192-b2796 b2797 b2798-M-P2h,2926153-b2796-M-P4h,2926147-b2796-HS60min	forward
b0504	531474-b0502 b0503 b0504-M-P4h,531475-b0504-M-P2h,531465-b0502 b0503 b0504-LB,531454-b0504-M-P0h,531477-b0504-HS30min,531468-b0502 b0503 b0504-HS15min	reverse
b0061	66180-b0061-HS30min,66130-b0061-HS60min	reverse
b0061	66527-b0061-HS15min,66566-b0061-M-P2h,66595-b0058 b0059 b0060 b0061-M-P4h,66563-b0061-LB,66549-b0061-M-P0h	reverse
b4671	312424-b4671-M-P2h,312408-b4671-HS60min,312421-b4671-HS30min	reverse
b2776	2899905-b2776-M-P4h,2899965-b2776-HS60min,2899897-b2776-HS15min,2899940-b2776-HS30min,2899949-b2776-M-P0h,2899921-b2776-M-P2h	forward
b2664	2793676-b2663 b2664-HS15min,2793676-b2659 b2660 b2661 b2662 b2663 b2664-LB,2793688-b2664-HS60min,2793676-b2663 b2664-M-P2h,2793676-b2663 b2664-HS30min,2793676-b2659 b2660 b2661 b2662 b2663 b2664-M-P4h,2793689-b2663 b2664-M-P0h	forward
b3685	3864365-b3685-LB,3864365-b3685-HS15min,3864312-b3685-M-P0h,3864309-b3685-M-P2h,3864339-b3685-HS60min,3864365-b3685-M-P4h	reverse
b2043	2113804-b2042 b2043-HS30min,2113778-b2043-HS60min	reverse
b0674	698448-b0674-M-P2h,698442-b0674-LB,698443-b0674-M-P4h,698442-b0674-M-P0h,698426-b0674-HS60min,698446-b0674-HS30min,698442-b0674-HS15min	reverse
b1599	1671239-b1599 b1600-M-P2h,1671251-b1599 b1600-HS60min,1671243-b1599 b1600-HS30min	reverse
b1528	1615016-b1528-M-P0h,1615029-b1528-M-P2h,1615028-b1528-HS30min,1615014-b1528-HS15min,1615015-b1528-M-P4h,1615016-b1528-LB	forward
b2422	2538987-b2421 b2422 b2423 b2424 b2425-HS30min,2538986-b2421 b2422 b2423 b2424 b2425-HS60min,2538986-b2421 b2422 b2423 b2424 b2425-M-P2h	reverse
b2867	3000651-b2867-HS30min,3000701-b2867-M-P2h,3000670-b2867-HS60min	forward
b0098	108278-b0081 b0082 b0083 b0084 b0085 b0086 b0087 b0088 b0089 b0090 b0091 b0092 b0093 b0094 b0095 b0096 b0097 b0098-HS30min,108295-b0098-HS60min,108278-b0081 b0082 b0083 b0084 b0085 b0086 b0087 b0088 b0089 b0090 b0091 b0092 b0093 b0094 b0095 b0096 b0097 b0098-M-P2h	forward
b4594	1222482-b4594-HS30min,1222477-b4594-M-P2h	forward
b4594	1222392-b4594-HS15min,1222390-b4594-M-P4h	forward
b1112	1168242-b1112-M-P2h,1168240-b1112-M-P0h,1168242-b1112-M-P4h,1168244-b1112-HS30min,1168242-b1112-HS15min,1168240-b1112-HS60min	forward
b1648	1723963-b1646 b1647 b1648-HS15min,1723971-b1648-HS60min,1723963-b1646 b1647 b1648-M-P2h,1723965-b1646 b1647 b1648-LB,1723971-b1646 b1647 b1648-M-P4h,1723946-b1648-HS30min,1723965-b1648-M-P0h	reverse
b4446	3054870-b2910 b2911 b2912 b4446-M-P4h,3054866-b4446-HS30min,3054824-b2910 b2911 b2912 b4446-M-P0h,3054870-b2910 b2911 b2912 b4446-M-P2h,3054871-b4446-HS60min,3054870-b2910 b2911 b2912 b4446-HS15min	forward
b2800	2931747-b2799 b2800-HS15min,2931738-b2799 b2800-M-P2h,2931722-b2799 b2800-M-P4h,2931746-b2799 b2800-M-P0h,2931777-b2799 b2800-LB	reverse
b0036	36202-b0035 b0036-HS30min,36154-b0036-HS15min,36181-b0036-HS60min,36173-b0035 b0036-M-P2h,36165-b0035 b0036-M-P0h	reverse
b3234	3378738-b3234 b3235-HS30min,3378742-b3233 b3234-HS60min	forward
b1857	1940509-b1856 b1857-HS30min,1940468-b1856 b1857-HS60min	reverse
b1522	1609907-b1521 b1522 b1523 b1524 b1525-M-P4h,1609907-b1522-M-P2h,1609921-b1522-M-P0h,1609919-b1522-HS30min,1609925-b1522-HS60min,1609903-b1522 b1523 b1524 b1525-HS15min	reverse
b2147	2233354-b2147-HS60min,2233377-b2147-HS15min,2233312-b2147-HS30min	forward
b3917	4106827-b3915 b3916 b3917-M-P2h,4106827-b3917-M-P4h,4106809-b3917-HS30min,4106827-b3917 b3918-M-P0h,4106821-b3917-HS60min,4106825-b3917 b3918-HS15min,4106847-b3917-LB	forward
b0323	339366-b0323 b0324-M-P2h,339374-b0323 b0324-M-P0h,339359-b0323 b0324-HS15min	forward
b0270	284575-b0270 b0271-M-P4h,284571-b0270-HS60min,284570-b0270-LB,284586-b0270-M-P2h,284574-b0270-HS30min,284585-b0270 b0271-M-P0h,284571-b0270 b0271-HS15min	forward
b0586	613317-b0586-HS15min,613334-b0586-M-P4h,613323-b0586-HS30min	forward
b1385	1445365-b1385-HS15min,1445412-b1385-HS30min,1445367-b1385-LB	forward
b1385	1445524-b1385-M-P4h,1445567-b1385-HS60min,1445487-b1385-M-P2h,1445522-b1385-M-P0h	forward
b1800	1879904-b1800-M-P4h,1879894-b1800-HS60min,1879901-b1800-M-P2h,1879910-b1800-LB,1879890-b1800-HS30min,1879900-b1800-HS15min,1879902-b1800-M-P0h	forward
b2710	2830520-b2710 b2711-HS60min,2830491-b2710 b2711-LB,2830467-b2710 b2711-M-P2h,2830461-b2710 b2711-HS15min,2830453-b2710 b2711 C0664-HS30min,2830481-b2710 b2711 C0664-M-P4h	forward
b2254	2365166-b2254-HS30min,2365168-b2254-HS60min	forward
b2219	2318038-b2219 b2220-M-P0h,2318035-b2219 b2220-M-P2h,2318032-b2219 b2220-HS60min,2318039-b2219 b2220-LB,2318037-b2219 b2220-M-P4h,2318032-b2219 b2220-HS15min,2318017-b2219 b2220-HS30min	forward
b3238	3383503-b3238-HS15min,3383539-b3238-M-P0h,3383538-b3238-M-P2h,3383545-b3238-M-P4h,3383538-b3238-HS60min,3383540-b3238-HS30min,3383504-b3238-LB	forward
b4063	4275502-b4063-HS30min,4275504-b4063-M-P2h,4275482-b4063-M-P4h,4275467-b4063-LB,4275505-b4063-HS60min,4275468-b4063-HS15min	forward
b0107	117106-b0105 b0106 b0107-LB,117054-b0107-HS60min,117112-b0105 b0106 b0107-HS30min,117080-b0105 b0106 b0107-HS15min,117054-b0107-M-P0h,117056-b0105 b0106 b0107-M-P2h,117056-b0105 b0106 b0107-M-P4h	reverse
yrhA	3581395-yrhA-HS30min,3581397-yrhA-HS60min,3581394-yrhA-M-P2h	forward
b3928	4116353-b3928-HS60min,4116353-b3928-M-P2h	forward
b2428	2543764-b2428 b2429 b2430-HS15min,2543763-b2428 b2429 b2430-HS60min,2543770-b2428 b2429 b2430-M-P4h,2543752-b2428 b2429 b2430-HS30min,2543747-b2428 b2429 b2430-M-P0h,2543755-b2428 b2429 b2430-LB	forward
b4625	4577856-b4625-HS30min,4577876-b4625-HS60min,4577871-b4625-M-P0h,4577858-b4625-M-P4h,4577878-b4625-M-P2h,4577853-b4625-HS15min	forward
b1583	1653810-b1583 b1584-HS60min,1653807-b1583 b1584-HS15min,1653807-b1583 b1584-M-P4h	forward
b3741	3923725-b3740 b3741-HS30min,3923702-b3731 b3732 b3733 b3734 b3735 b3736 b3737 b3738 b3739 b3740 b3741 b3742-LB,3923702-b3740 b3741 b3742-HS15min,3923729-b3741-M-P2h,3923703-b3741-HS60min	reverse
b2465	2577701-b2465-HS30min,2577694-b2465-HS60min	forward
b3877	4065238-b3877-HS30min,4065234-b3876 b3877-LB,4065248-b3877-M-P2h,4065224-b3877-M-P0h	reverse
b2010	2080585-b2007 b2008 b2009 b2010-M-P4h,2080638-b2007 b2008 b2009 b2010-LB,2080574-b2010-M-P2h,2080606-b2010-HS15min	reverse
b2010	2080427-b2010-HS60min,2080420-b2010-M-P0h	reverse
b4030	4238318-b4030-HS60min,4238318-b4030-HS30min,4238313-b4030-M-P0h,4238308-b4030-M-P2h,4238316-b4030-HS15min,4238317-b4030-M-P4h	forward
b0412	432098-b0412-HS30min,432113-b0412-M-P0h,432100-b0411 b0412-M-P2h,432098-b0412-HS60min,432099-b0412-LB,432099-b0412-M-P4h,432100-b0411 b0412-HS15min	reverse
b0717	748863-b0717-LB,748885-b0717-M-P4h	reverse
b2119	2202670-b2119-LB,2202670-b2119-M-P4h	forward
b2119	2202775-b2119-HS15min,2202807-b2119 b2120 b2121 b2122-HS60min,2202800-b2119-M-P2h	forward
b0651	683661-b0650 b0651 b0652 b0653 b0654 sroC b0655-LB,683667-b0650 b0651-M-P2h,683642-b0651-HS60min,683667-b0650 b0651-M-P0h,683666-b0650 b0651-HS15min	reverse
b1560	1642426-b1559 b1560-HS60min,1642430-b1557 b1559 b1560-M-P4h	reverse
b1560	1642654-b1559 b1560 b1561 b1562 b1563 b1564-HS30min,1642653-b1560 b1561-M-P0h	reverse
b2079	2162272-b2074 b2075 b2076 b2077 b2078 b2079-M-P0h,2162268-b2076 b2077 b2078 b2079-HS15min,2162269-b2074 b2075 b2076 b2077 b2078 b2079-M-P2h	forward
b2089	2169380-b2089-M-P2h,2169384-b2089-M-P4h,2169385-b2089-HS60min,2169380-b2089-HS30min,2169391-b2089-M-P0h,2169380-b2089-HS15min,2169385-b2089-LB	forward
b0446	466633-b0446-HS30min,466590-b0446-HS15min,466652-b0446-HS60min,466601-b0446-M-P0h,466588-b0446-M-P4h,466636-b0446-M-P2h,466604-b0446-LB	forward
b2647	2780622-b2647-LB,2780777-b2647-HS30min,2780672-b2647-HS15min,2780770-b2647-HS60min,2780744-b2647-M-P2h,2780710-b2647-M-P4h	reverse
b1529	1616968-b1529-M-P4h,1616963-b1529-HS15min,1616902-b1529-HS30min,1616948-b1529-M-P2h,1616986-b1529-HS60min,1616967-b1529-LB,1616969-b1529-M-P0h	reverse
b3095	3245572-b3095 b3096 b3097 b3098 b3099 b3100-HS60min,3245576-b3095 b3096 b3097 b3098 b3099 b3100-M-P0h,3245574-b3093 b3094 b3095 b3096 b3097 b3098 b3099 b3100-HS15min,3245569-b3094 b3095 b3096-HS30min	forward
b1395	1457093-b1395 b1396 b1397 b1398-M-P0h,1457086-b1395-M-P2h,1457084-b1395-HS30min	forward
b1004	1067040-b1003 b1004-HS30min,1067034-b1003 b1004-HS60min	reverse
b2098	2176949-b2098 b2099 b2100-M-P0h,2176945-b2098 b2099 b2100-HS30min,2176940-b2098 b2099 b2100-M-P2h,2176941-b2098-HS60min	forward
b2073	2151066-b2072 b2073-M-P4h,2151194-b2072 b2073-M-P2h,2151080-b2072 b2073-HS15min,2151145-b2072 b2073-LB,2151115-b2072 b2073-HS30min,2151053-b2073-HS60min	reverse
b1210	1262905-b1210 b1211 b1212-HS60min,1262897-b1210 b1211 b1212 b1213 b1214 b1215-M-P4h,1262897-b1210 b1211 b1212 b1213 b1214 b1215-M-P0h,1262900-b1210 b1211 b1212 b1213 b1214 b1215-M-P2h,1262895-b1210 b1211 b1212 b1213 b1214 b1215-HS30min,1262897-b1210 b1211 b1212 b1213 b1214 b1215-HS15min	forward
b4031	4240315-b4031-HS30min,4240315-b4031-M-P2h,4240322-b4031-HS60min,4240317-b4031-LB	reverse
b4031	4240186-b4031-HS15min,4240166-b4031-M-P4h	reverse
b3220	3365809-b3220-LB,3365834-b3220-HS60min,3365833-b3220-HS30min	forward
b0366	385463-b0366 b0367 b0368-HS30min,385474-b0366-M-P2h,385462-b0366-M-P4h	forward
b1232	1287896-b1232 b1233-HS60min,1287896-b1232 b1233-M-P2h	reverse
b1534	1619311-b1534-M-P0h,1619322-b1534-HS60min,1619310-b1534-HS30min,1619309-b1534-M-P2h,1619314-b1534 b4599-LB,1619309-b1534-HS15min,1619314-b1534 b4599-M-P4h	forward
b1084	1143725-b1084-HS60min,1143725-b1084-HS15min,1143725-b1084-HS30min,1143725-b1084-M-P0h,1143725-b1084-M-P2h,1143725-b1084-M-P4h,1143704-b1084-LB	reverse
b2956	3097594-b2956-HS30min,3097625-b2956-HS15min,3097559-b2956-HS60min	reverse
b1404	1467313-b1404 ydbA_2-LB,1467304-b1404 ydbA_2-M-P2h,1467307-b1404 ydbA_2-HS15min,1467262-b1404 ydbA_2-M-P4h,1467305-b1404-HS30min	forward
b1610	1682253-b1610-HS60min,1682252-b1610-M-P4h,1682256-b1610-HS30min,1682253-b1610-M-P2h,1682253-b1610-M-P0h	forward
b1533	1619190-b1533-LB,1619190-b1533-M-P2h,1619190-b1533-M-P0h,1619191-b1533-HS60min,1619190-b1533-M-P4h,1619189-b1533-HS30min,1619190-b1533-HS15min	reverse
b1336	1399679-b1335 b1336-HS30min,1399692-b1333 b1334 b1335 b1336-M-P0h	reverse
b1336	1399793-b1335 b1336-M-P2h,1399780-b1333 b1334 b1335 b1336-M-P4h	reverse
b0737	774175-b0736 b0737 b0738 b0739 b0740 b0741 b0742-HS30min,774175-b0736 b0737 b0738 b0739 b0740 b0741 b0742-M-P2h,774175-b0736 b0737 b0738 b0739 b0740 b0741 b0742-HS60min	forward
b2379	2496376-b2379-M-P0h,2496378-b2379-M-P2h,2496377-b2379-HS30min,2496377-b2379-HS15min,2496378-b2379-LB,2496376-b2379-HS60min,2496378-b2379-M-P4h	reverse
b2889	3031039-b2889-HS15min,3031060-b2889-M-P0h,3031056-b2889-HS30min,3031062-b2889-M-P4h,3031058-b2889-M-P2h,3031041-b2889-LB,3031070-b2889-HS60min	forward
b3966	4161421-b3966 b3967-M-P4h,4161420-b3966 b3967-M-P0h,4161420-b3966 b3967-HS15min,4161421-b3966 b3967-M-P2h,4161422-b3966 b3967-LB	forward
b4114	4333642-b4112 b4113 b4114-HS15min,4333641-b4112 b4113 b4114-M-P4h,4333630-b4112 b4113 b4114-M-P2h,4333642-b4112 b4113 b4114-M-P0h	reverse
b2641	2771255-b2640 b2641-HS30min,2771238-b2640 b2641-M-P0h,2771206-b2639 b2640 b2641-LB,2771274-b2638 b2639 b2640 b2641-M-P2h,2771249-b2638 b2639 b2640 b2641-HS15min,2771263-b2638 b2639 b2640 b2641-M-P4h,2771277-b2640 b2641-HS60min	reverse
b1725	1805793-b1723 b1724 b1725-M-P2h,1805819-b1724 b1725-HS30min,1805796-b1724 b1725-HS60min,1805792-b1723 b1724 b1725-LB	forward
b2309	2424858-b2306 b2307 b2308 b2309-M-P0h,2424843-b2306 b2307 b2308 b2309-HS60min,2424859-b2306 b2307 b2308 b2309 b2310-HS15min,2424859-b2305 b2306 b2307 b2308 b2309 b2310-M-P4h,2424857-b2306 b2307 b2308 b2309-HS30min,2424857-b2305 b2306 b2307 b2308 b2309-M-P2h,2424858-b2306 b2307 b2308 b2309-LB	reverse
b2761	2885221-b2761-M-P4h,2885262-b2761-M-P0h,2885268-b2761-LB,2885266-b2761-HS15min	reverse
b2761	2885120-b2761-HS30min,2885166-b2761-M-P2h	reverse
b2177	2270336-b2177 b2178 b2179 b2180-HS60min,2270333-b2176 b2177 b2178 b2179 b2180-M-P2h	forward
yjgX_1	4498772-yjgX_3 yjgX_2 yjgX_1-M-P2h,4498849-yjgX_2 yjgX_1-HS60min,4498749-yjgX_2 yjgX_1-HS30min,4498873-yjgX_2 yjgX_1-M-P0h,4498862-yjgX_2 yjgX_1-HS15min,4498800-yjgX_2 yjgX_1-LB,4498828-yjgX_3 yjgX_2 yjgX_1-M-P4h	reverse
b4701	2885358-b4701-M-P2h,2885367-b4701-HS30min,2885373-b4701-HS15min,2885376-b4701-M-P0h,2885370-b4701-HS60min,2885339-b4701-M-P4h	forward
b1065	1124574-b1063 b1064 b1065-M-P4h,1124580-b1061 b1062 b1063 b1064 b1065-LB,1124582-b1063 b1064 b1065-HS15min,1124560-b1065-M-P0h,1124581-b1063 b1064 b1065-M-P2h,1124558-b1064 b1065-HS60min	reverse
b2742	2866776-b2741 b2742 b2743 b2744 b2745 b2746 b2747 b2748 b2749 b2750 b2751 b2752-HS30min,2866776-b2741 b2742 b2743 b2744 b2745 b2746 b2747 b2748 b2749 b2750 b2751 b2752-M-P2h	reverse
b3575	3740716-b3575 b3576-M-P4h,3740719-b3575 b3576-LB,3740726-b3575-M-P2h,3740726-b3575 b3576-HS15min,3740745-b3575-HS30min	forward
b3906	4096646-b3906-LB,4096641-b3906-M-P2h	forward
b3906	4096703-b3906-M-P0h,4096708-b3906-M-P4h,4096744-b3906-HS60min,4096705-b3906-HS30min	forward
b0646	676743-b0646-LB,676790-b0646-HS60min	forward
b1495	1575459-b1494 b1495-M-P4h,1575449-b1494 b1495-M-P2h,1575452-b1495-HS60min	reverse
b1495	1575648-b1494 b1495-HS15min,1575640-b1494 b1495-HS30min	reverse
b1604	1676402-b1604-HS60min,1676391-b1604-M-P4h,1676391-b1604-M-P0h,1676391-b1604-HS15min,1676395-b1604-HS30min,1676393-b1604-M-P2h,1676391-b1604-LB	forward
b0301	317549-b0301-LB,317542-b0301-M-P4h,317482-b0301-M-P2h,317517-b0301-HS15min	reverse
b2187	2282122-b2187 b2188-HS60min,2282123-b2187 b2188-LB,2282151-b2187 b2188-HS30min,2282151-b2187 b2188-M-P2h,2282121-b2187 b2188-M-P0h	forward
b2187	2281986-b2187 b2188-HS15min,2281985-b2187 b2188-M-P4h	forward
b4675	1876896-b4676 b4675-HS60min,1876896-b4676 b4675-HS30min,1876896-b1794 b4676 b4675-M-P2h	forward
b4198	4421740-b4198-M-P0h,4421756-b4198-HS60min,4421750-b4198-HS30min	forward
b1445	1515417-b1445-HS60min,1515387-b1445 b1446-M-P2h	forward
b1445	1515287-b1445 b1446-M-P4h,1515287-b1445 b1446-HS15min,1515291-b1445 b1446-M-P0h,1515285-b1445 b1446-LB	forward
b4567	4603867-b4567-HS60min,4603897-b4567-HS30min,4603827-b4567-M-P4h,4603796-b4567-LB,4603787-b4567-HS15min,4603809-b4567-M-P2h,4603832-b4567-M-P0h	forward
b1808	1891284-b1806 b1807 b1808-M-P2h,1891277-b1804 sroD b1805 b1806 b1807 b1808-M-P4h,1891284-b1806 b1807 b1808-HS30min,1891283-b1808-HS60min,1891284-b1804 sroD b1805 b1806 b1807 b1808-M-P0h,1891285-b1804 sroD b1805 b1806 b1807 b1808-HS15min,1891286-b1804 sroD b1805 b1806 b1807 b1808-LB	reverse
lfhA	250052-lfhA-LB,250090-lfhA-HS30min,250051-lfhA-M-P2h	reverse
lfhA	249833-lfhA-HS15min,249880-lfhA-M-P0h	reverse
b1776	1859369-b1776-HS30min,1859408-b1776-M-P0h,1859394-b1769 b1770 b1771 b1772 b1773 b1774 b1775 b1776-LB,1859373-b1776-HS15min,1859315-b1775 b1776-M-P2h,1859340-b1776-HS60min,1859342-b1776-M-P4h	reverse
b0456	475896-b0456-M-P0h,475945-b0456-LB,475896-b0456-HS30min,475851-b0456-HS60min,475885-b0456-M-P2h	forward
b3616	3789377-b3616 b3617-M-P2h,3789377-b3616 b3617-HS60min,3789377-b3616 b3617-HS30min	reverse
b1206	1260057-b1206-HS30min,1260060-b1206-HS60min	reverse
b0091	100712-b0081 b0082 b0083 b0084 b0085 b0086 b0087 b0088 b0089 b0090 b0091 b0092 b0093 b0094 b0095 b0096 b0097 b0098-M-P2h,100739-b0090 b0091 b0092 b0093 b0094 b0095 b0096-HS60min,100723-b0081 b0082 b0083 b0084 b0085 b0086 b0087 b0088 b0089 b0090 b0091 b0092 b0093 b0094 b0095 b0096 b0097 b0098-HS30min	forward
b1643	1718939-b1643 b1644 b1645-M-P2h,1718928-b1643 b1644 b1645-LB,1718939-b1643 b1644 b1645-M-P0h,1718927-b1643 b1644 b1645-HS15min	forward
b1643	1719006-b1643 b1644 b1645-HS30min,1719007-b1643 b1644 b1645-HS60min,1719007-b1643 b1644 b1645-M-P4h	forward
b2059	2131442-b2059-M-P2h,2131446-b2059-HS15min,2131396-b2059-HS30min,2131390-b2059-M-P0h,2131363-b2059-HS60min	reverse
b1521	1608745-b1521-M-P2h,1608745-b1521-HS60min,1608743-b1521-LB,1608753-b1521-M-P0h,1608750-b1521-HS30min,1608738-b1521-HS15min	reverse
b4501	2474307-b4501-HS60min,2474295-b4501-M-P0h,2474297-b2362 b2363 b4545 b4501-HS30min,2474269-b2362 b2363 b4545 b4501-M-P2h,2474315-b4501-M-P4h	forward
b3395	3520813-b3395-LB,3520786-b3391 b3392 b3393 b3394 b3395-HS15min,3520795-b3395-M-P0h,3520778-b3391 b3392 b3393 b3394 b3395-HS30min,3520844-b3384 b3385 b3386 b3387 b3388 b3389 b3390 b3391 b3392 b3393 b3394 b3395-M-P4h,3520790-b3394 b3395-HS60min,3520786-b3393 b3394 b3395-M-P2h	reverse
b3602	3774660-b3602-HS60min,3774663-b3602-HS15min,3774655-b3602-M-P0h,3774657-b3602-M-P4h,3774661-b3602-HS30min,3774671-b3602-M-P2h,3774662-b3602-LB	forward
b4440	2651874-b4440-HS15min,2651878-b4440-M-P2h,2651884-b4440-LB,2651866-b4440-HS30min,2651897-b4440-HS60min,2651874-b4440-M-P0h,2651875-b4440-M-P4h	forward
b0392	407821-b0392-HS15min,407820-b0392-M-P2h,407823-b0392-HS60min,407795-b0392-LB,407794-b0392-M-P4h,407823-b0392-HS30min	forward
b1111	1168090-b1111-M-P0h,1168084-b1111-HS15min,1168064-b1111-M-P2h,1168137-b1111-HS30min,1168084-b1111-M-P4h,1168082-b1111-LB,1168069-b1111-HS60min	reverse
b4589	579669-b4589-M-P2h,579672-b4589-M-P4h	reverse
b4589	579552-b4589-M-P0h,579597-b4589-LB,579559-b4589-HS30min	reverse
b4123	4346603-b4123-HS30min,4346633-b4122 b4123-M-P0h	reverse
b2971	3111486-b2970 b2971-HS15min,3111454-b2971-M-P2h	reverse
b1797	1877908-b1796 b1797-HS15min,1877921-b1796 b1797-M-P2h,1877909-b1796 b1797-M-P0h,1877914-b1796 b1797-M-P4h,1877909-b1797-HS30min,1877895-b1797-HS60min	reverse
b0011	11337-b0010 b0011-HS30min,11322-b0011-M-P0h	reverse
b0011	11238-b0010 b0011-LB,11242-b0011-HS60min	reverse
b0581	606636-b0577 b0578 b0579 b0580 b0581-HS15min,606609-b0580 b0581-M-P2h,606613-b0581-M-P0h,606633-b0577 b0578 b0579 b0580 b0581-M-P4h,606589-b0581-LB	reverse
b0581	606480-b0581-HS30min,606525-b0581-HS60min	reverse
b1391	1453963-b1391-HS30min,1454016-b1391 b1392 b1393 b1394 b1395 b1396 b1397 b1398-HS15min,1453970-b1391 b1392 b1393 b1394 b1395 b1396 b1397-LB	forward
b3369	3497443-b3369-M-P4h,3497422-b3369-HS15min,3497429-b3369-M-P2h,3497450-b3369-HS60min,3497457-b3369-M-P0h,3497448-b3369-LB,3497423-b3369-HS30min	forward
b1548	1634242-b1547 b1548-HS15min,1634242-b1547 b1548-M-P2h,1634241-b1548-HS60min	reverse
b3074	3219310-b3074-M-P4h,3219234-b3074-HS30min,3219221-b3074-HS60min,3219262-b3074-M-P2h,3219290-b3074-M-P0h,3219301-b3074-LB,3219277-b3074-HS15min	reverse
b0108	117569-b0108-HS15min,117565-b0108-M-P2h,117551-b0108-M-P0h	reverse
b4267	4492372-b4266 b4267-HS60min,4492461-b4266 b4267-M-P4h,4492373-b4266 b4267-HS30min,4492455-b4266 b4267-M-P2h,4492413-b4266 b4267-M-P0h,4492463-b4264 b4265 b4266 b4267-LB	reverse
b2462	2573830-b2462-HS15min,2573851-b2462-LB,2573854-b2462-M-P4h,2573833-b2462-M-P2h	reverse
arpB_2	1802064-arpB_2-LB,1802073-arpB_2-M-P2h	forward
b2725	2848410-b2725-LB,2848454-b2725-M-P4h,2848470-b2725-M-P2h,2848428-b2725-HS15min,2848423-b2725-HS30min,2848482-b2725-M-P0h	reverse
b1419	1489700-b1418 b1419 b4429-HS15min,1489665-b1419 b4429-M-P2h,1489688-b1419 b4429-HS30min,1489710-b1419-HS60min	forward
b3035	3176090-b3035 b3036 b3037 b3038-HS15min,3176090-b3035 b3036 b3037 b3038-M-P0h,3176093-b3035 b3036 b3037 b3038-HS60min,3176094-b3035 b3036 b3037 b3038-M-P2h,3176090-b3035 b3036 b3037 b3038-HS30min	forward
b3035	3176021-b3035 b3036 b3037 b3038-LB,3176022-b3035 b3036 b3037 b3038-M-P4h	forward
b4339	4567334-b4339-HS15min,4567409-b4339-HS30min,4567347-b4339-LB,4567389-b4339-M-P4h,4567385-b4339-M-P2h,4567398-b4339-M-P0h	forward
b1050	1112820-b1050-M-P0h,1112823-b1050-M-P2h	forward
b1050	1112889-b1050-HS15min,1112899-b1050-HS30min	forward
b2722	2845317-b2722-M-P0h,2845301-b2721 b2722-HS30min,2845310-b2722-HS60min,2845324-b2720 b2721 b2722-LB	reverse
b2789	2920137-b2789-HS30min,2920140-b2787 b2788 b2789-M-P4h,2920139-b2787 b2788 b2789-HS15min	reverse
b2789	2920255-b2787 b2788 b2789-LB,2920215-b2789-M-P2h	reverse
b2359	2471524-b2359-M-P2h,2471522-b2359 b2360-M-P4h	forward
b2359	2471692-b2359-HS60min,2471617-b2359-LB,2471640-b2359-HS15min,2471655-b2359-HS30min,2471642-b2359-M-P0h	forward
b4079	4297389-b4079-HS30min,4297389-b4079-HS60min	reverse
b4079	4297473-b4079-M-P4h,4297471-b4079-M-P2h,4297473-b4079-LB,4297472-b4079-M-P0h,4297441-b4079-HS15min	reverse
b4596	1342667-b1284 b4596-HS15min,1342660-b1284 b4596-M-P4h,1342666-b1284 b4596-LB,1342665-b1284 b4596-M-P0h,1342663-b4596-HS60min,1342666-b1284 b4596-M-P2h,1342654-b1284 b4596-HS30min	reverse
b3819	4002191-b3819-M-P0h,4002208-b3819-M-P2h,4002207-b3819-HS30min,4002210-b3819-HS60min	reverse
b0942	1002131-b0942 b0943 b0944-HS60min,1002162-b0942 b0943 b0944-M-P0h	forward
b2940	3084170-b2940-M-P0h,3084174-b2940-HS60min,3084169-b2940-HS30min,3084168-b2940-M-P4h,3084170-b2940-M-P2h	forward
b2865	2997944-b2865-HS60min,2997939-b2865-LB,2997938-b2865-HS30min,2997939-b2865-M-P0h,2997939-b2865-M-P2h,2997939-b2865-M-P4h,2997939-b2865-HS15min	reverse
b2252	2363691-b2252-LB,2363626-b2252-HS60min,2363642-b2252-HS30min	reverse
b1538	1625425-b1538-HS15min,1625427-b1538-M-P0h,1625424-b1538-M-P2h,1625426-b1538-M-P4h,1625431-b1538-HS60min,1625433-b1538-HS30min,1625425-b1538-LB	reverse
b0012	11166-b0012-HS30min,11181-b0012-M-P0h	forward
b0012	10790-b0012-HS15min,10741-b0012-M-P4h	forward
b0012	10914-b0012-LB,10914-b0012-M-P2h	forward
b0525	553751-b0524 b0525-M-P2h,553780-b0524 b0525-M-P4h,553746-b0524 b0525-HS30min,553777-b0524 b0525-HS15min,553714-b0522 b0523 b0524 b0525-LB,553761-b0522 b0523 b0524 b0525-M-P0h,553747-b0524 b0525-HS60min	reverse
b0499	526972-b0497 b0498 b0499-HS30min,526972-b0497 b0498 b0499-M-P2h	forward
b1037	1100932-b1037-HS15min,1100895-b1037-HS60min	reverse
b1037	1100752-b1037-LB,1100756-b1037-M-P0h	reverse
b0905	955878-b0905-HS60min,955888-b0905-LB,955879-b0905-M-P4h,955885-b0905-HS30min,955879-b0905-M-P2h,955879-b0905-HS15min,955885-b0905-M-P0h	reverse
b3268	3417246-b3268-HS30min,3417282-b3268-M-P2h	forward
b3268	3417163-b3268-LB,3417187-b3268-M-P0h	forward
b3687	3865460-b3687-M-P0h,3865537-b3686 b3687-M-P2h,3865539-b3686 b3687-HS60min,3865537-b3686 b3687 b3689-M-P4h,3865541-b3685 b3686 b3687-HS30min,3865475-b3687-HS15min,3865505-b3686 b3687-LB	reverse
b1860	1943388-b1860 b1861-HS30min,1943381-b1860 b1861-HS60min,1943388-b1860 b1861-M-P2h	reverse
b4330	4558753-b4327 b4328 b4329 b4330-M-P2h,4558717-b4327 b4328 b4329 b4330-HS30min,4558746-b4327 b4328 b4329 b4330-M-P0h,4558719-b4327 b4328 b4329 b4330-HS15min,4558740-b4327 b4328 b4329 b4330-HS60min,4558761-b4327 b4328 b4329 b4330-M-P4h	reverse
yeeL_2	2050628-yeeL_2-HS30min,2050637-yeeL_2-HS60min,2050643-yeeL_2-M-P2h	reverse
b0972	1031308-b0972 b0973 b0974 b0975 b0976 b0977 b0978 b0979 b4592 b0980-M-P2h,1031389-b0972 b0973-LB,1031332-b0972 b0973 b0974 b0975 b0976 b0977-HS15min,1031340-b0972 b0973 b0974 b0975 b0976 b0977-M-P0h,1031338-b0972 b0973-HS30min	forward
b2412	2529301-b4546 b2411 b2412-M-P4h,2529301-b4546 b2411 b2412-HS30min,2529301-b4546 b2411 b2412-M-P0h,2529301-b4546 b2411 b2412-M-P2h,2529301-b4546 b2411 b2412-HS15min,2529302-b4546 b2411 b2412-LB,2529301-b4546 b2411 b2412-HS60min	reverse
b4105	4322395-b4104 b4105-HS30min,4322399-b4105-HS60min	reverse
b2481	2599204-b2481-M-P4h,2599213-b2481-M-P0h,2599181-b2481-M-P2h	forward
b2984	3131184-b2984-LB,3131189-b2984-HS30min	reverse
b2984	3131247-b2984-HS15min,3131260-b2984-M-P2h	reverse
b2712	2835474-b2712-HS60min,2835477-b2712-M-P2h	reverse
b2698	2820623-b2698-HS30min,2820652-b2698-HS60min	reverse
b0123	137044-b0123-M-P4h,137042-b0123-LB,137046-b0123-HS30min,137042-b0123-M-P2h,137042-b0123-HS15min,137039-b0123-HS60min,137034-b0123-M-P0h	forward
b0767	797669-b0767-HS15min,797673-b0767-M-P0h,797706-b0767-M-P2h,797715-b0767-HS60min,797707-b0767-HS30min	forward
b0767	797774-b0767-LB,797772-b0767-M-P4h	forward
b1033	1097047-b1033 b1034 b1035 b1036-LB,1097047-b1033 b1034 b1035 b1036-HS15min,1097044-b1033 b1034 b1035 b1036-HS30min,1097047-b1033 b1034 b1035 b1036-M-P0h,1097042-b1033-HS60min,1097029-b1033 b1034 b1035 b1036-M-P2h,1097047-b1033 b1034 b1035 b1036-M-P4h	forward
b1886	1970702-b1881 b1882 b1883 b1884 b1885 b1886-M-P4h,1970740-b1885 b1886-HS30min,1970743-b1878 b1879 b1880 b1881 b1882 b1883 b1884 b1885 b1886-M-P0h,1970744-b1881 b1882 b1883 b1884 b1885 b1886-HS15min,1970733-b1884 b1885 b1886-M-P2h,1970744-b1878 b1879 b1880 b1881 b1882 b1883 b1884 b1885 b1886-LB	reverse
b1499	1581713-b1499-M-P2h,1581768-b1499-HS30min,1581706-b1499-M-P4h,1581737-b1499-HS15min,1581709-b1499-HS60min,1581736-b1499-LB	reverse
b4417	887279-b4417 b0847-M-P4h,887279-b4417 b0847-M-P0h,887286-b4417-HS60min	reverse
b3155	3297962-b3155-M-P4h,3297958-b3155-LB,3297963-b3155-HS15min,3297945-b3155-HS60min,3297963-b3155-M-P2h,3297969-b3155-HS30min,3297949-b3155-M-P0h	forward
b0127	142446-b0125 b0127 b0128 b0129-M-P0h,142464-b0125 b0127 b0128 b0129-M-P2h	forward
b0127	142696-b0127 b0128 b0129-HS30min,142693-b0125 b0127 b0128 b0129 b0130-HS15min,142687-b0125 b0127 b0128 b0129 b0130-LB,142695-b0127 b0128 b0129-HS60min	forward
b1659	1737841-b1659-HS60min,1737851-b1659-LB,1737864-b1659-HS15min,1737817-b1659-M-P2h,1737858-b1659-M-P4h,1737850-b1659-M-P0h	reverse
b1593	1665293-b1593 b1594 b1595-M-P4h,1665259-b1593-HS30min,1665292-b1593-M-P0h,1665276-b1593 b1594 b1595-M-P2h,1665266-b1593-HS60min,1665293-b1593 b1594-LB	reverse
b0693	718920-b0692 b0693-LB,718889-b0693-M-P0h	reverse
b0693	719455-b0692 b0693-HS15min,719497-b0692 b0693-M-P4h	reverse
b0693	719656-b0692 b0693-HS30min,719670-b0692 b0693-HS60min	reverse
b4517	1051274-b0990 b0991 b4517-M-P2h,1051286-b0991 b4517-HS60min,1051274-b0990 b0991 b4517-HS30min	forward
b4517	1051215-b0990 b0991 b4517-M-P4h,1051217-b0990 b0991 b4517-M-P0h,1051217-b0990 b0991 b4517-HS15min,1051220-b0991 b4517-LB	forward
b0797	830049-b0797-HS15min,830071-b0797-M-P2h,830091-b0797-HS30min,830047-b0797-HS60min,830043-b0797-M-P4h,830065-b0797-M-P0h	forward
b3689	3867327-b3689-LB,3867330-b3689-M-P0h,3867330-b3689-HS15min,3867329-b3689-M-P2h,3867325-b3689-HS30min,3867289-b3689-HS60min,3867329-b3686 b3687 b3689-M-P4h	reverse
b1069	1127005-b1066 b1067 b1068 b1069-HS30min,1127004-b1066 b1067 b1068 b1069-HS60min	forward
b2634	2767857-b2634-HS30min,2767822-b2634 b2635-M-P2h	forward
b2634	2767744-b2634 b2635 b2636 b2637-LB,2767723-b2634-HS15min,2767728-b2634-M-P4h	forward
b1513	1599352-b1513 b1514 b1515 b1516-HS15min,1599333-b1513 b1514 b1515-HS30min	forward
b1513	1599482-b1513 b1514 b1515-LB,1599543-b1513 b1514-M-P4h,1599494-b1513-HS60min	forward
b4080	4298958-b4080-LB,4299000-b4080-M-P0h	reverse
b1267	1321977-b1266 b1267 b1268-M-P2h,1321966-b1266 b1267 b1268 b1269-HS60min,1321980-b1266 b1267 b1268-HS30min	forward
b4358	4594046-b4358-HS15min,4593994-b4358-M-P4h,4593986-b4358-LB,4593999-b4358-M-P2h,4594048-b4358-HS60min,4594049-b4358-HS30min	forward
b2842	2981273-b2842-HS60min,2981281-b2842 b2843-M-P2h	reverse
b3350	3478582-b3349 b4551 b3350-HS30min,3478621-b3349 b4551 b3350-HS60min	reverse
b0365	384426-b0365-HS30min,384415-b0365-M-P4h,384424-b0365 b0366 b0367 b0368-HS15min,384425-b0365 b0366 b0367 b0368-M-P0h	forward
b0365	384597-b0365 b0366-HS60min,384607-b0365-M-P2h	forward
b3422	3556238-b3422-LB,3556265-b3422-M-P0h,3556272-b3422-HS60min,3556282-b3422-M-P2h,3556263-b3422-M-P4h,3556297-b3422-HS30min,3556281-b3422-HS15min	forward
b0208	230910-b0208-HS15min,230914-b0208-M-P2h,230910-b0208-M-P0h,230912-b0208-HS30min,230922-b0208-LB,230923-b0208-M-P4h,230922-b0208-HS60min	reverse
b0343	362313-b0342 b0343-LB,362295-b0342 b0343-HS15min	reverse
b0343	362207-b0342 b0343-HS30min,362203-b0343-HS60min	reverse
b4356	4592783-b4356-M-P4h,4592754-b4356-HS30min,4592731-b4356-M-P2h	reverse
b3375	3502042-b3375-M-P2h,3502049-b3375-HS60min,3502059-b4474 b3374 b3375-M-P4h,3502050-b3375-HS30min,3502048-b3375-LB,3502050-b3375-M-P0h,3502058-b3375-HS15min	forward
b3501	3646529-b3501 b3502 b3503-HS15min,3646534-b3501 b3502 b3503-M-P0h,3646543-b3501 b3502-HS30min,3646537-b3501-M-P2h,3646531-b3501-M-P4h,3646532-b3501-LB	forward
b1308	1367685-b1304 b1305 b1306 b1307 b1308-LB,1367685-b1304 b1305 b1306 b1307 b1308-M-P0h	forward
b2169	2261561-b2167 b2168 b2169-M-P4h,2261536-b2167 b2168 b2169-M-P2h,2261536-b2167 b2168 b2169-M-P0h,2261537-b2169-HS60min,2261561-b2167 b2168 b2169-LB,2261533-b2167 b2168 b2169-HS30min,2261536-b2167 b2168 b2169-HS15min	reverse
b3824	4007125-b3824-HS15min,4007082-b3824-M-P4h,4007125-b3824-HS60min,4007126-b3824-M-P2h,4007133-b3824-M-P0h,4007097-b3824-LB,4007124-b3824-HS30min	reverse
b3371	3499281-b3371-HS30min,3499288-b3371-M-P4h,3499274-b3371-HS15min	forward
b4480	3946011-b4480-HS30min,3946052-b4480 b3765-LB,3946015-b4480 b3765-M-P4h,3946015-b4480-HS60min,3946015-b4480-HS15min,3946016-b4480-M-P2h,3946016-b4480-M-P0h	reverse
b2739	2862266-b2739-HS30min,2862303-b2739-HS15min,2862260-b2739-M-P2h	forward
b0190	214296-b0190 b0191 b0192-HS30min,214268-b0190 b0191 b0192-M-P2h,214269-b0190 b0191 b0192-M-P4h,214264-b0190 b0191 b0192-LB,214307-b0190 b0191 b0192-HS60min,214276-b0190 b0191 b0192-HS15min,214268-b0190 b0191 b0192-M-P0h	forward
b4451	3579083-b4451-HS60min,3579082-b4451-M-P0h,3579092-b4451-LB,3579042-b4451-HS15min,3579079-b4451-M-P4h,3579087-b4451-M-P2h,3579083-b4451-HS30min	reverse
b0632	663275-b0630 b0631 b0632 b0633 b0634 b0635 b0636 b0637 b0638 b0639 b0640 b0641 b0642-HS15min,663277-b0630 b0631 b0632 b0633 b0634 b0635 b0636 b0637-M-P2h,663273-b0632 b0633-HS60min,663278-b0630 b0631 b0632 b0633 b0634 b0635 b0636 b0637-HS30min	reverse
b3458	3595746-b3454 b3455 b3456 b3457 b3458-M-P4h,3595742-b3454 b3455 b3456 b3457 b3458-HS15min,3595745-b3454 b3455 b3456 b3457 b3458-M-P0h	reverse
b2939	3084418-b2937 b2938 b2939 b2941-HS15min,3084415-b2937 b2938 b2939 b2941-M-P0h	reverse
b2939	3084192-b2937 b2938 b2939-M-P4h,3084189-b2937 b2938 b2939-HS60min,3084176-b2937 b2938 b2939-HS30min,3084175-b2938 b2939-M-P2h	reverse
b4061	4273425-b4061-HS15min,4273425-b4061-M-P0h,4273423-b4061-LB,4273421-b4061-M-P2h,4273419-b4061-HS30min,4273425-b4061-M-P4h	forward
b3080	3227021-b3080-HS15min,3227037-b3080-HS60min	forward
b0380	398787-b0380-HS30min,398791-b0380-LB,398787-b0380-M-P2h,398779-b0380-HS60min,398790-b0380-M-P0h,398787-b0380-M-P4h,398787-b0380-HS15min	forward
b3064	3208596-b3064-HS15min,3208592-b3064-HS60min,3208593-b3064-HS30min,3208593-b3064-M-P0h,3208586-b3064-M-P4h,3208593-b3064-LB,3208592-b3064-M-P2h	reverse
b0387	404960-b0387 b0388 b0389 b0390 b0391 b0392-M-P0h,404982-b0387 b0388 b0389 b0390 b0391-M-P2h,404967-b0387 b0388 b0389 b0390 b0391-LB,404968-b0387 b0388 b0389 b0390 b0391-M-P4h,404976-b0387-HS30min,404960-b0387 b0388 b0389 b0390 b0391-HS15min,404985-b0387-HS60min	forward
b3359	3488259-b3359 b3360 b3361 b3362 b3363-LB,3488249-b3359-HS30min,3488244-b3359 b3360 b3361 b3362-HS15min,3488244-b3359 b3360 b3361 b3362 b3363-M-P4h,3488250-b3359-M-P0h,3488249-b3359-M-P2h,3488248-b3359-HS60min	reverse
b3769	3950080-b3766 b4669 ilvG_1 ilvG_2 b3769 b3770 b3771 b3772-M-P2h,3950077-b3766 b4669 ilvG_1 ilvG_2 b3769 b3770 b3771 b3772-HS60min,3950077-b3766 b4669 ilvG_1 ilvG_2 b3769 b3770 b3771 b3772-HS30min	forward
b0533	561593-b0533 b0534-M-P2h,561611-b0533-M-P0h,561612-b0533 b0534-HS30min,561581-b0533 b0534-HS15min,561612-b0533 b0534-HS60min	forward
b1962	2031124-b1961 b1962 b1963-M-P2h,2031124-b1960 b1961 b1962 b1963-LB,2031124-b1960 b1961 b1962 b1963-M-P0h,2031142-b1960 b1961 b1962 b1963-HS30min	reverse
b4189	4414863-b4188 b4189-M-P0h,4414864-b4188 b4189-M-P4h	reverse
b0938	997055-b0938-HS60min,997053-b0938-LB,997062-b0938-HS15min,997062-b0938-M-P0h,997049-b0938-M-P2h,997067-b0938-HS30min,997063-b0938-M-P4h	forward
b1845	1926816-b1845-HS30min,1926798-b1845-HS60min	reverse
b0081	89587-b0077 b0078 fruL b0080 b0081 b0082 b0083 b0084 b0085 b0086 b0087 b0088 b0089 b0090 b0091 b0092 b0093 b0094 b0095 b0096 b0097 b0098 b0099-LB,89588-b0081 b0082 b0083 b0084 b0085 b0086 b0087 b0088 b0089 b0090 b0091 b0092 b0093 b0094 b0095 b0096 b0097 b0098-HS30min,89588-b0081 b0082 b0083 b0084 b0085 b0086 b0087 b0088 b0089 b0090 b0091 b0092 b0093 b0094 b0095 b0096 b0097 b0098-M-P2h,89582-b0077…	forward
b2371	2487117-b2371-HS30min,2487126-b2371-HS60min,2487122-b2371-M-P2h	reverse
b3253	3401470-b3253-M-P2h,3401470-b3253-HS15min,3401470-b3253-HS60min,3401464-b3253-LB,3401469-b3253-M-P0h,3401473-b3253-HS30min,3401467-b3253-M-P4h	forward
b4522	1333115-b4522 b4523-M-P2h,1333114-b4522 b4523 b1276-M-P0h,1333114-b4522 b4523-M-P4h,1333112-b4522 b4523 b1276-HS15min,1333114-b4522 b4523-HS30min,1333112-b4522 b4523-HS60min,1333114-b4522 b4523 b1276-LB	forward
b0730	765126-b0730-M-P4h,765126-b0730-HS15min,765127-b0730-M-P0h,765123-b0730-HS30min,765126-b0730-LB,765112-b0730-M-P2h	reverse
b2108	2186279-b2108-HS60min,2186238-b2108-M-P0h	reverse
b2108	2186375-b2108-LB,2186426-b2108-HS30min,2186402-b2108-M-P2h	reverse
b2981	3128000-b2981-HS60min,3128003-b2981-HS30min,3128018-b2981-M-P0h	reverse
b2981	3128092-b2981-LB,3128117-b2981-M-P4h	reverse
b2981	3128198-b2981-HS15min,3128243-b2981-M-P2h	reverse
ykgQ	316734-ykgQ-HS60min,316672-ykgQ-M-P2h,316672-ykgQ-M-P4h,316718-ykgQ-HS30min	forward
b2435	2550322-b2435 b2436-HS60min,2550319-b2435 b2436-M-P2h	forward
b0249	264748-b0249-LB,264752-b0249-HS15min	reverse
b0249	264581-b0249-M-P0h,264561-b0249-M-P4h	reverse
b3356	3483868-b3356-M-P0h,3483866-b3356-HS30min,3483867-b3356-M-P2h,3483867-b3356-HS60min,3483868-b3356-HS15min,3483867-b3356-M-P4h	reverse
b2823	2960753-b2819 b2820 b2821 b2822 b2823-M-P2h,2960751-b2822 b2823-HS30min,2960721-b2819 b2820 b2821 b2822 b2823-HS60min	reverse
b1143	1200672-b1143-M-P2h,1200691-b1143-LB,1200689-b1143-HS60min,1200691-b1143-M-P0h,1200690-b1143-HS15min,1200689-b1143-M-P4h,1200701-b1143-HS30min	forward
b2818	2947231-b2818-HS30min,2947231-b2818-M-P4h,2947228-b2818-HS60min,2947228-b2818-M-P0h,2947233-b2818-LB,2947231-b2818-HS15min,2947232-b2818-M-P2h	forward
b1043	1104291-b1043 b1044 b1045 b1046-M-P4h,1104306-b1043-HS15min,1104307-b1043-HS60min,1104340-b1043-HS30min	forward
b3403	3530700-b3403-LB,3530702-b3403-HS15min,3530702-b3403-M-P0h	forward
b2090	2169777-b2090-HS30min,2169779-b2090 b2091 b2092 b2093 b2094 b2095 b2096-LB,2169778-b2090-M-P0h,2169778-b2090-HS60min,2169783-b2090-M-P4h,2169785-b2090-HS15min	reverse
b0309	323882-b0309-M-P0h,323904-b0309 b0310-M-P2h	reverse
b1575	1647480-b1575 b1576-LB,1647478-b1575 b1576-M-P4h	forward
b1575	1647638-b1575 b1576-M-P2h,1647668-b1575-M-P0h,1647615-b1575-HS30min	forward
b3338	3467517-b3338-HS30min,3467516-b3338-HS60min	reverse
b3338	3467892-b3338-M-P2h,3467915-b3338-M-P4h,3467923-b3338-LB,3467923-b3338-HS15min	reverse
b2274	2386570-b2274 b2275-HS15min,2386562-b2274 b2275-M-P4h	forward
b2274	2386694-b2274 b2275-LB,2386652-b2274-M-P2h	forward
b2274	2386853-b2274-HS60min,2386858-b2274-HS30min,2386858-b2274-M-P0h	forward
b2517	2642356-b2517 b2518-HS60min,2642358-b2517 b2518-HS30min,2642393-b2510 b2511 b2512 b2513 b2514 sroE b2515 b2516 b2517 b2518 b2519 b2520-M-P4h,2642333-b2517-M-P2h	reverse
b0043	44161-b0043-M-P4h,44164-b0043 b0044-LB,44174-b0043-HS60min,44172-b0043 b0044-HS30min,44197-b0043-M-P2h	forward
b2335	2449555-b2335-LB,2449553-b2335-HS30min,2449547-b2335-M-P0h,2449584-b2335-HS15min,2449581-b2332 b2333 b2334 b2335-M-P4h	reverse
b0094	103949-b0081 b0082 b0083 b0084 b0085 b0086 b0087 b0088 b0089 b0090 b0091 b0092 b0093 b0094 b0095 b0096 b0097 b0098-HS30min,103949-b0081 b0082 b0083 b0084 b0085 b0086 b0087 b0088 b0089 b0090 b0091 b0092 b0093 b0094 b0095 b0096 b0097 b0098-M-P2h	forward
b0348	369652-b0348 b0349 b0350 b0351 b0352-LB,369621-b0348 b0349-HS60min	forward
b0824	862634-b0824-HS60min,862642-b0823 b0824-M-P2h	reverse
b0824	862818-b0823 b0824-LB,862818-b0823 b0824-M-P4h,862770-b0823 b0824-M-P0h	reverse
b0824	862718-b0822 b0823 b0824-HS15min,862716-b0823 b0824-HS30min	reverse
b1041	1103267-b1041 b1042 b1043-M-P2h,1103321-b1041-HS60min,1103315-b1041 b1042-HS30min	forward
b2296	2411269-b2296 b2297-LB,2411270-b2296 b2297-M-P2h,2411269-b2296 b2297-M-P0h,2411269-b2296 b2297-M-P4h,2411269-b2296 b2297-HS15min,2411272-b2296 b2297-HS60min	forward
b4223	4446045-b4223-HS60min,4446069-b4223-M-P0h,4446051-b4223-M-P2h,4446061-b4223-LB	reverse
rhsE	1525910-rhsE-HS30min,1525889-rhsE b1457 b1458 b1459-M-P4h	forward
rhsE	1526002-rhsE-HS15min,1526050-rhsE-HS60min	forward
b0610	643226-b0610-HS30min,643276-b0610 b0611-LB	reverse
b3331	3460537-b3331 b3332 b3333 b3334 b3335-M-P4h,3460551-b3331 b3332-HS30min,3460575-b3331-M-P0h,3460535-b3331 b3332 b3333 b3334-M-P2h	forward
b1355	1417455-b1355-HS60min,1417480-b1355-M-P0h,1417484-b1355-LB	reverse
b1355	1417581-b4527 b1355-HS15min,1417560-b1355-HS30min,1417591-b4527 b1355-M-P4h,1417563-b4527 b1355-M-P2h	reverse
b0278	293035-b0278-M-P4h,292965-b0278-HS30min,293047-b0278-HS15min,292998-b0278-HS60min	reverse
b2456	2570088-b2453 b2454 b2455 b2456-HS15min,2570080-b2456-HS30min,2570077-b2455 b2456-M-P2h,2570036-b2455 b2456-LB,2570080-b2456-M-P0h,2570114-b2456-M-P4h,2570027-b2455 b2456-HS60min	reverse
ychG_1	1294418-ychG_1-HS30min,1294435-ychG_2 ychG_1-M-P2h,1294392-ychG_2 ychG_1-M-P0h,1294429-ychG_2 ychG_1-HS60min,1294408-ychG_1-LB	reverse
yfaS_2	2328298-b2225 b2226 yfaS_2-LB,2328285-b2225 b2226 yfaS_2-M-P2h,2328319-b2225 b2226 yfaS_2-HS15min,2328305-b2226 yfaS_2-M-P0h	reverse
b3133	3278244-b3133 b3134-HS60min,3278244-b3133-HS30min,3278225-b3133-M-P0h,3278221-b3133 b3134-M-P2h	forward
b0396	411753-b0396-M-P2h,411690-b0396-HS60min,411733-b0396-HS30min,411696-b0396-M-P0h	reverse
b0038	39156-b0037 b0038-M-P2h,39142-b0037 b0038-HS15min,39126-b0037 b0038-M-P0h,39120-b0037 b0038-HS30min,39141-b0035 b0036 b0037 b0038-LB	reverse
b1371	1426830-b1371-HS60min,1426789-b1371-HS15min,1426750-b1371-HS30min,1426774-b1371-M-P0h,1426807-b1371-M-P4h	forward
b1901	1984185-b4460 b1900 b1901-HS15min,1984189-b4460 b1900 b1901-M-P4h,1984194-b4460 b1900 b1901-LB,1984171-b1901-HS60min,1984206-b4460 b1900 b1901-HS30min,1984174-b4460 b1900 b1901-M-P0h,1984169-b4460 b1900 b1901-M-P2h	reverse
b3958	4152978-b3958 b3959 b3960 b3961-LB,4152908-b3958 b3959 b3960 b3961-M-P4h,4152909-b3958 b3959 b3960-HS60min,4152909-b3958 b3959 b3960 b3961-HS15min,4152931-b3958 b3959 b3960-M-P2h,4152905-b3958 b3959 b3960 b3961-M-P0h,4152907-b3958 b3959 b3960 b3961-HS30min	forward
b2548	2677364-b2548-M-P2h,2677377-b2546 b2547 b2548-M-P4h,2677356-b2548-HS60min,2677420-b2546 b2547 b2548-HS15min,2677345-b2548-HS30min,2677437-b2546 b2547 b2548-LB,2677383-b2548-M-P0h	reverse
b4304	4528251-b4303 b4304-HS30min,4528255-b4303 b4304-M-P0h,4528217-b4303 b4304-HS60min	reverse
b3453	3590401-b3449 b3450 b3451 b3452 b3453-M-P4h,3590400-b3449 b3450 b3451 b3452 b3453-M-P0h,3590381-b3453-HS30min,3590400-b3449 b3450 b3451 b3452 b3453-M-P2h,3590388-b3453-HS60min,3590384-b3453-LB,3590433-b3453-HS15min	reverse
b4335	4563917-b4334 b4335-M-P0h,4563911-b4332 b4333 b4334 b4335 b4336 b4337-M-P2h,4563888-b4333 b4334 b4335-HS15min,4563917-b4333 b4334 b4335-M-P4h,4563913-b4335-HS30min,4563917-b4333 b4334 b4335-LB,4563880-b4334 b4335-HS60min	reverse
b2004	2075123-b2004-HS30min,2075102-b2004-M-P2h	forward
b1015	1078428-b1015-HS60min,1078433-b1015-HS15min,1078390-b1015-M-P0h,1078413-b1015-M-P2h,1078390-b1015-LB	forward
b1490	1565202-b1489 b1490-M-P0h,1565179-b1489 b1490-HS15min,1565173-b1489 b1490-HS60min,1565212-b1489 b1490-HS30min,1565181-b1489 b1490-LB,1565178-b1489 b1490-M-P2h	reverse
b1029	1095128-b1029-HS30min,1095128-b1029-HS15min,1095129-b1029-LB,1095098-b1029-M-P2h	forward
b1029	1095236-b1029-HS60min,1095201-b1029-M-P4h	forward
b3211	3352097-b3208 b3209 b3210 b3211-LB,3352108-b3208 b3209 b3210 b3211-M-P4h,3352103-b3208 b3209 b3210 b3211-M-P0h,3352058-b3210 b3211-HS30min,3352103-b3211-HS60min,3352035-b3208 b3209 b3210 b3211-HS15min,3352103-b3210 b3211-M-P2h	reverse
b3505	3651285-b3505-HS30min,3651291-b3505-LB,3651287-b3505-M-P4h,3651291-b3505-M-P2h,3651283-b3505-HS15min,3651273-b3505-M-P0h	reverse
b1279	1338161-b1278 b1279 b1280-HS60min,1338159-b1279 b1280-M-P2h,1338157-b1279 b1280-HS30min	forward
b2582	2716698-b2582 b2583 b2584 b2585-HS15min,2716736-b2582 b2583 b2584 b2585 b2586-LB,2716733-b2582 b2583 b2584 b2585-M-P2h,2716734-b2582-M-P0h,2716753-b2582 b2583-HS60min,2716757-b2582 b2583 b2584 b2585 b2586-M-P4h,2716755-b2582 b2583 b2584 b2585-HS30min	forward
b4302	4526058-b4300 b4301 b4302-LB,4526011-b4300 b4301 b4302-HS30min,4526051-b4300 b4301 b4302-HS15min,4526091-b4300 b4301 b4302-M-P4h,4526031-b4300 b4301 b4302-M-P0h,4526008-b4302-HS60min,4526027-b4300 b4301 b4302-M-P2h	reverse
b3842	4022950-b3842-HS30min,4023010-b3842-LB,4023011-b3842-M-P4h,4022971-b3842-M-P2h,4023011-b3842-HS60min	reverse
b3842	4022865-b3842-HS15min,4022864-b3842-M-P0h	reverse
b0700	728782-b0700 ECK120004454_Phantom b0702-M-P2h,728761-b0700 ECK120004454_Phantom-HS30min,728771-b0700 ECK120004454_Phantom-M-P0h,728768-b0700 ECK120004454_Phantom-HS15min,728748-b0700 ECK120004454_Phantom b0702-LB	forward
b4167	4391958-b4167 b4168 b4169 b4170 b4171 b4172 b4173 b4174 b4175 b4176 b4177 b4178 b4179 b4180-LB,4391958-b4167 b4168 b4169 b4170 b4171 b4172 b4173 b4174 b4175 b4176 b4177 b4178 b4179 b4180-M-P4h,4391959-b4167 b4168 b4169 b4170 b4171 b4172 b4173 b4174 b4175 b4176 b4177 b4178 b4179 b4180-HS15min,4391958-b4167 b4168 b4169 b4170 b4171 b4172 b4173 b4174 b4175 b4176 b4177 b4178 b4179 b4180-M-P2h,4391960-…	forward
b4167	4391869-b4167 b4168 b4169 b4170 b4171 b4172 b4173 b4174 b4175 b4176 b4177 b4178 b4179 b4180-HS30min,4391877-b4167 b4168-HS60min	forward
b3682	3860397-b3682-HS30min,3860403-b3681 b3682-M-P2h,3860381-b3682-M-P4h,3860452-b3682-LB,3860481-b3682-M-P0h,3860396-ysdC b3681 b3682-HS15min	reverse
b1259	1314114-b1257 b1258 b1259-M-P4h,1314096-b1259-M-P2h,1314114-b1259-HS30min,1314082-b1259-HS15min	reverse
b0912	963026-b0910 b0911 b0912-M-P0h,963030-b0910 b0911 b0912-HS60min,963022-b0906 b0907 b0908 b0909 b0910 b0911 b0912 b0913 b0914 b0915 b0916 b0917 b0918-M-P2h,963030-b0910 b0911 b0912-HS30min,962973-b0910 b0911 b0912-M-P4h,963006-b0906 b0907 b0908 b0909 b0910 b0911 b0912-HS15min	forward
b0218	238953-b0218-LB,238956-b0218-M-P2h	reverse
b0218	238853-b0218-HS30min,238850-b0218-HS60min	reverse
b2196	2292984-b2194 b2195 b2196 b2197 b2198 b2199 b2200 b2201 b2202 b2203-HS30min,2292943-b2194 b2195 b2196 b2197 b2198 b2199 b2200 b2201 b2202 b2203 b2204 b2205 b2206 b2207 b2208-M-P2h	reverse
b3868	4053312-b4686 b3868 b3869 b3870-HS15min,4053312-b3868 b3869 b3870-M-P2h	reverse
b2118	2198573-b2118-HS60min,2198539-b2118-HS30min,2198617-b2118-LB	forward
b0241	259338-b0241-HS60min,259350-b0241-LB,259382-b0241-M-P4h,259381-b0241-M-P2h,259380-b0241-HS30min,259379-b0241-HS15min,259378-b0241-M-P0h	reverse
b1327	1389920-b4673 b1327-M-P0h,1389920-b1326 b4525 b4673 b1327-M-P4h,1389888-b4673 b1327-HS60min,1389911-b4673 b1327-LB,1389921-b1326 b4525 b4673 b1327-M-P2h,1389922-b4673 b1327-HS15min,1389892-b4673 b1327-HS30min	reverse
b2915	3057699-b2914 b2915-M-P2h,3057702-b2915-M-P0h,3057655-b2913 b2914 b2915-M-P4h,3057645-b2913 b2914 b2915-LB,3057701-b2914 b2915-HS15min	reverse
b1387	1451698-b1387-HS15min,1451650-b1387-M-P4h	reverse
b1387	1451040-b1387-HS60min,1451044-b1387-M-P0h	reverse
b1387	1451330-b1387-LB,1451362-b1387-M-P2h	reverse
b3022	3166590-b4469 b3017 b3018 b3019 b3020 b3021 b3022-HS15min,3166587-b3019 b3020 b3021 b3022-M-P0h,3166588-b3020 b3021 b3022-M-P2h,3166589-b3020 b3021 b3022-HS60min,3166589-b3020 b3021 b3022-HS30min,3166589-b4469 b3017 b3018 b3019 b3020 b3021 b3022-LB,3166589-b4469 b3017 b3018 b3019 b3020 b3021 b3022-M-P4h	reverse
b0594	625427-b0594 b0595 b0596-M-P0h,625448-b0594-M-P2h	forward
b1976	2041436-b1976-LB,2041437-b1976-M-P4h	forward
b4459	4276128-b4459-LB,4276126-b4459-M-P0h,4276128-b4459-HS30min,4276127-b4459-M-P2h,4276127-b4459-HS60min,4276128-b4459-HS15min,4276127-b4459-M-P4h	reverse
b3809	3992764-b4558 b3809 b3810 b3811 b3812 b3813-M-P2h,3992758-b4558 b3809 b3810 b3811-HS60min,3992761-b4558 b3809 b3810 b3811 b3812 b3813-HS30min	forward
b2354	2469557-b2354-M-P4h,2469559-b2354-M-P0h,2469539-b2354-HS30min,2469548-b2354-HS60min,2469510-b2354-LB	reverse
sroD	1886156-b1804 sroD b1805 b1806 b1807 b1808-HS15min,1886160-b1804 sroD b1805-M-P2h,1886174-sroD b1805-HS60min,1886152-sroD b1805-HS30min	reverse
b0357	379129-b0355 b0356 b0357-HS30min,379129-b0355 b0356 b0357-M-P2h,379124-b0355 b0356 b0357-LB,379128-b0355 b0356 b0357-M-P4h,379124-b0355 b0356 b0357-M-P0h,379127-b0355 b0356 b0357-HS60min,379124-b0355 b0356 b0357-HS15min	reverse
b0773	807157-b0773-HS30min,807153-b0773 b0774-LB,807155-b0773-HS60min,807150-b0773 b0774-HS15min	reverse
b0643	674157-b0643-M-P4h,674158-b0643-HS60min,674156-b0643-HS30min,674156-b0643-M-P2h,674157-b0643-HS15min,674158-b0643-LB	forward
b2479	2597896-b2479 b2480-M-P2h,2597898-b2479 b2480-LB,2597894-b2479 b2480-HS60min,2597897-b2479 b2480-M-P4h,2597896-b2479 b2480-HS30min,2597898-b2479 b2480-M-P0h,2597897-b2479 b2480-HS15min	forward
b3915	4104468-b3915 b3916-HS60min,4104467-b3915 b3916-M-P4h,4104467-b3915 b3916-M-P0h,4104454-b3915 b3916-HS30min,4104467-b3915 b3916-HS15min,4104467-b3915 b3916 b3917-M-P2h,4104473-b4484 b3915 b3916-LB	forward
b2778	2903969-b2778-HS15min,2903948-b2778-LB,2903923-b2778-HS30min,2903971-b2778-M-P2h	forward
b1184	1230416-b1184-HS30min,1230415-b1184-HS60min	forward
b1124	1182920-b1123 b1124 b1125 b1126-HS30min,1182935-b1122 b1123 b1124 b1125 b1126-M-P2h	reverse
b0530	557395-b0530-HS15min,557387-b0530-HS30min,557390-b0530-HS60min,557392-b0530-M-P2h,557414-b0530-M-P4h	forward
b1201	1250245-b1201-HS15min,1250241-b1201-M-P0h,1250245-b1201-M-P4h,1250244-b1201-HS60min,1250242-b1201-LB,1250241-b1201-HS30min,1250286-b1201-M-P2h	forward
b2650	2782893-b2650-M-P2h,2782835-b2650-HS60min,2782870-b2650-HS15min	reverse
b2157	2247678-b2156 b2157-LB,2247665-b2157-M-P2h,2247633-b2157-HS60min,2247675-b2156 b2157-HS15min,2247664-b2156 b2157-M-P4h,2247669-b2157-M-P0h,2247637-b2156 b2157-HS30min	reverse
b1458	1528598-b1458-HS60min,1528574-b1458 b1459-LB,1528687-b1458-HS15min,1528605-b1458-M-P0h,1528593-b1458-M-P2h,1528640-b1458-HS30min	forward
b2951	3093102-b2951 b2952 b2953 b2954 b2955-M-P2h,3093102-b2951 b2952 b2953 b2954 b2955-HS60min,3093102-b2951 b2952 b2953 b2954 b2955-M-P4h,3093073-b2951 b2952 b2953 b2954 b2955-LB,3093102-b2951 b2952 b2953 b2954 b2955-HS15min,3093075-b2951 b2952 b2953 b2954 b2955-HS30min,3093102-b2951 b2952 b2953 b2954 b2955-M-P0h	forward
b3018	3161494-b3017 b3018-HS60min,3161503-b4469 b3017 b3018-M-P2h	reverse
b3018	3161581-b3017 b3018-HS30min,3161586-b3017 b3018-M-P0h	reverse
b1342	1405985-b1342 b4699 fnrS-HS15min,1405983-b1342 b4699 fnrS-LB,1405985-b1342 b4699 fnrS C0343 b1343-M-P4h	forward
ECK120002902_Phantom	565378-ECK120002902_Phantom-HS30min,565368-ECK120002902_Phantom ybcD-HS15min,565353-ECK120002902_Phantom ybcD-M-P2h	forward
b4295	4518424-b4295-HS15min,4518423-b4295-LB,4518425-b4295-HS60min,4518424-b4295-M-P2h,4518424-b4295-HS30min,4518422-b4295-M-P4h,4518422-b4295-M-P0h	reverse
b4381	4615298-b4381 b4382 b4383 b4384-M-P4h,4615315-b4381 b4382 b4383 b4384-M-P0h,4615315-b4381 b4382 b4383 b4384-HS30min,4615315-b4381-HS60min,4615298-b4381 b4382 b4383 b4384-LB,4615298-b4381 b4382 b4383 b4384-M-P2h	forward
b0682	709035-b0682-HS15min,709044-b0682-M-P0h,709039-b0682-HS30min,709042-b0682-LB,709043-b0682-M-P2h,709040-b0682-M-P4h	forward
b4426	1403842-b4426-M-P0h,1403852-b4426-LB,1403877-b4426-HS15min,1403836-b4426-HS30min,1403837-b4426-M-P4h,1403836-b4426-M-P2h,1403847-b4426-HS60min	reverse
b1429	1498573-b1429 b1430 b1431-LB,1498598-b1429 b1430-HS60min	forward
b1429	1498507-b1429 b1430-HS15min,1498506-b1429 b1430 b1431 b1432-M-P2h,1498508-b1429 b1430 b1431-M-P0h,1498507-b1429 b1430 b1431 b1432-M-P4h,1498508-b1429 b1430-HS30min	forward
b2960	3100941-b2957 b2958 b2959 b2960-M-P0h,3100945-b2958 b2959 b2960-HS30min,3100943-b2956 b2957 b2958 b2959 b2960-M-P2h,3100995-b2956 b2957 b2958 b2959 b2960-M-P4h	reverse
b0477	499324-b0477-HS15min,499318-b0477-LB,499289-b0477-M-P2h,499319-b0477-HS60min,499320-b0477-M-P0h,499329-b0477-HS30min	forward
b1687	1766922-b1685 b1686 b1687-M-P2h,1766921-b1686 b1687-HS30min,1766939-b1685 b1686 b1687-HS15min,1766933-b1685 b1686 b1687-LB,1766939-b4430 b1685 b1686 b1687-M-P4h,1766939-b1685 b1686 b1687-M-P0h	reverse
b2852	2990847-b2852-LB,2990809-b2852-HS30min	forward
b2852	2990078-b2852-M-P2h,2990070-b2852-M-P4h	forward
b2852	2990366-b2852-HS60min,2990387-b2852-M-P0h	forward
b1079	1134813-b1079 b1080 b1081-HS15min,1134825-b1079 b1080 b1081 b1082 b1083-M-P4h,1134809-b1079-HS60min	forward
b3468	3603722-b3465 b3466 b3468 b3469-M-P4h,3603723-b3468 b3469-HS15min,3603721-b3468 b3469-M-P0h,3603723-b3468 b3469 b3471 b3472-LB,3603724-b3468 b3469-M-P2h	forward
b1597	1669430-b1597-HS30min,1669365-b1597-M-P0h,1669396-b1597-LB,1669381-b1597-HS15min	forward
b0509	535893-b0509-HS30min,535895-b0509-M-P0h,535895-b0509-HS15min,535896-b0509-M-P2h,535884-b0509-HS60min	forward
b2407	2522991-b2407-HS15min,2522928-b2407-HS60min,2522915-b2407-M-P2h,2522913-b2407-LB,2522966-b2407-HS30min,2522968-b2407-M-P4h	reverse
b4153	4378556-b4150 b4151 b4152 b4153 b4154-HS30min,4378557-b4149 b4150 b4151 b4152 b4153 b4154-M-P2h	reverse
b0517	545619-b0517-HS30min,545601-b0515 b0516 b0517-M-P4h,545622-b0517-M-P0h,545558-b0517-HS60min,545619-b0517-M-P2h,545618-b0515 b0516 b0517-LB	reverse
b1811	1892779-b1811-HS60min,1892777-b1811-HS15min,1892777-b1811-M-P0h,1892776-b1811-M-P2h,1892777-b1811-M-P4h,1892758-b1811-HS30min,1892777-b1811-LB	reverse
b1969	2036852-b1968 b1969-M-P0h,2036851-b1968 b1969-HS60min,2036852-b1968 b1969-M-P2h,2036847-b1968 b1969-M-P4h,2036859-b1968 b1969-HS15min,2036856-b1968 b1969-HS30min,2036896-b1968 b1969-LB	reverse
b0618	650877-b0618-M-P4h,650916-b0618-M-P2h,650888-b0618-HS15min,650890-b0618-HS30min	reverse
b4132	4358080-b4132-M-P0h,4358083-b4132-M-P4h	reverse
b4132	4357947-b4132-M-P2h,4357957-b4132-HS30min,4357924-b4132-LB	reverse
b3012	3154666-b3012-HS30min,3154692-b3012-HS60min	forward
b1185	1232286-b1185-M-P2h,1232285-b1185-HS60min,1232280-b1185 b1186-HS15min,1232280-b1185 b1186-LB,1232282-b1185-M-P0h,1232285-b1185-HS30min,1232280-b1185 b1186-M-P4h	reverse
b2066	2141005-b2064 b2065 b2066-M-P2h,2140988-b2064 b2065 b2066-HS60min,2141024-b2064 b2065 b2066-M-P0h,2141025-b2064 b2065 b2066-LB,2141000-b2064 b2065 b2066-HS30min,2141026-b2064 b2065 b2066-M-P4h,2141024-b2064 b2065 b2066-HS15min	reverse
b0435	453576-b0435 b0436 b0437 b0438 b0439 b0440 b0441 b0442-M-P0h,453575-b0435 b0436 b0437 b0438 b0439 b0440 b0441 b0442-LB,453573-b0435-HS60min,453575-b0435 b0436-M-P2h,453573-b0435 b0436 b0437 b0438 b0439 b0440 b0441 b0442-M-P4h,453573-b0435 b0436-HS30min,453573-b0435 b0436 b0437 b0438 b0439 b0440 b0441 b0442 b0443-HS15min	forward
b2503	2627076-b2503-M-P4h,2627017-b2503-M-P0h,2627032-b2503-HS30min,2627007-b2503-LB,2626982-b2503-M-P2h	reverse
b3588	3754419-b3588-HS30min,3754453-b3588-HS15min,3754426-b3588-M-P2h	reverse
b3588	3754557-b3588-LB,3754557-b3588-M-P0h	reverse
b0199	222647-b0193 b0194 b0195 b0196 b0197 b0198 b0199-M-P4h,222688-b0197 b0198 b0199-HS60min,222709-b0193 b0194 b0195 b0196 b0197 b0198 b0199-LB,222712-b0193 b0194 b0195 b0196 b0197 b0198 b0199-HS15min,222683-b0193 b0194 b0195 b0196 b0197 b0198 b0199-M-P0h,222688-b0197 b0198 b0199-M-P2h,222687-b0195 b0196 b0197 b0198 b0199-HS30min	reverse
b1869	1950255-b1869 b1870 b1871-M-P0h,1950255-b1869 b1870 b1871-M-P2h,1950255-b1869 b1870 b1871-HS60min,1950273-b1867 b1868 b1869 b1870 b1871-LB,1950260-b1867 b1868 b1869 b1870 b1871-M-P4h,1950255-b1869-HS30min,1950268-b1867 b1868 b1869 b1870 b1871-HS15min	forward
b4536	1906969-b4536-HS60min,1906924-b4536-LB,1906922-b4536-HS30min,1906926-b4536-M-P2h,1906924-b4536-HS15min,1906923-b4536-M-P4h,1906919-b4536-M-P0h	forward
b3593	3760194-b3593-M-P2h,3760190-b3593-HS30min,3760188-b3593 b3594 b3595-LB,3760172-b3593 b3594 b3595 b3596-M-P4h,3760190-b3593 b3594 b3595-HS60min,3760183-b3593-HS15min	forward
b4365	4601535-b4365-HS60min,4601564-b4365-LB,4601534-b4365-M-P2h,4601564-b4365-M-P0h,4601534-b4365 b4366-HS30min	forward
b4068	4283273-b4067 b4068-HS60min,4283257-b4067 b4068-M-P0h,4283258-b4067 b4068-HS30min	reverse
b2902	3043948-b2902-HS60min,3043956-b2902-HS30min,3043929-b2902-M-P0h,3043957-b2902-M-P2h,3043923-b2902-HS15min	reverse
b0834	874564-b0834-LB,874626-b0834-HS30min,874580-b0834-HS15min,874588-b0834-M-P2h	forward
b1396	1458525-b1396 b1397 b1398-HS30min,1458530-b1396 b1397-M-P2h	forward
b2365	2475871-b2365 b2366-HS15min,2475910-b2365 b2366-M-P2h,2475868-b2365 b2366-LB,2475862-b2365 b2366-M-P4h	forward
b2365	2476022-b2365 b2366-HS30min,2476020-b2365 b2366-M-P0h	forward
b3728	3909612-b3724 b3725 b3726 b3727 b3728-HS15min,3909591-b3724 b3725 b3726 b3727 b3728-HS60min,3909590-b3723 b3724 b3725 b3726 b3727 b3728-M-P4h,3909592-b3723 b3724 b3725 b3726 b3727 b3728 b3729 b3730-M-P2h,3909591-b3724 b3725 b3726 b3727 b3728-M-P0h,3909595-b3724 b3725 b3726 b3727 b3728-HS30min,3909570-b3724 b3725 b3726 b3727 b3728-LB	reverse
b4148	4374823-b4148-M-P0h,4374825-b4148-M-P2h,4374825-b4148-HS30min,4374868-b4147 b4410 b4411 b4148-LB,4374822-b4148-HS15min	forward
b3398	3524342-b3398 b3399 b3400 b3401-M-P2h,3524342-b3398-HS60min,3524342-b3398-HS30min,3524341-b3398 b3399 b3400 b3401-M-P4h,3524366-b3398 b3399 b3400 b3401-M-P0h,3524341-b3398 b3399 b3400 b3401-LB,3524340-b3398 b3399 b3400 b3401-HS15min	forward
b0679	703142-b0679-HS60min,703167-b0679-M-P0h	forward
b0679	703061-b0679-LB,703061-b0679-M-P4h,703044-b0679-M-P2h,703047-b0679-HS30min	forward
b3465	3602414-b3465 b3466-LB,3602384-b3465 b3466-HS60min,3602389-b3465 b3466-M-P2h,3602363-b3465 b3466 b3468 b3469-M-P4h,3602392-b3465 b3466-M-P0h,3602388-b3465 b3466-HS30min,3602361-b3465 b3466-HS15min	forward
b1917	1995942-b1917 b1918 b1919 b1920 b1921 b1922-HS30min,1995921-b1917 b1918 b1919 b1920 b1921-HS60min,1995942-b1917 b1918 b1919 b1920 b1921 b1922-M-P2h	reverse
b4436	2151333-b4436 b4437-HS15min,2151330-b4436 b4437-LB,2151288-b4436 b4437-M-P2h,2151333-b4436-M-P0h,2151333-b4436 b4437-M-P4h	forward
b0006	6489-b0006-M-P0h,6478-b0006 b0007-HS60min,6478-b0006 b0007-LB,6483-b0006 b0007-M-P2h,6482-b0006 b0007-M-P4h,6490-b0006-HS15min,6489-b0006-HS30min	reverse
b1838	1921067-b1838-M-P4h,1921044-b1838-M-P0h,1921023-b1838-LB,1920985-b1838-HS15min	reverse
b1838	1920880-b1838-M-P2h,1920914-b1838-HS30min,1920891-b1838-HS60min	reverse
b0156	176556-b0155 b0156-HS30min,176557-b0155 b0156-HS15min,176529-b0155 b0156-LB,176557-b0155 b0156-HS60min	forward
b4591	812598-b4591-HS15min,812599-b4591-M-P2h	reverse
b1848	1928806-b1846 b1847 b1848-LB,1928801-b1847 b1848-HS60min,1928806-b1847 b1848-HS15min,1928805-b1847 b1848-M-P0h,1928817-b1847 b1848-M-P2h,1928811-b1847 b1848-M-P4h,1928808-b1847 b1848-HS30min	reverse
b2771	2895556-b2769 b2770 b2771-LB,2895588-b2769 b2770 b2771-HS60min	reverse
b2771	2895915-b2770 b2771-HS30min,2895912-b2769 b2770 b2771-M-P2h	reverse
b0698	727890-b0698-M-P4h,727814-b0698-M-P2h,727855-b0694 b0695 b0696 b0697 b0698-M-P0h,727817-b0694 b0695 b0696 b0697 b0698-HS30min	reverse
b0981	1043399-b0981-HS30min,1043407-b0981-HS60min	reverse
b2702	2823812-b2702 b2703 b2704-HS30min,2823808-b2702 b2703 b2704 b2705 b2706 b2707 b2708-M-P0h,2823808-b2702 b2703 b2704 b2705 b2706 b2707 b2708-M-P2h,2823811-b2702 b2703 b2704 b2705 b2706 b2707 b2708-M-P4h,2823837-b2702-HS60min,2823821-b2702 b2703 b2704 b2705 b2706 b2707 b2708-HS15min,2823807-b2702 b2703 b2704 b2705 b2706 b2707 b2708-LB	forward
b4449	3309205-b4449-HS15min,3309234-b4449-M-P0h,3309245-b4449-HS30min,3309255-b4449-HS60min,3309218-b4449-M-P2h	forward
b2782	2909217-b2779 b2780 b2781 b2782 b2783-HS30min,2909214-b2779 b2780 b2781 b2782 b2783-HS60min	reverse
b2364	2475647-b2364-HS60min,2475652-b2364-HS15min,2475675-b2364-HS30min,2475675-b2364-M-P2h,2475671-b2364-M-P4h,2475668-b2364-LB,2475643-b2364-M-P0h	reverse
b1468	1540574-b1468-HS30min,1540635-b1465 b1466 b1467 b1468-M-P2h,1540614-b1468-M-P0h,1540616-b1468-HS60min	reverse
b0455	475644-b0455-HS60min,475670-b0455 b0456-M-P4h,475670-b0455-HS30min,475642-b0455-M-P0h,475670-b0455 b0456-HS15min,475670-b0455-LB,475657-b0455-M-P2h	forward
b0364	383742-b0364-M-P0h,383824-b0364-HS15min,383908-b0364-LB,383788-b0364-HS30min,383768-b0364-HS60min,383865-b0364-M-P4h,383886-b0364-M-P2h	reverse
b0889	931551-b0889 b0890 b0891 b0892 b0893 b0894 b0895 b0896-M-P4h,931551-b0889 b0890 b0891 b0892 b0893-LB,931552-b0889 b0890 b0891 b0892 b0893-M-P0h,931551-b0889 b0890 b0891 b0892 b0893-HS15min	forward
b0213	234781-b0213-M-P2h,234791-b0213-HS60min,234798-b0213-HS30min,234773-b0213-M-P4h,234787-b0213-LB,234784-b0213-HS15min,234780-b0213-M-P0h	forward
b0656	688294-b0656-LB,688293-b0656-HS15min	reverse
b1570	1645950-b1570-HS30min,1645949-b1570-M-P0h,1645949-b1570-M-P4h,1645949-b1570-HS15min,1645949-b1570-M-P2h,1645951-b1570-HS60min,1645949-b1570-LB	forward
b2425	2541585-b2421 b2422 b2423 b2424 b2425-HS60min,2541586-b2421 b2422 b2423 b2424 b2425-M-P0h,2541588-b2421 b2422 b2423 b2424 b2425-HS15min,2541585-b2421 b2422 b2423 b2424 b2425-LB,2541585-b2421 b2422 b2423 b2424 b2425-HS30min,2541585-b2421 b2422 b2423 b2424 b2425-M-P4h,2541585-b2421 b2422 b2423 b2424 b2425-M-P2h	reverse
b3224	3370557-b3224-M-P0h,3370574-b3221 b3222 b3223 b3224-M-P4h,3370530-b3221 b3222 b3223 b3224-M-P2h,3370548-b3224-HS30min	reverse
b2520	2650432-b2518 b2519 b2520-M-P2h,2650471-b2510 b2511 b2512 b2513 b2514 sroE b2515 b2516 b2517 b2518 b2519 b2520-M-P4h,2650468-b2519 b2520-HS15min	reverse
b3562	3725408-b3562-HS60min,3725413-b3562-HS30min,3725418-b3562-M-P0h	reverse
b3514	3658492-b3514-HS15min,3658480-b3514-HS30min,3658498-b3514-HS60min	forward
b2488	2608178-b2488-HS60min,2608263-b2488-HS30min,2608214-b2488-M-P0h	forward
b1349	1412949-b1349 b1350-HS60min,1412955-b1349 b1350 b1351 b4526 b1352-M-P2h,1412957-b1349 b1350-HS30min	reverse
b1434	1504175-b1434-HS60min,1504174-b1434-HS30min,1504173-b1434 b1435-HS15min,1504162-b1434 b1435-M-P0h,1504173-b1434 b1435-M-P2h,1504172-b1434 b1435-LB,1504174-b1434 b1435-M-P4h	forward
b2639	2770683-b2639-HS30min,2770699-b2639-M-P0h,2770662-b2638 b2639-HS60min	reverse
b3129	3274975-b3129 b3130-HS60min,3274993-b3129 b3130-HS30min,3274993-b3129 b3130-M-P0h,3274992-b3128 b3129 b3130-M-P4h,3274993-b3129 b3130-LB,3274992-b3129 b3130-M-P2h,3274993-b3129 b3130-HS15min	forward
b1620	1697225-b1618 b1619 b1620-M-P4h,1697236-b1620-HS15min,1697264-b1620-M-P0h,1697229-b1620-HS60min,1697227-b1620-HS30min,1697253-b1620-LB,1697232-b1618 b1619 b1620-M-P2h	reverse
b3008	3150225-b3008 b3009-HS30min,3150225-b3008 b3009-M-P0h,3150225-b3008 b3009-M-P2h,3150225-b3008 b3009-HS60min,3150230-b3008 b3009-LB,3150211-b3008 b3009-HS15min,3150211-b3008 b3009-M-P4h	forward
b2943	3086280-b2943-LB,3086221-b2943-HS30min,3086250-b2943-HS15min,3086280-b2943-M-P0h,3086217-b2943-M-P2h,3086245-b2943-M-P4h,3086222-b2943-HS60min	forward
b3874	4060411-b3874-HS30min,4060403-b3874-HS60min	forward
b3874	4060331-b3874-HS15min,4060331-b3874-M-P2h	forward
b4329	4558123-b4327 b4328 b4329 b4330-HS15min,4558147-b4327 b4328 b4329 b4330-M-P2h	reverse
b0032	29618-b0032 b0033-M-P2h,29617-b0032 b0033-LB,29618-b0032 b0033 b0034-M-P4h	forward
b4700	606927-b4700 b4415-M-P2h,606911-b4700 b4415-HS15min,606970-b4700 b4415-M-P4h,606943-b4700-M-P0h,606938-b4700-HS30min	forward
b4603	2031697-b4603-M-P2h,2031734-b4603-M-P4h	forward
b0482	507326-b0481 b0482-LB,507350-b0481 b0482-M-P0h,507319-b0482-HS60min,507319-b0481 b0482-M-P4h,507322-b0482-M-P2h,507318-b0482-HS30min,507346-b0481 b0482-HS15min	reverse
b1216	1271116-b1216-LB,1271080-b1216-M-P0h,1271081-b1216-HS60min,1271111-b1216-HS15min,1271100-b1216-M-P2h,1271090-b1216-M-P4h,1271097-b1216-HS30min	reverse
b1430	1499534-b1429 b1430-HS60min,1499493-b1429 b1430 b1431-LB,1499508-b1429 b1430-HS30min,1499501-b1429 b1430 b1431-M-P0h,1499521-b1429 b1430 b1431 b1432-M-P2h,1499495-b1429 b1430 b1431 b1432-M-P4h,1499503-b1429 b1430-HS15min	forward
b2578	2713406-b2578-M-P2h,2713398-b2578-HS60min,2713396-b2578-LB,2713399-b2578-M-P4h,2713402-b2578-HS30min,2713425-b2578-M-P0h,2713422-b2578-HS15min	forward
b3529	3683589-b3529-HS30min,3683623-b3529-HS60min,3683570-b3529-M-P2h,3683615-b3529-M-P0h	reverse
b1699	1779373-b1699 b1700-LB,1779391-b1699 b1700-HS60min	forward
b2387	2506296-b2386 b2387-M-P4h,2506297-b2386 b2387-LB,2506302-b2386 b2387-M-P2h,2506291-b2387-M-P0h,2506307-b2386 b2387-HS15min,2506301-b2386 b2387-HS30min	reverse
b2038	2108205-wbbL_1 b2032 b2033 b2034 b2035 b2036 b2037 b2038 b2039 b2040 b2041-M-P2h,2108187-wbbL_1 b2032 b2033 b2034 b2035 b2036 b2037 b2038 b2039 b2040 b2041-HS60min,2108208-wbbL_1 b2032 b2033 b2034 b2035 b2036 b2037 b2038 b2039 b2040 b2041-HS30min	reverse
molR_1	2194475-molR_1-LB,2194489-molR_1-M-P0h,2194480-molR_1 molR_2 molR_3 b2118-M-P4h,2194478-molR_1 molR_2-HS30min,2194513-molR_1-HS60min,2194468-molR_1 molR_2-M-P2h,2194471-molR_1 molR_2-HS15min	forward
b0996	1057331-b0996 b0997 b0998-M-P0h,1057275-b0996 b0997 b0998-M-P4h,1057287-b0996 b0997 b0998-HS15min,1057277-b0996 b0997 b0998-HS60min,1057294-b0996 b0997 b0998-HS30min,1057280-b0996 b0997 b0998-M-P2h,1057262-b0996 b0997 b0998-LB	forward
b2221	2321728-b2221-HS15min,2321741-b2221-M-P0h	forward
b2221	2321502-b2221-M-P4h,2321456-b2221-LB,2321431-b2221-M-P2h	forward
b1851	1932663-b1850 b1851-HS30min,1932628-b1850 b1851-HS15min,1932654-b1850 b1851-HS60min,1932664-b1850 b1851-M-P0h,1932650-b1850 b1851-M-P2h	reverse
b4115	4335061-b4115-HS15min,4335096-b4115-HS60min,4335085-b4115-HS30min	reverse
ECK120004373_Phantom	4470490-ECK120004373_Phantom-HS60min,4470528-ECK120004373_Phantom-M-P2h,4470516-ECK120004373_Phantom-M-P4h,4470532-ECK120004373_Phantom-HS30min	forward
b1412	1480898-b1412-HS30min,1480884-b1412-M-P0h,1480898-b1412-M-P2h,1480897-b1412-HS15min,1480866-b1412-HS60min,1480928-b1412-LB,1480927-b1412-M-P4h	reverse
b1158	1209145-b1158-HS30min,1209163-b1158-HS60min	forward
b1158	1208889-b1158-LB,1208917-b1158-M-P4h,1208913-b1158-HS15min,1208925-b1158-M-P0h,1208946-b1158-M-P2h	forward
yoeH	2066504-yoeH-LB,2066505-b1994 yoeG yoeH-M-P2h,2066505-yoeH-M-P0h,2066505-b1994 yoeG yoeH-HS30min,2066505-yoeG yoeH-HS15min,2066506-b1994 yoeG yoeH-M-P4h,2066505-yoeH-HS60min	reverse
b1642	1718961-b1642-HS30min,1718963-b1642-M-P2h	reverse
b1642	1718894-b1642-LB,1718894-b1642-M-P0h,1718895-b1642-M-P4h,1718882-b1642-HS60min,1718894-b1642-HS15min	reverse
b0135	150927-b0135-M-P4h,150906-b0135-HS15min,150962-b0135-LB,150864-b0135-M-P0h,150972-b0135-HS30min	reverse
b2538	2667116-b2538-HS30min,2667184-b2538 b2539 b2540 b2541 b2542 b2543-LB,2667146-b2538-M-P0h	forward
b2538	2667009-b2538-M-P2h,2667015-b2538 b2539 b2540 b2541 b2542 b2543-M-P4h,2667025-b2538 b2539 b2540 b2541 b2542 b2543-HS15min	forward
b2148	2235674-b2148-HS15min,2235683-b2148-M-P4h	reverse
b0585	611972-b0585-M-P4h,612019-b0585-HS30min,612013-b0585 b4511 b0586-LB	forward
b3879	4068439-b3879-HS60min,4068474-b3879-M-P4h,4068454-b3879-M-P2h	reverse
b3879	4068347-b3879-HS15min,4068379-b3879-HS30min	reverse
b3605	3777917-b3605-HS60min,3777854-b3605-HS30min,3777897-b3605-M-P2h	forward
b4445	2974388-b4445-HS30min,2974411-b4445-HS15min,2974386-b4445-M-P2h,2974409-b4445-M-P4h,2974410-b4445-LB,2974386-b4445-HS60min,2974408-b4445-M-P0h	reverse
b2856	2993061-b2856-LB,2993055-b2856-HS60min	reverse
b2856	2993166-b2856-M-P4h,2993201-b2856-HS15min,2993195-b2856-M-P2h	reverse
b2443	2558360-b2443-HS60min,2558300-b2443-HS15min,2558314-b2443-M-P2h,2558324-b2443-HS30min,2558313-b2443-M-P4h,2558303-b2443-LB	forward
b2909	3053493-b2906 b2907 b2908 b2909-M-P2h,3053501-b2906 b2907 b2908 b2909-M-P4h,3053501-b2906 b2907 b2908 b2909-M-P0h,3053500-b2907 b2908 b2909-HS60min,3053501-b2906 b2907 b2908 b2909-LB,3053503-b2906 b2907 b2908 b2909-HS15min,3053500-b2906 b2907 b2908 b2909-HS30min	reverse
b3530	3687169-b3530-HS30min,3687168-b3530-M-P2h	reverse
b1668	1745155-b1668-M-P4h,1745128-b1668-HS30min,1745120-b1668-M-P2h,1745119-b1668-HS60min	forward
b1274	1328815-b1274-M-P0h,1328840-b1274-HS30min,1328841-b1274-LB,1328841-b1274-HS60min,1328820-b1272 b1274 b1275-HS15min,1328815-b1274-M-P2h,1328812-b1274-M-P4h	forward
b0623	656472-b0623-HS15min,656443-b0622 b0623-M-P4h,656479-b0623-M-P2h,656472-b0623-M-P0h,656495-b0623-HS30min,656471-b0623-LB,656479-b0623-HS60min	forward
b2876	3013061-b2876-HS60min,3013088-b2875 b2876-M-P0h,3013089-b2875 b2876-M-P4h,3013075-b2876-HS30min,3013078-b2875 b2876-HS15min,3013087-b2875 b2876-M-P2h	reverse
b2150	2238373-b2150-M-P0h,2238384-b2150-HS60min,2238393-b2150-HS15min	reverse
b2150	2238499-b2150-M-P2h,2238497-b2150-HS30min,2238508-b2150-M-P4h	reverse
b4192	4417699-b4191 b4192-M-P4h,4417696-b4192-LB,4417676-b4192-HS60min,4417659-b4191 b4192-M-P2h,4417686-b4191 b4192-HS30min,4417657-b4192-HS15min,4417648-b4192-M-P0h	reverse
IS128	2651556-IS128-HS30min,2651555-IS128-M-P0h	forward
b4231	4451723-b4231-HS30min,4451726-b4231-HS60min	forward
b3905	4095806-b3905-HS60min,4095753-b3905-HS30min,4095759-b3905-M-P2h,4095756-b3905 b3906-HS15min,4095755-b3905-M-P0h,4095740-b3905-M-P4h,4095754-b3905-LB	forward
b4664	3192725-b4664-M-P4h,3192795-b4664-HS30min,3192801-b4664-M-P0h,3192722-b4664-HS15min,3192758-b4664-M-P2h	forward
b2248	2360170-b2248-HS30min,2360255-b2247 b2248-M-P4h,2360260-b2247 b2248-HS15min,2360252-b2247 b2248-M-P0h,2360210-b2247 b2248-M-P2h,2360252-b2247 b2248-LB	reverse
b4340	4569662-b4340-HS15min,4569612-b4340-M-P2h,4569609-b4340-HS60min,4569603-b4340-HS30min,4569615-b4340-LB,4569608-b4340-M-P4h,4569643-b4340-M-P0h	reverse
C0067	238510-C0067-HS60min,238540-C0067-M-P2h	forward
b2663	2792266-b2663 b2664-M-P2h,2792259-b2663 b2664-HS30min,2792273-b2663 b2664-M-P0h	forward
b4604	2301596-b4604-HS15min,2301612-b4604-LB,2301581-b4604 b2209-M-P4h	forward
b3828	4010877-b3828-HS30min,4010877-b3828-LB,4010882-b3828-M-P0h,4010883-b3828-M-P4h,4010877-b3828-M-P2h,4010879-b3828-HS15min,4010878-b3828-HS60min	reverse
b2961	3101010-b2961 b2962 b2963-M-P4h,3100979-b2961 b2962 b2963-M-P2h,3101009-b2961 b2962 b2963-LB,3101006-b2961 b2962 b2963-HS30min,3101010-b2961 b2962 b2963-HS15min,3101008-b2961 b2962 b2963-M-P0h,3101006-b2961 b2962 b2963-HS60min	forward
b2076	2156424-b2076 b2077 b2078 b2079-HS15min,2156452-b2076 b2077 b2078 b2079-HS30min	forward
b1579	1649510-b1579-HS15min,1649500-b1579-LB,1649547-b1579-M-P0h	forward
b4118	4339526-b4118-HS30min,4339553-b4118-M-P0h	reverse
b0978	1036906-b0978 b0979 b4592 b0980-HS15min,1036900-b0978-M-P0h,1036923-b0978 b0979 b4592-HS60min	forward
b3223	3369068-b3223-M-P0h,3369064-b3222 b3223-HS30min,3369105-b3221 b3222 b3223-HS15min,3369064-b3222 b3223-HS60min	reverse
b2432	2549259-b2431 b2432 b2433 b2434-HS30min,2549254-b2431 b2432 b2433 b2434-M-P0h	reverse
b2390	2509030-b2390-LB,2508979-b2390-M-P0h,2508988-b2390-HS30min,2508992-b2390-HS60min	forward
b3326	3456439-b3326-M-P0h,3456476-b3326-M-P4h,3456526-b3326-M-P2h	forward
b1862	1944301-b1862-M-P0h,1944248-b1862-M-P2h,1944284-b1862-M-P4h,1944253-b1862-HS30min	forward
b1862	1944377-b1862-HS15min,1944356-b1862-HS60min	forward
yghE	3110007-yghE-LB,3109983-yghE-M-P2h	reverse
b3070	3214550-b3068 b3070-HS15min,3214558-b3070-M-P0h,3214552-b3070-LB,3214555-b3070-M-P2h,3214560-b3070-HS30min,3214555-b3070-M-P4h	reverse
b3539	3698570-b3539-HS60min,3698541-b3539-M-P4h,3698554-b3539-M-P2h,3698567-b3539-LB,3698541-b3539-HS15min,3698547-b3539-HS30min	forward
b4348	4579463-b4348-HS30min,4579466-b4348-HS60min	reverse
b2783	2909390-b2779 b2780 b2781 b2782 b2783 b2784 b2785-HS15min,2909395-b2779 b2780 b2781 b2782 b2783-HS60min,2909390-b2779 b2780 b2781 b2782 b2783 b2784 b2785-M-P4h,2909401-b2779 b2780 b2781 b2782 b2783-M-P2h,2909388-b2779 b2780 b2781 b2782 b2783-HS30min,2909419-b2779 b2780 b2781 b2782 b2783 b2784 b2785-LB	reverse
b0475	497254-b0474 b0475-M-P0h,497254-b0474 b0475-HS15min,497246-b0475-M-P4h,497253-b0474 b0475-M-P2h,497246-b0475-HS30min,497250-b0475-HS60min	forward
b3470	3607095-b3470-HS15min,3607092-b3470-HS60min	reverse
b3881	4070696-b3880 b3881-HS60min,4070696-b3880 b3881-M-P0h	reverse
b3125	3270808-b3123 b3124 b3125 b3126 b3127-M-P0h,3270794-b3124 b3125-HS60min,3270807-b3123 b3124 b3125 b3126 b3127-HS15min	reverse
b4214	4434740-b4214-M-P0h,4434749-b4214 b4215-M-P4h,4434738-b4214-HS60min,4434740-b4214-LB	forward
b4599	1620609-b1534 b4599-LB,1620617-b4599-M-P0h,1620625-b4599-M-P2h,1620613-b4599-HS60min,1620612-b4599-HS15min,1620612-b4599-HS30min	forward
b0675	699596-b0675-M-P2h,699583-b0675-HS30min,699565-b0675-HS60min	reverse
b3214	3359195-b3214-LB,3359171-b3214-M-P4h,3359178-b3214-HS30min,3359172-b3214-HS15min,3359161-b3214-M-P0h,3359181-b3214-M-P2h	forward
b1849	1928876-b1849-HS60min,1928876-b1849-M-P4h,1928876-b1849-M-P0h,1928876-b1849-LB,1928873-b1849-HS30min,1928877-b1849-M-P2h,1928871-b1849-HS15min	forward
b0317	334271-b0316 b0317-HS60min,334260-b0317-M-P2h,334246-b0316 b0317-LB,334288-b0316 b0317-M-P4h,334289-b0317-HS15min,334251-b0317-M-P0h,334289-b0317-HS30min	reverse
b2216	2311470-b2216 b2217-HS60min,2311472-b2216 b2217-HS30min,2311469-b2216 b2217-M-P0h,2311474-b2216 b2217-HS15min,2311475-b2216 b2217-M-P2h,2311473-b2216 b2217-LB,2311473-b2216 b2217-M-P4h	forward
b2380	2496772-b2380 b2381 b2382-HS30min,2496766-b2380 b2381 b2382-HS60min	forward
b0353	374667-b0353 b0354-HS15min,374674-b0353-M-P0h,374640-b0353-LB,374724-b0353-HS30min,374636-b0353-M-P2h	forward
b2646	2775540-b2646-LB,2775561-b2646-M-P0h,2775555-b2646 b4645-HS30min,2775520-b2646-HS15min	forward
b2646	2775461-b2646 b4645-M-P2h,2775463-b2646-M-P4h	forward
b4097	4316515-b4097-HS30min,4316469-b4097-HS60min	reverse
b3239	3384189-b3239-HS15min,3384196-b3239-M-P4h,3384189-b3239-HS30min,3384197-b3239-HS60min,3384196-b3239-M-P0h,3384198-b3239-M-P2h	reverse
b1023	1089028-b1021 b1022 b1023-HS30min,1088988-b1023-M-P0h,1089078-b1021 b1022 b1023-M-P2h,1088996-b1021 b1022 b1023-HS60min	reverse
b2786	2913063-b2786-HS15min,2913022-b2786-LB,2913040-b2786-M-P4h,2913059-b2786-M-P0h,2913056-b2786-HS60min,2913053-b2786-M-P2h,2913056-b2786-HS30min	forward
b2950	3093120-b2950-M-P0h,3093115-b2950-HS15min,3093111-b2950-HS30min,3093113-b2950-M-P4h,3093135-b2950-M-P2h,3093128-b2950-HS60min,3093106-b2950-LB	reverse
b1580	1651924-b1580-M-P0h,1651946-b1580 b1581-M-P2h	reverse
b1611	1684637-b1611-M-P2h,1684674-b1611-HS15min,1684635-b1611-HS30min	reverse
b2011	2080757-b2011-LB,2080724-b2011-HS30min,2080715-b2011-HS15min,2080724-b2011-HS60min,2080757-b2011-M-P0h,2080755-b2011-M-P4h	forward
b0544	568111-b0544-LB,568111-b0544-M-P4h	forward
b0544	568545-b0544-HS15min,568586-b0544-HS30min	forward
b1615	1690595-b1615-HS30min,1690575-b1615-M-P2h,1690533-b1615-HS15min,1690575-b1615-M-P4h,1690511-b1615-HS60min	reverse
b0422	440596-b0419 b0420 b0421 b0422-HS15min,440596-b0419 b0420 b0421 b0422-M-P0h,440592-b0420 b0421 b0422-M-P2h,440596-b0420 b0421 b0422-HS60min,440596-b0420 b0421 b0422-HS30min	reverse
b0422	440769-b0419 b0420 b0421 b0422-LB,440768-b0419 b0420 b0421 b0422-M-P4h	reverse
b0363	382986-b0363-HS60min,382985-b0362 b0363-M-P0h	reverse
b0363	383071-b0362 b0363-M-P2h,383130-b0362 b0363-M-P4h,383174-b0362 b0363-HS15min,383087-b0363-HS30min	reverse
b2846	2985534-b2846-M-P0h,2985527-b2846-HS15min,2985528-b2846-HS30min,2985529-b2846-HS60min,2985528-b2846-M-P4h,2985565-b2846-LB,2985526-b2846-M-P2h	forward
b3044	3184097-b3044-HS60min,3184100-b3044-M-P2h	forward
b4683	2987916-b4683-M-P4h,2987922-b4683-HS15min,2987926-b4683-LB,2987896-b4683-M-P2h,2987905-b4683-HS30min	reverse
b2053	2126107-b2053-HS60min,2126137-b2053-M-P0h	reverse
b2053	2126214-b2053-HS30min,2126246-b2052 b2053-M-P2h	reverse
b2053	2126328-b2053-HS15min,2126311-wbbL_1 b2032 b2033 b2034 b2035 b2036 b2037 b2038 b2039 b2040 b2041 b2042 b2043 b2044 b2045 b2046 b2047 b2048 b2049 b2050 b2051 b2052 b2053-M-P4h,2126339-b2049 b2050 b2051 b2052 b2053-LB	reverse
b1598	1669949-b1598-HS30min,1669941-b1598-M-P0h,1669936-b1598-HS15min,1669935-b1598-LB,1669937-b1598-M-P4h,1669980-b1598-HS60min	forward
b0059	63351-b0058 b0059 b0060-HS60min,63350-b0058 b0059 b0060-HS30min,63357-b0058 b0059 b0060-LB	reverse
b3515	3662651-b3515-HS60min,3662674-b3515-M-P4h,3662677-b3515-HS15min,3662679-b3515-HS30min,3662668-b3515-M-P0h,3662652-b3515 b3516-M-P2h,3662654-b3515-LB	reverse
b0255	269478-b0255 b0256 b0257 b4690 b0258-HS15min,269479-b0255 b0256 b0257 b4690 b0258-M-P2h,269477-b0255 b0256 b0257 b4690 b0258-LB,269482-b0255-M-P0h,269478-b0255 b0256 b0257 b4690 b0258-M-P4h,269509-b0255-HS60min	forward
b1018	1081410-b1018 b1019-HS30min,1081463-b1018 b1019-M-P2h,1081448-b1018 b1019 b1020-M-P4h,1081499-b1018 b1019-M-P0h,1081466-b1018 b1019-HS15min	forward
b1556	1638669-b1555 b1556-M-P0h,1638708-b1553 b1554 b1555 b1556-M-P2h,1638706-b1553 b1554 b1555 b1556-HS30min,1638638-b1553 b1554 b1555 b1556-M-P4h,1638627-b1553 b1554 b1555 b1556-HS15min	reverse
b3159	3300530-b3159-HS15min,3300511-b3159-HS30min,3300539-b3159-HS60min	forward
b4351	4584933-b4351-HS30min,4584933-b4351-M-P4h,4584938-b4351-HS15min,4584932-b4351-LB,4584950-b4351-HS60min,4584933-b4351-M-P0h,4584954-b4351-M-P2h	forward
b1553	1637523-b1553-HS60min,1637498-b1553-M-P0h	reverse
b4425	1286459-b4425-M-P0h,1286461-b4425-M-P4h,1286460-b4425-HS30min,1286454-b4425-LB,1286463-b4425-M-P2h	reverse
b4555	3838296-b4555-M-P0h,3838249-b4555-HS30min,3838245-b4555-M-P2h,3838299-b4555-M-P4h	forward
b3708	3886739-b3708-M-P2h,3886733-b3708 b3709-HS15min,3886751-b3708-HS60min,3886688-b3707 b3708 b3709-M-P0h,3886740-b3708-HS30min	forward
b1892	1976376-b1887 b1888 b1889 b1890 b1891 b1892-LB,1976388-b1887 b1888 b1889 b1890 b1891 b1892-HS15min	reverse
b1892	1976255-b1892-HS30min,1976215-b1892-HS60min,1976252-b1892-M-P0h,1976230-b1891 b1892-M-P4h,1976217-b1889 b1890 b1891 b1892-M-P2h	reverse
b1332	1395351-b1332-M-P4h,1395352-b1332-HS30min,1395351-b1332-M-P0h,1395350-b1332-HS15min,1395351-b1332-LB,1395347-b1332-HS60min,1395346-b1332-M-P2h	forward
b2726	2848633-b2726 b2727 b2728 b2729 b2730 b2731-HS15min,2848660-b2726 b2727 b2728 b2729 b2730 b2731-M-P4h,2848652-b2726 b2727 b2728 b2729 b2730 b2731-LB,2848649-b2726 b2727 b2728 b2729 b2730 b2731-M-P2h,2848678-b2726 b2727 b2728 b2729-HS30min	forward
b0281	296285-b0280 b0281-M-P2h,296284-b0281-M-P0h,296289-b0280 b0281-HS30min,296296-b0281-HS60min,296334-b0280 b0281-LB,296276-b0280 b0281-M-P4h,296284-b0280 b0281-HS15min	reverse
b0495	518794-b0495 b0496-HS30min,518796-b0495 b0496-HS60min,518796-b0495 b0496-M-P2h	forward
b0495	518389-b0495 b0496-M-P0h,518411-b0495 b0496-M-P4h	forward
b0495	518890-b0495 b0496-LB,518893-b0495 b0496-HS15min	forward
b1805	1887786-sroD b1805-HS30min,1887784-b1804 sroD b1805-M-P2h,1887745-sroD b1805-HS60min	reverse
b0600	632778-b0600-M-P4h,632778-b0600-M-P2h,632780-b0600-HS60min,632775-b0600-M-P0h,632779-b0600-HS15min,632778-b0600-HS30min,632788-b0600-LB	forward
ylbE_1	547596-ylbE_1-HS30min,547596-ylbE_1-HS60min	forward
b4577	77418-b4577 sgrT b0070-M-P0h,77342-b4577 sgrT b0070-HS15min,77378-b4577 sgrT b0070-M-P2h,77393-b4577 sgrT b0070-HS30min,77362-b4577 sgrT b0070-LB,77357-b4577 sgrT b0070-HS60min,77362-b4577 sgrT b0070-M-P4h	forward
b0294	310611-b0293 b0294-HS60min,310546-b0294-HS15min,310575-b0288 b0289 b0290 b0291 b0292 b0293 b0294-M-P2h,310612-b0294-HS30min,310615-b0288 b0289 b0290 b0291 b0292 b0293 b0294-M-P4h,310600-b0292 b0293 b0294-LB	reverse
b2446	2560132-b2446 b2447-M-P2h,2560139-b2446 b2447-M-P0h,2560134-b2446 b2447-HS60min,2560099-b2446 b2447-HS15min,2560133-b2446 b2447-HS30min,2560078-b2446 b2447-LB	forward
b0300	316430-b0300-HS15min,316399-b0300-HS30min,316410-b0300-LB,316401-b0300-HS60min,316372-b0300-M-P0h	reverse
b0300	316503-b0300-M-P2h,316494-b0300-M-P4h	reverse
b0049	51227-b0049 b0050 b0051 b0052 b0053 b0054-M-P2h,51197-b0049-HS60min,51212-b0049-HS30min	reverse
b0537	565237-b0537-HS30min,565238-b0535 b0537-M-P2h,565236-b0535 b0537-M-P4h,565238-b0537-HS60min,565240-b0537-M-P0h,565231-b0537 b0539-LB,565234-b0537-HS15min	reverse
b2259	2371603-b2259-M-P2h,2371599-b2259-HS60min,2371595-b2259 b2260 b2261 b2262 b2263 b2264 b2265 b2266 b2267-LB,2371599-b2259-HS30min,2371608-b2259-M-P4h,2371591-b2259-HS15min,2371597-b2259-M-P0h	reverse
b2715	2837478-b2715-HS60min,2837478-b2715 b2716-M-P2h,2837545-b2715 b2716-LB,2837448-b2715-HS30min,2837517-b2715 b2716-M-P0h,2837477-b2715 b2716-M-P4h,2837544-b2715 b2716-HS15min	forward
b0884	925701-b0884 b0885 b0886 b0887 b0888-HS15min,925700-b0884-M-P2h,925701-b0884-HS30min,925735-b0884 b0885 b0886 b0887 b0888-LB,925731-b0884 b0885 b0886 b0887 b0888-M-P4h,925731-b0884 b0885 b0886 b0887-M-P0h,925715-b0884-HS60min	reverse
b0591	621551-b0591-M-P2h,621501-b0591-HS15min,621601-b0591-HS30min	forward
b2543	2671334-b2543-HS60min,2671340-b2543-M-P0h	forward
b4020	4225724-b4020-M-P2h,4225723-b4020-HS30min,4225727-b4020-HS60min,4225728-b4020-M-P4h	forward
b4590	719880-b4590-HS60min,719842-b4590-M-P4h	forward
b1655	1732459-b1655-M-P0h,1732425-b1655-M-P2h,1732414-b1655-HS60min,1732406-b1655-HS15min,1732459-b1655-HS30min,1732406-b1655-LB,1732406-b1655-M-P4h	forward
b1537	1622659-b1537-LB,1622681-b1537-M-P4h	forward
b1537	1622781-b1537-M-P0h,1622768-b1537-HS15min,1622773-b1537-HS60min,1622774-b1537-M-P2h,1622775-b1537-HS30min	forward
b4469	3159182-b4469-HS60min,3159207-b4469-HS30min,3159207-b4469-M-P0h	reverse
b4615	3767381-b4615-HS30min,3767352-b4615-M-P2h,3767408-b4615-HS15min,3767341-b4615-HS60min,3767351-b4615-M-P4h	forward
b0687	712070-b0687 b0688 b0689-LB,712068-b0687 b0688 b0689-M-P4h	forward
b4006	4205598-b4005 b4006-M-P2h,4205598-b4005 b4006-M-P0h,4205591-b4005 b4006-LB,4205598-b4005 b4006-M-P4h,4205600-b4005 b4006-HS60min,4205593-b4005 b4006-HS15min,4205601-b4005 b4006-HS30min	reverse
b1278	1337338-b1278 b1279 b1280-HS15min,1337325-b1278-HS30min,1337332-b1278 b1279 b1280-LB,1337296-b1278-M-P2h,1337332-b1278 b1279 b1280-M-P4h,1337321-b1278 b1279 b1280-HS60min,1337305-b1278 b1279 b1280-M-P0h	forward
b1728	1808219-b1728-LB,1808235-b1728-HS30min,1808227-b1728-HS60min,1808192-b1728-HS15min	forward
b2849	2988034-b2849-M-P2h,2988042-b2849-M-P4h	reverse
b2849	2988440-b2849-LB,2988445-b2849-HS60min	reverse
b4238	4460831-b4237 b4238-HS30min,4460823-b4237 b4238-M-P0h,4460859-b4237 b4238 b4239 b4240-LB,4460828-b4237 b4238-HS15min,4460790-b4237 b4238-M-P2h,4460797-b4238-HS60min,4460858-b4237 b4238-M-P4h	reverse
b3269	3418246-b3269-M-P2h,3418273-b3269 b3270 b3271-HS30min,3418316-b3269-HS60min,3418209-b3269-M-P4h,3418283-b3269-M-P0h	forward
b4181	4408132-b4181-HS15min,4408119-b4181 b4182-M-P4h,4408156-b4181 b4182-LB,4408136-b4181 b4182-M-P2h,4408175-b4181-M-P0h,4408150-b4181 b4182-HS60min,4408156-b4181-HS30min	forward
b2975	3119325-b2975-HS60min,3119326-b2975-HS30min,3119327-b2975-HS15min	reverse
b4249	4472082-b4243 b4244 b4245 b4246 b4248 b4249-M-P4h,4472024-b4249-HS30min,4472064-b4248 b4249-M-P2h,4472047-b4249-LB,4472076-b4249-HS15min,4472068-b4249-HS60min,4472085-b4249-M-P0h	reverse
b1608	1680158-b1608 b1609-M-P2h,1680159-b1608 b1609 b1610-HS15min,1680154-b1608-HS30min,1680152-b1608-HS60min,1680158-b1608 b1609 b1610-LB,1680103-b1608 b1609-M-P4h,1680154-b1608 b1609-M-P0h	forward
b3638	3810544-b3635 b3636 b3637 b3638-HS30min,3810629-b3636 b3637 b3638-M-P2h,3810519-b3636 b3637 b3638-HS60min,3810597-b3636 b3637 b3638-LB,3810593-b3635 b3636 b3637 b3638-HS15min	reverse
b3638	3810700-b3635 b3636 b3637 b3638-M-P0h,3810692-b3636 b3637 b3638-M-P4h	reverse
b0573	596314-b0573 b0574-LB,596335-b0572 b0573 b0574 b0575 b0576-M-P4h,596317-b0573 b0574 b0575-HS30min,596316-b0572 b0573 b0574 b0575-M-P2h,596313-b0573 b0574 b0575-HS60min,596316-b0573 b0574 b0575 b0576-HS15min,596308-b0573 b0574 b0575-M-P0h	forward
b0194	218837-b0193 b0194 b0195 b0196 b0197 b0198 b0199-LB,218835-b0193 b0194 b0195 b0196 b0197 b0198 b0199-HS15min,218832-b0194-HS60min,218832-b0194-HS30min,218832-b0194-M-P2h	reverse
b1147	1202470-b1147 b1148 b1149-LB,1202466-b1147-HS60min	forward
b1837	1920115-b1837-M-P0h,1920107-b1837-HS60min,1920105-b1837-LB,1920113-b1837-HS30min	forward
b3886	4074122-b3883 b3884 b3885 b3886 b3887 b3888-M-P2h,4074120-b3883 b3884 b3885 b3886 b3887 b3888-M-P4h,4074120-b3884 b3885 b3886 b3887 b3888-HS60min	forward
b3821	4002841-b3821-HS60min,4002840-b3821 b3822 b3823-HS15min,4002838-b3821 b3822-LB,4002839-b3821 b3822-M-P2h,4002844-b3821 b3822-M-P0h,4002840-b3821 b3822-M-P4h,4002843-b3821 b3822-HS30min	forward
b2687	2812774-b2687 b2688 b2689 b2690-HS30min,2812774-b2687 b2688 b2689 b2690-M-P2h,2812782-b2687-HS60min	reverse
b3640	3811897-b3639 b3640 b3641-M-P2h,3811890-b3639 b3640 b3641-HS60min,3811905-b3639 b3640 b3641-HS30min	forward
b3701	3880348-b3699 b3700 b3701 b3702-M-P2h,3880348-b3699 b3700 b3701 b3702-HS30min,3880348-b3699 b3700 b3701 b3702-HS60min	reverse
b2910	3053615-b2910 b2911 b2912-HS30min,3053617-b2910 b2911-HS60min	forward
b3895	4083998-b3895-M-P2h,4084000-b3895-LB,4084003-b3895-HS15min,4084008-b3895-M-P0h,4084034-b3895-HS60min,4084022-b3895-M-P4h,4084003-b3895-HS30min	forward
b4371	4605762-b4371-HS15min,4605756-b4371-M-P0h,4605760-b4371-LB,4605733-b4371-HS60min,4605772-b4371-M-P2h,4605757-b4371-M-P4h,4605762-b4371-HS30min	reverse
b3079	3225891-b3079 b3080-M-P2h,3225899-b3079 b3080-LB,3225896-b3079-HS15min	forward
prfH	253816-prfH-M-P0h,253835-prfH-LB,253815-prfH-M-P4h	forward
prfH	253742-prfH-HS15min,253709-prfH-M-P2h	forward
b0076	84303-b0076-HS30min,84306-b0076-M-P0h,84305-b0076-HS15min,84299-b0076-M-P2h,84306-b0076-LB,84305-b0076-M-P4h,84304-b0076-HS60min	forward
b3173	3319650-b3173-M-P4h,3319672-b3173-LB,3319666-b3173-M-P0h,3319644-b3173-M-P2h,3319677-b3173-HS30min,3319672-b3173-HS15min	reverse
b4265	4490529-b4264 b4265-HS15min,4490468-b4264 b4265-HS30min,4490499-b4263 b4264 b4265-M-P4h,4490498-b4263 b4264 b4265-M-P2h,4490505-b4264 b4265-M-P0h	reverse
b1321	1381985-b1321 b1322-HS15min,1381985-b1321 b1322 b1323-M-P0h	forward
b1321	1382094-b1321 b1322-HS60min,1382120-b1321 b1322-M-P2h,1382103-b1321 b1322 b1323 b1325-M-P4h,1382094-b1321 b1322 b1323-HS30min,1382092-b1321 b1322 b1323 b1325-LB	forward
b4413	16958-b4413-HS30min,16947-b4413-M-P4h,16947-b4413-M-P0h,16947-b4413-HS15min,16957-b4413-M-P2h,16957-b4413-HS60min	forward
b0060	65703-b0058 b0059 b0060-HS30min,65699-b0058 b0059 b0060-M-P2h	reverse
b0969	1029920-b0969-HS30min,1029920-b0969-HS60min	reverse
b3257	3405384-b3257 b3258 b3259-HS60min,3405369-b3257 b3258 b3259-M-P0h,3405428-b3257 b3258 b3259-M-P4h,3405423-b3257 b3258 b3259-HS30min,3405363-b3257 b3258 b3259-M-P2h,3405366-b3257 b3258 b3259-HS15min	forward
b1742	1822974-b1742-HS60min,1823005-b1742-HS15min,1822990-b1742-HS30min,1823007-b1742-LB,1823003-b1742-M-P0h,1822994-b1742-M-P4h,1822990-b1742-M-P2h	reverse
b1688	1767036-b1688-M-P0h,1766962-b1688 b4431-M-P2h,1767034-b1688 b4431-M-P4h,1766999-b1688-LB,1767033-b1688 b4431-HS15min,1767034-b1688-HS30min	forward
b2934	3077395-b2934-LB,3077375-b2925 b2926 b2927 b2928 b2929 b2930 b4465 b2933 b2934-M-P4h	reverse
b3264	3411499-b3264-M-P2h,3411532-b3264-M-P4h,3411489-b3264-HS30min,3411498-b3264-HS60min,3411526-b3264-LB,3411509-b3264-HS15min,3411518-b3264-M-P0h	reverse
b0063	70074-b0062 b0063-M-P2h,70066-b0062 b0063-LB,70073-b0062 b0063-M-P4h,70073-b0062 b0063-HS30min,70045-b0062 b0063-HS60min,70073-b0062 b0063-HS15min	reverse
b1589	1661020-b1589 b1590 b1591-HS30min,1661054-b1589-HS60min	forward
b2086	2166705-b2086-M-P0h,2166706-b2086-LB,2166740-b2086-HS15min,2166730-b2086-HS30min,2166706-b2086-M-P4h,2166763-b2086-HS60min,2166749-b2086-M-P2h	forward
b3508	3653852-b3508-M-P0h,3653888-b3508-HS60min,3653927-b3508-HS30min,3653909-b3508-HS15min	reverse
b3102	3249023-b3102-HS60min,3248995-b3101 b3102-M-P4h,3248996-b3101 b3102-HS15min,3248998-b3101 b3102-LB,3249023-b3102-M-P2h,3248996-b3102-HS30min	forward
b2919	3062077-b2919 b2920-M-P0h,3062080-b2919 b2920-LB,3062140-b2919-HS60min,3062101-b2919-HS30min,3062072-b2919 b2920-HS15min	forward
b3861	4042331-b3861-HS15min,4042379-b3861-M-P4h,4042350-b3861-M-P0h,4042408-b3861-HS30min	forward
b1386	1449360-b1386-M-P4h,1449345-b1386-M-P0h,1449427-b1386-HS15min,1449389-b1386-M-P2h	reverse
b3084	3233890-b3084-M-P2h,3233927-b3084-M-P4h,3233937-b3084-M-P0h,3233898-b3084-HS60min,3233923-b3084-HS30min,3233939-b3084-LB,3233897-b3082 b3083 b3084-HS15min	reverse
b0305	319446-b0305-HS15min,319414-b0305-LB,319399-b0305-HS30min,319448-b0305-M-P0h,319404-b0305-HS60min,319398-b0305-M-P2h	forward
b3060	3204306-b3060-LB,3204296-b3060-HS15min,3204306-b3060-M-P2h,3204305-b3060-HS60min,3204306-b3060-HS30min,3204306-b3060-M-P0h,3204306-b3060-M-P4h	reverse
b0480	504099-b0480-M-P2h,504105-b0480-LB,504104-b0480-HS15min,504105-b0480-M-P0h,504106-b0480-HS30min,504106-b0480-HS60min,504105-b0480 b4585-M-P4h	forward
b2007	2077386-b2007 b2008 b2009-M-P2h,2077386-b2007 b2008 b2009-HS60min,2077386-b2007 b2008-HS30min,2077386-b2007 b2008 b2009-HS15min,2077386-b2007 b2008-M-P0h,2077415-b2007 b2008 b2009 b2010-M-P4h	reverse
b1428	1498500-b1428-HS15min,1498499-b1428-HS60min,1498494-b1428-M-P4h,1498500-b1428-M-P0h,1498486-b1428-LB,1498500-b1428-M-P2h,1498500-b1428-HS30min	reverse
b3918	4107923-b3918-M-P4h,4107984-b3918-HS60min,4107976-b3918-M-P2h,4107922-b3918-LB,4107926-b3918-HS30min	forward
b2062	2135054-b2062-HS60min,2135040-b2062-M-P2h	reverse
b2062	2135253-b2062-M-P4h,2135196-b2062-M-P0h,2135191-b2062-HS30min,2135241-b2062-LB	reverse
ECK120002880_Phantom	528308-ECK120002880_Phantom-HS30min,528313-ECK120002880_Phantom-HS60min	forward
ECK120002880_Phantom	528108-ECK120002880_Phantom-M-P2h,528123-ECK120002880_Phantom-HS15min,528103-ECK120002880_Phantom-LB,528157-ECK120002880_Phantom-M-P0h	forward
b4256	4477593-b4256-M-P2h,4477589-b4256-M-P4h,4477597-b4256-HS15min,4477596-b4256-LB,4477585-b4256-HS60min,4477595-b4256-HS30min,4477596-b4256-M-P0h	reverse
b2768	2892247-b2768-HS30min,2892290-b2768-HS60min,2892267-b2768-M-P2h,2892214-b2768-M-P4h	forward
b4024	4231554-b4024-LB,4231560-b4023 b4024-M-P2h,4231560-b4023 b4024-M-P4h,4231557-b4024-M-P0h,4231558-b4023 b4024-HS15min	reverse
b0152	170646-b0152 b0153-HS30min,170658-b0152-HS60min	forward
b4038	4249207-b4038-M-P0h,4249207-b4038-M-P4h	forward
b4038	4249603-b4038 b4039 b4040-HS15min,4249606-b4038-HS30min	forward
b1319	1380006-b1319-M-P2h,1379993-b1319-HS15min,1379996-b1319-HS30min	forward
b2880	3018549-b2880-HS60min,3018560-b2880-M-P4h	forward
b4455	3718649-b4455-M-P2h,3718681-b4455-M-P4h,3718671-b4455-HS60min	reverse
b4455	3718551-b4455-HS15min,3718561-b4455-HS30min	reverse
b3686	3864973-b3686-HS15min,3864952-b3686-M-P0h	reverse
b2071	2149182-b2071-HS60min,2149169-b2071-M-P4h,2149174-b2071-LB,2149166-b2071-HS15min,2149182-b2071-HS30min,2149171-b2071-M-P2h	forward
b4014	4213425-b4014 b4015 b4016-HS15min,4213425-b4014 b4015 b4016-M-P4h,4213427-b4014 b4015 b4016-M-P2h,4213424-b4014 b4015 b4016-LB,4213428-b4014 b4015 b4016-HS30min,4213429-b4014 b4015-HS60min,4213426-b4014 b4015 b4016-M-P0h	forward
b4280	4503312-b4280-HS30min,4503299-b4279 b4280-M-P2h	forward
b2208	2301540-b2194 b2195 b2196 b2197 b2198 b2199 b2200 b2201 b2202 b2203 b2204 b2205 b2206 b2207 b2208-M-P4h,2301596-b2194 b2195 b2196 b2197 b2198 b2199 b2200 b2201 b2202 b2203 b2204 b2205 b2206 b2207 b2208-LB,2301548-b2194 b2195 b2196 b2197 b2198 b2199 b2200 b2201 b2202 b2203 b2204 b2205 b2206 b2207 b2208-M-P0h,2301534-b2203 b2204 b2205 b2206 b2207 b2208-HS60min,2301526-b2194 b2195 b2196 b2197 b2198 …	reverse
b1873	1956184-b1872 b1873-LB,1956196-b1872 b1873-M-P0h	reverse
b1873	1956016-b1872 b1873-HS15min,1955987-b1872 b1873-M-P4h	reverse
b1873	1956070-b1872 b1873-HS30min,1956069-b1872 b1873-M-P2h	reverse
sgrT	77387-b4577 sgrT b0070-HS60min,77366-b4577 sgrT b0070-LB,77387-b4577 sgrT b0070-HS30min,77385-b4577 sgrT b0070-M-P4h	forward
b3418	3551105-b3418-HS15min,3551107-b3418-HS60min,3551063-b3418-M-P0h,3551044-b3418-LB,3551081-b3418-HS30min,3551046-b3418-M-P2h,3551045-b3418-M-P4h	forward
b1357	1418423-b1357 b1358-HS30min,1418345-b1357 b1358 b1359 b1360 b1361 b1362 b4528-M-P4h,1418407-b1357 b1358-HS15min,1418404-b1357-M-P2h,1418423-b1357-HS60min,1418392-b1357-M-P0h	forward
b1020	1084193-b1020-HS60min,1084087-b1018 b1019 b1020-M-P4h,1084128-b1020-HS15min,1084089-b1020-M-P0h,1084128-b1020-HS30min,1084088-b1020-M-P2h,1084169-b1020-LB	forward
b0360	380476-b0360 insCD-1 b0361-M-P4h,380475-b0360 insCD-1 b0361-HS15min,380477-b0360 insCD-1 b0361-M-P2h,380480-b0360 insCD-1 b0361-LB	forward
b2263	2375498-b2260 b2261 b2262 b2263-HS30min,2375486-b2260 b2261 b2262 b2263-M-P2h	reverse
b2263	2375809-b2260 b2261 b2262 b2263 b2264 b2265 b2266 b2267-HS15min,2375781-b2260 b2261 b2262 b2263 b2264 b2265 b2266 b2267-M-P0h,2375814-b2260 b2261 b2262 b2263 b2264 b2265 b2266 b2267-M-P4h	reverse
b0945	1003958-b0945-M-P0h,1003960-b0945 b0946-LB,1003929-b0945-M-P2h,1003991-b0945-HS30min,1003957-b0945-HS60min,1003960-b0945 b0946-HS15min	forward
b4128	4350708-b4128 b4559-HS30min,4350710-b4128-M-P0h,4350703-b4128 b4559-HS60min	forward
b4128	4350545-b4128 b4559-LB,4350637-b4128 b4559-M-P2h,4350588-b4128-HS15min	forward
b3270	3419800-b3270 b3271-HS60min,3419764-b3270 b3271-M-P0h	forward
b0097	107667-b0097-HS60min,107666-b0081 b0082 b0083 b0084 b0085 b0086 b0087 b0088 b0089 b0090 b0091 b0092 b0093 b0094 b0095 b0096 b0097 b0098 b0099-HS15min	forward
b0328	345566-b0328-HS30min,345522-b0328-M-P0h,345610-b0328-M-P4h,345513-b0328-HS15min,345554-b0328-LB,345566-b0328-HS60min,345553-b0328-M-P2h	reverse
b0344	365569-b0344-LB,365544-b0344-M-P2h,365569-b0342 b0343 b0344-M-P4h,365541-b0344-HS30min,365498-b0344-HS15min,365498-b0344-HS60min	reverse
b3955	4148362-b3954 b3955-LB,4148302-b3955-HS60min,4148322-b3955-M-P0h,4148328-b3955-HS30min,4148324-b3955-M-P2h	reverse
b2533	2661394-b2533-M-P2h,2661427-b2533-M-P4h,2661423-b2533-M-P0h,2661426-b2533-HS60min,2661442-b2533-HS30min,2661427-b2533-LB,2661428-b2533-HS15min	forward
b2851	2989632-b2851-LB,2989594-b2851-M-P4h	forward
b0768	799840-b0768-LB,799836-b0768-M-P4h,799817-b0768-HS30min,799816-b0768-HS60min,799828-b0768-M-P2h,799815-b0768-HS15min	reverse
b0580	605453-b0577 b0578 b0579 b0580-LB,605427-b0578 b0579 b0580-M-P0h	reverse
b0558	578764-b0558-M-P0h,578760-b0558-M-P2h	reverse
b0322	339153-b0322-HS60min,339108-b0322 b0323 b0324 b0325-M-P4h,339152-b0322 b0323 b0324-HS30min,339110-b0322-M-P2h	forward
b0373	392209-insEF-2 b0372 b0373-M-P2h,392208-insEF-2 b0372 b0373-M-P0h,392206-insEF-2 b0372 b0373-HS15min,392203-b0373-HS60min,392206-insEF-2 b0372 b0373-HS30min,392239-insEF-2 b0372 b0373-LB,392203-insEF-2 b0372 b0373-M-P4h	reverse
b2270	2383719-b2270-HS60min,2383729-b2270-HS30min,2383715-b2270-M-P2h,2383704-b2270-HS15min,2383674-b2270-LB	reverse
b0226	246532-b0224 b0225 b0226-HS15min,246532-b0224 b0225 b0226-LB,246532-b0224 b0225 b0226-M-P4h,246516-b0224 b0225 b0226-HS60min	reverse
b0226	246678-b0224 b0225 b0226-M-P2h,246678-b0224 b0225 b0226-HS30min,246675-b0224 b0225 b0226-M-P0h	reverse
b1566	1644394-b1566-HS60min,1644404-b1566-HS15min,1644383-b1566-LB,1644414-b1566-M-P0h	forward
b2604	2740301-b2603 b2604 b2605-HS30min,2740292-b2603 b2604 b2605-M-P2h	forward
b0897	944827-b0897-LB,944813-b0897-HS60min,944775-b0897-HS30min,944838-b0897-M-P4h,944837-b0897-HS15min,944837-b0897-M-P2h,944834-b0897-M-P0h	reverse
b1502	1585747-b1502-HS15min,1585753-b1502-HS60min,1585752-b1502-M-P0h	reverse
b1502	1585677-b1502-HS30min,1585688-b1502-M-P4h	reverse
b2339	2453542-b2339-M-P2h,2453550-b2339-HS15min,2453542-b2339-HS30min	reverse
b2339	2453625-b2339-M-P0h,2453668-b2339-M-P4h	reverse
b1339	1402729-b1339-M-P4h,1402724-b1339-M-P2h,1402721-b1339-HS15min,1402728-b1339-M-P0h,1402725-b1339 b1340-LB	forward
b3049	3190084-b3049-HS60min,3190100-b3049-HS15min,3190095-b3049-HS30min,3190103-b3049-M-P4h,3190095-b3049-M-P2h	reverse
[truncated: 831 more rows]

## Sheet: single-appearance
TSS-associated gene	Predicted TSS (TSS-associated operon-sample)	Strand
b4300	4524654-b4300-HS60min	reverse
b3595	3765239-b3595-M-P0h	forward
b0588	619230-b0588-M-P0h	reverse
b0588	619334-b0588-M-P4h	reverse
b1760	1840306-b1760-M-P2h	reverse
b0045	45981-b0045-HS60min	forward
b0910	960307-b0910 b0911 b0912-M-P4h	forward
b3596	3766265-b3596-LB	forward
b0284	300134-b0283 b0284-HS60min	reverse
b4512	631410-b4512-HS60min	forward
b1080	1135946-b1080-HS60min	forward
b3449	3586168-b3449 b3450 b3451 b3452 b3453-M-P2h	reverse
b4096	4315372-b4096-LB	reverse
b4096	4315903-b4096-HS30min	reverse
b4096	4315785-b4092 b4093 b4094 b4095 b4096-M-P0h	reverse
yifN	3958612-b3775 b3776 yifN-HS15min	reverse
b4146	4374048-b4146-M-P4h	reverse
b1734	1816445-b1733 b1734-HS60min	reverse
b1734	1816357-b1733 b1734-M-P0h	reverse
b2045	2116065-b2044 b2045-HS30min	reverse
b2045	2116663-b2042 b2043 b2044 b2045 b2046 b2047 b2048 b2049-M-P2h	reverse
b1252	1309140-b1252-HS60min	forward
b4213	4434588-b4213-HS30min	reverse
b1801	1881577-b1801-M-P0h	forward
b1801	1881524-b1801-M-P4h	forward
b4684	3030899-b4684-HS60min	forward
b4310	4536770-b4310-M-P0h	reverse
ycgH_2	1220438-ycgH_2-HS30min	forward
ycgH_2	1220656-ycgH_2-M-P0h	forward
b0899	946692-b0899-HS15min	forward
b1190	1238097-b1190-HS60min	forward
b1681	1759756-b1680 b1681-HS60min	reverse
b0947	1006787-b0947-HS60min	reverse
b0532	559138-b0532-HS15min	forward
b0532	559375-b0532-HS60min	forward
b0532	559869-b0532-M-P0h	forward
b0532	559240-b0532-M-P2h	forward
b0532	559643-b0532-M-P4h	forward
b1316	1375928-b1316-HS30min	forward
b1316	1376078-b1316-HS60min	forward
b1751	1832218-b1751 b1752-HS60min	forward
b3548	3710862-b3548-HS60min	reverse
b3535	3694332-b3530 b3531 b3532 b3533 b3534 b3535-M-P0h	reverse
b1347	1411746-b1347-HS30min	reverse
b1347	1411809-b1347-HS60min	reverse
b1160	1211248-b1160-LB	reverse
b2346	2463042-b2346-HS60min	reverse
b3170	3316086-b3162 b4685 b3163 b3164 b3165 b3166 b3167 b3168 b3169 b3170-HS30min	reverse
b0596	627789-b0596 b0597 b0598 b4512-LB	forward
b1504	1586696-b1504-LB	reverse
b1504	1586416-b1504-M-P0h	reverse
b1504	1586873-b1504-M-P2h	reverse
b1504	1586504-b1504-M-P4h	reverse
b0221	243485-b0221-M-P4h	reverse
b2389	2507711-b2389-LB	forward
b0262	278114-b0262-LB	reverse
b2500	2620193-b2499 b2500 b2501 b2502-LB	forward
b2500	2620067-b2499 b2500-HS60min	forward
b4004	4201269-b4003 b4004-HS15min	forward
b3900	4090497-b3900-LB	reverse
b3900	4090573-b3900-M-P2h	reverse
b0291	308316-b0289 b0290 b0291-LB	reverse
b0291	308535-b0291-HS60min	reverse
b0771	802741-b0771-HS30min	forward
b0771	803003-b0771-HS60min	forward
b0771	802940-b0771-M-P0h	forward
b0771	802674-b0771-M-P4h	forward
b2882	3022224-b2882 b2883 b4464-M-P4h	forward
b1408	1476033-b1408-M-P0h	forward
b4257	4478441-b4257-HS60min	forward
b4257	4477739-b4257-M-P0h	forward
b4257	4477896-b4257-M-P2h	forward
b3581	3746739-b3581-HS60min	forward
ECK120004318_Phantom	4173324-ECK120004318_Phantom-M-P4h	reverse
b0267	280957-b4505 b0266 b0267-LB	reverse
b0267	280683-b0267-HS60min	reverse
b1505	1587929-b1505-M-P4h	reverse
b2619	2752918-b2618 b2619-M-P2h	reverse
b3127	3273017-b3123 b3124 b3125 b3126 b3127-LB	reverse
b0268	281576-b0268 b0269-HS30min	forward
b0268	281674-b0268 b0269-HS60min	forward
b4325	4554058-b4325-HS15min	reverse
b4325	4554339-b4325-HS60min	reverse
b1432	1501276-b1429 b1430 b1431 b1432-M-P2h	forward
b0602	635536-b0601 b0602-M-P0h	reverse
b0602	635836-b0601 b0602-M-P4h	reverse
b2676	2801647-b2676-HS60min	forward
b2850	2988848-b2850-HS15min	forward
b2850	2988542-b2850-M-P2h	forward
b2850	2988602-b2850-M-P4h	forward
b1613	1686496-b1613 b1614-HS30min	forward
b4216	4437240-b4216-HS60min	reverse
b1266	1321267-b1266 b1267 b1268 b1269-HS60min	forward
b0507	533420-b0507-LB	forward
b0507	533566-b0507-HS60min	forward
b0507	533474-b0507-M-P2h	forward
b1077	1133141-b1077-HS30min	forward
b1077	1133375-b1077-HS60min	forward
b0790	823544-b0788 b0789 b0790-LB	reverse
b0790	823738-b0789 b0790-M-P0h	reverse
b2139	2226672-b2139-HS15min	reverse
b2139	2226616-b2139-M-P4h	reverse
b4074	4289473-b4074 b4075 b4076-HS15min	forward
b4074	4289898-b4074 b4075-HS60min	forward
b0051	52589-b0049 b0050 b0051 b0052 b0053 b0054-HS15min	reverse
b2945	3088435-b2945-HS30min	forward
b2945	3088293-b2945-M-P4h	forward
b0707	738267-b0707 b0708-HS30min	forward
b1410	1477333-b1410 b1411-LB	forward
b1410	1477222-b1410 b1411-M-P2h	forward
b1410	1477423-b1410 b1411-M-P4h	forward
b4119	4339997-b4119 b4120-HS30min	forward
b1358	1418687-b1358-M-P2h	forward
b4588	571619-b4588-M-P0h	forward
b1693	1772592-b1693-HS60min	forward
b4087	4308473-b4084 b4085 b4086 b4087-HS15min	reverse
b4087	4308656-b4084 b4085 b4086 b4087-HS30min	reverse
b4087	4308856-b4087-HS60min	reverse
b4087	4308356-b4086 b4087-M-P0h	reverse
b4087	4308984-b4084 b4085 b4086 b4087-M-P2h	reverse
b3475	3610959-b3474 b3475 b3476 b3477 b3478 b3479 b3480 b3481-LB	forward
b1073	1130115-b1073 b1074-HS30min	forward
b3333	3462084-b3333 b3334-HS30min	forward
b3333	3462191-b3333-HS60min	forward
molR_3	2197431-molR_3 b2118-HS15min	forward
molR_3	2198120-molR_3-M-P0h	forward
b0018	17136-b0018 b4412-M-P4h	reverse
b3579	3744507-b3579-HS30min	forward
b3579	3744373-b3579-M-P0h	forward
b3579	3744126-b3579-M-P2h	forward
b1218	1271646-b1217 b1218-M-P4h	forward
b3327	3457796-b3327-HS30min	forward
b3327	3458216-b3327-HS60min	forward
b3856	4039407-b3856-HS60min	reverse
b1179	1226997-b1179 b1180 b1181-HS60min	forward
b3408	3538332-b3408-HS60min	forward
b0605	637914-b0605-HS30min	forward
b1009	1070686-b1009-LB	reverse
b1009	1070751-b1006 b1007 b1008 b1009-HS30min	reverse
b1009	1070952-b1007 b1008 b1009-M-P2h	reverse
b3382	3509340-b3382-M-P0h	reverse
b0303	317831-b0303-LB	reverse
b0303	317660-b0303-HS15min	reverse
b1885	1968846-b1885-HS60min	reverse
b2809	2941179-b2809-M-P4h	reverse
ECK120004121_Phantom	3150093-b3005 b3006 ECK120004121_Phantom-M-P0h	reverse
b0616	649782-b0615 b0616-LB	reverse
b0616	649497-b0614 b0615 b0616-HS15min	reverse
b0616	649188-b0616-HS60min	reverse
b0616	649611-b0614 b0615 b0616-M-P2h	reverse
b1466	1535147-b1465 b1466-HS60min	reverse
b2460	2572825-b2460-HS30min	reverse
b2460	2572657-b2460-HS60min	reverse
b2460	2572896-b2460-M-P0h	reverse
b3573	3739655-b3573 b3574-LB	reverse
b4354	4589222-b4354-HS60min	reverse
b3086	3235192-b3086-HS60min	forward
b2720	2842726-b2717 b2718 b2719 b2720-HS30min	reverse
b2720	2842668-b2717 b2718 b2719 b2720-HS60min	reverse
b1197	1246645-b1197-LB	reverse
yfaS_1	2332573-yfaS_1-LB	reverse
yfaS_1	2332165-yfaS_1-M-P0h	reverse
b2170	2262400-b2170-HS30min	forward
b2170	2262838-b2170-HS60min	forward
b1536	1622381-b1536-HS30min	reverse
b3354	3482201-b3352 b3353 b3354 b3355-M-P2h	forward
b2988	3136701-b2988-M-P2h	reverse
b3062	3205544-b3062-LB	forward
b2357	2470653-b2357-LB	reverse
b2792	2922096-b2790 b2791 b2792-HS60min	reverse
b2792	2922152-b2790 b2791 b2792-M-P0h	reverse
b3590	3758010-b3590 b3591 b3592-LB	reverse
b3679	3858074-b3678 b3679-HS15min	reverse
b3679	3857335-b3678 b3679-M-P0h	reverse
b3679	3857772-b3678 b3679-M-P2h	reverse
b3679	3857848-b3679-M-P4h	reverse
b2271	2384090-b2271-HS15min	forward
b2271	2384001-b2271-HS30min	forward
b2271	2383946-b2271-M-P4h	forward
b4347	4577935-b4347-M-P4h	reverse
b0583	609185-b0583-M-P0h	reverse
b3666	3845086-b3666-HS60min	reverse
b3076	3220596-b3076 b3077-LB	forward
b3076	3221053-b3076-HS15min	forward
b3076	3221128-b3076 b3077-M-P2h	forward
b1841	1923107-b4433 b1839 b1840 b1841-HS60min	reverse
b0805	840354-b0805-HS15min	reverse
b0805	839382-b0805-HS60min	reverse
b0805	840438-b0805-M-P2h	reverse
b0805	840665-b0805-M-P4h	reverse
b4121	4343473-b4121-HS60min	reverse
b4003	4199996-b4003 b4004-HS30min	forward
b3138	3282504-b3138-HS60min	forward
ybfG	715429-ybfG-LB	reverse
ybfG	715607-ybfG-HS60min	reverse
ybfG	715551-ybfG-M-P0h	reverse
b0807	841479-b0807-M-P4h	forward
b3216	3361088-b3216-LB	forward
b0005	5255-b0005-HS60min	forward
b2643	2773923-b2643 b2644-LB	forward
b2643	2774219-b2643-M-P4h	forward
b3011	3153259-b3011 b3012 b3013 b3014-M-P4h	forward
b3362	3489671-b3359 b3360 b3361 b3362-HS15min	reverse
b2660	2788703-b2660-HS60min	forward
b2102	2181401-b2101 b2102-M-P0h	reverse
b1542	1628710-b1542-M-P0h	reverse
b2352	2467056-b2349 b2350 b2351 b2352-M-P2h	forward
b1700	1780607-b1697 b1698 b1699 b1700 b1701-M-P2h	forward
b2224	2324320-b2224-HS60min	forward
ymdE	1094922-ymdE-LB	forward
b0959	1020361-b0959-HS30min	forward
b3243	3387366-b3243-M-P4h	forward
b3377	3505363-b3376 b3377-HS60min	reverse
b3051	3190962-b3051-HS60min	forward
b1943	2016313-b1943-HS60min	forward
b4415	607168-b4415-HS60min	forward
b0979	1038595-b0979 b4592-HS30min	forward
b0979	1038528-b0979 b4592-M-P0h	forward
b0547	571517-b0545 b0546 b4588 b0547 b0548 b0549 b0550-HS60min	forward
b1791	1873926-b1791 b1792-HS60min	forward
b3221	3367681-b3221 b3222 b3223 b3224-M-P2h	reverse
b4376	4609175-b4376 b4568-LB	forward
b1148	1203051-b1148 b1149-HS60min	forward
b4082	4302245-b4080 b4081 b4082-M-P4h	reverse
b2055	2127499-b2055-HS15min	reverse
b2055	2127576-b2055-HS60min	reverse
b2057	2130055-b2057-M-P2h	reverse
b2437	2553171-b2437-M-P0h	reverse
b3104	3251131-b3104-M-P0h	forward
b3899	4090195-b3897 b3898 b3899-LB	reverse
b3899	4089905-b3897 b3898 b3899-HS15min	reverse
b3899	4090011-b3897 b3898 b3899-M-P0h	reverse
b4621	4266856-b4621-HS15min	reverse
b3647	3818971-b3647-HS60min	reverse
b0404	424063-b0404-HS60min	reverse
b1039	1101761-b1039-M-P0h	reverse
b0520	549039-b0520-HS30min	forward
b0314	328639-b0314-LB	forward
b1639	1716423-b1637 b1638 b1639-HS60min	reverse
b3950	4141607-b3950-HS60min	forward
b2753	2874404-b2753-LB	forward
tpke70	2494872-tpke70-LB	reverse
tpke70	2494383-tpke70-HS15min	reverse
tpke70	2494587-tpke70-HS60min	reverse
b4482	3998966-b4482-M-P0h	reverse
b4246	4470720-b4243 b4244 b4245 b4246-M-P2h	reverse
b2602	2739491-b2602-HS60min	forward
b1481	1554231-b1480 b1481-M-P0h	reverse
b0157	177650-b0157 b0158 b0159-HS30min	reverse
b2681	2806609-b2681-HS60min	forward
b2163	2253589-b2163-HS60min	forward
b2163	2253821-b2163-M-P0h	forward
b3437	3575650-b4476 b3437-HS30min	reverse
b4253	4473505-b4253-M-P2h	forward
b0137	152134-b0137-M-P0h	reverse
b3219	3364842-b3219 b3220-HS15min	forward
b3140	3283393-b3140 b3141-LB	forward
b3140	3283330-b3139 b3140 b3141-M-P2h	forward
b2049	2122444-b2042 b2043 b2044 b2045 b2046 b2047 b2048 b2049-M-P2h	reverse
b1547	1633167-b1547-HS60min	reverse
b0575	598087-b0575-LB	forward
b3544	3705748-b3541 b3542 b3543 b3544-HS60min	reverse
b1289	1349774-b1286 b1287 b1288 b1289-HS15min	reverse
b1289	1349679-b1289-HS30min	reverse
b1289	1349586-b1289-HS60min	reverse
b3336	3464717-b3336-HS30min	reverse
b3336	3464651-b3336-HS60min	reverse
b0619	651746-b0619 b0620-HS60min	forward
b2130	2216579-b2130-HS30min	reverse
b2130	2216464-b2130-HS60min	reverse
b1889	1974248-b1887 b1888 b1889-M-P4h	reverse
b3520	3670032-b3520-M-P4h	reverse
b3479	3615101-b3479-HS60min	forward
b3684	3861946-b3684-LB	forward
b3684	3861791-b3684-M-P0h	forward
b0371	389594-b0371-HS60min	forward
b0150	167463-b0150 b0151 b0152 b0153-LB	forward
b0150	167662-b0150-HS30min	forward
b0150	168363-b0150 b0151-HS60min	forward
b0150	167605-b0150-M-P0h	forward
b0150	167732-b0150 b0151 b0152 b0153-M-P2h	forward
b0140	155613-b0140-LB	reverse
b0140	156075-b0136 b0137 b0138 b0139 b0140-M-P2h	reverse
b4016	4216684-b4016-HS60min	forward
b0647	678103-b0647-LB	reverse
b0647	678239-b0647-M-P0h	reverse
ECK120003273_Phantom	1417347-ECK120003273_Phantom-HS15min	forward
b0326	343375-b0326-HS15min	forward
b0326	343463-b0326-M-P4h	forward
b4670	4390703-b4670-M-P4h	forward
b4463	2897433-b4463-M-P4h	reverse
b0009	9275-b0008 b0009-LB	forward
b4036	4245974-b4036-HS60min	forward
b2246	2358049-b2245 b2246-M-P4h	reverse
b0167	188666-b0166 b0167-HS60min	reverse
b2305	2421409-b2305-LB	reverse
b0350	371337-b0350-HS30min	forward
b0350	371516-b0350-HS60min	forward
b2151	2239806-b2151-HS15min	reverse
b2151	2239602-b2151-M-P0h	reverse
b4309	4535401-b4309-M-P0h	reverse
b3527	3680038-b3527 b3528-M-P0h	reverse
b0788	821692-b0788-M-P0h	reverse
b3391	3518750-b3391-HS60min	reverse
b1394	1456699-b1394-HS60min	forward
b1394	1456301-b1394-M-P0h	forward
b1697	1777807-b1697 b1698-HS60min	forward
b0106	115204-b0106-HS60min	reverse
b0106	115712-b0106-M-P0h	reverse
b0718	750373-b0718-HS60min	reverse
b2835	2971917-b2835 b2836-M-P2h	reverse
b0500	527959-b0500 ECK120002880_Phantom-M-P4h	forward
b2941	3084549-b2937 b2938 b2939 b2941-HS15min	reverse
b2941	3084607-b2937 b2938 b2939 b2941-M-P0h	reverse
b1181	1228024-b1179 b1180 b1181-HS60min	forward
b3564	3727427-b3564 b3565-M-P2h	reverse
b2289	2404841-b2289-LB	reverse
b4029	4235591-b4029-LB	forward
b2123	2209379-b2123-M-P0h	forward
b2230	2334531-b2230-HS60min	reverse
b2230	2334611-b2230-M-P0h	reverse
b0935	995491-b0933 b0934 b0935-LB	reverse
b0935	994685-b0935-HS60min	reverse
b2353	2468853-b2353-M-P0h	forward
b4271	4494811-b4271-HS60min	forward
b2483	2602380-b2483-M-P0h	forward
b2483	2602139-b2483 b2484 b2485 b2486 b2487 b2488-M-P2h	forward
ybcD	565674-ybcD-HS60min	forward
b2522	2652985-b2522-HS60min	reverse
b1912	1990856-b1912-HS60min	reverse
b4402	4638543-b4402-LB	forward
b1925	2003305-b1925 b1926-HS60min	forward
b0654	685894-b0652 b0653 b0654-HS30min	reverse
b0654	685835-b0652 b0653 b0654-HS60min	reverse
b1115	1173971-b1115-M-P0h	reverse
b0324	340340-b0323 b0324-M-P2h	forward
b0234	252722-b0234-LB	forward
b0234	252782-b0234-HS60min	forward
ygaQ_3	2786234-ygaQ_3-M-P0h	forward
ygaQ_3	2785978-ygaQ_3-M-P2h	forward
ygaQ_3	2785699-ygaQ_3-M-P4h	forward
b2734	2857916-b2734-HS60min	forward
b2734	2857831-b2734-M-P0h	forward
yghX_1	3145196-yghX_1-HS60min	reverse
b1653	1727218-b1653-HS30min	forward
b0498	526846-b0498 b0499-M-P0h	forward
b2423	2539889-b2421 b2422 b2423 b2424 b2425-HS60min	reverse
b0335	352143-b0335-HS15min	forward
b0335	352808-b0335-HS60min	forward
b0335	352379-b0335-M-P0h	forward
b0335	352079-b0335-M-P2h	forward
b3181	3326738-b3181-HS60min	reverse
b1044	1104547-b1044 b1045 b1046-HS15min	forward
b4095	4314922-b4095-LB	reverse
b4095	4315355-b4092 b4093 b4094 b4095-HS15min	reverse
b4095	4314263-b4095-HS30min	reverse
b1113	1169449-b1113-HS60min	reverse
b3485	3624797-b3485-HS60min	reverse
b3485	3624746-b3485-M-P0h	reverse
b2362	2473654-b2362 b2363 b4545 b4501-HS30min	forward
b2362	2473377-b2362 b2363 b4545-M-P4h	forward
b2549	2680437-b2549-HS60min	reverse
b1301	1362496-b1301-LB	forward
b1301	1362265-b1301 b1302-HS60min	forward
b1590	1661734-b1590 b1591-HS60min	forward
b1293	1353478-b1290 b1291 b1292 b1293-HS60min	reverse
b3353	3481429-b3353 b3354 b3355-HS60min	forward
b2878	3014240-b2878 b2879 b2880-HS15min	forward
b1806	1888515-b1806-HS60min	reverse
b1806	1888583-b1804 sroD b1805 b1806 b1807 b1808-M-P0h	reverse
b3456	3593675-b3454 b3455 b3456 b3457 b3458-HS60min	reverse
b3134	3278815-b3134 b3135-M-P4h	forward
b4292	4515675-b4287 b4288 b4289 b4290 b4291 b4292-LB	reverse
b3566	3729239-b3566-M-P0h	forward
b1554	1637988-b1554-M-P0h	reverse
b3898	4088865-b3897 b3898-HS60min	reverse
b0940	998656-b0940 b0941-HS60min	forward
b3673	3852057-b3673-M-P4h	forward
b4032	4241254-b4032-HS60min	reverse
b4337	4566644-b4332 b4333 b4334 b4335 b4336 b4337-M-P2h	reverse
b4474	3500596-b4474 b3374-HS60min	forward
b2203	2296731-b2194 b2195 b2196 b2197 b2198 b2199 b2200 b2201 b2202 b2203-HS30min	reverse
b0479	503859-b0479-HS60min	reverse
b2899	3041147-b2899-HS60min	reverse
b3446	3582881-b3446-M-P0h	forward
b3446	3582636-b3446-M-P4h	forward
b2408	2523033-b2408-LB	forward
b2408	2523207-b2408-HS60min	forward
b2408	2523267-b2408-M-P0h	forward
b1864	1946177-b1863 b1864-HS60min	reverse
b3072	3217200-b3072-HS15min	reverse
b3237	3382624-b3237-LB	forward
b2078	2161076-b2078 b2079-HS60min	forward
b0739	775514-b0733 b0734 b4515 b0735 b0736 b0737 b0738 b0739 b0740 b0741 b0742-M-P4h	forward
b1439	1507949-b4532 b1438 b1439-M-P2h	forward
b2072	2150474-b2072-HS60min	reverse
b0975	1035015-b0975 b0976 b0977-HS60min	forward
b2257	2368998-b2257 b4544-HS60min	forward
b3266	3413277-b3266-LB	forward
b0821	858069-b0821-HS30min	reverse
b0821	858179-b0821-M-P2h	reverse
b1329	1391144-b1329-M-P4h	forward
b1122	1180915-b1122-HS15min	reverse
b3632	3806044-b3628 b3629 b3630 b3631 b3632-HS60min	reverse
b0513	540111-b0513-HS60min	forward
b0513	540177-b0513 b0514-M-P2h	forward
b2661	2789331-b2661 b2662-HS60min	forward
b4321	4549055-b4321-M-P0h	reverse
b4321	4549190-b4321-M-P2h	reverse
b1796	1877545-b1796-HS30min	reverse
b1993	2063870-b1987 b1988 b1990 b1991 b1992 b1993-LB	reverse
b1001	1063433-b1001-HS15min	forward
b1001	1063589-b1001-M-P0h	forward
b3599	3770150-b3599-M-P2h	forward
b3143	3286521-b3143-HS30min	forward
b3143	3286337-b3143-HS60min	forward
b3143	3286280-b3143-M-P4h	forward
b2051	2123959-b2051-M-P0h	reverse
b2051	2124176-b2050 b2051-M-P2h	reverse
b0613	645940-b0613-HS30min	reverse
b0613	646556-b0613-M-P4h	reverse
b4597	1489629-b4597-LB	reverse
b3765	3947876-b3765-HS60min	reverse
b1378	1438689-b1378-HS60min	reverse
b0292	309249-b0292-HS15min	reverse
b0292	309159-b0292-HS60min	reverse
b4373	4606205-b4372 b4373 b4374 b4375-M-P2h	forward
b3790	3972637-b3790 b3791 b3792 b4481 b3793 b3794-HS60min	forward
b0310	324592-b0309 b0310-LB	reverse
b3603	3775501-b3603 b3604-HS60min	forward
b3603	3775552-b3603 b3604 b3605-M-P0h	forward
b0551	573407-b0551-HS60min	forward
b2333	2448512-b2332 b2333-LB	reverse
b2333	2448410-b2332 b2333-HS60min	reverse
b4478	3870987-b4478-HS60min	reverse
b3042	3182964-b3042-HS60min	forward
b0560	580038-b0560-M-P4h	forward
b2373	2489792-b2373-LB	reverse
b2373	2489871-b2373-M-P0h	reverse
b1155	1207499-b1155-M-P0h	forward
b2992	3138973-b2990 b2991 b2992 b2993 b2994 b2995 b2996 b2997-HS60min	reverse
b3424	3559473-b3423 b3424-M-P2h	reverse
lafU	250066-lafU b0231 b0232 b0233 b0234-HS15min	forward
lafU	250369-lafU-HS30min	forward
b0013	11547-b0013-HS30min	reverse
b0013	11441-b0013-M-P0h	reverse
b3555	3717588-b3555-HS60min	forward
b2724	2847755-b2724-HS30min	reverse
b3826	4008222-b3825 b3826 b3827-M-P2h	forward
b3656	3832494-b3656-HS60min	reverse
b3188	3332902-b3188-HS60min	forward
b3578	3742957-b3578-HS15min	forward
b3578	3743208-b3578-M-P0h	forward
b3578	3742843-b3578-M-P2h	forward
b3578	3742903-b3578-M-P4h	forward
b0837	878015-b0837-HS30min	forward
b1076	1131918-b1076-HS60min	forward
b1361	1420755-b1361-HS15min	forward
b4380	4614969-b4380-HS60min	reverse
b2775	2898827-b2775 b2776-LB	forward
b2775	2899152-b2775-M-P0h	forward
b1072	1130181-b1072-HS60min	reverse
b3363	3490356-b3363-HS15min	reverse
b3659	3835745-b3659-LB	forward
b3659	3835242-b3659-M-P0h	forward
b3659	3834951-b3659 b3660-M-P4h	forward
b3144	3287201-b3144-M-P0h	forward
b3144	3287128-b3144 b3145-M-P2h	forward
b3144	3286938-b3144 b3145-M-P4h	forward
b1530	1617011-b1530 b1531 b1532-M-P2h	forward
b1530	1616957-b1530 b1531 b1532-M-P4h	forward
yedN_1	2009672-yedN_1-HS15min	reverse
yedN_1	2009619-yedN_1-M-P0h	reverse
b2451	2564695-b2451-M-P0h	reverse
b3433	3573065-b3427 b3428 b3429 b3430 b3431 b3432 b3433-LB	reverse
b3433	3572882-b3433-HS60min	reverse
b3587	3752197-b3587-HS60min	reverse
b2181	2276418-b2181-HS15min	reverse
b2181	2276487-b2181 b2182 b2183-LB	reverse
b2853	2991802-b2853-M-P0h	forward
b2703	2824469-b2703-HS60min	forward
b2001	2072788-b2001 b2002-HS60min	forward
b3474	3610255-b3474 b3475-HS60min	forward
b1543	1630173-b1543-HS15min	reverse
b1543	1629927-b1543-M-P0h	reverse
b1543	1630408-b1543-M-P2h	reverse
b2166	2256880-b2166-M-P0h	reverse
b3748	3931275-b3748-HS30min	forward
b3488	3629994-b3486 b3487 b3488-M-P0h	reverse
b0876	915523-b0876-HS15min	forward
b3513	3657230-b3513 b3514-LB	forward
b1409	1476289-b1409-LB	forward
b1409	1476862-b1409-M-P0h	forward
b4559	4351079-b4559-HS15min	forward
b4559	4350963-b4559-M-P0h	forward
b2334	2449177-b2334-HS60min	reverse
b2334	2449070-b2334-M-P0h	reverse
b4073	4288709-b4073-HS60min	forward
yeeL_1	2051303-yeeL_1-LB	reverse
yeeL_1	2051113-yeeL_1-HS60min	reverse
yeeL_1	2051251-yeeL_1-M-P0h	reverse
yeeL_1	2051482-yeeL_1-M-P2h	reverse
yeeL_1	2051563-yeeL_2 yeeL_1-M-P4h	reverse
b2444	2559291-b2444 b2445-LB	forward
b2444	2559530-b2444-M-P0h	forward
b1467	1536564-b1467-HS60min	reverse
b1467	1537008-b1465 b1466 b1467 b1468-M-P2h	reverse
b1855	1938144-b1855-HS60min	reverse
b2636	2768888-b2636 b2637-M-P4h	forward
b1884	1967311-b1881 b1882 b1883 b1884-HS30min	reverse
b1884	1967130-b1881 b1882 b1883 b1884-HS60min	reverse
b2906	3050244-b2906-HS60min	reverse
b2265	2378655-b2265-HS60min	reverse
b4204	4425442-b4204-LB	reverse
b2109	2188606-b2109-HS60min	reverse
b4610	2967407-b4610-M-P2h	reverse
b0833	872126-b0833-HS30min	forward
b3504	3649234-b3504-HS15min	forward
b3504	3649592-b3504-M-P4h	forward
b3922	4110820-b3921 b3922 b3923-M-P2h	forward
b0279	293416-b0279-HS15min	reverse
b0279	293697-b0278 b0279-M-P2h	reverse
b3720	3900030-b3718 b3719 b3720-M-P2h	reverse
b3750	3933316-b3750 b3751 b3752 b3753-HS30min	forward
b3750	3933527-b3750 b3751 b3752 b3753-HS60min	forward
b4334	4562615-b4334-HS30min	reverse
b1921	1999086-b1917 b1918 b1919 b1920 b1921-HS60min	reverse
b2311	2426677-b2311-M-P2h	reverse
b2209	2301940-b2209-HS30min	forward
b2209	2302059-b2209-HS60min	forward
b4511	613249-b4511 b0586-M-P0h	forward
b1260	1315313-b1260 b1261 b1262 b1263 b1264 b1265-HS30min	reverse
b3063	3206256-b3063-M-P0h	forward
b3063	3206024-b3063-M-P4h	forward
b0450	471875-b0450 b0451-LB	forward
b0164	184674-b0164-HS60min	reverse
b0164	185205-b0164 b0165 b0166 b0167 b0168-HS30min	reverse
b1081	1136611-b1081-HS60min	forward
b4301	4525524-b4301-HS60min	reverse
b1561	1642943-b1560 b1561-M-P0h	reverse
b1561	1642996-b1559 b1560 b1561-M-P2h	reverse
ycgH_1	1220099-ycgH_1 ycgH_2-HS60min	forward
b0276	290746-b0276-M-P0h	forward
b2831	2967518-b2831 b2832 b2833-HS15min	forward
b0881	921840-b0878 b0879 b0881 b0882-LB	forward
b0881	921580-b0878 b0879 b0881 b0882-M-P0h	forward
b0331	347875-b0331-HS15min	forward
b0331	348159-b0331-HS30min	forward
b0331	348274-b0331-M-P2h	forward
b0331	348040-b0331-M-P4h	forward
b4081	4299938-b4081-LB	reverse
b4081	4300789-b4081-HS15min	reverse
b4081	4299845-b4081-M-P0h	reverse
b4081	4301074-b4080 b4081-M-P2h	reverse
b0578	604706-b0578-HS60min	reverse
b2492	2612042-b2492-HS30min	forward
b2492	2612353-b2492-HS60min	forward
b3547	3708954-b3547-HS60min	reverse
b0261	275911-b0260 b0261-LB	forward
b1503	1586272-b1503-HS30min	reverse
b0587	618011-b0587-LB	forward
b0587	617801-b0587-HS15min	forward
b0587	617448-b0587-HS30min	forward
b0587	618283-b0587-HS60min	forward
b0587	618134-b0587-M-P0h	forward
b2273	2385819-b2273-M-P0h	reverse
b1821	1903684-b1821-M-P0h	forward
b0035	35358-b0035-HS15min	reverse
b0035	35175-b0035-HS60min	reverse
b0035	35253-b0035-M-P4h	reverse
b4429	1490108-b4429-HS60min	forward
b0252	267191-b0252-HS30min	reverse
b0252	266780-b0252-HS60min	reverse
b0252	267006-b0252-M-P2h	reverse
b2067	2141341-b2067-HS60min	forward
b2625	2757128-b2625-HS15min	forward
b2625	2757069-b2625-HS60min	forward
b2625	2757355-b2625-M-P0h	forward
b0531	558727-b0531-HS15min	forward
b0531	558542-b0531-HS30min	forward
b0531	558835-b0531-HS60min	forward
b0531	558473-b0531-M-P2h	forward
b0531	558646-b0531-M-P4h	forward
b0290	305981-b0289 b0290-HS60min	reverse
b4102	4320431-b4100 b4101 b4102-M-P0h	reverse
b1741	1821501-b1741-HS60min	forward
b0518	546292-b0518 ylbE_1-LB	forward
b0518	546421-b0518 ylbE_1 ylbE_2 b0520-HS15min	forward
b0518	546164-b0518 ylbE_1-M-P0h	forward
b1748	1830105-b1744 b1745 b1746 b1747 b1748-M-P2h	reverse
molR_2	2195738-molR_2-LB	forward
molR_2	2195336-molR_2-HS60min	forward
molR_2	2195519-molR_2-M-P0h	forward
b2338	2453069-b2337 b2338-HS15min	reverse
b2338	2452568-b2338-HS60min	reverse
b2338	2452766-b2337 b2338-M-P4h	reverse
b4518	1067461-b4518-HS60min	forward
b4518	1067298-ycdF b4518-M-P4h	forward
b3951	4142097-b3951 b3952-HS30min	forward
b2244	2354905-b2244 ypaA-HS15min	forward
b2244	2355098-b2244 ypaA-HS30min	forward
b2244	2355229-b2244 ypaA-HS60min	forward
b2244	2355325-b2244 ypaA-M-P0h	forward
b2223	2322842-b2223-LB	forward
b1496	1577433-b1494 b1495 b1496-LB	reverse
b1496	1576554-b1496-M-P2h	reverse
b1485	1557908-b1485-HS30min	reverse
b1485	1557792-b1485-HS60min	reverse
b1418	1488979-b1418-M-P2h	forward
b1038	1101370-b1038-HS60min	reverse
b2658	2786384-b2658-M-P2h	forward
b4215	4435708-b4215-HS15min	forward
b2994	3141093-b2990 b2991 b2992 b2993 b2994 b2995 b2996 b2997-HS15min	reverse
b0644	675656-b0644-LB	reverse
b0644	675593-b0644-M-P0h	reverse
b1348	1411956-b1347 b1348-HS15min	reverse
b1149	1203400-b1149 b1150-HS15min	forward
b4017	4219838-b4017-LB	reverse
b4017	4219648-b4017-HS15min	reverse
b4017	4220455-b4017-HS30min	reverse
b4017	4219769-b4017-HS60min	reverse
b4017	4219531-b4017-M-P0h	reverse
b4017	4220572-b4017-M-P2h	reverse
b4017	4220356-b4017-M-P4h	reverse
b1034	1098076-b1034 b1035 b1036-HS60min	forward
b0844	885474-b0843 b0844 b0845-LB	reverse
b2736	2859540-b2736 b2737-M-P0h	forward
b3703	3882084-b3703 b3704 b4557 b3705 b3706-M-P2h	forward
b2056	2128569-b2055 b2056-HS30min	reverse
b2056	2128728-b2056-M-P2h	reverse
b2056	2128810-b2056-M-P4h	reverse
b4171	4397288-b4171 b4172 b4173 b4174 b4175 b4176 b4177-HS60min	forward
b2054	2126389-b2054-HS60min	reverse
b2054	2126476-b2054-M-P0h	reverse
b2054	2126529-b2054-M-P2h	reverse
b3324	3454023-b3324-HS60min	forward
b3324	3453680-b3324 b3325-M-P2h	forward
b3324	3453589-b3324 b3325-M-P4h	forward
b4532	1507243-b4532 b1438 b1439 b1440 b1441 b1442 b1443 b1444-M-P4h	forward
b4268	4492946-b4268-HS60min	forward
b4268	4492686-b4268-M-P0h	forward
b4237	4458433-b4237-HS60min	reverse
b3427	3561950-b3427-HS60min	reverse
b0628	659473-b0628-M-P0h	reverse
b1136	1194180-b1136-M-P4h	forward
b4341	4569899-b4341-M-P0h	forward
b3739	3920741-b3731 b3732 b3733 b3734 b3735 b3736 b3737 b3738 b3739-M-P4h	reverse
b3328	3459363-b3328-LB	forward
b3328	3459104-b3328-HS30min	forward
b3328	3459212-b3328-HS60min	forward
b3050	3190275-b3050-HS60min	forward
b1514	1601468-b1514-HS60min	forward
b1514	1601254-b1514-M-P0h	forward
b1634	1710697-b1634 b1635-LB	forward
b3716	3895502-b3715 b3716 b3717-M-P2h	forward
b4188	4414330-b4188-HS30min	reverse
b4188	4414391-b4188-HS60min	reverse
b1879	1962785-b1879-HS60min	reverse
b1879	1963052-b1878 b1879-M-P4h	reverse
b4366	4602228-b4366-M-P2h	forward
b3452	3588970-b3449 b3450 b3451 b3452-HS30min	reverse
b3452	3588786-b3449 b3450 b3451 b3452-HS60min	reverse
b2759	2880442-b2759-M-P0h	reverse
b2378	2493676-b2378-HS60min	forward
b4462	2784788-b4462-HS15min	forward
b4462	2784976-b4462-M-P0h	forward
b3909	4100024-b3909-HS60min	forward
b4022	4228455-b4022-HS60min	forward
b1142	1200965-b1140 b1141 b1142 b1144-M-P2h	reverse
ydbA_1	1463850-ydbA_1-HS15min	forward
ydbA_1	1463489-ydbA_1-M-P0h	forward
b1573	1646871-b1573-HS60min	forward
b1573	1646819-b1571 b1572 b1573-M-P2h	forward
b1492	1568171-b1492-HS60min	reverse
b1492	1568627-b1492-M-P2h	reverse
b1775	1858278-b1770 b1771 b1772 b1773 b1774 b1775-M-P4h	reverse
b4674	1463266-b4674-M-P0h	reverse
b4389	4623916-b4389 b4390-HS60min	forward
b4230	4450866-b4230-HS30min	forward
b4230	4450928-b4230-HS60min	forward
b4230	4450602-b4230 b4231-M-P0h	forward
b0253	268200-b0253-M-P0h	reverse
b3617	3790686-b3616 b3617-HS60min	reverse
ECK120004120_Phantom	3148928-ECK120004120_Phantom-M-P4h	forward
b2970	3110670-b2970-M-P0h	reverse
b2970	3110979-b2970-M-P2h	reverse
b2970	3110898-yghE b2970-M-P4h	reverse
b3848	4030327-b3847 b3848 b3849 b3850-LB	forward
b4345	4575828-b4345-HS60min	reverse
b2461	2573488-b2457 b2458 b2459 b2460 b2461-LB	reverse
b2461	2573187-b2461-HS60min	reverse
b2546	2674786-b2546-M-P0h	reverse
b1973	2039700-b1973-HS60min	forward
b1973	2039268-b1970 b1971 b1972 b1973-M-P2h	forward
b1198	1248344-b1198-HS60min	reverse
b0481	506427-b0481-M-P2h	reverse
b1900	1983072-b4460 b1900-HS60min	reverse
b0939	997930-b0939 b0940 b0941 b0942 b0943 b0944-LB	forward
b0939	997764-b0939 b0940 b0941 b0942 b0943 b0944-HS30min	forward
C0465	1970840-C0465-M-P4h	forward
b3383	3510259-b3382 b3383-HS15min	reverse
b0516	544427-b0515 b0516-HS60min	reverse
b1442	1512035-b1442-HS60min	forward
b1942	2015987-b1942 b1943 b1944-HS30min	forward
b1268	1322759-b1266 b1267 b1268 b1269-HS60min	forward
b1558	1640015-b1558-HS60min	forward
b0798	832045-b0798-HS30min	reverse
b1139	1198093-b1139-HS30min	forward
b1139	1198230-b1139-HS60min	forward
b3867	4050017-b4457 b3866 b3867-M-P2h	forward
arpB_1	1801582-arpB_1-M-P0h	forward
arpB_1	1801141-arpB_1-M-P4h	forward
b2987	3134391-b2987-HS15min	reverse
b2987	3134212-b2987-HS30min	reverse
b2987	3134093-b2987-HS60min	reverse
b2987	3133830-b2987-M-P0h	reverse
b2987	3134475-b2987-M-P4h	reverse
b2972	3112138-b2972-M-P0h	reverse
b3262	3409661-b3262-HS60min	forward
b0555	576760-b0555 b0556 b4510-M-P2h	forward
b3665	3842067-b3665-M-P0h	forward
b0617	649896-b0617-HS15min	reverse
b0617	649988-b0614 b0615 b0616 b0617-M-P4h	reverse
b0895	942670-b0895 b0896-HS60min	forward
b3678	3856749-b3678-HS60min	reverse
b0847	889153-b4417 b0847-LB	reverse
b1250	1308186-b1250-HS60min	reverse
b4678	2085163-b2014 b4678-M-P2h	reverse
b1691	1771109-b1691-M-P0h	forward
b1691	1770573-b1691-M-P2h	forward
b1121	1179995-b1121-M-P0h	reverse
b2356	2470204-b2356-HS30min	reverse
b2356	2470149-b2356-M-P0h	reverse
b4524	1379900-b4524-HS30min	forward
b4086	4307318-b4086-HS60min	reverse
b4086	4307615-b4084 b4085 b4086 b4087 b4088 b4089-M-P4h	reverse
b4322	4549544-b4322 b4323 b4324-LB	forward
b4553	3723483-b4553-HS60min	reverse
b1788	1872120-b1788-LB	reverse
b4156	4382056-b4156-HS60min	forward
b2825	2961543-b2824 b2825-HS60min	reverse
b2825	2961710-b2819 b2820 b2821 b2822 b2823 b2824 b2825-M-P0h	reverse
b2825	2961616-b2824 b2825-M-P2h	reverse
b3567	3730417-b3567 b3568 b3569-M-P0h	forward
b2129	2215420-b2128 b2129-HS30min	reverse
b2129	2215127-b2129-HS60min	reverse
b1377	1434685-b1377-HS15min	reverse
b1377	1435067-b1377-HS30min	reverse
b1377	1434906-b1377-M-P4h	reverse
b2212	2307405-b2211 b2212 b2213-M-P4h	reverse
b1772	1854664-b1771 b1772-HS30min	reverse
b1772	1854739-b1771 b1772-M-P0h	reverse
b1368	1424698-b1368 b1369-M-P0h	forward
b0592	623374-b0592-HS60min	reverse
b3873	4059340-b3873-HS30min	forward
b3696	3873565-b3696-M-P0h	forward
b3696	3873786-b3696-M-P2h	forward
b0629	660303-b0629-M-P0h	reverse
b1167	1216026-b1167-LB	forward
b0557	578308-b0557-M-P4h	reverse
b1730	1810752-b1730-HS60min	reverse
b1730	1810559-b1730-M-P0h	reverse
b1730	1811265-b1730-M-P4h	reverse
b2222	2322155-b2222 b2223 b2224-M-P4h	forward
b2238	2347534-b2238-M-P4h	forward
b2556	2689148-b2553 b2554 b2555 b2556-LB	reverse
b0227	246914-b0227-HS30min	forward
b1577	1648228-b1577 b1578 b1579-HS60min	forward
b1577	1648403-b1577-M-P0h	forward
b2006	2076042-b2006-HS60min	forward
b2879	3017319-b2879 b2880-HS30min	forward
b2879	3017259-b2879-HS60min	forward
b2879	3017191-b2879-M-P4h	forward
b2632	2765831-b2632-HS60min	forward
b2632	2765667-b2632-M-P0h	forward
b1010	1071149-b1010-HS30min	reverse
b1767	1849045-b1767 b1768-HS60min	forward
b4533	1634758-b4533 b1549-M-P2h	forward
b2269	2381254-b2269-LB	forward
b2269	2380939-b2269-HS15min	forward
b2269	2380696-b2269-M-P4h	forward
b2933	3076884-b2925 b2926 b2927 b2928 b2929 b2930 b4465 b2933-LB	reverse
b2933	3076623-b2925 b2926 b2927 b2928 b2929 b2930 b4465 b2933-HS15min	reverse
b2933	3076533-b2933-M-P0h	reverse
b0865	903500-b0865-HS60min	reverse
b3896	4084991-b3896-LB	forward
b3896	4085802-b3896-HS60min	forward
b3896	4085348-b3896-M-P0h	forward
b2482	2599782-b2482-LB	forward
b2482	2600244-b2482-HS60min	forward
b1047	1108330-b1047-LB	reverse
b1047	1108268-b1047-HS15min	reverse
b1356	1418396-b1356-M-P2h	reverse
b0988	1049686-b0988-M-P2h	forward
b2986	3132287-b2986-HS30min	forward
b2986	3132401-b2986-M-P2h	forward
b4166	4391979-b4166-HS60min	reverse
b1949	2020315-b1949-HS30min	forward
b1949	2020743-b1949-HS60min	forward
b1949	2020632-b1949 b1950-M-P2h	forward
b3413	3543179-b3413 b3414-HS15min	forward
b1012	1072870-b1012-LB	reverse
b1012	1072680-b1012-HS60min	reverse
b0289	304590-b0288 b0289 b0290 b0291 b0292 b0293 b0294-M-P2h	reverse
b1836	1919857-b1836-HS60min	forward
b4110	4327255-b4109 b4110-M-P2h	forward
b3531	3688264-b3531-HS30min	reverse
b3531	3688086-b3531-HS60min	reverse
b3337	3464905-b3337-HS60min	reverse
b1222	1276907-b1221 b1222-LB	reverse
b1222	1276782-b1221 b1222-HS60min	reverse
C0614	2651508-C0614-M-P2h	reverse
b1488	1561146-b1485 b1486 b1487 b1488-LB	reverse
b1488	1561086-b1488-HS15min	reverse
b1488	1560693-b1488-HS60min	reverse
b2324	2439855-b2324-HS60min	forward
b3330	3460209-b3330-M-P2h	forward
b2070	2148732-b2070-LB	reverse
b1510	1595931-b1509 b1510-HS15min	reverse
b1510	1595805-b1509 b1510-M-P4h	reverse
b0813	849301-b0813-M-P4h	reverse
b2532	2661456-b2532-M-P2h	reverse
b4109	4325372-b4109 b4110-HS60min	forward
b0998	1060925-b0996 b0997 b0998-M-P2h	forward
b0763	794405-b0763-HS60min	forward
b1565	1644186-b1565-LB	forward
b3484	3622448-b3484-M-P2h	forward
b3484	3623199-b3484-M-P4h	forward
b2803	2935601-b2803 b2804-HS60min	forward
b2195	2290883-b2194 b2195-HS60min	reverse
b4384	4618908-b4384-HS60min	forward
b3325	3454035-b3325-HS30min	forward
b3325	3454439-b3325-HS60min	forward
b3591	3759249-b3590 b3591-HS30min	reverse
b1617	1693572-b1616 b1617-M-P0h	reverse
b3478	3614745-b3478-HS60min	forward
b2367	2479764-b2367-LB	reverse
b2367	2479621-b2367-HS60min	reverse
b1815	1896633-b1815-LB	forward
b1055	1116055-b1055-HS60min	forward
b3878	4067250-b3878-M-P2h	reverse
b3878	4067321-b3876 b3877 b3878-M-P4h	reverse
b4514	735633-b4514-M-P2h	forward
b4298	4522931-b4298-M-P0h	reverse
ychE_2	3364755-ychE_2 b3219-LB	forward
ychE_2	3364821-ychE_2 b3219 b3220-M-P0h	forward
b3947	4139766-b3945 b3946 b3947-HS60min	reverse
b0325	341966-b0325-M-P2h	forward
b4363	4599895-b4363-HS60min	reverse
b4313	4540145-b4313-HS60min	forward
b0983	1045019-b0981 b0982 b0983-M-P0h	reverse
b0527	555539-b0527-HS30min	reverse
b4312	4538971-b4312-HS30min	forward
b2920	3062804-b2920-HS30min	forward
b2920	3063028-b2920-HS60min	forward
b0282	296886-b0282-HS60min	reverse
b1904	1986170-b1904-M-P0h	forward
b3075	3219562-b3075-HS60min	forward
b3911	4103100-b3911 b3912-HS60min	reverse
b3883	4071927-b3883-HS30min	forward
b3902	4092064-b3902-HS60min	reverse
b3902	4092231-b3901 b3902-M-P0h	reverse
b1137	1196474-b1137-HS15min	reverse
b1137	1196773-b1137-HS60min	reverse
b1870	1950694-b1870 b1871-HS30min	forward
b3137	3281282-b3137-HS30min	forward
b3137	3281491-b3137-HS60min	forward
b3137	3281230-b3137-M-P2h	forward
b3137	3281168-b3137-M-P4h	forward
b0787	819900-b0787-LB	forward
b0787	820004-b0787-HS15min	forward
b0787	820252-b0787-HS30min	forward
b0787	820394-b0787-M-P0h	forward
b0423	440758-b0423-HS15min	forward
b0423	440611-b0423-HS30min	forward
b0423	440853-b0423-M-P2h	forward
b2258	2371000-b2258-HS60min	forward
b2345	2461316-b2345-M-P0h	forward
b2345	2461181-b2345-M-P4h	forward
b2050	2123765-b2049 b2050-HS15min	reverse
b2050	2123399-b2049 b2050-M-P0h	reverse
b4541	2202078-b4541-HS60min	forward
b4139	4366506-b4135 b4136 b4137 b4138 b4139-HS15min	reverse
b4139	4366365-b4138 b4139-HS60min	reverse
b1154	1206756-b1154 b1155-M-P2h	forward
b0468	490240-b0468-HS30min	forward
b4272	4496168-insCD-6 b4272 b4273-M-P2h	forward
b2386	2505507-b2386-HS60min	reverse
b2386	2505856-b2385 b2386-M-P0h	reverse
b2455	2569462-b2453 b2454 b2455-M-P4h	reverse
b3043	3183735-b3043-HS30min	forward
b3586	3751939-b3586-HS60min	reverse
b3586	3751788-b3586-M-P0h	reverse
b0873	912880-b0872 b0873-HS15min	reverse
b0873	912674-b0872 b0873-HS60min	reverse
b4485	4448967-b4485 b4230 b4231-HS15min	forward
b4485	4449062-b4485-HS30min	forward
b4485	4449613-b4485-HS60min	forward
b4424	1269653-b4424-LB	forward
b2374	2491201-b2374-HS30min	reverse
b2374	2491020-b2374-HS60min	reverse
b1555	1638396-b1554 b1555-HS60min	reverse
b2535	2663487-b2535-M-P2h	forward
b3033	3175317-b3030 b3031 b3032 b3033 b3034-M-P2h	reverse
b2719	2842117-b2717 b2718 b2719-HS15min	reverse
b1362	1421519-b1362 b4528-M-P2h	forward
efeU_2	1080645-efeU_2-HS60min	forward
efeU_2	1080908-efeU_2-M-P2h	forward
b0608	641203-b0608-HS15min	forward
b1146	1202282-b1146-M-P0h	forward
b0504	531317-b0502 b0503 b0504-HS60min	reverse
b2686	2810669-b2686-M-P0h	forward
b2727	2848860-b2727 b2728 b2729 b2730 b2731-M-P0h	forward
b4379	4613473-b4379-HS60min	reverse
b4671	312506-b4671-LB	reverse
b1874	1957039-b1874-HS60min	reverse
b2043	2113915-wbbL_1 b2032 b2033 b2034 b2035 b2036 b2037 b2038 b2039 b2040 b2041 b2042 b2043-HS15min	reverse
b1528	1615116-b1528-HS60min	forward
b2769	2893782-b2769-HS30min	reverse
b1112	1168332-b1112-LB	forward
yedS_3	2032938-yedS_3-M-P0h	forward
b2202	2296277-b2198 b2199 b2200 b2201 b2202-HS60min	reverse
b1857	1940571-b1856 b1857-M-P2h	reverse
b1960	2028892-b1960-M-P2h	reverse
b0323	339526-b0323 b0324-HS60min	forward
b2705	2825792-b2705-HS60min	forward
b3271	3420078-b3271-LB	forward
b2710	2830610-b2710 b2711 C0664-M-P0h	forward
b2254	2365111-b2254 b2255 b2256 b2257 b4544 b2258-LB	forward
b0694	721148-b0694 b0695 b0696-M-P2h	reverse
b0614	647040-b0614-HS30min	reverse
b4063	4275566-b4063-M-P0h	forward
yrhA	3581091-yrhA-HS15min	forward
b2428	2543688-b2428 b2429 b2430-M-P2h	forward
b1614	1687876-b1614-HS60min	forward
b0633	664381-b0632 b0633-HS60min	reverse
b3877	4065144-b3876 b3877-HS15min	reverse
b3877	4064973-b3877-HS60min	reverse
b2010	2080522-b2010-HS30min	reverse
b4030	4238614-b4030-LB	forward
b1007	1069385-b1007-LB	reverse
b1007	1069451-b1007-HS60min	reverse
b1007	1069504-b1007-M-P0h	reverse
b0717	748509-b0717-HS30min	reverse
b0717	748940-b0716 b0717-M-P2h	reverse
b2119	2202958-b2119-HS30min	forward
b2119	2203144-b2119 b2120 b2121-M-P0h	forward
b0651	683538-b0651-HS30min	reverse
b1560	1641859-b1559 b1560-LB	reverse
b3048	3188998-b3048-HS15min	forward
b3048	3189138-b3048-M-P0h	forward
b3048	3188699-b3048-M-P2h	forward
b2647	2780387-b2647-M-P0h	reverse
b4293	4516230-b4292 b4293-HS15min	reverse
b4293	4516082-b4292 b4293-HS60min	reverse
b1395	1457233-b1395-HS60min	forward
b1654	1732283-b1654-HS15min	reverse
yhiK	3631112-yhiK-HS15min	reverse
yhiK	3631195-yhiK-HS30min	reverse
yhiK	3630910-yhiK-HS60min	reverse
yhiK	3630973-yhiK-M-P2h	reverse
b2098	2176862-b2098 b2099 b2100-M-P4h	forward
b2073	2150981-b2072 b2073-M-P0h	reverse
b1019	1082760-b1019-HS60min	forward
b1210	1262826-b1210 b1211 b1212 b1213 b1214 b1215-LB	forward
b4031	4239594-b4031-M-P0h	reverse
b0366	385603-b0366-LB	forward
b1022	1086965-b1021 b1022-HS15min	reverse
b1022	1086776-b1022-M-P0h	reverse
b2956	3097474-b2956-M-P0h	reverse
b1404	1468524-b1404-M-P0h	forward
b4622	4302274-b4622-HS30min	reverse
b1460	1530951-b1460-HS60min	forward
b1336	1399184-b1335 b1336-HS60min	reverse
b2640	2771259-b2638 b2639 b2640 b2641-M-P2h	reverse
b4114	4333032-b4112 b4113 b4114-LB	reverse
b4114	4333565-b4112 b4113 b4114-HS30min	reverse
b4114	4333428-b4112 b4113 b4114-HS60min	reverse
b2761	2885004-b2761-HS60min	reverse
b1896	1979639-b1896 b1897-M-P2h	reverse
b1065	1124506-b1063 b1064 b1065-HS30min	reverse
b4184	4410037-b4184 b4185 b4186-LB	forward
b4184	4410213-b4184-M-P4h	forward
b3120	3266167-b3120-LB	forward
b3120	3265944-b3120-M-P4h	forward
b3575	3741364-b3575-HS60min	forward
b3575	3740963-b3575-M-P0h	forward
b0646	676672-b0646-HS15min	forward
b0646	676983-b0646-M-P0h	forward
b1495	1575082-b1495-M-P0h	reverse
b0301	317395-b0301-HS60min	reverse
b1227	1284989-b1224 b1225 b1226 b1227-M-P2h	forward
b4506	311704-b4506-HS60min	reverse
b1346	1411376-b1346-HS15min	reverse
b1346	1411461-b1346-HS30min	reverse
b1445	1515547-b1445-HS30min	forward
b1883	1966441-b1881 b1882 b1883-M-P2h	reverse
lfhA	249576-lfhA-HS60min	reverse
lfhA	249996-lfhA-M-P4h	reverse
b1441	1511088-b1441-M-P0h	forward
b1527	1614026-b1527-HS30min	forward
b1527	1614482-b1527-HS60min	forward
b1527	1613974-b1527-M-P0h	forward
b1527	1613760-b1527-M-P2h	forward
b3812	3995231-b3812 b3813-HS60min	forward
b4586	238606-b4586-M-P2h	reverse
b1382	1443642-b1381 b1382 b1383-M-P2h	forward
b4123	4346932-b4122 b4123-LB	reverse
b4123	4346690-b4123-HS15min	reverse
b4123	4346536-b4123-HS60min	reverse
b4123	4346870-b4122 b4123-M-P2h	reverse
b1471	1543355-b1471-HS15min	reverse
b1471	1543436-b1471-M-P4h	reverse
b2971	3111133-b2971-M-P0h	reverse
b1797	1877980-b1796 b1797-LB	reverse
b1548	1634410-b1547 b1548-M-P4h	reverse
b0108	117428-b0108-M-P4h	reverse
b1941	2014731-b1941-HS30min	forward
b1941	2014602-b1941-HS60min	forward
b4267	4492267-b4266 b4267-HS15min	reverse
b2462	2573749-b2462-M-P0h	reverse
b3380	3507177-b3380-HS60min	reverse
b3380	3507552-b3376 b3377 b3378 b3379 b3380-M-P0h	reverse
b3380	3507762-b3376 b3377 b3378 b3379 b3380-M-P2h	reverse
arpB_2	1802377-arpB_2-HS15min	forward
arpB_2	1802006-arpB_2-HS30min	forward
arpB_2	1801951-arpB_2-HS60min	forward
arpB_2	1802489-arpB_2-M-P0h	forward
arpB_2	1801747-arpB_2-M-P4h	forward
b2725	2848148-b2725-HS60min	reverse
b2722	2845241-b2717 b2718 b2719 b2720 b2721 b2722-M-P2h	reverse
b2789	2919994-b2789-HS60min	reverse
b2789	2920085-b2787 b2788 b2789-M-P0h	reverse
b4374	4606664-b4372 b4373 b4374 b4375-M-P2h	forward
b2940	3084290-b2940-LB	forward
b2940	3084360-b2940-HS15min	forward
b4289	4511233-b4289-HS60min	reverse
b0012	10975-b0012-HS60min	forward
b3176	3322293-b3176 b3177 b3178 b3179-HS60min	reverse
b3145	3289482-b3145-HS60min	forward
b3145	3289384-b3145-M-P0h	forward
b1037	1100825-b1037-HS30min	reverse
b3268	3417375-b3268-HS15min	forward
b3268	3417460-b3268-HS60min	forward
b3268	3417049-b3268-M-P4h	forward
b0549	572367-b0549-M-P0h	forward
b0329	345708-b0329-LB	forward
b4330	4558558-b4327 b4328 b4329 b4330-LB	reverse
b1945	2018136-b1945 b1946-HS30min	forward
b1945	2018319-b1945-HS60min	forward
b1945	2018203-b1945 b1946-M-P2h	forward
b0972	1031483-b0972 b0973-HS60min	forward
b0972	1031208-b0972 b0973 b0974 b0975 b0976 b0977 b0978 b0979 b4592 b0980-M-P4h	forward
b4105	4322178-b4105-LB	reverse
b1270	1326468-b1270 b1271-HS30min	reverse
b3511	3654979-b3511-M-P4h	forward
b2984	3130827-b2984-HS60min	reverse
b2984	3131090-b2984-M-P0h	reverse
b1886	1970352-b1886-HS60min	reverse
b1499	1581464-b1499-M-P0h	reverse
b1659	1737731-b1659-HS30min	reverse
b0693	719210-b0692 b0693-M-P2h	reverse
b0797	830161-b0797-LB	forward
b2634	2767967-b2634-HS60min	forward
b1513	1599669-b1513-M-P0h	forward
b1513	1599618-b1513 b1514 b1515 b1516 b1517 b1518-M-P2h	forward
b4080	4298614-b4080-HS15min	reverse
b4080	4297826-b4080-HS60min	reverse
b2755	2877676-b2754 b2755-HS60min	reverse
b4358	4594414-b4358-M-P0h	forward
b4290	4512287-b4290-HS60min	reverse
b0365	384871-b0365-LB	forward
b0251	265714-b0250 b0251-HS60min	reverse
b0251	265978-b0250 b0251 ykfL-M-P2h	reverse
b0343	362012-b0343-M-P0h	reverse
b0343	362376-b0342 b0343-M-P2h	reverse
b4356	4592589-b4356-HS15min	reverse
b4356	4592472-b4356-HS60min	reverse
b4356	4592418-b4356-M-P0h	reverse
b3501	3646616-b3501 b3502-HS60min	forward
b3432	3571644-b3428 b3429 b3430 b3431 b3432-HS60min	reverse
b3371	3499355-b3371-HS60min	forward
b2145	2231633-b2145-M-P0h	forward
b2739	2862396-b2739-HS60min	forward
b3480	3615824-b3480 b3481-HS60min	forward
b2393	2510973-b2393-M-P2h	forward
b2939	3084073-b2937 b2938 b2939-LB	reverse
b2599	2735823-b2599-HS60min	forward
b4061	4274435-b4061-HS60min	forward
b3080	3226558-b3080-HS30min	forward
b3080	3227208-b3080-M-P0h	forward
b3623	3796908-b3623-HS60min	reverse
b3623	3796976-b3623-M-P0h	reverse
b3241	3387213-b3241-LB	reverse
b3241	3387074-b3241-M-P0h	reverse
b4232	4453775-b4232-HS60min	reverse
b3769	3950240-b3769 b3770 b3771 b3772-LB	forward
b0533	562251-b0533-LB	forward
b0533	561710-b0533-M-P4h	forward
b0764	795160-b0764 b0765-HS60min	forward
b3281	3428853-b3280 b3281-HS60min	reverse
b2371	2486841-b2371-LB	reverse
b2371	2486906-b2371-HS15min	reverse
b2371	2486580-b2371-M-P0h	reverse
b2371	2487208-b2371-M-P4h	reverse
b0950	1011181-b0950 b0951 b0952-HS60min	forward
b1475	1548478-b1475 b1476-HS60min	forward
b0730	765011-b0730-HS60min	reverse
ykgQ	316565-ykgQ-HS15min	forward
b1043	1104212-b1043 b1044 b1045 b1046-LB	forward
b1709	1791539-b1709-HS60min	reverse
b1575	1647747-b1575-HS60min	forward
b3338	3467804-b3338-M-P0h	reverse
b0877	918345-b0877-HS15min	reverse
b3205	3345128-b3196 b3197 b3198 b3199 b3200 b3201 b3202 b3203 b3204 b3205 b3206-M-P2h	forward
b1041	1103207-b1041 b1042-HS15min	forward
b1041	1103466-b1041-M-P0h	forward
b1041	1103150-b1041 b1042-M-P4h	forward
b4223	4446136-b4223-HS15min	reverse
b4223	4446287-b4223-M-P4h	reverse
rhsE	1527513-rhsE-M-P0h	forward
rhsE	1525762-rhsE-M-P2h	forward
b0610	643174-b0610-HS60min	reverse
b3331	3460714-b3331-HS15min	forward
b0278	293101-b0278-M-P0h	reverse
b1165	1215401-b1165-M-P0h	forward
b0038	39055-b0038-HS60min	reverse
b1371	1426881-b1371-M-P2h	forward
b0389	406177-b0389-HS60min	forward
b2104	2183318-b2103 b2104-M-P0h	reverse
b2004	2075319-b2004-M-P0h	forward
b1015	1078307-b1015-M-P4h	forward
b1490	1565278-b1489 b1490-M-P4h	reverse
b1029	1095878-b1029-M-P0h	forward
b0700	729948-b0700 ECK120004454_Phantom-HS60min	forward
ybfO	733365-ybfO b0704-HS30min	forward
ybfO	733616-ybfO-HS60min	forward
ybfO	734453-ybfO-M-P0h	forward
b1254	1310888-b1253 b1254-HS60min	reverse
b0218	239052-b4586 b0218-M-P4h	reverse
b1559	1641233-b1559-M-P0h	reverse
b4149	4375619-b4149-HS60min	reverse
b0556	577341-b0556 b4510-HS30min	forward
b2118	2198405-b2118-M-P0h	forward
b2118	2198295-b2118 b4541-M-P2h	forward
b1387	1451175-b1387-HS30min	reverse
b3477	3613285-b3477 b3478 b3479 b3480 b3481-HS15min	forward
b3477	3613374-b3477 b3478 b3479 b3480 b3481-HS30min	forward
b3477	3613510-b3477-HS60min	forward
b0594	625365-b0594-HS60min	forward
b1976	2041680-b1976-HS60min	forward
b3795	3978897-b3795-HS60min	forward
b0720	753995-b0720-HS15min	reverse
b0720	753694-b0720-HS60min	reverse
b3749	3932017-b3749-HS30min	forward
b3749	3931795-b3749-HS60min	forward
b2778	2904060-b2778-HS60min	forward
b2778	2903803-b2778-M-P4h	forward
b3892	4079964-b3891 b3892 b3893 b3894-M-P2h	reverse
b0530	557333-b0530-LB	forward
b0530	557754-b0530-M-P0h	forward
b2976	3121828-b2975 b2976 b2977 b4467 b4468 b2979-M-P2h	reverse
b2650	2782993-b2650-LB	reverse
b2650	2783060-b2650-HS30min	reverse
b2650	2782657-b2650-M-P0h	reverse
b2650	2783111-b2650-M-P4h	reverse
b3952	4144219-b3949 b3950 b3951 b3952 b3953-M-P2h	forward
ECK120002902_Phantom	565452-ECK120002902_Phantom ybcD-LB	forward
ECK120002902_Phantom	565574-ECK120002902_Phantom-M-P0h	forward
ECK120002902_Phantom	565207-ECK120002902_Phantom-M-P4h	forward
b3141	3284377-b3141-M-P0h	forward
b4381	4615238-b4381 b4382 b4383 b4384-HS15min	forward
b1486	1558631-b1486-HS60min	reverse
b1486	1558747-b1485 b1486-M-P0h	reverse
b1486	1558800-b1484 b1485 b1486-M-P2h	reverse
b1486	1558929-b1483 b1484 b1485 b1486-M-P4h	reverse
b0477	499207-b0477-M-P4h	forward
b1687	1766748-b1686 b1687-HS60min	reverse
b2852	2990148-b2852-HS15min	forward
b3393	3519382-b3393-LB	reverse
b3393	3519441-b3391 b3392 b3393-M-P0h	reverse
b1079	1134937-b1079 b1080 b1081 b1082 b1083-HS30min	forward
b1597	1669579-b1597-HS60min	forward
b1597	1669283-b1597-M-P2h	forward
b0509	535971-b0509-M-P4h	forward
b2407	2522778-b2407-M-P0h	reverse
b0517	545139-b0515 b0516 b0517-HS15min	reverse
b3116	3263053-b3115 b3116-HS60min	reverse
b1406	1472415-b1406-HS60min	forward
b0618	650735-b0617 b0618-M-P0h	reverse
b4132	4357811-b4132-HS15min	reverse
b4132	4357272-b4132-HS60min	reverse
b3523	3672925-b3523-LB	forward
b2503	2626896-b2503-HS15min	reverse
b2503	2625816-b2503-HS60min	reverse
b3786	3968109-b3784 b3785 b3786 b3787 b3788 b3789-HS60min	forward
b3588	3754363-b3588-HS60min	reverse
b1773	1855582-b1773-M-P0h	reverse
b3713	3892685-b3713-HS60min	forward
b1075	1131239-b1075 b1076-HS30min	forward
b3593	3764073-b3593-M-P0h	forward
b4465	3075445-b4465-HS60min	reverse
b4465	3074866-b4465-M-P0h	reverse
b4365	4601421-b4365-HS15min	forward
b4365	4601473-b4365 b4366-M-P4h	forward
b0502	529236-b0502-HS30min	reverse
b0502	529348-b0502 b0503-M-P2h	reverse
b0834	874717-b0834-HS60min	forward
b0834	875042-b0834-M-P0h	forward
b1396	1458782-b1396-HS60min	forward
b2365	2476184-b2365-HS60min	forward
b0679	702980-b0679-HS15min	forward
b4436	2151190-b4436-HS30min	forward
b1678	1756812-b1678-HS30min	reverse
b1678	1756583-b1678-HS60min	reverse
b0990	1050600-b0990 b0991 b4517-HS30min	forward
b0990	1050783-b0990-HS60min	forward
b2674	2799007-b2674 b2675 b2676-LB	forward
b2674	2799083-b2674-M-P4h	forward
b4591	812396-b4591-LB	reverse
b4591	812452-b4591-HS30min	reverse
b2771	2895829-b2769 b2770 b2771-HS15min	reverse
b2771	2895448-b2769 b2770 b2771-M-P0h	reverse
b2771	2895692-b2769 b2770 b2771-M-P4h	reverse
b0698	727965-b0698-HS15min	reverse
b0698	727763-b0698-HS60min	reverse
b0933	993300-b0933-HS60min	reverse
b4449	3309314-b4449-M-P4h	forward
b3651	3822606-b3651 b3652-HS60min	forward
b4476	3574978-b4476-HS15min	reverse
b4476	3575056-b4476-HS60min	reverse
b0889	931603-b0889 b0890 b0891 b0892 b0893-M-P2h	forward
b0656	688436-b0656-M-P4h	reverse
b3224	3370632-b3224-HS15min	reverse
b3224	3370454-b3224-HS60min	reverse
b2520	2650154-b2519 b2520-HS60min	reverse
b1632	1708911-b1632-HS60min	forward
b1632	1708853-b1632 b1633-M-P2h	forward
b3562	3725308-b3562-LB	reverse
b3514	3658418-b3514-M-P0h	forward
b1349	1412700-b1349-LB	reverse
b2312	2428296-b2312 b2313-M-P2h	reverse
b3874	4060596-b3874-M-P0h	forward
b3874	4060724-b3874-M-P4h	forward
b2221	2321629-b2221-HS30min	forward
b2221	2321828-b2221-HS60min	forward
b2959	3100346-b2956 b2957 b2958 b2959 b2960-M-P2h	reverse
b0135	150691-b0135-HS60min	reverse
b0135	150773-b0135-M-P2h	reverse
b2538	2667284-b2538-HS60min	forward
b2148	2235582-b2148-M-P0h	reverse
b0585	612123-b0585-HS15min	forward
b0585	612176-b0585-M-P0h	forward
b3879	4068207-b3879-M-P0h	reverse
b2856	2992985-b2856-HS30min	reverse
b2443	2558249-b2443-M-P0h	forward
b3530	3686926-b3530-HS60min	reverse
b2876	3013165-b2875 b2876-LB	reverse
b2150	2238587-b2148 b2149 b2150 b2151-LB	reverse
b2255	2366134-b2255 b2256 b2257 b4544 b2258-HS30min	forward
b2255	2366641-b2255 b2256-HS60min	forward
C0067	238437-C0067-HS15min	forward
b2663	2792204-b2663 b2664-HS15min	forward
b1003	1066330-b1003 b1004-HS60min	reverse
b2076	2156924-b2076-HS60min	forward
b1579	1649662-b1579-HS30min	forward
b4118	4339610-b4118-HS15min	reverse
b0978	1037049-b0978 b0979 b4592 b0980-LB	forward
b0978	1036975-b0978-HS30min	forward
b4398	4634022-b4398 b4399-HS60min	forward
b3326	3456357-b3326 b3327-LB	forward
b3326	3456753-b3326-HS15min	forward
b3326	3457169-b3326-HS60min	forward
b1061	1120655-b1061-HS60min	reverse
b1061	1120732-b1061-M-P2h	reverse
b1862	1944505-b1862-LB	forward
yghE	3109925-yghE-HS15min	reverse
yghE	3109516-yghE-M-P0h	reverse
b3070	3214411-b3070-HS60min	reverse
b3539	3698632-b3539-M-P0h	forward
b0615	648798-b0615-HS30min	reverse
b0615	648079-b0615-HS60min	reverse
b4336	4565309-b4332 b4333 b4334 b4335 b4336 b4337-M-P2h	reverse
b0100	111758-b0100 b0101 b0102 b0103-HS30min	reverse
b3214	3359251-b3214-HS60min	forward
b0353	374556-b0353-HS60min	forward
b3052	3194814-b3052-HS60min	reverse
b2646	2775634-b2646-HS60min	forward
b4097	4316251-b4097-LB	reverse
b4483	4021563-b4483-HS60min	forward
b1611	1684499-b1611-HS60min	reverse
b2011	2080608-b2011-M-P2h	forward
b0891	936560-b0891 b0892 b0893-HS60min	forward
b0792	824536-b0792-HS60min	reverse
b1948	2019902-b1948 b1949 b1950-M-P4h	forward
b1286	1346983-b1286-HS60min	reverse
b0544	568377-b0544-HS60min	forward
b0544	568256-b0544-M-P0h	forward
b0544	568199-b0544-M-P2h	forward
b1615	1690307-b1615-M-P0h	reverse
b0067	74484-b0066 b0067-M-P4h	reverse
b0363	382660-b0362 b0363-LB	reverse
yjgX_3	4497918-yjgX_3-HS15min	reverse
yjgX_3	4498013-yjgX_3-HS30min	reverse
b0255	269424-b0255 b0256 b0257-HS30min	forward
b1018	1081751-b1018-HS60min	forward
b1556	1638546-b1554 b1555 b1556-LB	reverse
b4555	3838194-b4555-LB	forward
b4555	3838084-b4555-HS15min	forward
b2726	2848808-b2726 b2727 b2728 b2729-HS60min	forward
b1793	1875529-b1793-HS60min	reverse
b0294	310275-b0294-M-P0h	reverse
b0823	861688-b0823-HS60min	reverse
b0037	37819-b0037-HS60min	reverse
b1376	1433729-b1376-HS60min	reverse
b3832	4015322-b3832 b3833 b3834 b3835 b3836 b3838 b3839 b4483-HS30min	forward
b3832	4015485-b3832 b3833 b3834 b3835 b3836 b3838 b3839-HS60min	forward
b0591	621652-b0591-LB	forward
b0591	621712-b0591-HS60min	forward
b0591	621778-b0591-M-P0h	forward
b0591	621445-b0591-M-P4h	forward
b1213	1266174-b1213 b1214 b1215-HS60min	forward
b4590	719767-b4590-LB	forward
b4590	719992-b4590-HS30min	forward
b4615	3767187-b4615-LB	forward
b4615	3767489-b4615-M-P0h	forward
b2849	2988386-b2849-HS30min	reverse
b3269	3418915-b3269-LB	forward
b3269	3418613-b3269 b3270 b3271-HS15min	forward
b2975	3119569-b2975 b2976 b2977 b4467 b4468 b2979-M-P2h	reverse
b4606	2589068-b4606-HS15min	reverse
b2281	2394465-b2276 b2277 b2278 b2279 b2280 b2281-HS60min	reverse
b4169	4394137-b4169 b4170-HS60min	forward
b1147	1202547-b1147 b1148 b1149-M-P0h	forward
b4157	4383387-b4157-HS30min	forward
b4157	4383505-b4157 b4158-M-P0h	forward
b4378	4611582-b4378-HS30min	forward
b2439	2554425-b2437 b2438 b2439-HS60min	reverse
b3079	3226428-b3079-HS60min	forward
b3079	3226123-b3079-M-P0h	forward
b3079	3226325-b3079 b3080-M-P4h	forward
b1633	1709634-b1633-HS60min	forward
prfH	254017-prfH-HS60min	forward
tp2	122845-tp2-HS15min	reverse
tp2	122929-tp2-HS30min	reverse
b3173	3318733-b3173-HS60min	reverse
b0511	537335-b0511-M-P0h	forward
b4265	4490235-b4265-HS60min	reverse
b1688	1767096-b1688-HS60min	forward
b2934	3077061-b2934-HS60min	reverse
b2934	3077206-b2925 b2926 b2927 b2928 b2929 b2930 b4465 b2933 b2934-M-P2h	reverse
b0063	69975-b0062 b0063-M-P0h	reverse
b3776	3958462-b3775 b3776 yifN-M-P2h	reverse
b3861	4042201-b3861-LB	forward
b3861	4042825-b3861-HS60min	forward
b3861	4042542-b3861-M-P2h	forward
b1386	1448764-b1386-LB	reverse
b1386	1449259-b1386-HS30min	reverse
b1386	1449191-b1386-HS60min	reverse
b0305	319504-b0305-M-P4h	forward
b1923	2001648-b1923-HS60min	reverse
b2062	2134584-b2062-HS15min	reverse
b4038	4250170-b4038-LB	forward
b4038	4249452-b4038-HS60min	forward
b4038	4250258-b4038-M-P2h	forward
b1465	1534634-b1465-M-P0h	reverse
b1319	1380255-b1319-HS60min	forward
b1319	1379931-b1319-M-P0h	forward
b1319	1380190-b1319-M-P4h	forward
b4455	3718485-b4455-LB	reverse
b2192	2288151-b2192-HS30min	reverse
b2071	2149303-b2071-M-P0h	forward
b2683	2808283-b2682 b2683 b2684 b2685-M-P0h	forward
b0811	847368-b0809 b0810 b0811-LB	reverse
b1887	1971333-b1887-HS60min	reverse
b3360	3488820-b3360-HS30min	reverse
b1873	1955696-b1872 b1873-HS60min	reverse
b1357	1418478-b1357 b1358-LB	forward
b2263	2375307-b2260 b2261 b2262 b2263-HS60min	reverse
b3270	3419565-b3270 b3271-M-P2h	forward
b3270	3419466-b3270 b3271-M-P4h	forward
insB-7_2	4517062-insB-7_2-HS60min	forward
b0984	1047097-b0984-M-P0h	reverse
b2851	2989384-b2851-M-P2h	forward
b0768	799529-b0768-M-P0h	reverse
b0580	605362-b0578 b0579 b0580-HS30min	reverse
b0580	605264-b0580-HS60min	reverse
b0558	578533-b0558-HS15min	reverse
b0558	578864-b0558-HS30min	reverse
b0558	578470-b0558-HS60min	reverse
b0558	579040-b0558-M-P4h	reverse
b0322	339238-b0322-HS15min	forward
b0322	339294-b0322-M-P0h	forward
b2270	2383620-b2270-M-P0h	reverse
b2270	2383801-b2270-M-P4h	reverse
b1566	1644467-b1566-HS30min	forward
b1566	1644268-b1565 b1566-M-P2h	forward
b1502	1585583-b1502-LB	reverse
b1502	1585450-b1502-M-P2h	reverse
b2872	3006831-b2872-HS60min	forward
b2131	2217519-b2131-HS60min	reverse
b0452	474505-b0452-M-P2h	reverse
b2339	2453371-b2339-LB	reverse
b3322	3451929-b4550 b3292 b3293 b3294 b3295 b3296 b3297 b3298 b3299 b3300 b3301 b3302 b3303 b3304 b3305 b3306 b3307 b3308 b3309 b3310 b3311 b3312 b3313 b3314 b3315 b3316 b3317 b3318 b3319 b3320 b3321 b3322-LB	reverse
b3322	3451824-b3294 b3295 b3296 b3297 b3298 b3299 b3300 b3301 b3302 b3303 b3304 b3305 b3306 b3307 b3308 b3309 b3310 b3311 b3312 b3313 b3314 b3315 b3316 b3317 b3318 b3319 b3320 b3321 b3322-M-P0h	reverse
b1339	1402819-b1339-HS30min	forward
b1339	1403009-b1339-HS60min	forward
b3378	3505723-b3378-HS60min	reverse
b4698	1620942-b4698-HS60min	reverse
b0652	684556-b0652 b0653 b0654 sroC b0655-M-P2h	reverse
b1961	2030362-b1960 b1961 b1962 b1963-LB	reverse
b1166	1215752-b1166-M-P0h	forward
b2369	2481730-b2369 b2370-HS60min	forward
b4318	4545770-b4318 b4319 b4320-M-P0h	forward
b1392	1454448-b1392 b1393 b1394-HS30min	forward
b1310	1370325-b1310 b1311-HS60min	forward
b1310	1371207-b1310-M-P0h	forward
b4513	728070-b0698 b4513-LB	reverse
b4066	4280511-b4066-LB	reverse
b4066	4280580-b4066-HS15min	reverse
b4066	4280292-b4066-M-P0h	reverse
b4066	4280865-b4066-M-P2h	reverse
b4066	4280929-b4066-M-P4h	reverse
b3597	3769263-b3597-M-P0h	reverse
b2327	2443554-b2325 b2326 b2327-M-P2h	reverse
b1258	1313510-b1258-HS60min	reverse
b4473	3431474-b3282 b3283 b3284 b4473-HS60min	reverse
b4299	4523587-b4299-M-P0h	reverse
b0697	726154-b0697-HS60min	reverse
b2099	2178291-b2099-HS60min	forward
b2808	2940530-b2806 b2807 b2808-HS60min	reverse
b2808	2940699-b2806 b2807 b2808-M-P4h	reverse
b2985	3131773-b2985-HS60min	reverse
b2375	2492522-b2375-M-P2h	reverse
b1085	1143772-b1085-HS30min	forward
b3136	3280258-b3136-M-P0h	forward
b3136	3280066-b3136-M-P4h	forward
b1690	1769932-b1690-M-P0h	forward
b0246	263248-b0246-M-P4h	reverse
b4311	4537617-b4310 b4311-LB	reverse
b4311	4537168-b4311-M-P0h	reverse
b1785	1868461-b1785-M-P2h	forward
b1785	1868536-b1785-M-P4h	forward
b4085	4306396-b4084 b4085-HS60min	reverse
b4085	4306200-b4085-M-P0h	reverse
b2617	2751509-b2616 b2617-M-P0h	forward
b3912	4103707-b3911 b3912-LB	reverse
b3912	4103983-b3911 b3912-M-P4h	reverse
b4027	4234450-b4027 b4028-HS15min	forward
b4027	4234205-b4027-M-P4h	forward
b1694	1774020-b1694 b1695-LB	forward
b4618	3851518-tisA b4618-HS60min	forward
b2355	2469902-b2354 b2355-HS15min	reverse
b2355	2470111-b2354 b2355-M-P2h	reverse
b0521	549666-b0521-HS15min	forward
b3217	3363276-b3217-LB	forward
b2626	2758604-b2626-HS15min	forward
b2626	2758990-b2626-HS30min	forward
b3577	3742424-b3577-LB	forward
b3577	3742647-b3577-HS15min	forward
b3577	3742588-b3577-M-P2h	forward
b2420	2535852-b2420-HS60min	forward
b0606	638951-b0606-HS30min	forward
b1957	2026416-b1957-HS60min	reverse
b0708	738866-b0708-HS60min	forward
b3367	3495128-b3367 b3368-HS30min	forward
b3367	3495056-b3367 b3368-HS60min	forward
b1619	1696073-b1619-M-P0h	reverse
b4291	4514589-b4291-HS60min	reverse
b4291	4514531-b4289 b4290 b4291-M-P2h	reverse
b1264	1321004-b1264-LB	reverse
b0418	435644-b0413 b0414 b0415 b0416 b0417 b0418-HS30min	forward
b0418	435804-b0413 b0414 b0415 b0416 b0417 b0418-M-P0h	forward
b3423	3558642-b3423-HS60min	reverse
b1784	1866945-b1784-HS60min	forward
b1931	2007892-b1931-HS60min	forward
b2111	2190088-b2111-HS60min	reverse
b0989	1050420-b0989-M-P0h	reverse
b3491	3633100-b3491-M-P0h	forward
b2542	2670293-b2542-HS60min	forward
b4273	4497473-b4273-LB	forward
b1345	1411177-b1344 b1345-HS15min	reverse
b1955	2023435-b1955-M-P2h	forward
b4400	4636331-b4400-HS60min	forward
b2635	2768435-b2635-HS15min	forward
b0266	279976-b0266-HS60min	reverse
b2485	2604308-b2485-M-P0h	forward
b4307	4531749-b4307-HS60min	reverse
b1101	1156920-b1101-HS30min	forward
b2633	2766912-b2633-M-P2h	forward
b2633	2766664-b2633-M-P4h	forward
b3785	3967043-b3784 b3785 b3786 b3787 b3788 b3789 b3790 b3791 b3792 b4481 b3793 b3794-HS30min	forward
b3519	3667408-b3519-M-P2h	forward
b1296	1357111-b1296-HS30min	reverse
b4357	4593710-b4357-M-P0h	reverse
insAB-1	19851-insAB-1-M-P2h	reverse
b3179	3325733-b3176 b3177 b3178 b3179-HS60min	reverse
b3882	4071211-b3882-HS60min	reverse
b3882	4071104-b3882-M-P0h	reverse
b3117	3264008-b3115 b3116 b3117-M-P2h	reverse
b0207	229231-b0207-HS60min	forward
b3351	3479308-b3339 b3340 b3341 b3342 b3343 b3344 b3345 b3346 b3347 b3349 b4551 b3350 b3351-M-P0h	reverse
b2649	2782365-b2649-HS30min	reverse
b2649	2781756-b2649-M-P0h	reverse
b2197	2293397-b2196 b2197-HS60min	reverse
b3991	4190659-b3990 b3991 b4407 b3992 b3993 b3994 b3995-M-P2h	reverse
b3154	3297940-b3154-HS30min	reverse
b1309	1368525-b1309-M-P0h	forward
b4104	4321319-b4104-HS15min	reverse
b3580	3745249-b3580 b3581-HS15min	forward
b1341	1405722-b1341-HS30min	reverse
b1341	1405413-b1341-HS60min	reverse
b2190	2286832-b2190-HS60min	reverse
b0785	818544-b0785-HS60min	forward
b0973	1032406-b0972 b0973 b0974 b0975 b0976 b0977 b0978 b0979 b4592 b0980-M-P2h	forward
b3265	3412725-b3265-LB	forward
b3265	3412077-b3265-HS15min	forward
b3265	3412440-b3265-HS60min	forward
b4487	4311909-b4487-LB	forward
b4064	4276515-b4064-M-P2h	forward
b2058	2130813-b2056 b2057 b2058-LB	reverse
b2058	2130241-b2058-HS15min	reverse
b2372	2487600-b2372-M-P0h	reverse
b2457	2570371-b2457-HS60min	reverse
b1177	1225769-b1177-HS60min	forward
b4521	1222749-b4521 b1173-M-P2h	forward
b4521	1222679-b4521 b1173-M-P4h	forward
ECK120004320_phnE	4320634-ECK120004320_phnE-HS30min	reverse
b0986	1048613-b0986-HS30min	reverse
b0986	1048390-b0982 b0983 b0984 b0985 b0986-HS60min	reverse
b0777	810766-b0777 b0778-M-P0h	forward
b3622	3795057-b3622-HS15min	forward
b2918	3061283-b2918-HS15min	forward
b2918	3061470-b2918-HS60min	forward
b2918	3061146-b2918 b2919 b2920-M-P4h	forward
b0603	636310-b0603-LB	reverse
b0603	636622-b0603-HS15min	reverse
b0603	636548-b0603-HS30min	reverse
b2028	2097354-b2028-HS60min	reverse
b2028	2097727-b2027 b2028-M-P2h	reverse
b3540	3700764-b3540-HS60min	reverse
b1168	1216677-b1168-LB	forward
b2133	2220233-b2133-HS60min	forward
b1701	1781508-b1701-HS60min	forward
b1042	1103530-b1042-LB	forward
b1746	1827400-b1746-HS60min	reverse
b2801	2932494-b2801-HS15min	forward
b2801	2932836-b2801-HS60min	forward
b2801	2933063-b2801-M-P0h	forward
b3710	3889873-b3710 b3711-HS60min	forward
b3710	3889929-b3710 b3711-M-P2h	forward
b1217	1271338-b1217 b1218-HS30min	forward
b2780	2907799-b2779 b2780 b2781-M-P0h	reverse
b3846	4028964-b3845 b3846-HS60min	reverse
b4566	4531948-b4566-HS60min	reverse
b4566	4532176-b4306 b4307 b4566-M-P2h	reverse
b2188	2282381-b2187 b2188-M-P2h	forward
b4305	4529605-b4305-HS60min	reverse
b4305	4530381-b4303 b4304 b4565 b4305-M-P4h	reverse
b1284	1342380-b1284-HS60min	reverse
b2044	2114989-b2044-HS60min	reverse
ychG_2	1294014-ychG_2-LB	reverse
ychG_2	1294164-ychG_2-HS30min	reverse
b0589	619846-b0589-M-P2h	reverse
b1006	1068938-b1006-HS60min	reverse
b2292	2409261-b2292-HS60min	reverse
b3215	3360406-b3215-LB	forward
b3215	3360173-b3215-M-P4h	forward
b3576	3742039-b3576-M-P0h	forward
b1494	1573268-b1494-HS60min	reverse
b1494	1573193-b1494-M-P0h	reverse
b1897	1980411-b1896 b1897-M-P2h	reverse
b1138	1197241-b1138-HS15min	reverse
yncK_1	1501289-yncK_1-HS30min	reverse
b0338	358020-b0338-LB	reverse
b1157	1208601-b1157-LB	reverse
b1157	1208740-b1156 b1157-M-P4h	reverse
b2332	2447976-b2332-M-P0h	reverse
b0112	121626-b0112-HS60min	reverse
b0090	99716-b0090 b0091 b0092 b0093 b0094 b0095 b0096-HS60min	forward
b1470	1542445-b1470-LB	reverse
b1470	1542513-b1470-HS30min	reverse
b3254	3403080-b3254-M-P4h	reverse
b4002	4199461-b4002-HS60min	reverse
b1549	1635140-b1549-LB	forward
b1549	1635268-b1549-HS15min	forward
b1995	2066851-b1995-HS30min	forward
b3808	3991996-b3808-LB	forward
b3808	3992086-b3808-HS15min	forward
b3808	3992174-b3808-HS30min	forward
b4131	4356710-b4131-LB	reverse
b3381	3508770-b3380 b3381-HS15min	reverse
b2795	2924357-b2795-HS60min	forward
b3891	4079405-b3891 b3892 b3893 b3894-LB	reverse
b1444	1513781-b1444-HS60min	forward
b1971	2037530-b1971 b1972-HS60min	forward
b3667	3846605-b3667-M-P2h	reverse
b3818	4001259-b3818-HS60min	reverse
b3818	4001081-b3817 b3818-M-P2h	reverse
b3907	4098277-b3907-HS60min	reverse
b3907	4098541-b3907-M-P0h	reverse
b4078	4295108-b4078-HS60min	reverse
b2322	2437988-b2322-M-P0h	reverse
b2233	2341457-b2233-HS60min	reverse
b2675	2799539-b2675 b2676-M-P4h	forward
b2165	2256044-b2165-M-P0h	reverse
b1315	1374894-b1315 b1316 b1317-HS15min	forward
b1397	1458927-b1397 b1398 b1399 b1400-HS60min	forward
b3589	3755227-b3589-HS30min	reverse
b1325	1386495-b1323 b1325-HS15min	forward
b3901	4091431-b3901-M-P4h	reverse
b0888	931360-b0888-M-P2h	reverse
b1810	1891928-b1810-HS15min	forward
b4083	4303992-b4083-LB	reverse
b4083	4304374-b4083-HS15min	reverse
b4083	4304490-b4083-HS30min	reverse
b4083	4303164-b4083-HS60min	reverse
b4083	4304304-b4083-M-P0h	reverse
b4083	4304647-b4083-M-P2h	reverse
b4083	4304238-b4083-M-P4h	reverse
b1631	1708227-b1631-HS60min	forward
b0306	320706-b0306 b0307 b0308-LB	forward
yghX_2	3145784-yghX_1 yghX_2-M-P4h	reverse
b0041	42624-b0041-HS60min	forward
b0645	675871-b0645-HS15min	forward
b0645	676375-b0645-M-P0h	forward
b0645	676178-b0645 b0646-M-P2h	forward
b3642	3813611-b3642-HS60min	reverse
b3642	3813723-b3642-M-P2h	reverse
b4278	4501566-b4278-M-P4h	reverse
b1469	1541584-b1469-HS60min	reverse
b0259	274409-b0259-M-P2h	reverse
b2843	2981735-b2843-HS60min	reverse
b2003	2075022-b2003-M-P0h	forward
b2003	2074893-b2003-M-P2h	forward
b2366	2477228-b2366-HS60min	forward
b3875	4061953-b3875-LB	reverse
b3875	4062347-b3875-HS15min	reverse
b3875	4062282-b3875-M-P4h	reverse
b4620	4237840-b4620-M-P0h	reverse
b2874	3009793-b2874-HS60min	forward
b0030	27343-b0030-HS30min	forward
b0030	27517-b0030-HS60min	forward
b1152	1205474-b1152 b1153-HS15min	forward
b0704	734701-b0704-LB	forward
b0704	734846-b0704-HS15min	forward
b0704	734405-b0704-M-P2h	forward
b1935	2010304-b1935-LB	reverse
b1935	2010174-b1935-M-P2h	reverse
b1935	2010364-b1935-M-P4h	reverse
b0508	535173-b0508-M-P0h	forward
b4094	4314082-b4092 b4093 b4094-HS30min	reverse
b1938	2011414-b1938 b1939 b1940-HS30min	forward
intG	2010597-intG-HS60min	forward
intG	2010661-intG-M-P4h	forward
b1407	1473565-b1407-HS30min	forward
b1407	1473669-b1407-HS60min	forward
b3646	3817359-b3646-HS60min	forward
b1074	1130973-b1074-HS60min	forward
b3332	3460871-b3332-LB	forward
b3332	3461111-b3332-HS15min	forward
b3332	3461893-b3332-HS60min	forward
b3332	3460987-b3332-M-P0h	forward
b3872	4058564-b3872-HS60min	forward
b2021	2090446-b2021 b2022 b2023 b2024 b2025 b2026-HS60min	forward
b1372	1427196-b1372-HS15min	forward
b1372	1427775-b1372-M-P0h	forward
eaeH	313781-eaeH-HS15min	forward
eaeH	313958-eaeH-M-P0h	forward
b1302	1363627-b1302-LB	forward
b4296	4519896-b4296-HS60min	reverse
b4296	4519986-b4296-M-P0h	reverse
b4427	1435200-b4427-HS15min	forward
b2593	2733206-b2592 b4609 b2593 b2594-LB	reverse
b3121	3267209-b3121-LB	forward
b3121	3266478-b3121-HS15min	forward
b3121	3267522-b3121-HS60min	forward
b3121	3267155-b3121-M-P0h	forward
b3121	3266747-b3121-M-P2h	forward
b1014	1078061-b1014-HS15min	reverse
b4504	263307-b4504-M-P4h	reverse
b2583	2717231-b2583-M-P0h	forward
b3549	3711116-b3549 b3550-HS60min	forward
b3549	3710960-b3549 b3550-M-P4h	forward
b4274	4497779-b4274-HS60min	forward
b0593	624402-b0593 b0594 b0595-LB	forward
b0593	624919-b0593-M-P2h	forward
b1451	1520987-b1451-M-P0h	reverse
b1451	1520913-b1451-M-P4h	reverse
b1228	1286084-b1228-M-P2h	forward
b1781	1863681-b1781-HS30min	reverse
b1781	1863575-b1781-HS60min	reverse
b3502	3647190-b3502 b3503-M-P2h	forward
b2336	2449787-b2336-HS60min	reverse
b2336	2450183-b2336-M-P0h	reverse
b2336	2450234-b2336-M-P4h	reverse
b0039	40253-b0039-HS60min	reverse
b1759	1839647-b1759-HS60min	forward
b1759	1839587-b1759-M-P2h	forward
b1338	1402530-b1338-HS60min	reverse
b2680	2806457-b2680 b2681-LB	forward
b2680	2806547-b2680-HS60min	forward
b0285	301077-b0282 b0283 b0284 b0285-HS30min	reverse
insJK	3718892-insJK b3557 b3558-HS60min	forward
b4130	4353867-b4129 b4130-LB	reverse
b4130	4353943-b4130-M-P0h	reverse
b0217	237711-b0217-LB	forward
b0217	237369-b0217-HS30min	forward
b0217	237474-b0217-HS60min	forward
b3722	3902721-b3722-HS60min	reverse
b3722	3903622-b3721 b3722-M-P4h	reverse
b1056	1117547-b1056-HS60min	reverse
b4382	4616280-b4382 b4383-HS60min	forward
b3496	3638964-b3496-HS30min	forward
b3496	3639016-b3496-HS60min	forward
b4355	4589728-b4355-HS60min	forward
b3594	3764738-b3594-M-P0h	forward
b0815	851755-b0815-M-P4h	reverse
b3691	3869775-b3691-HS15min	reverse
b1388	1452142-b1388-HS30min	forward
b1388	1452519-b1388-HS60min	forward
b1388	1451978-b1388-M-P4h	forward
b1123	1182253-b1122 b1123 b1124 b1125 b1126-M-P2h	reverse
b0913	963686-b0913 b0914 b0915 b0916 b0917 b0918-LB	forward
b4099	4318440-b4099-HS30min	reverse
b4099	4318670-b4099-M-P0h	reverse
b4099	4318866-b4092 b4093 b4094 b4095 b4096 b4097 b4098 b4099 b4100 b4101 b4102 ECK120004320_phnE b4104 b4105 b4106-M-P2h	reverse
b4585	506320-b4585-LB	forward
b0770	801366-b0770-LB	forward
b0770	801086-b0770-HS30min	forward
b1194	1243433-b1194-M-P4h	reverse
ECK120004376_Phantom	4472125-b4251 ECK120004376_Phantom b4252-M-P2h	forward
b4467	3123367-b2976 b2977 b4467-HS60min	reverse
b0333	349439-b0333-HS60min	forward
b2799	2931120-b2799-HS30min	reverse
b2799	2931060-b2799-HS60min	reverse
b1202	1255429-b1202-M-P4h	reverse
b0263	278151-b0263-M-P0h	reverse
b0263	278382-b0263-M-P4h	reverse
b3023	3167255-b3023-HS60min	reverse
b1803	1883919-b1803-HS15min	forward
b2103	2182572-b2103 b2104 b2105-HS30min	reverse
b2554	2686826-b2553 b2554 b2555 b2556 b4441-HS30min	reverse
b3195	3338264-b3189 b3190 b3191 b3192 b3193 b3194 b3195-LB	reverse
b3045	3185425-b3045 b3046 b3047 b3048-M-P4h	forward
b0193	216889-b0193-HS30min	reverse
b0193	216552-b0193-HS60min	reverse
b0193	217014-b0193-M-P2h	reverse
b0802	837285-b0802-LB	reverse
b2184	2278706-b2184-HS30min	forward
b2184	2278884-b2184-HS60min	forward
b1423	1493220-b1423-HS15min	forward
b0612	645207-b0612-LB	reverse
b0612	645841-b0612-M-P4h	reverse
b1978	2043289-b1978-HS15min	forward
b1978	2043173-b1978-HS30min	forward
b1978	2043694-b1978-HS60min	forward
b0758	790207-b0756 b0757 b0758-HS60min	reverse
b3139	3282780-b3139 b3140 b3141-M-P2h	forward
b3139	3282719-b3139 b3140 b3141-M-P4h	forward
b1331	1394058-b1331-M-P4h	forward
b0105	114418-b0105-M-P0h	reverse
b2447	2560523-b2446 b2447-M-P2h	forward
b4279	4502043-b4279 b4280-HS15min	forward
b4279	4502136-b4279-HS30min	forward
b4279	4502289-b4279 b4280-HS60min	forward
b4279	4502223-b4279 b4280-M-P0h	forward
b4279	4501746-b4279 b4280-M-P2h	forward
b3869	4054215-b3868 b3869-HS60min	reverse
b3664	3841223-b3663 b3664-HS15min	reverse
b3664	3841589-b3664-HS30min	reverse
b1755	1835291-b1755 b1756 b1757-HS60min	forward
b1182	1229407-b1182-HS15min	reverse
b1182	1229553-b1182-M-P2h	reverse
b1685	1763109-b1685-HS60min	reverse
b2052	2125119-b2052-M-P0h	reverse
b3061	3204663-b3061 b3062-M-P2h	forward
b3061	3204455-b3061 b3062-M-P4h	forward
b2080	2163322-b2080-HS60min	forward
b2848	2987579-b2848-HS60min	forward
b2126	2212551-b2124 b2125 b2126-HS60min	reverse
b0381	400114-b0381-HS60min	reverse
b3425	3559946-b3423 b3424 b3425-HS15min	reverse
b2347	2463465-b2347-HS60min	forward
b2347	2463207-b2347-M-P4h	forward
b3569	3733001-b3569-HS60min	forward
b1985	2057788-b1985-LB	reverse
b1985	2057696-b1985-HS60min	reverse
b1609	1680930-b1609-HS30min	forward
b1609	1680982-b1609-HS60min	forward
b4239	4462625-b4239-HS60min	reverse
b3904	4094902-b3903 b3904-HS60min	reverse
b3904	4095359-b3903 b3904-M-P2h	reverse
b3793	3976427-b3784 b3785 b3786 b3787 b3788 b3789 b3790 b3791 b3792 b4481 b3793 b3794-M-P2h	forward
b0622	655835-b0622 b0623-M-P4h	forward
b0857	896441-b0857 b0858 b0859-HS60min	forward
b4150	4376972-b4150-HS60min	reverse
b1877	1959976-b1877-LB	forward
b4248	4471197-b4248-LB	reverse
b4248	4471137-b4248-M-P0h	reverse
b0139	155059-b0139-LB	reverse
b1926	2003685-b1924 b1925 b1926-M-P2h	forward
b2247	2359248-b2247-HS30min	reverse
b2247	2359037-b2247-HS60min	reverse
b0132	147038-b0132-LB	forward
b1581	1652799-b1580 b1581-HS60min	reverse
b1581	1652698-b1581-M-P0h	reverse
b2767	2891995-b2767-HS60min	forward
b1219	1273109-b1219-M-P4h	reverse
b2138	2226362-b2138-HS15min	reverse
b2138	2225783-b2138-M-P0h	reverse
b2138	2226165-b2137 b2138-M-P2h	reverse
b1002	1064834-b1002-HS60min	forward
b2358	2470982-b2358-HS15min	reverse
b2644	2774780-b2644-M-P0h	forward
b2110	2189605-b2109 b2110-LB	reverse
b2110	2189409-b2110-M-P2h	reverse
b2077	2159503-b2077-HS60min	forward
b4084	4305758-b4084-M-P0h	reverse
b3093	3243128-b3093 b3094 b3095 b3096 b3097 b3098 b3099 b3100-HS15min	forward
b2149	2237208-b2149-M-P0h	reverse
b3538	3696255-b3538-HS30min	forward
b3538	3697027-b3538-HS60min	forward
b0696	724091-b0694 b0695 b0696-HS60min	reverse
b0649	679527-b0649-HS15min	forward
b2405	2520397-b2405-HS60min	reverse
b0319	335111-b0319-HS30min	forward
b0319	335185-b0319-HS60min	forward
b4193	4418302-b4193 b4194 b4195 b4196 b4197 b4198-HS15min	forward
b4193	4418355-b4193 b4194 b4195 b4196 b4197-HS60min	forward
b4264	4488776-b4264-HS60min	reverse
b4367	4603605-b4367-HS30min	reverse
b4367	4603391-b4367-HS60min	reverse
b2087	2168069-b2087-HS30min	reverse
b2707	2827047-b2707 b2708-HS60min	forward
b4605	2342834-b4605-LB	reverse
b4033	4243144-b4032 b4033-HS30min	reverse
b4033	4242948-b4033-HS60min	reverse
b4037	4247695-b4037-HS60min	forward
ysdC	3859371-ysdC-M-P2h	reverse
b0906	956032-b0906 b0907 b0908 b0909-M-P0h	forward
b1457	1527688-b1457-LB	forward
b0964	1026943-b0964-HS30min	reverse
b0964	1026703-b0964-HS60min	reverse
b0964	1027167-b0964-M-P2h	reverse
b2870	3004338-b2870-LB	forward
b2870	3004480-b2870-HS30min	forward
b2870	3004883-b2870-HS60min	forward
b0448	468076-b0448 b0449-HS60min	forward
b4466	3117279-b4466-LB	reverse
b2376	2492955-b2376-LB	forward
b2774	2898310-b4463 b2774-LB	reverse
b2774	2897946-b2774-HS30min	reverse
b2774	2898085-b2774-M-P4h	reverse
b0245	262758-b0245-M-P2h	reverse
b0245	262874-b0245-M-P4h	reverse
b0789	822928-b0788 b0789-HS30min	reverse
b0789	822510-b0788 b0789-HS60min	reverse
b1532	1617995-b1532-M-P0h	forward
b4055	4267452-b4055-HS60min	forward
b1732	1811891-b1732-M-P0h	forward
b0250	265392-b0250-HS30min	reverse
b2654	2784466-b2654-M-P2h	forward
b2654	2784411-b2654 b4462-M-P4h	forward
b3525	3676772-b3525-HS60min	reverse
b2486	2605630-b2486 b2487-HS60min	forward
b3723	3904732-b3723 b3724 b3725 b3726 b3727 b3728 b3729 b3730-M-P2h	reverse
b2523	2654400-b2522 b2523-HS30min	reverse
b4088	4310113-b4088-HS15min	reverse
b4088	4310048-b4088-HS30min	reverse
b4088	4309725-b4088-HS60min	reverse
b2220	2319829-b2219 b2220-M-P2h	forward
b1351	1415650-b1351-LB	reverse
b1351	1415863-b1351-HS30min	reverse
b1500	1581961-b1500-M-P4h	reverse
b0514	541224-b0514-HS30min	forward
b0514	541418-b0514-HS60min	forward
b0514	541164-b0514-M-P0h	forward
b1102	1160542-b1102-HS30min	reverse
b1102	1160364-b1102-HS60min	reverse
b0534	562680-b0534-M-P0h	forward
b1932	2008792-b1932-HS60min	forward
b1932	2008662-b1932-M-P2h	forward
b2484	2603102-b2484 b2485-LB	forward
b2484	2603046-b2484 b2485 b2486 b2487 b2488 b2489 b2490 b2491-HS15min	forward
b2484	2602376-b2484 b2485-HS30min	forward
b2484	2602956-b2484-M-P0h	forward
b3397	3524249-b3397-HS15min	reverse
b4690	271803-b4690-HS30min	forward
ECK120003337_Phantom	1507430-ECK120003337_Phantom-HS15min	reverse
ECK120003337_Phantom	1507336-ECK120003337_Phantom-M-P2h	reverse
b3657	3833691-b3657-HS60min	reverse
b4075	4290569-b4075-HS30min	forward
pbl	2992437-pbl-M-P0h	forward
b3949	4140602-b3949 b3950-M-P4h	forward
b0419	437386-b0419-HS30min	reverse
b0936	995946-b0936-HS60min	reverse
b3490	3632481-b3490-LB	reverse
b2127	2212713-b2127-HS15min	forward
b2433	2549892-b2431 b2432 b2433 b2434-M-P2h	reverse
b0561	581078-b0561-LB	forward
b0561	581026-b0561-HS15min	forward
b0561	580961-b0561-HS30min	forward
b0561	580814-b0561-M-P2h	forward
b3717	3896109-b3717-HS60min	forward
b0265	279196-b0265-LB	reverse
b4308	4533088-b4308-HS60min	forward
b1263	1319388-b1260 b1261 b1262 b1263-LB	reverse
b2161	2251957-b2161-HS60min	reverse
b0769	800202-b0769-HS60min	forward
b0769	799930-b0769-M-P0h	forward
b0769	800107-b0769-M-P4h	forward
b0136	151622-b0136-LB	reverse
b0136	151440-b0136-M-P0h	reverse
b3483	3621540-b3483-LB	forward
b3483	3621593-b3483-HS60min	forward
b3483	3621156-b3483-M-P0h	forward
b2100	2179134-b2100-HS60min	forward
b2442	2557451-b2442-HS60min	forward
b3240	3386064-b3240-HS60min	reverse
b2061	2134073-b2061-M-P2h	reverse
b2061	2134020-b2059 b2060 b2061-M-P4h	reverse
b0327	344530-b0327-M-P2h	forward
b4397	4633365-b4397 b4398 b4399-LB	forward
b2883	3023781-b2882 b2883 b4464-M-P2h	forward
b1097	1153373-b1097 b1098 b1099 b1100-HS60min	forward
b1483	1555936-b1483-HS60min	reverse
b3361	3489472-b3361-HS30min	reverse
b3361	3489280-b3361-HS60min	reverse
b2193	2288390-b2193-HS15min	forward
b0260	274597-b0260 b0261-M-P4h	forward
b1021	1085741-b1021-M-P0h	reverse
b0572	594986-b0572-LB	forward
b3335	3463944-b3335-HS60min	forward
b3335	3463622-b3335-M-P2h	forward
yedN_2	2009500-yedN_2-M-P2h	reverse
b3629	3803120-b3628 b3629-M-P0h	reverse
b2605	2741761-b2605-HS60min	forward
b2623	2756556-b2623-HS60min	reverse
b1300	1360812-b1300 b1301 b1302-HS30min	forward
b1300	1360565-b1300 b1301 b1302-M-P0h	forward
b2868	3001597-b2868-HS60min	forward
b0445	466310-b0444 b0445-HS30min	reverse
b2836	2973991-b2835 b2836-HS60min	reverse
b0974	1034325-b0974 b0975 b0976 b0977-LB	forward
b0974	1034408-b0974 b0975 b0976 b0977-HS30min	forward
b0974	1034605-b0974-HS60min	forward
b2567	2702275-b2563 b2564 b2565 b2566 b2567-M-P2h	reverse
b0124	141330-b0124-M-P2h	reverse
b2168	2260360-b2167 b2168-HS60min	reverse
b1939	2012898-b1939 b1940-HS60min	forward
b1939	2012823-b1938 b1939 b1940 b1941 b1942 b1943 b1944-M-P2h	forward
b2873	3008316-b2873-HS60min	forward
wbbL_2	2099670-wbbL_2-HS60min	reverse
b2516	2640884-b2510 b2511 b2512 b2513 b2514 sroE b2515 b2516-HS30min	reverse
b2516	2640947-b2510 b2511 b2512 b2513 b2514 sroE b2515 b2516-HS60min	reverse
b1311	1371389-b1311-LB	forward
b1311	1371612-b1311-M-P0h	forward
b4107	4323595-b4107-HS15min	reverse
b4107	4323647-b4107-M-P0h	reverse
b1334	1397647-b1333 b1334 b1335 b1336-M-P4h	reverse
b0153	171501-b0153-HS60min	forward
b1680	1758530-b1679 b1680-HS30min	reverse
b1127	1184964-b1127-M-P4h	forward
b1737	1819002-b1737-HS60min	reverse
b1161	1212174-b1161-HS60min	reverse
b0896	943255-b0894 b0895 b0896-M-P2h	forward
yafF	239323-yafF-M-P2h	forward
