# Supplementary material for: Directional RNA-seq reveals highly complex condition-dependent transcriptomes in E. coli K12 through accurate full-length transcripts assembling
Source: BMC Genomics. 2013 Jul 30;14:520. doi: 10.1186/1471-2164-14-520 (PMC3734233; doi:10.1186/1471-2164-14-520)
Supplement: Additional file 7 — The potential Pribnow boxes detected in the interval [-100 nt, 100 nt] centred by the predicted TSSs with a p-value ≤0.05 in E. coli. [file 1471-2164-14-520-S7.xlsx]

## Sheet: TSS_multiple_appearance
#gene|TSS_appearing_in_ multiple_samples|TSS_representative|Strand|Distance of Pribnow start site to the predicted TSS|Pribnow score
>b4420|1268516-b4420-LB,1268509-b4420-M-P2h,1268507-b4420-M-P4h,1268522-b4420-HS30min,1268511-b4420-HS15min,1268525-b4420-M-P0h,1268519-b4420-HS60min|1268522-b4420-HS30min|forward|11|4.68539613766936
TATTCT
>b3627|3801066-b3625 b3626 b3627-M-P0h,3801080-b3625 b3626 b3627-HS30min,3801039-b3625 b3626 b3627-HS60min|3801039-b3625 b3626 b3627-HS60min|reverse|10|4.55908776854714
TATGAT
>b4447|3192892-b4447-HS30min,3192888-b4447 b4611 b3052 b3053 b3054-LB,3192892-b4447-M-P0h,3192888-b4447 b4611 b3052 b3053 b3054-M-P4h,3192887-b4447-HS15min,3192892-b4447-HS60min,3192892-b4447-M-P2h|3192887-b4447-HS15min|reverse|45|4.62388594353541
TAAGCT
>b2062|2135253-b2062-M-P4h,2135196-b2062-M-P0h,2135191-b2062-HS30min,2135241-b2062-LB|2135241-b2062-LB|reverse|18|4.60024404621459
TAACCT
>b3252|3401443-b4472 b3247 b3248 b3249 b3250 b3251 b3252-HS15min,3401441-b4472 b3247 b3248 b3249 b3250 b3251 b3252-M-P4h,3401443-b4472 b3247 b3248 b3249 b3250 b3251 b3252-M-P0h|3401443-b4472 b3247 b3248 b3249 b3250 b3251 b3252-HS15min|reverse|-14|4.68604025348504
TATACT
>b2452|2566208-b2451 b2452-HS30min,2566149-b2451 b2452-M-P2h,2566207-b2451 b2452-LB,2566192-b2451 b2452-M-P4h,2566208-b2451 b2452-HS15min|2566149-b2451 b2452-M-P2h|reverse|62|4.68240645724621
TATGCT
>b2637|2769110-b2637-HS60min,2769113-b2637-M-P0h|2769113-b2637-M-P0h|forward|94|4.60340654956877
TACAAT
>b2341|2457171-b2340 b2341-HS30min,2457156-b2341-HS60min|2457171-b2340 b2341-HS30min|reverse|11|4.56969080574164
TACCCT
>b0732|767295-b0732-M-P0h,767319-b0732-HS60min,767264-b0732-M-P2h,767281-b0732-HS30min|767264-b0732-M-P2h|forward|16|4.68539613766936
TATTCT
>fnrS|1407152-b1342 b4699 fnrS-HS15min,1407152-b1342 b4699 fnrS C0343 b1343-M-P2h,1407151-b1342 b4699 fnrS-M-P0h,1407152-b4699 fnrS-HS60min,1407151-b1342 b4699 fnrS C0343 b1343-M-P4h,1407152-b1342 b4699 fnrS-HS30min|1407151-b1342 b4699 fnrS-M-P0h|forward|-33|4.63533211693467
TAAACT
>b4182|4408663-b4182-HS30min,4408630-b4182-HS15min,4408605-b4182-M-P0h|4408663-b4182-HS30min|forward|94|4.62388594353541
TAAGCT
>b4357|4593801-b4357-HS15min,4593830-b4357-HS60min|4593801-b4357-HS15min|reverse|68|4.68539613766936
TATTCT
>b4454|3698174-b4454-M-P2h,3698217-b4454-LB,3698122-b4454-M-P4h,3698154-b4454-HS15min,3698171-b4454-HS30min,3698157-b4454-M-P0h|3698122-b4454-M-P4h|forward|24|4.68539613766936
TATTCT
>pinH|2781277-pinH-LB,2781248-pinH-M-P0h,2781227-pinH-HS60min,2781323-pinH-HS15min|2781248-pinH-M-P0h|reverse|-6|4.63533211693467
TAAACT
>b1687|1766922-b1685 b1686 b1687-M-P2h,1766921-b1686 b1687-HS30min,1766939-b1685 b1686 b1687-HS15min,1766933-b1685 b1686 b1687-LB,1766939-b4430 b1685 b1686 b1687-M-P4h,1766939-b1685 b1686 b1687-M-P0h|1766921-b1686 b1687-HS30min|reverse|66|4.62388594353541
TAAGCT
>b1308|1367685-b1304 b1305 b1306 b1307 b1308-LB,1367685-b1304 b1305 b1306 b1307 b1308-M-P0h|1367685-b1304 b1305 b1306 b1307 b1308-LB|forward|-74|4.63533211693467
TAAACT
>b2677|2802796-b2677 b2678 b2679-M-P0h,2802775-b2677 b2678 b2679-LB,2802808-b2677 b2678 b2679-M-P4h,2802783-b2677 b2678 b2679-HS15min|2802808-b2677 b2678 b2679-M-P4h|forward|60|4.63395979004172
TAAAAT
>b2493|2613909-b2493-HS60min,2613943-b2493-M-P0h,2613926-b2493-HS30min,2613944-b2493-LB,2613947-b2493-HS15min,2613944-b2493-M-P4h,2613906-b2493-M-P2h|2613909-b2493-HS60min|reverse|6|4.68240645724621
TATGCT
>b0154|174989-b0154-M-P2h,174990-b0154-M-P0h,174992-b0154-M-P4h,174990-b0154-HS15min,174990-b0154-LB|174992-b0154-M-P4h|reverse|-10|4.68604025348504
TATACT
>b3418|3551105-b3418-HS15min,3551107-b3418-HS60min,3551063-b3418-M-P0h,3551044-b3418-LB,3551081-b3418-HS30min,3551046-b3418-M-P2h,3551045-b3418-M-P4h|3551081-b3418-HS30min|forward|24|4.68240645724621
TATGCT
>b1828|1908366-b1828-HS30min,1908333-b1828-LB,1908371-b1828-HS15min,1908288-b1828-HS60min,1908310-b1828-M-P0h|1908288-b1828-HS60min|forward|1|4.63395979004172
TAAAAT
>b0326|343713-b0326-LB,343675-b0326-HS30min|343675-b0326-HS30min|forward|30|4.56969080574164
TACCCT
>b1455|1525112-b1455-HS15min,1525117-b1455-M-P0h|1525117-b1455-M-P0h|forward|51|4.68240645724621
TATGCT
>b2221|2321728-b2221-HS15min,2321741-b2221-M-P0h|2321741-b2221-M-P0h|forward|29|4.59333270306245
TACGCT
>b0385|402965-b0385-HS60min,402946-b0385-LB,402959-b0385-HS30min,402962-b0385-HS15min|402946-b0385-LB|forward|-44|4.56685739096368
TATAAT
>tisA|3851364-tisA b4618-HS30min,3851362-tisA b4618-M-P0h,3851359-tisA b4618-M-P4h,3851360-tisA b4618-HS15min|3851359-tisA b4618-M-P4h|forward|-19|4.63533211693467
TAAACT
>b0277|292169-b0277-M-P4h,292175-b0277-HS15min,292205-b0277-LB,292206-b0277-M-P2h,292210-b0277-HS60min|292205-b0277-LB|reverse|66|4.6587645599254
TATCCT
>b0679|703061-b0679-LB,703061-b0679-M-P4h,703044-b0679-M-P2h,703047-b0679-HS30min|703061-b0679-LB|forward|37|4.60340654956877
TACAAT
>b1969|2036852-b1968 b1969-M-P0h,2036851-b1968 b1969-HS60min,2036852-b1968 b1969-M-P2h,2036847-b1968 b1969-M-P4h,2036859-b1968 b1969-HS15min,2036856-b1968 b1969-HS30min,2036896-b1968 b1969-LB|2036859-b1968 b1969-HS15min|reverse|3|4.56207744897029
TATTAT
>b2017|2087762-b2015 b2016 b4539 b2017-M-P0h,2087755-b2014 b4678 b2015 b2016 b4539 b2017-HS15min,2087770-b2015 b2016 b4539 b2017-HS60min,2087756-b2014 b4678 b2015 b2016 b4539 b2017-M-P4h,2087756-b2014 b4678 b2015 b2016 b4539 b2017-LB|2087770-b2015 b2016 b4539 b2017-HS60min|reverse|3|4.60340654956877
TACAAT
>b1350|1415411-b1349 b1350 b1351 b4526 b1352-M-P2h,1415462-b1350-LB,1415401-b1349 b1350-M-P0h,1415419-b1349 b1350-HS60min,1415419-b1349 b1350-HS15min,1415434-b1349 b1350-HS30min|1415462-b1350-LB|reverse|28|4.62687562395856
TAATCT
>b4311|4537314-b4310 b4311-HS60min,4537282-b4310 b4311-M-P4h,4537315-b4310 b4311-HS15min|4537282-b4310 b4311-M-P4h|reverse|16|4.75727847874079
TAAACT
>b0343|362313-b0342 b0343-LB,362295-b0342 b0343-HS15min|362295-b0342 b0343-HS15min|reverse|62|4.56207744897029
TATTAT
>b1135|1194171-b1131 b1132 b1133 b1134 b1135-M-P0h,1194173-b1131 b1132 b1133 b1134 b1135-M-P4h,1194172-b1131 b1132 b1133 b1134 b1135-HS15min,1194172-b1128 b1129 b1130 b1131 b1132 b1133 b1134 b1135-LB,1194171-b1131 b1132 b1133 b1134 b1135-M-P2h,1194178-b1131 b1132 b1133 b1134 b1135-HS30min,1194171-b1131 b1132 b1133 b1134 b1135-HS60min|1194171-b1131 b1132 b1133 b1134 b1135-M-P0h|reverse|11|4.626875…
TAATCT
>b1010|1071331-b1010-M-P4h,1071295-b1010-M-P0h,1071298-b1009 b1010-HS15min,1071363-b1010-M-P2h|1071295-b1010-M-P0h|reverse|9|4.59333270306245
TACGCT
>b2023|2092446-b2018 b2019 b2020 b2021 b2022 b2023 b2024 b2025 b2026-HS30min,2092448-b2018 b2019 b2020 b2021 b2022 b2023 b2024 b2025 b2026-M-P2h,2092449-b2021 b2022 b2023 b2024 b2025 b2026-HS60min|2092449-b2021 b2022 b2023 b2024 b2025 b2026-HS60min|forward|79|4.56969080574164
TACCCT
>b2833|2969258-b2831 b2832 b2833 b2834-M-P4h,2969255-b2833-HS30min,2969259-b2832 b2833-M-P0h,2969259-b2831 b2832 b2833-HS15min,2969259-b2831 b2832 b2833-M-P2h,2969255-b2833-HS60min,2969259-b2831 b2832 b2833-LB|2969255-b2833-HS30min|forward|3|4.56207744897029
TATTAT
>b4038|4249207-b4038-M-P0h,4249207-b4038-M-P4h|4249207-b4038-M-P0h|forward|54|4.68539613766936
TATTCT
>b2070|2148937-b2070-HS15min,2148859-b2070-M-P4h,2148876-b2070-M-P2h,2148919-b2070-HS30min|2148937-b2070-HS15min|reverse|16|4.55908776854714
TATGAT
>b1564|1643921-b1559 b1560 b1561 b1562 b1563 b1564-HS15min,1643921-b1561 b1562 b1563 b1564-LB,1643921-b1561 b1562 b1563 b1564-HS60min,1643921-b1559 b1560 b1561 b1562 b1563 b1564-HS30min,1643921-b1561 b1562 b1563 b1564-M-P4h,1643896-b1562 b1563 b1564-M-P2h,1643921-b1562 b1563 b1564-M-P0h|1643896-b1562 b1563 b1564-M-P2h|reverse|12|4.60024404621459
TAACCT
>b2155|2244676-b2155-M-P4h,2244658-b2155-M-P2h,2244582-b2155-HS60min,2244613-b2155-HS30min|2244582-b2155-HS60min|reverse|85|4.56969080574164
TACCCT
>b4359|4597513-b4359-M-P4h,4597516-b4359-HS60min,4597516-b4359-HS15min,4597515-b4359-LB,4597516-b4359-HS30min,4597514-b4359-M-P2h,4597479-b4359-M-P0h|4597479-b4359-M-P0h|reverse|26|4.5963223834856
TACTCT
>b1837|1920115-b1837-M-P0h,1920107-b1837-HS60min,1920105-b1837-LB,1920113-b1837-HS30min|1920115-b1837-M-P0h|forward|-7|4.63533211693467
TAAACT
>b0821|858331-b0821-LB,858324-b0821-HS15min,858281-b0821-M-P0h,858255-b0821-HS60min,858255-b0821-M-P4h|858331-b0821-LB|reverse|-35|4.63533211693467
TAAACT
>b1221|1275078-b1221 b1222-M-P0h,1275080-b1221 b1222-M-P2h|1275078-b1221 b1222-M-P0h|reverse|50|4.6587645599254
TATCCT
>b3515|3662651-b3515-HS60min,3662674-b3515-M-P4h,3662677-b3515-HS15min,3662679-b3515-HS30min,3662668-b3515-M-P0h,3662652-b3515 b3516-M-P2h,3662654-b3515-LB|3662677-b3515-HS15min|reverse|-9|4.68604025348504
TATACT
>b1029|1095128-b1029-HS30min,1095128-b1029-HS15min,1095129-b1029-LB,1095098-b1029-M-P2h|1095129-b1029-LB|forward|10|4.68539613766936
TATTCT
>b1706|1789199-b1706-HS30min,1789171-b1706-HS60min|1789199-b1706-HS30min|reverse|-91|4.60326616381041
TACACT
>b4415|607018-b4415-LB,607060-b4415-M-P0h,607077-b4415-HS30min|607077-b4415-HS30min|forward|40|4.59333270306245
TACGCT
>b2259|2371603-b2259-M-P2h,2371599-b2259-HS60min,2371595-b2259 b2260 b2261 b2262 b2263 b2264 b2265 b2266 b2267-LB,2371599-b2259-HS30min,2371608-b2259-M-P4h,2371591-b2259-HS15min,2371597-b2259-M-P0h|2371608-b2259-M-P4h|reverse|3|4.62687562395856
TAATCT
>b4288|4510334-b4287 b4288-HS30min,4510325-b4287 b4288-M-P2h,4510371-b4287 b4288-M-P0h,4510311-b4287 b4288-HS60min,4510408-b4287 b4288-HS15min|4510311-b4287 b4288-HS60min|reverse|4|4.56207744897029
TATTAT
>b0398|416205-b0397 b0398-HS30min,416204-b0396 b0397 b0398-M-P4h,416162-b0397 b0398-HS60min,416200-b0397 b0398-M-P0h,416205-b0396 b0397 b0398-LB,416205-b0396 b0397 b0398-HS15min,416202-b0397 b0398-M-P2h|416202-b0397 b0398-M-P2h|reverse|-10|4.56685739096368
TATAAT
>b1498|1580517-b1498-HS15min,1580560-b1498-HS60min,1580572-b1498-M-P4h,1580571-b1498-M-P0h,1580585-b1497 b1498-LB,1580564-b1498-HS30min,1580576-b1498-M-P2h|1580576-b1498-M-P2h|reverse|7|4.60340654956877
TACAAT
>b4115|4335061-b4115-HS15min,4335096-b4115-HS60min,4335085-b4115-HS30min|4335061-b4115-HS15min|reverse|73|4.56207744897029
TATTAT
>b1429|1498573-b1429 b1430 b1431-LB,1498598-b1429 b1430-HS60min|1498573-b1429 b1430 b1431-LB|forward|-10|4.68604025348504
TATACT
>b3955|4148362-b3954 b3955-LB,4148302-b3955-HS60min,4148322-b3955-M-P0h,4148328-b3955-HS30min,4148324-b3955-M-P2h|4148362-b3954 b3955-LB|reverse|18|4.6587645599254
TATCCT
>b1236|1290565-b1234 b1235 b1236-LB,1290566-b1234 b1235 b1236-HS15min|1290566-b1234 b1235 b1236-HS15min|forward|49|4.8157989924516
TATACT
>b3958|4152978-b3958 b3959 b3960 b3961-LB,4152908-b3958 b3959 b3960 b3961-M-P4h,4152909-b3958 b3959 b3960-HS60min,4152909-b3958 b3959 b3960 b3961-HS15min,4152931-b3958 b3959 b3960-M-P2h,4152905-b3958 b3959 b3960 b3961-M-P0h,4152907-b3958 b3959 b3960 b3961-HS30min|4152978-b3958 b3959 b3960 b3961-LB|forward|7|4.60024404621459
TAACCT
>b2537|2666900-b2537-HS60min,2666919-b2536 b2537-M-P2h,2666925-b2537-HS30min,2666902-b2537-M-P0h|2666919-b2536 b2537-M-P2h|reverse|18|4.59333270306245
TACGCT
>b1558|1639856-b1558-M-P0h,1639870-b1558-LB,1639852-b1558-M-P4h,1639877-b1558-M-P2h,1639906-b1558-HS30min,1639875-b1558-HS15min|1639877-b1558-M-P2h|forward|9|4.63395979004172
TAAAAT
>b4326|4554829-b4326-M-P0h,4554871-b4326-M-P2h,4554812-b4326-M-P4h,4554864-b4326-HS60min,4554877-b4326-LB,4554833-b4326-HS15min,4554830-b4326-HS30min|4554877-b4326-LB|forward|-10|4.68604025348504
TATACT
>b1738|1819748-b1738-LB,1819745-b1738-M-P4h|1819748-b1738-LB|reverse|-13|4.68604025348504
TATACT
>b2344|2459340-b2344-HS30min,2459322-b2344-LB,2459313-b2344-M-P0h,2459311-b2344-M-P4h,2459299-b2344-HS60min,2459321-b2344-HS15min,2459276-b2344-M-P2h|2459321-b2344-HS15min|forward|-61|4.60326616381041
TACACT
>b3622|3794994-b3622-HS30min,3795000-b3622-HS60min|3794994-b3622-HS30min|forward|12|4.72672523826784
TACACT
>b0647|678549-b0647-HS30min,678557-b0647-M-P4h|678549-b0647-HS30min|reverse|42|4.62388594353541
TAAGCT
>b4062|4275451-b4062-M-P2h,4275453-b4062-HS15min,4275451-b4062-LB,4275453-b4062-HS30min,4275451-b4062-M-P0h,4275451-b4062-HS60min,4275451-b4062-M-P4h|4275451-b4062-M-P2h|reverse|-7|4.68604025348504
TATACT
>b3633|3806533-b3633 b3634-HS15min,3806537-b3633 b3634-M-P4h,3806538-b3633 b3634-HS30min,3806538-b3633 b3634-M-P2h,3806535-b3633 b3634-LB,3806558-b3633 b3634-M-P0h,3806592-b3633 b3634-HS60min|3806558-b3633 b3634-M-P0h|forward|3|4.68240645724621
TATGCT
>b1505|1588073-b1505-LB,1588030-b1505-M-P2h,1588016-b1504 b1505-HS30min,1588004-b1505-HS15min,1588043-b1505-HS60min,1588014-b1505-M-P0h|1588073-b1505-LB|reverse|1|4.68539613766936
TATTCT
>b2687|2812774-b2687 b2688 b2689 b2690-HS30min,2812774-b2687 b2688 b2689 b2690-M-P2h,2812782-b2687-HS60min|2812782-b2687-HS60min|reverse|-39|4.68604025348504
TATACT
>b1053|1114722-b1051 b1052 b1053-HS60min,1114743-b1051 b1052 b1053-M-P4h,1114753-b1051 b1052 b1053-HS30min,1114714-b1051 b1052 b1053-LB,1114742-b1051 b1052 b1053-M-P0h|1114714-b1051 b1052 b1053-LB|reverse|30|4.75727847874079
TAAACT
>b2715|2837478-b2715-HS60min,2837478-b2715 b2716-M-P2h,2837545-b2715 b2716-LB,2837448-b2715-HS30min,2837517-b2715 b2716-M-P0h,2837477-b2715 b2716-M-P4h,2837544-b2715 b2716-HS15min|2837517-b2715 b2716-M-P0h|forward|19|4.63395979004172
TAAAAT
>b0109|118684-b0109-M-P0h,118684-b0109-HS60min,118684-b0109-HS30min,118684-b0109-LB,118684-b0109-M-P2h,118684-b0109-M-P4h,118684-b0109-HS15min|118684-b0109-M-P0h|reverse|10|4.55908776854714
TATGAT
>b1575|1647638-b1575 b1576-M-P2h,1647668-b1575-M-P0h,1647615-b1575-HS30min|1647668-b1575-M-P0h|forward|89|4.63395979004172
TAAAAT
>b3874|4060411-b3874-HS30min,4060403-b3874-HS60min|4060403-b3874-HS60min|forward|17|4.75727847874079
TAAACT
>b1743|1823755-b1743-HS30min,1823758-b1743-M-P4h,1823759-b1743-LB|1823755-b1743-HS30min|reverse|39|4.62687562395856
TAATCT
>b0909|959460-b0909-M-P4h,959471-b0909-HS60min,959460-b0909-HS30min|959460-b0909-M-P4h|forward|1|4.55908776854714
TATGAT
>b3996|4194868-b3996 b3997 b3998 b3999 b4000 b4001-LB,4194902-b3996 b3997 b3998 b3999 b4000 b4001-HS15min,4194894-b3996 b3997 b3998 b3999 b4000 b4001-M-P2h,4194897-b3996 b3997 b3998 b3999 b4000 b4001-M-P4h,4194898-b3996 b3997 b3998 b3999 b4000 b4001-HS30min,4194923-b3996 b3997 b3998 b3999 b4000 b4001-HS60min,4194889-b3996 b3997 b3998 b3999 b4000 b4001-M-P0h|4194923-b3996 b3997 b3998 b3999 b4000 b…
TATAAT
>b4406|214196-b0189 b4406-M-P0h,214197-b0189 b4406-M-P4h,214195-b0189 b4406-LB,214196-b0189 b4406-HS15min,214195-b0189 b4406-M-P2h,214195-b0189 b4406-HS60min,214195-b0189 b4406-HS30min|214195-b0189 b4406-LB|reverse|26|4.63756278550944
TAGACT
>b1139|1197880-b1139-M-P4h,1197890-b1139-M-P2h,1197888-b1139-HS15min,1197880-b1139-LB,1197888-b1139-M-P0h|1197890-b1139-M-P2h|forward|-10|4.68604025348504
TATACT
>b1707|1790138-b1707 b1708 b1709 b1710 b1711-HS30min,1790138-b1706 b1707 b1708 b1709 b1710 b1711 b1712 b1713 b1714 b1715-M-P2h|1790138-b1707 b1708 b1709 b1710 b1711-HS30min|reverse|-53|4.56685739096368
TATAAT
>b1842|1923109-b1842 b1843 b1844-LB,1923109-b1842-M-P0h,1923109-b1842 b1843 b1844-M-P4h,1923109-b1842 b1843 b1844-HS15min,1923109-b1842-HS60min,1923109-b1842-M-P2h,1923108-b1842 b1843 b1844-HS30min|1923109-b1842 b1843 b1844-LB|forward|39|4.75727847874079
TAAACT
>b0648|678796-b0648-M-P0h,678834-b0648 b0649-LB,678829-b0648 b0649-M-P4h,678826-b0648 b0649-HS30min,678806-b0648-HS60min|678834-b0648 b0649-LB|forward|-7|4.68604025348504
TATACT
>b0592|623734-b0592-M-P2h,623822-b0592-M-P4h,623733-b0592-HS15min,623827-b0592-HS30min,623778-b0592-M-P0h,623789-b0592-LB|623778-b0592-M-P0h|reverse|17|4.60024404621459
TAACCT
>b2867|3000651-b2867-HS30min,3000701-b2867-M-P2h,3000670-b2867-HS60min|3000651-b2867-HS30min|forward|-86|4.60326616381041
TACACT
>b3338|3467517-b3338-HS30min,3467516-b3338-HS60min|3467517-b3338-HS30min|reverse|-100|4.60326616381041
TACACT
>b1537|1622659-b1537-LB,1622681-b1537-M-P4h|1622681-b1537-M-P4h|forward|48|4.56207744897029
TATTAT
>b0629|660610-b0629-HS60min,660566-b0629-M-P2h,660661-b0628 b0629-M-P4h,660583-b0629-HS30min,660614-b0629-LB,660629-b0629-HS15min|660629-b0629-HS15min|reverse|11|4.63395979004172
TAAAAT
>b3664|3841860-b3663 b3664-M-P4h,3841835-b3664-M-P2h,3841844-b3663 b3664-LB|3841835-b3664-M-P2h|reverse|83|4.75727847874079
TAAACT
>b1283|1341392-b1283-LB,1341391-b1283-HS15min,1341368-b1283-HS30min,1341369-b1283-HS60min,1341398-b1283-M-P2h,1341392-b1283-M-P4h,1341396-b1283-M-P0h|1341368-b1283-HS30min|reverse|13|4.56207744897029
TATTAT
>b2143|2229842-b2143-HS60min,2229838-b2141 b2142 b2143 b2144 b2145-M-P4h,2229839-b2141 b2142 b2143 b2144 b2145-M-P2h,2229837-b2141 b2142 b2143 b2144 b2145-LB|2229842-b2143-HS60min|forward|88|4.68539613766936
TATTCT
>b0966|1027945-b0966 b0967-HS30min,1027945-b0966 b0967-HS60min|1027945-b0966 b0967-HS60min|reverse|1|4.55908776854714
TATGAT
>b4441|2689367-b2553 b2554 b2555 b2556 b4441-HS30min,2689367-b2553 b2554 b2555 b2556 b4441-M-P0h,2689367-b2553 b2554 b2555 b2556 b4441-M-P4h,2689389-b2553 b2554 b2555 b2556 b4441-M-P2h,2689368-b4441-LB,2689367-b2553 b2554 b2555 b2556 b4441-HS60min,2689362-b2553 b2554 b2555 b2556 b4441-HS15min|2689362-b2553 b2554 b2555 b2556 b4441-HS15min|reverse|48|4.63395979004172
TAAAAT
>b2271|2384248-b2271-M-P2h,2384143-b2271-LB,2384218-b2271-M-P0h,2384187-b2271-HS60min|2384187-b2271-HS60min|forward|17|4.56207744897029
TATTAT
>b1267|1321977-b1266 b1267 b1268-M-P2h,1321966-b1266 b1267 b1268 b1269-HS60min,1321980-b1266 b1267 b1268-HS30min|1321980-b1266 b1267 b1268-HS30min|forward|63|4.75727847874079
TAAACT
>b0294|310611-b0293 b0294-HS60min,310546-b0294-HS15min,310575-b0288 b0289 b0290 b0291 b0292 b0293 b0294-M-P2h,310612-b0294-HS30min,310615-b0288 b0289 b0290 b0291 b0292 b0293 b0294-M-P4h,310600-b0292 b0293 b0294-LB|310615-b0288 b0289 b0290 b0291 b0292 b0293 b0294-M-P4h|reverse|-52|4.63533211693467
TAAACT
>b2087|2167787-b2087-LB,2167784-b2087-HS60min|2167784-b2087-HS60min|reverse|23|4.75727847874079
TAAACT
>b2372|2488207-b2372-M-P4h,2488178-b2372-HS30min,2488168-b2372-HS60min,2488170-b2372-M-P2h,2488185-b2372-HS15min,2488229-b2372-LB|2488229-b2372-LB|reverse|21|4.68240645724621
TATGCT
>b2888|3029369-b2888 b4684-HS15min,3029360-b2888-M-P0h,3029411-b2888-LB,3029355-b2888 b4684-M-P2h|3029355-b2888 b4684-M-P2h|forward|4|4.5963223834856
TACTCT
>b1592|1663347-b1592-LB,1663316-b1592-HS30min,1663317-b1592-M-P0h,1663312-b1592-HS15min,1663320-b1592-HS60min,1663313-b1592-M-P2h|1663347-b1592-LB|forward|26|4.68539613766936
TATTCT
>b0108|117569-b0108-HS15min,117565-b0108-M-P2h,117551-b0108-M-P0h|117551-b0108-M-P0h|reverse|23|4.72672523826784
TACACT
>b0987|1048914-b0987-LB,1048935-b0987-M-P0h|1048935-b0987-M-P0h|reverse|-95|4.60326616381041
TACACT
>b3470|3607095-b3470-HS15min,3607092-b3470-HS60min|3607092-b3470-HS60min|reverse|38|4.75727847874079
TAAACT
>b2359|2471524-b2359-M-P2h,2471522-b2359 b2360-M-P4h|2471524-b2359-M-P2h|forward|52|4.62388594353541
TAAGCT
>b3252|3401373-b3250 b3251 b3252-HS30min,3401373-b3250 b3251 b3252-M-P2h,3401375-b3250 b3251 b3252-HS60min,3401372-b4472 b3247 b3248 b3249 b3250 b3251 b3252-LB|3401372-b4472 b3247 b3248 b3249 b3250 b3251 b3252-LB|reverse|51|4.59333270306245
TACGCT
>b1201|1250245-b1201-HS15min,1250241-b1201-M-P0h,1250245-b1201-M-P4h,1250244-b1201-HS60min,1250242-b1201-LB,1250241-b1201-HS30min,1250286-b1201-M-P2h|1250241-b1201-M-P0h|forward|2|4.63395979004172
TAAAAT
>b2164|2255358-b2164-M-P2h,2255364-b2164-M-P4h|2255358-b2164-M-P2h|reverse|7|4.69248030375253
TATAAT
>molR_1|2194475-molR_1-LB,2194489-molR_1-M-P0h,2194480-molR_1 molR_2 molR_3 b2118-M-P4h,2194478-molR_1 molR_2-HS30min,2194513-molR_1-HS60min,2194468-molR_1 molR_2-M-P2h,2194471-molR_1 molR_2-HS15min|2194468-molR_1 molR_2-M-P2h|forward|7|4.63395979004172
TAAAAT
>b1730|1810922-b1730-LB,1810954-b1730-HS30min,1810966-b1730-M-P2h,1810956-b1730-HS15min|1810922-b1730-LB|reverse|45|4.62687562395856
TAATCT
>b4130|4354451-b4129 b4130-HS15min,4354443-b4130-M-P2h|4354443-b4130-M-P2h|reverse|38|4.8157989924516
TATACT
>b3740|3921712-b3740-HS60min,3921743-b3740-M-P2h|3921743-b3740-M-P2h|reverse|-44|4.5625565514168
TATGCT
>b1662|1741478-b1662-LB,1741480-b1662-M-P4h|1741480-b1662-M-P4h|reverse|-12|4.68604025348504
TATACT
>b1676|1753491-b1676-M-P4h,1753492-b1676-LB,1753491-b1676-M-P0h,1753491-b1676-M-P2h,1753491-b1676-HS30min,1753491-b1676-HS15min|1753491-b1676-M-P4h|forward|-11|4.56685739096368
TATAAT
>b1377|1434815-b1377-M-P0h,1434800-b1377-M-P2h|1434815-b1377-M-P0h|reverse|-29|4.56685739096368
TATAAT
>b2443|2558360-b2443-HS60min,2558300-b2443-HS15min,2558314-b2443-M-P2h,2558324-b2443-HS30min,2558313-b2443-M-P4h,2558303-b2443-LB|2558360-b2443-HS60min|forward|40|4.68240645724621
TATGCT
>b2184|2278627-b2184 b2185-M-P4h,2278638-b2184 b2185-M-P0h,2278643-b2184 b2185-M-P2h,2278626-b2184 b2185-HS15min,2278640-b2184 b2185-LB|2278643-b2184 b2185-M-P2h|forward|18|4.72672523826784
TACACT
>b0563|582097-b0563-HS15min,582054-b0563-LB,582072-b0563-HS30min,582074-b0563-M-P2h,582058-b0563-M-P0h,582071-b0563-M-P4h,582112-b0563-HS60min|582112-b0563-HS60min|forward|21|4.68240645724621
TATGCT
>b0231|250875-b0231-HS30min,250879-lafU b0231 b0232 b0233-LB,250880-lafU b0231 b0232 b0233 b0234-M-P4h,250881-b0231 b0232 b0233 b0234-M-P0h,250884-lafU b0231 b0232 b0233 b0234-M-P2h,250877-b0231-HS60min|250884-lafU b0231 b0232 b0233 b0234-M-P2h|forward|18|4.63395979004172
TAAAAT
>b1168|1216728-b1168-HS60min,1216755-b1168-M-P0h|1216728-b1168-HS60min|forward|-37|4.68604025348504
TATACT
>b4567|4603867-b4567-HS60min,4603897-b4567-HS30min,4603827-b4567-M-P4h,4603796-b4567-LB,4603787-b4567-HS15min,4603809-b4567-M-P2h,4603832-b4567-M-P0h|4603827-b4567-M-P4h|forward|10|4.59333270306245
TACGCT
>b4418|1145843-b4418 b1088 b1089 b1090 b1091 b1092 b1093 b1094 b1095 b1096 b1097 b1098 b1099 b1100 b1101-LB,1145814-b4418 b1088 b1089 b1090 b1091 b1092 b1093 b1094 b1095-M-P4h,1145823-b4418 b1088 b1089 b1090 b1091 b1092 b1093 b1094 b1095-HS60min,1145867-b4418 b1088 b1089 b1090 b1091 b1092 b1093 b1094 b1095 b1096 b1097 b1098 b1099 b1100-HS15min,1145868-b4418 b1088 b1089 b1090 b1091 b1092 b1093 b10…
TAAACT
>b3492|3635492-b3492-LB,3635486-b3492-HS30min,3635523-b3492-HS15min,3635488-b3492-M-P4h,3635505-b3492-M-P0h,3635508-b3492-HS60min,3635490-b3492-M-P2h|3635486-b3492-HS30min|reverse|17|4.60340654956877
TACAAT
>b2505|2627880-b2505 b2506-M-P4h,2627914-b2505-HS60min,2627864-b2505-M-P0h,2627781-b2505 b2506-HS15min,2627848-b2505-HS30min,2627810-b2505-M-P2h,2627923-b2505-LB|2627923-b2505-LB|forward|36|4.56207744897029
TATTAT
>b2102|2181667-b2102-HS30min,2181662-b2102-HS60min|2181662-b2102-HS60min|reverse|30|4.56207744897029
TATTAT
>b1978|2042921-b1978-LB,2042918-b1978-M-P4h|2042921-b1978-LB|forward|86|4.56207744897029
TATTAT
>b1204|1257771-b1204-HS60min,1257781-b1204-M-P2h,1257771-b1203 b1204-M-P0h,1257765-b1203 b1204-M-P4h,1257773-b1203 b1204-HS30min,1257765-b1203 b1204-HS15min,1257780-b1203 b1204-LB|1257765-b1203 b1204-M-P4h|reverse|-12|4.63533211693467
TAAACT
>b1742|1822974-b1742-HS60min,1823005-b1742-HS15min,1822990-b1742-HS30min,1823007-b1742-LB,1823003-b1742-M-P0h,1822994-b1742-M-P4h,1822990-b1742-M-P2h|1822974-b1742-HS60min|reverse|34|4.63395979004172
TAAAAT
>b1176|1225439-b1174 b1175 b1176-M-P2h,1225430-b1174 b1175 b1176-HS60min,1225437-b1174 b1175 b1176-HS30min|1225430-b1174 b1175 b1176-HS60min|reverse|42|4.69248030375253
TATAAT
>b0326|343530-b0326-M-P2h,343564-b0326-M-P0h,343575-b0326-HS60min|343530-b0326-M-P2h|forward|25|4.6587645599254
TATCCT
>b1786|1870020-b1786-HS60min,1870039-b1786 b1787-HS15min,1870092-b1786-M-P0h,1870114-b1786 b1787-M-P2h,1870045-b1786 b1787-M-P4h,1869997-b1786 b1787 b1789-LB,1869998-b1786 b1787-HS30min|1869997-b1786 b1787 b1789-LB|forward|-14|4.56685739096368
TATAAT
>b3521|3670377-b3521 b3522-M-P2h,3670368-b3521 b3522-LB,3670318-b3521 b3522-M-P4h,3670355-b3521 b3522-M-P0h,3670373-b3521 b3522-HS30min,3670370-b3521 b3522-HS60min,3670374-b3521 b3522-HS15min|3670377-b3521 b3522-M-P2h|forward|64|4.63395979004172
TAAAAT
>b0897|944827-b0897-LB,944813-b0897-HS60min,944775-b0897-HS30min,944838-b0897-M-P4h,944837-b0897-HS15min,944837-b0897-M-P2h,944834-b0897-M-P0h|944838-b0897-M-P4h|reverse|-12|4.5625565514168
TATGCT
>yrhC|3622040-yrhC-M-P2h,3622052-yrhC-LB,3622021-yrhC-M-P4h,3622050-yrhC-HS15min,3622001-yrhC-HS30min,3622006-yrhC-M-P0h|3622001-yrhC-HS30min|forward|-43|4.56685739096368
TATAAT
>b3027|3170091-b3027-HS30min,3170130-b3027-HS15min,3170132-b3027-M-P2h|3170132-b3027-M-P2h|reverse|-56|4.56685739096368
TATAAT
>b2944|3087815-b2944-HS60min,3087776-b2944-HS30min,3087786-b2944-M-P2h,3087773-b2944-HS15min,3087786-b2944-M-P0h,3087773-b2944 b2945 b2946 b2947 b2948 b2949-LB,3087761-b2944-M-P4h|3087761-b2944-M-P4h|forward|1|4.6587645599254
TATCCT
>b3375|3502042-b3375-M-P2h,3502049-b3375-HS60min,3502059-b4474 b3374 b3375-M-P4h,3502050-b3375-HS30min,3502048-b3375-LB,3502050-b3375-M-P0h,3502058-b3375-HS15min|3502059-b4474 b3374 b3375-M-P4h|forward|32|4.5963223834856
TACTCT
>b1851|1932663-b1850 b1851-HS30min,1932628-b1850 b1851-HS15min,1932654-b1850 b1851-HS60min,1932664-b1850 b1851-M-P0h,1932650-b1850 b1851-M-P2h|1932664-b1850 b1851-M-P0h|reverse|-83|4.60326616381041
TACACT
>b4554|3774467-b4554-M-P0h,3774468-b4554-HS15min,3774466-b4554-LB,3774468-b4554-M-P4h|3774468-b4554-HS15min|reverse|10|4.75727847874079
TAAACT
>b3710|3889815-b3710 b3711-HS30min,3889808-b3710 b3711 b3712 b3713-M-P4h|3889815-b3710 b3711-HS30min|forward|55|4.56207744897029
TATTAT
>b2148|2235674-b2148-HS15min,2235683-b2148-M-P4h|2235674-b2148-HS15min|reverse|31|4.68539613766936
TATTCT
>b0987|1049022-b0986 b0987-HS15min,1049021-b0987-HS60min,1049056-b0987-HS30min,1049056-b0981 b0982 b0983 b0984 b0985 b0986 b0987-M-P2h,1049056-b0987-M-P4h|1049021-b0987-HS60min|reverse|-9|4.60326616381041
TACACT
>b0097|107667-b0097-HS60min,107666-b0081 b0082 b0083 b0084 b0085 b0086 b0087 b0088 b0089 b0090 b0091 b0092 b0093 b0094 b0095 b0096 b0097 b0098 b0099-HS15min|107667-b0097-HS60min|forward|16|4.55908776854714
TATGAT
>b3679|3858148-b3679-LB,3858129-b3679-HS30min|3858129-b3679-HS30min|reverse|26|4.59333270306245
TACGCT
>b1643|1719006-b1643 b1644 b1645-HS30min,1719007-b1643 b1644 b1645-HS60min,1719007-b1643 b1644 b1645-M-P4h|1719007-b1643 b1644 b1645-HS60min|forward|49|4.68240645724621
TATGCT
>b2361|2473364-b2361-HS60min,2473375-b2361-M-P0h|2473375-b2361-M-P0h|forward|-7|4.5625565514168
TATGCT
>b4598|1515269-b4598-LB,1515267-b4598-HS15min,1515235-b4598-HS60min,1515271-b4598-M-P4h,1515238-b4598-HS30min,1515223-b4598-M-P0h,1515237-b4598-M-P2h|1515223-b4598-M-P0h|reverse|65|4.5963223834856
TACTCT
>b2789|2920255-b2787 b2788 b2789-LB,2920215-b2789-M-P2h|2920255-b2787 b2788 b2789-LB|reverse|-14|4.68604025348504
TATACT
>b3101|3248590-b3101-HS60min,3248557-b3101 b3102-HS15min,3248570-b3101-HS30min,3248543-b3101 b3102-M-P4h,3248554-b3101 b3102-LB,3248583-b3101 b3102-M-P0h,3248584-b3101-M-P2h|3248570-b3101-HS30min|forward|9|4.55908776854714
TATGAT
>b3255|3403291-b3255 b3256-HS60min,3403268-b3255 b3256-M-P2h|3403268-b3255 b3256-M-P2h|forward|-87|4.56685739096368
TATAAT
>b1549|1635216-b1549-HS30min,1635214-b1549-M-P0h|1635216-b1549-HS30min|forward|90|4.62388594353541
TAAGCT
>b0627|658089-b0627-HS30min,658125-b0627-HS60min,658046-b0625 b0626 b0627-M-P2h,658046-b0625 b0626 b0627-M-P0h,658094-b0627-LB,658050-b0625 b0626 b0627-M-P4h,658053-b0625 b0626 b0627-HS15min|658094-b0627-LB|forward|19|4.68539613766936
TATTCT
>b3106|3252314-b3106 b3107-M-P2h,3252318-b3106 b3107-M-P0h,3252313-b3106 b3107-M-P4h,3252320-b3106-HS60min,3252318-b3106 b3107-LB,3252314-b3106 b3107-HS30min,3252294-b3106 b3107-HS15min|3252294-b3106 b3107-HS15min|forward|45|4.55908776854714
TATGAT
>b3701|3880348-b3699 b3700 b3701 b3702-M-P2h,3880348-b3699 b3700 b3701 b3702-HS30min,3880348-b3699 b3700 b3701 b3702-HS60min|3880348-b3699 b3700 b3701 b3702-HS30min|reverse|79|4.59333270306245
TACGCT
>b2321|2435932-b2321-M-P0h,2435943-b2321-HS60min,2435903-b2321-M-P2h,2435930-b2321-HS15min,2435932-b2321-M-P4h,2435931-b2321-LB,2435943-b2321-HS30min|2435903-b2321-M-P2h|forward|17|4.62687562395856
TAATCT
>b3127|3272945-b3123 b3124 b3125 b3126 b3127-HS15min,3272938-b3123 b3124 b3125 b3126 b3127-M-P2h,3272953-b3123 b3124 b3125 b3126 b3127-M-P0h,3272934-b3127-HS60min,3272953-b3127-HS30min,3272942-b3123 b3124 b3125 b3126 b3127-M-P4h|3272942-b3123 b3124 b3125 b3126 b3127-M-P4h|reverse|10|4.63395979004172
TAAAAT
>b4108|4324758-b4108-M-P0h,4324757-b4108-HS60min,4324759-b4108-HS30min|4324759-b4108-HS30min|reverse|-70|4.56685739096368
TATAAT
>b2520|2650432-b2518 b2519 b2520-M-P2h,2650471-b2510 b2511 b2512 b2513 b2514 sroE b2515 b2516 b2517 b2518 b2519 b2520-M-P4h,2650468-b2519 b2520-HS15min|2650432-b2518 b2519 b2520-M-P2h|reverse|20|4.63395979004172
TAAAAT
>b4514|735690-b4514-HS15min,735721-b4514-M-P4h|735721-b4514-M-P4h|forward|29|4.68539613766936
TATTCT
>b4679|2226984-b4679-HS30min,2226978-b4679-HS15min,2226977-b4679-LB,2227014-b4679-HS60min,2226983-b4679-M-P2h,2226991-b4679-M-P4h|2226991-b4679-M-P4h|forward|20|4.8157989924516
TATACT
>b3458|3595746-b3454 b3455 b3456 b3457 b3458-M-P4h,3595742-b3454 b3455 b3456 b3457 b3458-HS15min,3595745-b3454 b3455 b3456 b3457 b3458-M-P0h|3595742-b3454 b3455 b3456 b3457 b3458-HS15min|reverse|29|4.56207744897029
TATTAT
>b3857|4040071-b3856 b3857-M-P2h,4040068-b3856 b3857-HS30min,4040092-b3856 b3857-LB,4040046-b3857-HS60min,4040066-b3856 b3857-M-P0h,4040066-b3856 b3857-M-P4h,4040066-b3856 b3857-HS15min|4040092-b3856 b3857-LB|reverse|14|4.5963223834856
TACTCT
>b2214|2309582-b2212 b2213 b2214-HS15min,2309584-b2214-HS60min|2309582-b2212 b2213 b2214-HS15min|reverse|34|4.62388594353541
TAAGCT
>b1085|1143650-b1085-M-P2h,1143621-b1085-M-P4h|1143621-b1085-M-P4h|forward|1|4.62388594353541
TAAGCT
>b0005|5197-b0005-HS15min,5202-b0005-HS30min|5202-b0005-HS30min|forward|25|4.60024404621459
TAACCT
>yedN_2|2009563-yedN_2-M-P4h,2009557-yedN_2-HS30min,2009554-yedN_2-LB|2009557-yedN_2-HS30min|reverse|9|4.62388594353541
TAAGCT
>b0702|733059-b0702-HS15min,733106-b0702-HS30min|733059-b0702-HS15min|forward|27|4.63756278550944
TAGACT
>b4049|4259618-b4049-M-P4h,4259621-b4049 b4050-LB,4259624-b4049-M-P0h,4259618-b4049-HS15min|4259624-b4049-M-P0h|forward|44|4.63395979004172
TAAAAT
>b1625|1702957-b1625-M-P0h,1702954-b1625 b1626 b1627 b1628 b1629 b1630 b1631-M-P2h,1702957-b1625 b1626 b1627 b1628 b1629 b1630-HS60min,1702957-b1625 b1626 b1627 b1628 b1629 b1630 b1631 b1632 b1633-HS30min|1702957-b1625-M-P0h|forward|37|4.63395979004172
TAAAAT
>b2409|2524908-b2409-LB,2524942-b2409-M-P4h,2524872-b2409-HS60min,2524904-b2409-HS15min,2524902-b2409-M-P2h,2524907-b2409-HS30min,2524876-b2409-M-P0h|2524876-b2409-M-P0h|reverse|5|4.68539613766936
TATTCT
>tpke70|2494648-tpke70-M-P0h,2494649-tpke70-M-P4h|2494648-tpke70-M-P0h|reverse|20|4.56207744897029
TATTAT
>b4107|4323775-b4107-M-P4h,4323728-b4107-HS60min,4323762-b4107-M-P2h|4323728-b4107-HS60min|reverse|54|4.63395979004172
TAAAAT
>b2533|2661394-b2533-M-P2h,2661427-b2533-M-P4h,2661423-b2533-M-P0h,2661426-b2533-HS60min,2661442-b2533-HS30min,2661427-b2533-LB,2661428-b2533-HS15min|2661426-b2533-HS60min|forward|-11|4.68604025348504
TATACT
>istR-1|3851328-b4616 istR-1-LB,3851302-b4616 istR-1-M-P0h,3851324-b4616 istR-1-M-P4h,3851321-b4616 istR-1-HS15min,3851320-b4616 istR-1-HS30min|3851302-b4616 istR-1-M-P0h|reverse|76|4.8157989924516
TATACT
>b2870|3004238-b2870-M-P4h,3004259-b2870-M-P2h,3004269-b2870-HS15min,3004236-b2870 b2871 b2872-M-P0h|3004269-b2870-HS15min|forward|13|4.55908776854714
TATGAT
>b2268|2379582-b2268-M-P0h,2379599-b2268-LB,2379591-b2268-HS30min,2379609-b2268-M-P4h,2379600-b2268-HS60min,2379603-b2268-M-P2h,2379588-b2268-HS15min|2379582-b2268-M-P0h|forward|9|4.8157989924516
TATACT
>ydbA_1|1463380-ydbA_1-LB,1463425-ydbA_1-M-P4h,1463396-ydbA_1-M-P2h,1463413-ydbA_1-HS30min,1463393-ydbA_1-HS60min|1463396-ydbA_1-M-P2h|forward|15|4.56207744897029
TATTAT
>b1194|1243663-b1194-HS30min,1243655-b1194-HS60min|1243655-b1194-HS60min|reverse|52|4.75727847874079
TAAACT
>b3465|3602414-b3465 b3466-LB,3602384-b3465 b3466-HS60min,3602389-b3465 b3466-M-P2h,3602363-b3465 b3466 b3468 b3469-M-P4h,3602392-b3465 b3466-M-P0h,3602388-b3465 b3466-HS30min,3602361-b3465 b3466-HS15min|3602414-b3465 b3466-LB|forward|66|4.75727847874079
TAAACT
>b3383|3510388-b3376 b3377 b3378 b3379 b3380 b3381 b3382 b3383-M-P4h,3510346-b3383-M-P0h,3510369-b3382 b3383-HS60min,3510373-b3383-M-P2h,3510414-b3380 b3381 b3382 b3383-LB,3510372-b3383-HS30min|3510373-b3383-M-P2h|reverse|4|4.56207744897029
TATTAT
>b3369|3497443-b3369-M-P4h,3497422-b3369-HS15min,3497429-b3369-M-P2h,3497450-b3369-HS60min,3497457-b3369-M-P0h,3497448-b3369-LB,3497423-b3369-HS30min|3497457-b3369-M-P0h|forward|-8|4.56685739096368
TATAAT
>b1828|1908186-b1828-M-P2h,1908198-b1828-M-P4h|1908186-b1828-M-P2h|forward|32|4.60340654956877
TACAAT
>b3018|3161494-b3017 b3018-HS60min,3161503-b4469 b3017 b3018-M-P2h|3161494-b3017 b3018-HS60min|reverse|12|4.56207744897029
TATTAT
>b4126|4349833-b4126 b4127-HS30min,4349845-b4126 b4127-HS60min,4349835-b4126 b4127 b4128 b4559-M-P4h,4349835-b4126 b4127-M-P2h,4349832-b4126 b4127-M-P0h,4349835-b4126 b4127-HS15min,4349835-b4126 b4127-LB|4349833-b4126 b4127-HS30min|forward|-9|4.5625565514168
TATGCT
>b3216|3360871-b3216 b3217-M-P2h,3360882-b3216 b3217-HS15min,3360844-b3216 b3217-M-P0h,3360844-b3216 b3217-M-P4h,3360895-b3216 b3217-HS60min,3360894-b3216 b3217-HS30min|3360895-b3216 b3217-HS60min|forward|39|4.63395979004172
TAAAAT
>b3118|3265121-b4471 b3113 b3114 b3115 b3116 b3117 b3118-LB,3265118-b3118-HS60min,3265119-b3118-HS15min,3265120-b4471 b3113 b3114 b3115 b3116 b3117 b3118-M-P4h,3265112-b3118-HS30min,3265118-b3118-M-P2h,3265120-b4471 b3113 b3114 b3115 b3116 b3117 b3118-M-P0h|3265112-b3118-HS30min|reverse|34|4.68539613766936
TATTCT
>b0268|281441-b0268 b0269-M-P4h,281438-b0268 b0269-HS15min,281450-b0268 b0269-M-P2h,281439-b0268 b0269-LB,281467-b0268 b0269-M-P0h|281450-b0268 b0269-M-P2h|forward|14|4.69248030375253
TATAAT
>b0525|553751-b0524 b0525-M-P2h,553780-b0524 b0525-M-P4h,553746-b0524 b0525-HS30min,553777-b0524 b0525-HS15min,553714-b0522 b0523 b0524 b0525-LB,553761-b0522 b0523 b0524 b0525-M-P0h,553747-b0524 b0525-HS60min|553746-b0524 b0525-HS30min|reverse|15|4.68240645724621
TATGCT
>b0533|561593-b0533 b0534-M-P2h,561611-b0533-M-P0h,561612-b0533 b0534-HS30min,561581-b0533 b0534-HS15min,561612-b0533 b0534-HS60min|561581-b0533 b0534-HS15min|forward|8|4.6587645599254
TATCCT
>b2853|2991620-b2853-M-P4h,2991614-b2853-M-P2h,2991622-b2853-HS60min,2991606-b2853-HS30min,2991611-b2853-HS15min|2991606-b2853-HS30min|forward|7|4.55908776854714
TATGAT
>b0255|269478-b0255 b0256 b0257 b4690 b0258-HS15min,269479-b0255 b0256 b0257 b4690 b0258-M-P2h,269477-b0255 b0256 b0257 b4690 b0258-LB,269482-b0255-M-P0h,269478-b0255 b0256 b0257 b4690 b0258-M-P4h,269509-b0255-HS60min|269479-b0255 b0256 b0257 b4690 b0258-M-P2h|forward|-9|4.5625565514168
TATGCT
>b3415|3544433-b3415-LB,3544479-b3415-M-P2h|3544433-b3415-LB|forward|22|4.60340654956877
TACAAT
>b0277|292098-b0277-HS30min,292081-b0277-M-P0h|292098-b0277-HS30min|reverse|14|4.6587645599254
TATCCT
>b0260|274695-b0260 b0261-LB,274692-b0260 b0261-M-P0h|274692-b0260 b0261-M-P0h|forward|-84|4.5625565514168
TATGCT
>b1642|1718961-b1642-HS30min,1718963-b1642-M-P2h|1718961-b1642-HS30min|reverse|63|4.68539613766936
TATTCT
>b1542|1628935-b1542-HS15min,1628914-b1542-M-P2h,1628927-b1542-M-P4h,1628917-b1542-HS30min|1628914-b1542-M-P2h|reverse|31|4.60024404621459
TAACCT
>b1600|1671516-b1599 b1600-M-P4h,1671570-b1599 b1600-HS60min,1671567-b1599 b1600-M-P2h,1671545-b1599 b1600-HS30min,1671546-b1599 b1600-M-P0h,1671540-b1599 b1600-HS15min,1671552-b1599 b1600-LB|1671567-b1599 b1600-M-P2h|reverse|14|4.63395979004172
TAAAAT
>b1560|1642426-b1559 b1560-HS60min,1642430-b1557 b1559 b1560-M-P4h|1642426-b1559 b1560-HS60min|reverse|21|4.62687562395856
TAATCT
>b3343|3472982-b3339 b3340 b3341 b3342 b3343-HS30min,3472965-b3339 b3340 b3341 b3342 b3343-HS60min|3472965-b3339 b3340 b3341 b3342 b3343-HS60min|reverse|61|4.56207744897029
TATTAT
>b1967|2033805-b1967-HS15min,2033803-b1967-LB,2033834-b1967-M-P0h,2033804-b1967-HS30min,2033826-b1967-M-P4h,2033805-b1967-M-P2h,2033804-b1967-HS60min|2033834-b1967-M-P0h|forward|18|4.72672523826784
TACACT
>b0520|548923-b0520-HS60min,548925-b0520 b0521-M-P2h|548925-b0520 b0521-M-P2h|forward|13|4.60024404621459
TAACCT
>b2333|2448604-b2333-M-P0h,2448574-b2332 b2333-M-P2h|2448574-b2332 b2333-M-P2h|reverse|52|4.62687562395856
TAATCT
>b0377|395604-b0377 b0378-M-P4h,395607-b0377 b0378-LB,395605-b0377 b0378-M-P2h|395604-b0377 b0378-M-P4h|forward|-51|4.68604025348504
TATACT
>b4248|4471259-b4248-HS15min,4471256-b4248-HS60min,4471256-b4248-HS30min|4471256-b4248-HS30min|reverse|85|4.68539613766936
TATTCT
>b1660|1737904-b1660-M-P0h,1737899-b1660 b1661-HS15min,1737905-b1660-HS30min,1737902-b1660-HS60min,1737899-b1660 b1661-M-P4h,1737898-b1660 b1661-LB,1737903-b1660-M-P2h|1737902-b1660-HS60min|forward|-11|4.60326616381041
TACACT
>b3468|3603722-b3465 b3466 b3468 b3469-M-P4h,3603723-b3468 b3469-HS15min,3603721-b3468 b3469-M-P0h,3603723-b3468 b3469 b3471 b3472-LB,3603724-b3468 b3469-M-P2h|3603721-b3468 b3469-M-P0h|forward|-10|4.63533211693467
TAAACT
>b4436|2151333-b4436 b4437-HS15min,2151330-b4436 b4437-LB,2151288-b4436 b4437-M-P2h,2151333-b4436-M-P0h,2151333-b4436 b4437-M-P4h|2151333-b4436 b4437-HS15min|forward|78|4.55908776854714
TATGAT
>b1589|1661020-b1589 b1590 b1591-HS30min,1661054-b1589-HS60min|1661054-b1589-HS60min|forward|82|4.59333270306245
TACGCT
>b0354|375962-b0354-M-P0h,375966-b0353 b0354-HS15min,375970-b0354-HS60min,375950-b0354-LB,375962-b0347 b0348 b0349 b0350 b0351 b0352 b0353 b0354-M-P4h,375961-b0354-M-P2h,375967-b0354-HS30min|375966-b0353 b0354-HS15min|forward|-10|4.68604025348504
TATACT
>b2216|2311470-b2216 b2217-HS60min,2311472-b2216 b2217-HS30min,2311469-b2216 b2217-M-P0h,2311474-b2216 b2217-HS15min,2311475-b2216 b2217-M-P2h,2311473-b2216 b2217-LB,2311473-b2216 b2217-M-P4h|2311473-b2216 b2217-LB|forward|-10|4.68604025348504
TATACT
>b2650|2782893-b2650-M-P2h,2782835-b2650-HS60min,2782870-b2650-HS15min|2782893-b2650-M-P2h|reverse|-82|4.56685739096368
TATAAT
>ECK120003329_Phantom|1496695-ECK120003329_Phantom-LB,1496672-ECK120003329_Phantom-M-P4h|1496695-ECK120003329_Phantom-LB|reverse|8|4.68539613766936
TATTCT
>b4676|1876801-b4676 b4675-HS30min,1876805-b4676 b4675-HS60min|1876805-b4676 b4675-HS60min|forward|69|4.68240645724621
TATGCT
>b1329|1391219-b1329-LB,1391219-b1329-HS30min,1391212-b1329-M-P0h,1391219-b1329-HS15min,1391213-b1329-HS60min,1391218-b1329-M-P2h|1391219-b1329-LB|forward|91|4.68240645724621
TATGCT
>b0483|507403-b0483-HS30min,507401-b0483-M-P4h,507414-b0483-M-P2h,507404-b0483-LB,507438-b0483-HS60min,507400-b0483-M-P0h,507405-b0483-HS15min|507438-b0483-HS60min|forward|41|4.68539613766936
TATTCT
>b0359|380307-b0359-M-P4h,380273-b0359-LB,380351-b0358 b0359-HS60min,380317-b0358 b0359-M-P2h,380319-b0358 b0359-HS30min,380287-b0359-M-P0h,380325-b0359-HS15min|380273-b0359-LB|reverse|83|4.56207744897029
TATTAT
>b0140|156170-b0140-HS30min,156148-b0140-HS60min,156152-b0140-M-P4h,156135-b0140-HS15min|156152-b0140-M-P4h|reverse|-17|4.5625565514168
TATGCT
>b1785|1868809-b1785-LB,1868848-b1785-HS15min|1868848-b1785-HS15min|forward|6|4.72672523826784
TACACT
>b3138|3282242-b3138-HS15min,3282213-b3138-HS30min,3282156-b3138-M-P4h,3282176-b3138-M-P2h|3282176-b3138-M-P2h|forward|29|4.68539613766936
TATTCT
>b0526|553797-b0526-M-P2h,553798-b0526-M-P4h,553797-b0526-HS30min,553798-b0526-M-P0h,553798-b0526-HS60min,553798-b0526-LB,553798-b0526-HS15min|553798-b0526-M-P4h|forward|52|4.5963223834856
TACTCT
>b0036|36202-b0035 b0036-HS30min,36154-b0036-HS15min,36181-b0036-HS60min,36173-b0035 b0036-M-P2h,36165-b0035 b0036-M-P0h|36154-b0036-HS15min|reverse|40|4.56969080574164
TACCCT
>b2943|3086280-b2943-LB,3086221-b2943-HS30min,3086250-b2943-HS15min,3086280-b2943-M-P0h,3086217-b2943-M-P2h,3086245-b2943-M-P4h,3086222-b2943-HS60min|3086217-b2943-M-P2h|forward|1|4.72672523826784
TACACT
>b4609|2732318-b2592 b4609 b2593 b2594-HS30min,2732318-b2592 b4609 b2593 b2594-HS60min|2732318-b2592 b4609 b2593 b2594-HS30min|reverse|84|4.62687562395856
TAATCT
>b0889|931551-b0889 b0890 b0891 b0892 b0893 b0894 b0895 b0896-M-P4h,931551-b0889 b0890 b0891 b0892 b0893-LB,931552-b0889 b0890 b0891 b0892 b0893-M-P0h,931551-b0889 b0890 b0891 b0892 b0893-HS15min|931552-b0889 b0890 b0891 b0892 b0893-M-P0h|forward|14|4.68539613766936
TATTCT
>b4131|4356449-b4131-M-P0h,4356453-b4129 b4130 b4131-M-P4h|4356449-b4131-M-P0h|reverse|-7|4.56685739096368
TATAAT
>b3842|4022865-b3842-HS15min,4022864-b3842-M-P0h|4022865-b3842-HS15min|reverse|-42|4.56685739096368
TATAAT
>b1222|1276846-b1221 b1222-HS30min,1276841-b1221 b1222-M-P0h|1276846-b1221 b1222-HS30min|reverse|-92|4.68604025348504
TATACT
>b4294|4516389-b4294 insB-7_1 insB-7_2-HS15min,4516391-b4294 insB-7_1 insB-7_2-M-P0h,4516392-b4294 insB-7_1-HS60min,4516390-b4294 insB-7_1 insB-7_2-M-P2h,4516389-b4294 insB-7_1 insB-7_2-HS30min,4516389-b4294 insB-7_1 insB-7_2-M-P4h,4516389-b4294 insB-7_1 insB-7_2-LB|4516389-b4294 insB-7_1 insB-7_2-HS15min|forward|1|4.63395979004172
TAAAAT
>b1495|1575459-b1494 b1495-M-P4h,1575449-b1494 b1495-M-P2h,1575452-b1495-HS60min|1575459-b1494 b1495-M-P4h|reverse|-78|4.5625565514168
TATGCT
>b1762|1842844-b1762-HS30min,1842907-b1762-M-P4h,1842846-b1762-HS60min,1842884-b1762-HS15min,1842813-b1762-M-P2h,1842824-b1762-M-P0h|1842884-b1762-HS15min|reverse|32|4.68539613766936
TATTCT
>b2080|2163213-b2080-HS15min,2163197-b2080-M-P0h,2163201-b2080-HS30min,2163173-b2080-M-P2h|2163213-b2080-HS15min|forward|76|4.6587645599254
TATCCT
>b3078|3224260-b3078-M-P4h,3224273-b3078-LB,3224254-b3078-HS30min|3224260-b3078-M-P4h|forward|15|4.60340654956877
TACAAT
>b2748|2870922-b2741 b2742 b2743 b2744 b2745 b2746 b2747 b2748 b2749 b2750 b2751 b2752-M-P4h,2870922-b2741 b2742 b2743 b2744 b2745 b2746 b2747 b2748 b2749 b2750 b2751 b2752-HS30min,2870921-b2741 b2742 b2743 b2744 b2745 b2746 b2747 b2748 b2749 b2750 b2751 b2752-M-P2h,2870921-b2741 b2742 b2743 b2744 b2745 b2746 b2747 b2748 b2749 b2750 b2751 b2752-HS15min,2870921-b2741 b2742 b2743 b2744 b2745 b2746 …
TAAACT
>b0618|650877-b0618-M-P4h,650916-b0618-M-P2h,650888-b0618-HS15min,650890-b0618-HS30min|650916-b0618-M-P2h|reverse|8|4.56207744897029
TATTAT
>b2215|2310886-b2215-HS15min,2310889-b2214 b2215-M-P4h|2310889-b2214 b2215-M-P4h|reverse|11|4.68539613766936
TATTCT
>b2162|2253151-b2162-M-P0h,2253184-b2162-HS30min,2253185-b2162-HS60min|2253184-b2162-HS30min|reverse|33|4.69248030375253
TATAAT
>b0012|10790-b0012-HS15min,10741-b0012-M-P4h|10790-b0012-HS15min|forward|35|4.63395979004172
TAAAAT
>b0435|453576-b0435 b0436 b0437 b0438 b0439 b0440 b0441 b0442-M-P0h,453575-b0435 b0436 b0437 b0438 b0439 b0440 b0441 b0442-LB,453573-b0435-HS60min,453575-b0435 b0436-M-P2h,453573-b0435 b0436 b0437 b0438 b0439 b0440 b0441 b0442-M-P4h,453573-b0435 b0436-HS30min,453573-b0435 b0436 b0437 b0438 b0439 b0440 b0441 b0442 b0443-HS15min|453576-b0435 b0436 b0437 b0438 b0439 b0440 b0441 b0442-M-P0h|forward|3…
TAAGCT
>b3415|3544657-b3415-HS15min,3544595-b3415-M-P0h,3544679-b3415-HS30min,3544619-b3415-M-P4h,3544683-b3415-HS60min|3544595-b3415-M-P0h|forward|13|4.62687562395856
TAATCT
>b0824|862818-b0823 b0824-LB,862818-b0823 b0824-M-P4h,862770-b0823 b0824-M-P0h|862770-b0823 b0824-M-P0h|reverse|36|4.55908776854714
TATGAT
>b1166|1215619-b1166-HS60min,1215660-b1166-LB,1215598-b1166-HS30min|1215598-b1166-HS30min|forward|7|4.60340654956877
TACAAT
>b2245|2356868-b2245 b2246-HS30min,2356884-b2245 b2246-M-P2h|2356868-b2245 b2246-HS30min|reverse|72|4.62388594353541
TAAGCT
>b4190|4414952-b4190-M-P0h,4414983-b4190-HS60min,4414959-b4190-HS15min,4414953-b4190-HS30min,4414954-b4190-M-P2h,4414939-b4190-LB,4414954-b4190-M-P4h|4414983-b4190-HS60min|forward|42|4.6587645599254
TATCCT
>b2532|2661360-b2532-HS30min,2661369-b2532-LB,2661363-b2532-HS15min,2661373-b2532-M-P0h,2661359-b2532-HS60min,2661370-b2522 b2523 b2524 b2525 b2526 b2527 b2528 b2529 b2530 b2531 b2532-M-P4h|2661373-b2532-M-P0h|reverse|6|4.62687562395856
TAATCT
>b1450|1518286-b1450-HS15min,1518249-b1450-HS60min,1518286-b1450-M-P4h,1518266-b1450-LB,1518242-b1450-HS30min,1518286-b1450-M-P2h,1518262-b1450-M-P0h|1518266-b1450-LB|forward|15|4.63395979004172
TAAAAT
>b2651|2783247-b2651-M-P2h,2783244-b2651-M-P4h|2783244-b2651-M-P4h|forward|-13|4.56685739096368
TATAAT
>b3236|3382494-b3236-M-P4h,3382496-b3236-M-P0h,3382493-b3236-HS60min,3382494-b3236-HS30min,3382494-b3236-LB,3382494-b3236-M-P2h,3382494-b3236-HS15min|3382493-b3236-HS60min|reverse|86|4.75727847874079
TAAACT
>b3049|3190010-b3049-LB,3190001-b3049-M-P0h|3190010-b3049-LB|reverse|-26|4.60326616381041
TACACT
>b4664|3192725-b4664-M-P4h,3192795-b4664-HS30min,3192801-b4664-M-P0h,3192722-b4664-HS15min,3192758-b4664-M-P2h|3192758-b4664-M-P2h|forward|28|4.55908776854714
TATGAT
>b0411|431406-b0411-M-P0h,431408-b0411 b0412-HS15min,431411-b0411-HS30min,431411-b0411-HS60min|431406-b0411-M-P0h|reverse|80|4.69248030375253
TATAAT
>b2011|2080757-b2011-LB,2080724-b2011-HS30min,2080715-b2011-HS15min,2080724-b2011-HS60min,2080757-b2011-M-P0h,2080755-b2011-M-P4h|2080757-b2011-LB|forward|15|4.60024404621459
TAACCT
>b4365|4601535-b4365-HS60min,4601564-b4365-LB,4601534-b4365-M-P2h,4601564-b4365-M-P0h,4601534-b4365 b4366-HS30min|4601534-b4365-M-P2h|forward|3|4.63395979004172
TAAAAT
>b0906|956094-b0906-HS30min,956122-b0906-HS60min|956122-b0906-HS60min|forward|66|4.55908776854714
TATGAT
>b0137|152229-b0137-LB,152212-b0136 b0137-HS30min|152212-b0136 b0137-HS30min|reverse|52|4.5963223834856
TACTCT
>b3488|3630628-b3485 b3486 b3487 b3488-HS15min,3630641-b3486 b3487 b3488-HS60min,3630661-b3485 b3486 b3487 b3488-M-P4h,3630656-b3485 b3486 b3487 b3488-HS30min,3630641-b3485 b3486 b3487 b3488-M-P2h,3630622-b3485 b3486 b3487 b3488-LB|3630628-b3485 b3486 b3487 b3488-HS15min|reverse|10|4.63395979004172
TAAAAT
>b1048|1108556-b1048 b1049-HS30min,1108556-b1048 b1049-M-P2h|1108556-b1048 b1049-M-P2h|forward|-8|4.63533211693467
TAAACT
>b4045|4257230-b4042 b4043 b4044 b4045-M-P4h,4257210-b4042 b4043 b4044 b4045-M-P0h,4257240-b4045-HS30min|4257210-b4042 b4043 b4044 b4045-M-P0h|forward|13|4.5963223834856
TACTCT
>b1790|1873622-b1790-M-P2h,1873603-b1790-M-P0h,1873622-b1790-HS30min,1873622-b1790-LB,1873623-b1790-HS15min,1873635-b1790-HS60min,1873636-b1790-M-P4h|1873636-b1790-M-P4h|reverse|4|4.63395979004172
TAAAAT
>b3920|4110258-b3919 b3920-HS15min,4110273-b3919 b3920-HS30min,4110266-b3919 b3920-M-P0h,4110262-b3919 b3920-HS60min,4110258-b3919 b3920-M-P4h,4110256-b3919 b3920-M-P2h,4110258-b3919 b3920-LB|4110256-b3919 b3920-M-P2h|reverse|34|4.59333270306245
TACGCT
>b1952|2022878-b1952-HS15min,2022868-b1952-M-P4h,2022874-b1952-M-P0h,2022868-b1952-LB,2022867-b1952-M-P2h,2022873-b1952-HS60min,2022876-b1952-HS30min|2022867-b1952-M-P2h|reverse|-10|4.60326616381041
TACACT
>b1862|1944301-b1862-M-P0h,1944248-b1862-M-P2h,1944284-b1862-M-P4h,1944253-b1862-HS30min|1944284-b1862-M-P4h|forward|2|4.56969080574164
TACCCT
>b1587|1656064-b1587 b1588 b1589 b1590 b1591-M-P2h,1656062-b1587 b1588 b1589 b1590 b1591-M-P0h,1656065-b1587-HS30min,1656063-b1587-HS60min,1656063-b1587 b1588 b1589 b1590 b1591-HS15min,1656032-b1587 b1588 b1589 b1590 b1591-LB,1656030-b1587 b1588 b1589 b1590 b1591 b1592-M-P4h|1656065-b1587-HS30min|forward|-10|4.63533211693467
TAAACT
>b1234|1288394-b1234 b1235 b1236-HS30min,1288383-b1234 b1235 b1236-HS60min,1288386-b1234 b1235 b1236-M-P0h,1288386-b1234 b1235 b1236-M-P2h|1288383-b1234 b1235 b1236-HS60min|forward|-67|4.68604025348504
TATACT
>b3685|3864365-b3685-LB,3864365-b3685-HS15min,3864312-b3685-M-P0h,3864309-b3685-M-P2h,3864339-b3685-HS60min,3864365-b3685-M-P4h|3864309-b3685-M-P2h|reverse|40|4.68539613766936
TATTCT
>b4677|1944167-b4677-HS15min,1944181-b1860 b1861 b4677-M-P4h,1944157-b4677-HS60min,1944150-b4677-M-P0h,1944159-b4677-HS30min,1944172-b4677-LB|1944150-b4677-M-P0h|reverse|27|4.8157989924516
TATACT
>b0338|357943-b0338-HS15min,357936-b0338-M-P4h,357953-b0338-HS30min,357937-b0338-HS60min,357929-b0338-M-P0h,357934-b0338-M-P2h|357953-b0338-HS30min|reverse|3|4.55908776854714
TATGAT
>b2163|2253421-b2163-M-P4h,2253330-b2163-M-P2h,2253406-b2163-HS30min,2253401-b2163-HS15min,2253367-b2163-LB|2253330-b2163-M-P2h|forward|-30|4.5625565514168
TATGCT
>b0648|678708-b0648-HS15min,678719-b0648 b0649-M-P2h|678708-b0648-HS15min|forward|-34|4.68604025348504
TATACT
>b2782|2909217-b2779 b2780 b2781 b2782 b2783-HS30min,2909214-b2779 b2780 b2781 b2782 b2783-HS60min|2909214-b2779 b2780 b2781 b2782 b2783-HS60min|reverse|12|4.59333270306245
TACGCT
>b3875|4062137-b3875-HS60min,4062091-b3875-M-P0h|4062137-b3875-HS60min|reverse|-93|4.56685739096368
TATAAT
>b2435|2550322-b2435 b2436-HS60min,2550319-b2435 b2436-M-P2h|2550322-b2435 b2436-HS60min|forward|30|4.56207744897029
TATTAT
>b4542|2213648-b4542-HS15min,2213656-b4542-HS30min,2213652-b4542-HS60min,2213654-b4542-LB|2213656-b4542-HS30min|forward|33|4.63395979004172
TAAAAT
>b0368|386939-b0365 b0366 b0367 b0368-M-P0h,386956-b0367 b0368-M-P2h|386956-b0367 b0368-M-P2h|forward|58|4.60340654956877
TACAAT
>b0719|752005-b0719-M-P4h,752055-b0719-M-P2h,751979-b0719-HS30min,751949-b0719-LB|752055-b0719-M-P2h|reverse|11|4.68539613766936
TATTCT
>ibsE|3193159-ibsE-M-P2h,3193162-ibsE-HS15min,3193179-ibsE-HS60min,3193134-ibsE-HS30min,3193103-ibsE-M-P0h,3193136-ibsE-LB,3193112-ibsE-M-P4h|3193136-ibsE-LB|forward|25|4.55908776854714
TATGAT
>b3061|3204525-b3061 b3062-HS30min,3204506-b3061-M-P0h|3204525-b3061 b3062-HS30min|forward|63|4.75727847874079
TAAACT
>b0675|699596-b0675-M-P2h,699583-b0675-HS30min,699565-b0675-HS60min|699565-b0675-HS60min|reverse|2|4.68539613766936
TATTCT
>b1087|1145838-b1087-HS60min,1145813-b1087-HS30min,1145837-b1087-M-P2h|1145813-b1087-HS30min|reverse|1|4.75727847874079
TAAACT
>b2028|2097653-b2027 b2028-M-P4h,2097651-b2028-M-P0h,2097602-b2028-HS30min|2097602-b2028-HS30min|reverse|73|4.68240645724621
TATGCT
>b3266|3413478-b3266-HS30min,3413470-b3266-HS60min|3413478-b3266-HS30min|forward|67|4.59333270306245
TACGCT
>b4590|719880-b4590-HS60min,719842-b4590-M-P4h|719880-b4590-HS60min|forward|56|4.63756278550944
TAGACT
>b3874|4060331-b3874-HS15min,4060331-b3874-M-P2h|4060331-b3874-HS15min|forward|89|4.75727847874079
TAAACT
>b3519|3667588-b3519-M-P0h,3667568-b3519-HS30min,3667594-b3519-LB,3667588-b3519-HS60min,3667592-b3519-M-P4h,3667591-b3519-HS15min|3667594-b3519-LB|forward|19|4.68240645724621
TATGCT
>b4253|4473683-b4253-HS30min,4473657-b4253-HS60min|4473683-b4253-HS30min|forward|43|4.68539613766936
TATTCT
>b1645|1719959-b1643 b1644 b1645-HS60min,1719951-b1643 b1644 b1645-HS30min,1719944-b1643 b1644 b1645-M-P2h|1719959-b1643 b1644 b1645-HS60min|forward|18|4.55908776854714
TATGAT
>b4433|1921280-b4433-HS30min,1921267-b4433-M-P0h,1921286-b4433-M-P2h|1921267-b4433-M-P0h|reverse|26|4.68539613766936
TATTCT
>b1886|1970702-b1881 b1882 b1883 b1884 b1885 b1886-M-P4h,1970740-b1885 b1886-HS30min,1970743-b1878 b1879 b1880 b1881 b1882 b1883 b1884 b1885 b1886-M-P0h,1970744-b1881 b1882 b1883 b1884 b1885 b1886-HS15min,1970733-b1884 b1885 b1886-M-P2h,1970744-b1878 b1879 b1880 b1881 b1882 b1883 b1884 b1885 b1886-LB|1970733-b1884 b1885 b1886-M-P2h|reverse|18|4.55908776854714
TATGAT
>b3915|4104468-b3915 b3916-HS60min,4104467-b3915 b3916-M-P4h,4104467-b3915 b3916-M-P0h,4104454-b3915 b3916-HS30min,4104467-b3915 b3916-HS15min,4104467-b3915 b3916 b3917-M-P2h,4104473-b4484 b3915 b3916-LB|4104468-b3915 b3916-HS60min|forward|-8|4.68604025348504
TATACT
>b1855|1938248-b1855-M-P0h,1938234-b1855-HS30min,1938232-b1855-M-P2h,1938257-b1855-HS15min|1938257-b1855-HS15min|reverse|-6|4.60326616381041
TACACT
>b2849|2988440-b2849-LB,2988445-b2849-HS60min|2988440-b2849-LB|reverse|55|4.60340654956877
TACAAT
>b0516|544482-b0515 b0516-M-P0h,544531-b0515 b0516-M-P2h,544519-b0515 b0516-HS30min|544531-b0515 b0516-M-P2h|reverse|15|4.55908776854714
TATGAT
>b2267|2379586-b2260 b2261 b2262 b2263 b2264 b2265 b2266 b2267-HS15min,2379587-b2264 b2265 b2266 b2267-HS30min,2379587-b2264 b2265 b2266 b2267-M-P2h,2379610-b2266 b2267-HS60min,2379608-b2260 b2261 b2262 b2263 b2264 b2265 b2266 b2267-M-P0h,2379587-b2259 b2260 b2261 b2262 b2263 b2264 b2265 b2266 b2267-LB,2379586-b2260 b2261 b2262 b2263 b2264 b2265 b2266 b2267-M-P4h|2379586-b2260 b2261 b2262 b2263 b…
TATGAT
>b3585|3749988-b3585-LB,3749980-b3585-M-P0h,3749991-b3585-HS60min,3749986-b3585-M-P4h,3749986-b3585-HS15min,3749986-b3585-M-P2h,3749986-b3585-HS30min|3749986-b3585-HS15min|forward|10|4.69248030375253
TATAAT
>b3011|3153325-b3011 b3012-HS15min,3153359-b3011-HS60min,3153324-b3011-HS30min,3153347-b3011 b3012 b3013-LB,3153358-b3011 b3012-M-P2h,3153326-b3011 b3012-M-P0h|3153359-b3011-HS60min|forward|28|4.62687562395856
TAATCT
>b0156|176556-b0155 b0156-HS30min,176557-b0155 b0156-HS15min,176529-b0155 b0156-LB,176557-b0155 b0156-HS60min|176556-b0155 b0156-HS30min|forward|3|4.56207744897029
TATTAT
>b2112|2190863-b2112-HS60min,2190834-b2112-M-P0h,2190835-b2112-HS30min|2190863-b2112-HS60min|reverse|19|4.60024404621459
TAACCT
>b1697|1777624-b1697 b1698 b1699 b1700 b1701-M-P2h,1777584-b1697 b1698 b1699 b1700 b1701-HS15min,1777619-b1697 b1698 b1699 b1700 b1701-M-P4h,1777658-b1697 b1698 b1699 b1700-M-P0h,1777596-b1697 b1698-LB,1777658-b1697 b1698 b1699 b1700-HS30min|1777658-b1697 b1698 b1699 b1700-M-P0h|forward|2|4.62388594353541
TAAGCT
>b3821|4002841-b3821-HS60min,4002840-b3821 b3822 b3823-HS15min,4002838-b3821 b3822-LB,4002839-b3821 b3822-M-P2h,4002844-b3821 b3822-M-P0h,4002840-b3821 b3822-M-P4h,4002843-b3821 b3822-HS30min|4002838-b3821 b3822-LB|forward|-78|4.5625565514168
TATGCT
>b2119|2202670-b2119-LB,2202670-b2119-M-P4h|2202670-b2119-M-P4h|forward|84|4.6587645599254
TATCCT
>b3689|3867327-b3689-LB,3867330-b3689-M-P0h,3867330-b3689-HS15min,3867329-b3689-M-P2h,3867325-b3689-HS30min,3867289-b3689-HS60min,3867329-b3686 b3687 b3689-M-P4h|3867289-b3689-HS60min|reverse|1|4.60024404621459
TAACCT
>b2157|2247678-b2156 b2157-LB,2247665-b2157-M-P2h,2247633-b2157-HS60min,2247675-b2156 b2157-HS15min,2247664-b2156 b2157-M-P4h,2247669-b2157-M-P0h,2247637-b2156 b2157-HS30min|2247678-b2156 b2157-LB|reverse|8|4.69248030375253
TATAAT
>b1867|1948655-b1867 b1868-M-P2h,1948656-b1867 b1868 b1869 b1870 b1871-M-P4h|1948656-b1867 b1868 b1869 b1870 b1871-M-P4h|forward|-6|4.68604025348504
TATACT
>b2841|2980244-b2840 b2841-HS15min,2980231-b2840 b2841-M-P4h,2980228-b2840 b2841-M-P0h,2980198-b2840 b2841-HS30min,2980196-b2841-HS60min,2980285-b2840 b2841-M-P2h,2980230-b2840 b2841-LB|2980231-b2840 b2841-M-P4h|reverse|6|4.5963223834856
TACTCT
>b2038|2108205-wbbL_1 b2032 b2033 b2034 b2035 b2036 b2037 b2038 b2039 b2040 b2041-M-P2h,2108187-wbbL_1 b2032 b2033 b2034 b2035 b2036 b2037 b2038 b2039 b2040 b2041-HS60min,2108208-wbbL_1 b2032 b2033 b2034 b2035 b2036 b2037 b2038 b2039 b2040 b2041-HS30min|2108187-wbbL_1 b2032 b2033 b2034 b2035 b2036 b2037 b2038 b2039 b2040 b2041-HS60min|reverse|2|4.63395979004172
TAAAAT
>b3003|3147659-b3003-M-P4h,3147648-b3003-HS60min,3147647-b3003-M-P2h,3147651-b3003-HS15min,3147684-b3003-LB,3147653-b3003-HS30min,3147653-b3003-M-P0h|3147684-b3003-LB|forward|32|4.72672523826784
TACACT
>b1065|1124574-b1063 b1064 b1065-M-P4h,1124580-b1061 b1062 b1063 b1064 b1065-LB,1124582-b1063 b1064 b1065-HS15min,1124560-b1065-M-P0h,1124581-b1063 b1064 b1065-M-P2h,1124558-b1064 b1065-HS60min|1124558-b1064 b1065-HS60min|reverse|66|4.68240645724621
TATGCT
>b1151|1205028-b1151-M-P0h,1204965-b1151 b1152 b1153-M-P4h,1205021-b1151-M-P2h,1205072-b1151-HS15min,1205014-b1151-HS30min,1205047-b1151 b1152 b1153-LB,1205120-b1151-HS60min|1205120-b1151-HS60min|forward|81|4.75727847874079
TAAACT
>b3871|4056402-b3871-M-P2h,4056402-b3871-LB,4056402-b3871-HS30min,4056402-b3871-HS60min,4056402-b3871-M-P4h,4056401-b3871-M-P0h,4056402-b3871-HS15min|4056401-b3871-M-P0h|forward|-100|4.5625565514168
TATGCT
>b4108|4324817-b4108-M-P2h,4324817-b4108-LB,4324818-b4108-M-P4h,4324818-b4108-HS15min|4324818-b4108-M-P4h|reverse|-11|4.56685739096368
TATAAT
>b1508|1590503-b1506 b1507 b1508-M-P4h,1590492-b1507 b1508-M-P0h,1590514-b1507 b1508-HS30min,1590499-b1507 b1508-M-P2h,1590503-b1507 b1508-LB,1590509-b1507 b1508-HS60min,1590503-b1507 b1508-HS15min|1590499-b1507 b1508-M-P2h|reverse|11|4.75727847874079
TAAACT
>b3379|3506509-b3376 b3377 b3378 b3379-HS30min,3506503-b3379-HS60min|3506503-b3379-HS60min|reverse|86|4.68240645724621
TATGCT
>b4029|4235742-b4029-HS60min,4235728-b4029-HS15min,4235704-b4029-HS30min,4235745-b4029-M-P4h|4235704-b4029-HS30min|forward|18|4.6587645599254
TATCCT
>b1995|2066738-b1995-LB,2066785-b1995-HS15min|2066738-b1995-LB|forward|-73|4.56685739096368
TATAAT
>b1144|1201403-b1144-HS60min,1201396-b1144-HS30min,1201406-b1140 b1141 b1142 b1144-M-P2h,1201404-b1140 b1141 b1142 b1144-HS15min,1201402-b1144-LB,1201406-b1144-M-P4h,1201403-b1144-M-P0h|1201406-b1140 b1141 b1142 b1144-M-P2h|reverse|-40|4.68604025348504
TATACT
>b0959|1020306-b0959-M-P0h,1020307-b0959-M-P2h,1020308-b0959-LB,1020306-b0959-HS15min,1020306-b0959-M-P4h,1020310-b0959-HS60min|1020310-b0959-HS60min|forward|29|4.55908776854714
TATGAT
>b4668|2151768-b4668-HS30min,2151778-b4668-M-P2h|2151768-b4668-HS30min|reverse|45|4.62388594353541
TAAGCT
>b2664|2793676-b2663 b2664-HS15min,2793676-b2659 b2660 b2661 b2662 b2663 b2664-LB,2793688-b2664-HS60min,2793676-b2663 b2664-M-P2h,2793676-b2663 b2664-HS30min,2793676-b2659 b2660 b2661 b2662 b2663 b2664-M-P4h,2793689-b2663 b2664-M-P0h|2793689-b2663 b2664-M-P0h|forward|50|4.56207744897029
TATTAT
>b2389|2507635-b2389-HS30min,2507635-b2389 b2390-M-P2h,2507605-b2389 b2390-HS15min,2507637-b2389-HS60min|2507605-b2389 b2390-HS15min|forward|77|4.56207744897029
TATTAT
>b4194|4419406-b4194 b4195 b4196 b4197-HS30min,4419401-b4193 b4194 b4195 b4196 b4197 b4198-M-P2h|4419406-b4194 b4195 b4196 b4197-HS30min|forward|20|4.68539613766936
TATTCT
>b0160|179198-b0160 b0161-LB,179193-b0160 b0161-M-P2h,179196-b0160 b0161-M-P4h,179193-b0160 b0161-HS30min,179193-b0160 b0161 b0162-M-P0h,179218-b0160 b0161-HS60min,179197-b0160 b0161-HS15min|179218-b0160 b0161-HS60min|forward|46|4.75727847874079
TAAACT
>b3227|3373022-b3227-M-P0h,3373030-b3227-HS30min,3373054-b3227-HS60min|3373054-b3227-HS60min|forward|19|4.69248030375253
TATAAT
>b1385|1445524-b1385-M-P4h,1445567-b1385-HS60min,1445487-b1385-M-P2h,1445522-b1385-M-P0h|1445487-b1385-M-P2h|forward|16|4.72672523826784
TACACT
>b0981|1043399-b0981-HS30min,1043407-b0981-HS60min|1043399-b0981-HS30min|reverse|65|4.56207744897029
TATTAT
>b0490|515111-b0490 b0491-HS15min,515112-b0490 b0491-HS30min,515111-b0490 b0491-M-P2h,515111-b0490 b0491-LB,515111-b0490 b0491-M-P0h,515112-b0490 b0491-HS60min,515116-b0490 b0491-M-P4h|515112-b0490 b0491-HS30min|forward|-8|4.63533211693467
TAAACT
>b0842|882794-b0842-M-P2h,882792-b0842-M-P4h|882794-b0842-M-P2h|forward|65|4.75727847874079
TAAACT
>b2645|2775117-b2645-LB,2775098-b2645-M-P4h|2775098-b2645-M-P4h|forward|-11|4.5625565514168
TATGCT
>b1970|2036951-b1970 b1971 b1972 b1973-M-P2h,2036973-b1970-HS30min,2036980-b1970 b1971 b1972-HS15min,2036950-b1970 b1971 b1972-LB,2036956-b1970-M-P0h,2036988-b1970-HS60min,2036955-b1970 b1971 b1972-M-P4h|2036988-b1970-HS60min|forward|10|4.5963223834856
TACTCT
>b0276|290678-b0276-HS15min,290653-b0276-M-P2h,290647-b0276-HS60min,290671-b0276-LB,290628-b0276-HS30min,290674-b0276-M-P4h|290628-b0276-HS30min|forward|-33|4.60326616381041
TACACT
>ycdF|1067117-ycdF b4518-M-P4h,1067103-ycdF b4518-HS30min,1067110-ycdF b4518-LB,1067105-ycdF b4518-HS15min|1067117-ycdF b4518-M-P4h|forward|31|4.68539613766936
TATTCT
>b3474|3609905-b3474 b3475-M-P0h,3609931-b3474 b3475 b3476 b3477 b3478 b3479 b3480 b3481-LB,3610009-b3474 b3475-HS30min,3609899-b3474 b3475-M-P4h,3609972-b3474 b3475-HS15min,3609885-b3474 b3475-M-P2h|3609885-b3474 b3475-M-P2h|forward|-31|4.60326616381041
TACACT
>b4667|2151522-b4667-M-P0h,2151523-b4667-M-P4h,2151521-b4667-LB,2151518-b4667-M-P2h|2151518-b4667-M-P2h|reverse|86|4.55908776854714
TATGAT
>b4238|4460831-b4237 b4238-HS30min,4460823-b4237 b4238-M-P0h,4460859-b4237 b4238 b4239 b4240-LB,4460828-b4237 b4238-HS15min,4460790-b4237 b4238-M-P2h,4460797-b4238-HS60min,4460858-b4237 b4238-M-P4h|4460823-b4237 b4238-M-P0h|reverse|-12|4.56685739096368
TATAAT
>b0373|392209-insEF-2 b0372 b0373-M-P2h,392208-insEF-2 b0372 b0373-M-P0h,392206-insEF-2 b0372 b0373-HS15min,392203-b0373-HS60min,392206-insEF-2 b0372 b0373-HS30min,392239-insEF-2 b0372 b0373-LB,392203-insEF-2 b0372 b0373-M-P4h|392203-b0373-HS60min|reverse|53|4.75727847874079
TAAACT
>b1168|1216535-b1168-HS15min,1216565-b1168-M-P4h,1216530-b1168-HS30min,1216543-b1168-M-P2h|1216543-b1168-M-P2h|forward|15|4.72672523826784
TACACT
>b3243|3387500-b3243-HS15min,3387523-b3243-HS60min,3387500-b3243-HS30min,3387500-b3243-M-P0h,3387522-b3243-M-P2h,3387500-b3243-LB|3387500-b3243-HS15min|forward|2|4.56207744897029
TATTAT
>b1567|1645259-b1567-HS60min,1645307-b1567-M-P2h,1645308-b1567-HS15min,1645213-b1567-HS30min,1645278-b1567-LB,1645336-b1567-M-P0h|1645336-b1567-M-P0h|reverse|12|4.59333270306245
TACGCT
>b0266|280040-b4505 b0266-M-P0h,280040-b4505 b0266 b0267-M-P4h,280040-b0266-HS30min,280036-b4505 b0266 b0267-HS15min,280028-b4505 b0266 b0267-M-P2h,280035-b4505 b0266 b0267-LB|280028-b4505 b0266 b0267-M-P2h|reverse|25|4.68539613766936
TATTCT
>b0925|980230-b0925 b0926 b0927-HS30min,980230-b0925-HS60min|980230-b0925 b0926 b0927-HS30min|forward|15|4.55908776854714
TATGAT
>b2106|2183900-b2106-HS30min,2183923-b2106-LB,2183929-b2106-M-P2h,2183919-b2106-HS15min,2183910-b2106-M-P4h,2183912-b2106-M-P0h,2183928-b2106-HS60min|2183923-b2106-LB|forward|8|4.56207744897029
TATTAT
>b1691|1770473-b1691-HS15min,1770520-b1691 b1692 b1693-HS30min,1770514-b1691 b1692 b1693 b1694 b1695-M-P4h,1770481-b1691-HS60min|1770520-b1691 b1692 b1693-HS30min|forward|47|4.6587645599254
TATCCT
>b4295|4518424-b4295-HS15min,4518423-b4295-LB,4518425-b4295-HS60min,4518424-b4295-M-P2h,4518424-b4295-HS30min,4518422-b4295-M-P4h,4518422-b4295-M-P0h|4518425-b4295-HS60min|reverse|-50|4.5625565514168
TATGCT
>b3363|3490453-b3362 b3363-HS60min,3490453-b3363-HS30min,3490470-b3359 b3360 b3361 b3362 b3363-M-P4h,3490471-b3359 b3360 b3361 b3362 b3363-LB,3490451-b3360 b3361 b3362 b3363-M-P2h,3490416-b3360 b3361 b3362 b3363-M-P0h|3490416-b3360 b3361 b3362 b3363-M-P0h|reverse|7|4.63395979004172
TAAAAT
>b2737|2860452-b2737-HS30min,2860422-b2737-HS60min|2860452-b2737-HS30min|forward|14|4.63395979004172
TAAAAT
>b1724|1805400-b1724 b1725-HS60min,1805358-b1723 b1724 b1725-M-P2h,1805399-b1724 b1725-HS30min|1805399-b1724 b1725-HS30min|forward|-12|4.5625565514168
TATGCT
>b4242|4465384-b4242-M-P4h,4465385-b4242-LB,4465385-b4242-HS30min,4465386-b4242-HS15min,4465386-b4242-M-P0h,4465385-b4242-M-P2h,4465385-b4242-HS60min|4465386-b4242-HS15min|forward|12|4.56207744897029
TATTAT
>b2986|3132511-b2986-M-P0h,3132512-b2986-M-P4h|3132511-b2986-M-P0h|forward|-62|4.5625565514168
TATGCT
>b2349|2464537-b2349-M-P0h,2464616-b2349-HS60min,2464575-b2349 b2350 b2351 b2352-M-P2h,2464540-b2349 b2350 b2351 b2352-HS30min,2464532-b2349 b2350 b2351-HS15min,2464541-b2349 b2350 b2351 b2352-M-P4h,2464532-b2349 b2350 b2351 b2352-LB|2464532-b2349 b2350 b2351-HS15min|forward|3|4.63395979004172
TAAAAT
>b0221|243345-b0221-HS15min,243308-b0221-HS30min,243293-b0221-M-P2h,243332-b0221-HS60min,243350-b0221-M-P0h,243327-b0221-LB|243293-b0221-M-P2h|reverse|5|4.68539613766936
TATTCT
>b1738|1819685-b1738-M-P2h,1819687-b1738-HS15min,1819676-b1738-M-P0h,1819669-b1738-HS60min,1819685-b1738-HS30min|1819687-b1738-HS15min|reverse|-74|4.68604025348504
TATACT
>b3879|4068347-b3879-HS15min,4068379-b3879-HS30min|4068347-b3879-HS15min|reverse|48|4.60024404621459
TAACCT
>b2183|2278517-b2182 b2183-HS60min,2278564-b2182 b2183-M-P2h,2278564-b2182 b2183-HS15min,2278562-b2181 b2182 b2183-LB,2278526-b2182 b2183-HS30min,2278564-b2182 b2183-M-P4h,2278564-b2182 b2183-M-P0h|2278564-b2182 b2183-M-P2h|reverse|-13|4.68604025348504
TATACT
>b4558|3992514-b4558 b3809 b3810 b3811 b3812 b3813-HS30min,3992509-b4558 b3809 b3810 b3811 b3812 b3813-M-P0h,3992513-b4558 b3809 b3810 b3811 b3812 b3813-HS15min,3992513-b4558 b3809 b3810 b3811 b3812 b3813-LB,3992514-b4558 b3809 b3810 b3811-HS60min,3992514-b4558 b3809 b3810 b3811 b3812 b3813-M-P2h,3992512-b4558 b3809 b3810 b3811 b3812 b3813-M-P4h|3992514-b4558 b3809 b3810 b3811 b3812 b3813-HS30min…
TACTCT
>b4594|1222482-b4594-HS30min,1222477-b4594-M-P2h|1222482-b4594-HS30min|forward|91|4.56207744897029
TATTAT
>b0252|266868-b0252-HS15min,266932-b0252-LB,266894-b0252-M-P0h|266932-b0252-LB|reverse|6|4.68539613766936
TATTCT
>b3121|3266687-b3121-HS30min,3266690-b3121-M-P4h|3266687-b3121-HS30min|forward|-10|4.56685739096368
TATAAT
>yedS_1|2032075-yedS_1 yedS_2 yedS_3-LB,2032044-yedS_1 yedS_2-M-P0h,2032071-yedS_1 yedS_2 yedS_3-HS15min,2032100-yedS_1 yedS_2 yedS_3-M-P2h,2032130-yedS_1 yedS_2 yedS_3-HS60min,2032155-yedS_1 yedS_2 yedS_3-HS30min,2032071-yedS_1 yedS_2 yedS_3-M-P4h|2032044-yedS_1 yedS_2-M-P0h|forward|8|4.69248030375253
TATAAT
>b0562|582027-b0562-M-P0h,582030-b0562-HS15min,582032-b0562-M-P2h,582019-b0562-HS30min,582054-b0562-LB,582029-b0562-M-P4h,582023-b0562-HS60min|582019-b0562-HS30min|reverse|33|4.56969080574164
TACCCT
>yrhA|3581395-yrhA-HS30min,3581397-yrhA-HS60min,3581394-yrhA-M-P2h|3581397-yrhA-HS60min|forward|82|4.55908776854714
TATGAT
>b4431|1768392-b4431-LB,1768388-b4431-M-P0h,1768433-b4431-HS60min,1768433-b4431-HS30min|1768388-b4431-M-P0h|forward|-49|4.63533211693467
TAAACT
>b3615|3788135-b3615-HS15min,3788174-b3615 b3616 b3617-M-P4h,3788126-b3615-HS30min,3788131-b3615-M-P2h,3788133-b3615-M-P0h,3788143-b3615-HS60min|3788126-b3615-HS30min|reverse|40|4.75727847874079
TAAACT
>b1605|1677536-b1605 b1606-M-P2h,1677535-b1605 b1606-M-P4h,1677541-b1605 b1606-LB,1677540-b1605 b1606-HS60min,1677549-b1605 b1606-M-P0h,1677535-b1605 b1606-HS30min,1677549-b1605 b1606-HS15min|1677535-b1605 b1606-M-P4h|forward|10|4.68539613766936
TATTCT
>b2108|2186279-b2108-HS60min,2186238-b2108-M-P0h|2186238-b2108-M-P0h|reverse|41|4.63395979004172
TAAAAT
>b3411|3541401-b3411-LB,3541372-b3411-M-P0h,3541379-b3411-HS60min,3541323-b3411-HS30min,3541341-b3411-HS15min|3541401-b3411-LB|forward|78|4.59333270306245
TACGCT
>b4597|1489530-b4597-HS15min,1489530-b4597-HS30min,1489530-b4597-M-P2h,1489545-b4597-M-P0h,1489530-b4597-HS60min,1489530-b4597-M-P4h|1489545-b4597-M-P0h|reverse|5|4.69248030375253
TATAAT
>b2913|3056465-b2913-HS60min,3056490-b2913 b2914 b2915-M-P4h,3056504-b2913 b2914 b2915-LB,3056474-b2913-HS30min,3056454-b4665 b2913-M-P2h,3056476-b2913-HS15min,3056478-b4665 b2913-M-P0h|3056504-b2913 b2914 b2915-LB|reverse|2|4.56207744897029
TATTAT
>b2210|2304816-b2210-HS60min,2304805-b2210-M-P0h,2304783-b2210-HS30min,2304800-b2210-M-P4h,2304780-b2210-HS15min,2304822-b2210-LB,2304784-b2210-M-P2h|2304822-b2210-LB|reverse|-56|4.56685739096368
TATAAT
>b3587|3752463-b3587-M-P2h,3752469-b3587-M-P4h,3752469-b3587-HS30min|3752469-b3587-M-P4h|reverse|2|4.68539613766936
TATTCT
>b3722|3903320-b3721 b3722-LB,3903270-b3722-HS30min,3903362-b3722-M-P2h|3903270-b3722-HS30min|reverse|19|4.68240645724621
TATGCT
>b3471|3607223-b3471 b3472-M-P2h,3607223-b3471 b3472-HS30min,3607181-b3471 b3472-M-P0h,3607221-b3471 b3472-M-P4h,3607167-b3471 b3472-HS15min,3607174-b3471 b3472-HS60min|3607223-b3471 b3472-M-P2h|forward|10|4.60340654956877
TACAAT
>ycgH_1|1219913-ycgH_1-HS30min,1219910-ycgH_1 ycgH_2-M-P2h|1219913-ycgH_1-HS30min|forward|55|4.75727847874079
TAAACT
>b2086|2166705-b2086-M-P0h,2166706-b2086-LB,2166740-b2086-HS15min,2166730-b2086-HS30min,2166706-b2086-M-P4h,2166763-b2086-HS60min,2166749-b2086-M-P2h|2166763-b2086-HS60min|forward|46|4.68240645724621
TATGCT
>b0508|534968-b0508-M-P4h,535024-b0508-M-P2h,535044-b0508-HS60min,535041-b0508-HS15min,535015-b0508-HS30min,534952-b0508 b0509-LB|534968-b0508-M-P4h|forward|7|4.55908776854714
TATGAT
>b4620|4238086-b4620-M-P4h,4238091-b4620-HS30min,4238100-b4620-HS15min,4238021-b4620-HS60min,4238054-b4620-LB,4238085-b4620-M-P2h|4238021-b4620-HS60min|reverse|25|4.68240645724621
TATGCT
>b0242|259500-b0242 b0243-M-P4h,259499-b0242 b0243-M-P0h,259500-b0242 b0243-M-P2h|259500-b0242 b0243-M-P4h|forward|89|4.63395979004172
TAAAAT
>b1433|1504014-b1433-HS30min,1503985-b1433-HS60min|1503985-b1433-HS60min|reverse|52|4.59333270306245
TACGCT
>b0226|246678-b0224 b0225 b0226-M-P2h,246678-b0224 b0225 b0226-HS30min,246675-b0224 b0225 b0226-M-P0h|246675-b0224 b0225 b0226-M-P0h|reverse|44|4.63395979004172
TAAAAT
>b1159|1209570-b1159-HS60min,1209541-b1159-M-P4h,1209530-b1159-HS15min,1209521-b1159-LB,1209544-b1159-M-P2h,1209544-b1159-HS30min,1209580-b1159-M-P0h|1209544-b1159-M-P2h|forward|20|4.56207744897029
TATTAT
>yeeL_1|2051389-yeeL_1-HS15min,2051400-yeeL_1-HS30min|2051400-yeeL_1-HS30min|reverse|6|4.63756278550944
TAGACT
>b2855|2992828-b2855-M-P2h,2992820-b2855-M-P0h,2992815-b2855-HS30min,2992840-b2855-HS15min|2992840-b2855-HS15min|reverse|7|4.63395979004172
TAAAAT
>b0138|152795-b0138-M-P0h,152760-b0138-HS30min,152798-b0138-LB|152798-b0138-LB|reverse|7|4.63395979004172
TAAAAT
>b3696|3873506-b3696-HS30min,3873511-b3696-HS60min|3873511-b3696-HS60min|forward|27|4.68240645724621
TATGCT
>b2725|2848410-b2725-LB,2848454-b2725-M-P4h,2848470-b2725-M-P2h,2848428-b2725-HS15min,2848423-b2725-HS30min,2848482-b2725-M-P0h|2848470-b2725-M-P2h|reverse|4|4.60024404621459
TAACCT
>b1799|1879882-b1798 b1799-LB,1879877-b1798 b1799-M-P2h,1879834-b1799-HS60min,1879872-b1799-M-P0h,1879845-b1799-HS30min,1879871-b1798 b1799-M-P4h,1879854-b1799-HS15min|1879834-b1799-HS60min|reverse|40|4.68240645724621
TATGCT
>b0906|955927-b0906 b0907 b0908 b0909 b0910 b0911 b0912-HS15min,955907-b0906 b0907 b0908 b0909 b0910 b0911 b0912 b0913 b0914 b0915 b0916 b0917 b0918-M-P2h,955895-b0906-LB,955904-b0906 b0907 b0908-M-P4h|955927-b0906 b0907 b0908 b0909 b0910 b0911 b0912-HS15min|forward|19|4.68240645724621
TATGCT
>b1797|1877908-b1796 b1797-HS15min,1877921-b1796 b1797-M-P2h,1877909-b1796 b1797-M-P0h,1877914-b1796 b1797-M-P4h,1877909-b1797-HS30min,1877895-b1797-HS60min|1877895-b1797-HS60min|reverse|86|4.59333270306245
TACGCT
>b0905|955878-b0905-HS60min,955888-b0905-LB,955879-b0905-M-P4h,955885-b0905-HS30min,955879-b0905-M-P2h,955879-b0905-HS15min,955885-b0905-M-P0h|955888-b0905-LB|reverse|-92|4.5625565514168
TATGCT
>b2059|2131442-b2059-M-P2h,2131446-b2059-HS15min,2131396-b2059-HS30min,2131390-b2059-M-P0h,2131363-b2059-HS60min|2131363-b2059-HS60min|reverse|13|4.63395979004172
TAAAAT
>b3842|4022950-b3842-HS30min,4023010-b3842-LB,4023011-b3842-M-P4h,4022971-b3842-M-P2h,4023011-b3842-HS60min|4023010-b3842-LB|reverse|11|4.62687562395856
TAATCT
>b3928|4116353-b3928-HS60min,4116353-b3928-M-P2h|4116353-b3928-HS60min|forward|40|4.62687562395856
TAATCT
>yifN|3958468-b3776 yifN-HS60min,3958471-b3776 yifN-M-P0h,3958514-b3775 b3776 yifN-M-P2h,3958449-b3775 b3776 yifN-LB,3958494-b3775 b3776 yifN-M-P4h,3958452-b3776 yifN-HS30min|3958449-b3775 b3776 yifN-LB|reverse|24|4.6587645599254
TATCCT
>b1710|1792195-b1706 b1707 b1708 b1709 b1710 b1711 b1712 b1713 b1714 b1715 b1716 b1717 b1718 b1719-M-P0h,1792177-b1706 b1707 b1708 b1709 b1710 b1711 b1712 b1713 b1714 b1715-M-P2h,1792161-b1707 b1708 b1709 b1710 b1711-HS30min,1792151-b1710-HS60min|1792195-b1706 b1707 b1708 b1709 b1710 b1711 b1712 b1713 b1714 b1715 b1716 b1717 b1718 b1719-M-P0h|reverse|17|4.55908776854714
TATGAT
>b4459|4276128-b4459-LB,4276126-b4459-M-P0h,4276128-b4459-HS30min,4276127-b4459-M-P2h,4276127-b4459-HS60min,4276128-b4459-HS15min,4276127-b4459-M-P4h|4276128-b4459-LB|reverse|1|4.72672523826784
TACACT
>b1861|1944032-b1860 b1861 b4677-M-P4h,1944029-b1860 b1861-M-P2h,1944033-b1860 b1861-HS30min,1944039-b1860 b1861-HS15min,1944045-b1860 b1861-LB,1944035-b1860 b1861-HS60min,1944037-b1860 b1861-M-P0h|1944045-b1860 b1861-LB|reverse|-78|4.68604025348504
TATACT
>b3491|3632976-b3491-HS30min,3632960-b3491-HS60min,3632960-b3491-HS15min|3632976-b3491-HS30min|forward|60|4.56207744897029
TATTAT
>ECK120003337_Phantom|1507487-ECK120003337_Phantom-LB,1507520-ECK120003337_Phantom-M-P4h|1507487-ECK120003337_Phantom-LB|reverse|49|4.62687562395856
TAATCT
>b0371|389482-b0371-HS15min,389480-b0371-LB,389484-b0371-M-P4h,389512-b0371-M-P2h,389514-b0371-M-P0h,389516-b0371-HS30min|389516-b0371-HS30min|forward|45|4.55908776854714
TATGAT
>b0787|820056-b0787-HS60min,820080-b0787-M-P2h|820080-b0787-M-P2h|forward|85|4.55908776854714
TATGAT
>b4663|1986026-b4434 b4663-HS60min,1986025-b4537 b4434 b4663-M-P0h,1986025-b4537 b4434 b4663-HS30min,1986025-b4434 b4663-M-P2h,1986027-b4537 b4434 b4663-HS15min,1986026-b4537 b4434 b4663-M-P4h,1986038-b4434 b4663-LB|1986038-b4434 b4663-LB|reverse|2|4.56207744897029
TATTAT
>b3829|4010909-b3829-M-P4h,4010909-b3829-LB,4010909-b3829-M-P2h,4010906-b3829-HS30min,4010909-b3829-M-P0h,4010907-b3829-HS15min|4010909-b3829-LB|forward|16|4.63395979004172
TAAAAT
>b0996|1057331-b0996 b0997 b0998-M-P0h,1057275-b0996 b0997 b0998-M-P4h,1057287-b0996 b0997 b0998-HS15min,1057277-b0996 b0997 b0998-HS60min,1057294-b0996 b0997 b0998-HS30min,1057280-b0996 b0997 b0998-M-P2h,1057262-b0996 b0997 b0998-LB|1057294-b0996 b0997 b0998-HS30min|forward|8|4.56207744897029
TATTAT
>b0988|1049748-b0988-HS30min,1049741-b0988-M-P4h|1049748-b0988-HS30min|forward|29|4.59333270306245
TACGCT
>yfaS_2|2328298-b2225 b2226 yfaS_2-LB,2328285-b2225 b2226 yfaS_2-M-P2h,2328319-b2225 b2226 yfaS_2-HS15min,2328305-b2226 yfaS_2-M-P0h|2328285-b2225 b2226 yfaS_2-M-P2h|reverse|61|4.68539613766936
TATTCT
>b1815|1896456-b1815-HS30min,1896401-b1815-M-P2h,1896459-b1815-HS60min,1896459-b1815-M-P0h,1896444-b1815-HS15min|1896401-b1815-M-P2h|forward|28|4.59333270306245
TACGCT
>b0318|334482-b0318 b0319-HS15min,334547-b0318-HS30min,334536-b0318-M-P2h,334465-b0318 b0319 b0320 b0321 b0322 b0323 b0324 b0325-LB,334467-b0318 b0319-M-P0h,334535-b0318-HS60min,334503-b0318 b0319-M-P4h|334547-b0318-HS30min|forward|84|4.59333270306245
TACGCT
>yghX_2|3145569-yghX_1 yghX_2-HS30min,3145578-yghX_2-HS60min|3145569-yghX_1 yghX_2-HS30min|reverse|28|4.6587645599254
TATCCT
>b1121|1180456-b1121-M-P2h,1180426-b1121-HS15min,1180432-b1121-HS60min,1180395-b1121-HS30min|1180456-b1121-M-P2h|reverse|-19|4.68604025348504
TATACT
>b3170|3316213-b3162 b4685 b3163 b3164 b3165 b3166 b3167 b3168 b3169 b3170-M-P4h,3316215-b3162 b4685 b3163 b3164 b3165 b3166 b3167 b3168 b3169 b3170-M-P0h,3316224-b3162 b4685 b3163 b3164 b3165 b3166 b3167 b3168 b3169 b3170-LB,3316211-b3161 b3162 b4685 b3163 b3164 b3165 b3166 b3167 b3168 b3169 b3170-HS15min,3316214-b3162 b4685 b3163 b3164 b3165 b3166 b3167 b3168 b3169 b3170-M-P2h,3316210-b3162 b46…
TATACT
>b0813|849360-b0813-LB,849358-b0813-HS60min,849353-b0813-M-P0h,849358-b0813-M-P2h,849358-b0813-HS30min,849359-b0813-HS15min|849353-b0813-M-P0h|reverse|51|4.63395979004172
TAAAAT
>b0225|246241-b0224 b0225 b0226-M-P2h,246241-b0224 b0225 b0226-HS60min,246241-b0224 b0225 b0226-HS30min,246241-b0224 b0225 b0226-M-P0h|246241-b0224 b0225 b0226-M-P2h|reverse|2|4.55908776854714
TATGAT
>b2509|2632213-b2509-M-P0h,2632214-b2509-HS30min,2632214-b2509-M-P4h,2632214-b2509-M-P2h,2632215-b2509-HS60min,2632212-b2509-HS15min,2632216-b2509-LB|2632212-b2509-HS15min|forward|8|4.60024404621459
TAACCT
>b2482|2599900-b2482-M-P0h,2599854-b2482-M-P4h,2599914-b2482-M-P2h,2599899-b2482-HS30min,2599897-b2482-HS15min|2599914-b2482-M-P2h|forward|20|4.62388594353541
TAAGCT
>b0141|156851-b0141-HS15min,156878-b0141-LB,156835-b0141-M-P4h|156835-b0141-M-P4h|reverse|-12|4.5625565514168
TATGCT
>b1506|1588527-b1506-HS60min,1588592-b1506-LB,1588604-b1506-HS15min,1588580-b1506-HS30min,1588584-b1506-M-P2h,1588577-b1506-M-P0h|1588527-b1506-HS60min|reverse|58|4.68240645724621
TATGCT
>b0207|229129-b0207-M-P4h,229129-b0207-LB,229163-b0207-HS30min,229138-b0207-M-P2h,229132-b0207-M-P0h,229130-b0207-HS15min|229138-b0207-M-P2h|forward|24|4.56207744897029
TATTAT
>b3800|3980937-b3800-LB,3980996-b3800-M-P2h,3981020-b3800-M-P4h,3980939-b3800-HS15min,3980941-b3800-HS30min,3980956-b3800-M-P0h,3981044-b3800-HS60min|3981020-b3800-M-P4h|forward|22|4.62687562395856
TAATCT
>b0344|365569-b0344-LB,365544-b0344-M-P2h,365569-b0342 b0343 b0344-M-P4h,365541-b0344-HS30min,365498-b0344-HS15min,365498-b0344-HS60min|365569-b0344-LB|reverse|-31|4.60326616381041
TACACT
>b1617|1694099-b1616 b1617-HS15min,1694142-b1616 b1617-M-P2h,1694117-b1616 b1617-HS60min,1694138-b1616 b1617-M-P4h,1694111-b1615 b1616 b1617-LB,1694095-b1616 b1617-HS30min|1694138-b1616 b1617-M-P4h|reverse|17|4.56207744897029
TATTAT
>b3605|3777917-b3605-HS60min,3777854-b3605-HS30min,3777897-b3605-M-P2h|3777897-b3605-M-P2h|forward|39|4.68539613766936
TATTCT
>b1009|1070815-b1009-M-P0h,1070867-b1007 b1008 b1009-M-P4h,1070824-b1009-HS60min|1070867-b1007 b1008 b1009-M-P4h|reverse|-93|4.5625565514168
TATGCT
>b0517|545619-b0517-HS30min,545601-b0515 b0516 b0517-M-P4h,545622-b0517-M-P0h,545558-b0517-HS60min,545619-b0517-M-P2h,545618-b0515 b0516 b0517-LB|545558-b0517-HS60min|reverse|13|4.75727847874079
TAAACT
>b4356|4592783-b4356-M-P4h,4592754-b4356-HS30min,4592731-b4356-M-P2h|4592783-b4356-M-P4h|reverse|13|4.63395979004172
TAAAAT
>b0710|741906-b0710 b0711 b0712 b0713 b0714-HS30min,741940-b0710 b0711 b0712 b0713 b0714-HS60min|741906-b0710 b0711 b0712 b0713 b0714-HS30min|forward|-26|4.5625565514168
TATGCT
>ECK120003285_Phantom|1424217-ECK120003285_Phantom-LB,1424233-ECK120003285_Phantom-HS60min,1424203-ECK120003285_Phantom-M-P2h|1424203-ECK120003285_Phantom-M-P2h|forward|-40|4.5625565514168
TATGCT
>b0899|946439-b0899-HS30min,946432-b0899-M-P4h,946405-b0899-LB,946448-b0899-M-P0h,946436-b0899-HS60min,946404-b0899-M-P2h|946404-b0899-M-P2h|forward|-48|4.56685739096368
TATAAT
>b3338|3467892-b3338-M-P2h,3467915-b3338-M-P4h,3467923-b3338-LB,3467923-b3338-HS15min|3467892-b3338-M-P2h|reverse|14|4.69248030375253
TATAAT
>b2158|2247717-b2158 b2159 b2160-HS15min,2247724-b2158 b2159 b2160-M-P0h,2247702-b2158-M-P4h,2247717-b2158-HS60min,2247700-b2158-HS30min,2247717-b2158-M-P2h,2247722-b2158-LB|2247724-b2158 b2159 b2160-M-P0h|forward|46|4.72672523826784
TACACT
>b1426|1496645-b1426 b1427-HS60min,1496661-b1426 b1427-HS30min,1496635-b1426 b1427-M-P2h,1496626-b1426 b1427-M-P0h,1496633-b1424 b1426 b1427-M-P4h|1496661-b1426 b1427-HS30min|forward|93|4.75727847874079
TAAACT
>b2193|2288444-b2193-HS30min,2288449-b2193-M-P4h,2288455-b2193-M-P2h,2288496-b2193-HS60min,2288455-b2193-LB,2288494-b2193-M-P0h|2288455-b2193-M-P2h|forward|22|4.59333270306245
TACGCT
>b2917|3058906-b2917-HS60min,3058866-b2917-HS15min,3058903-b2917 b2918-HS30min,3058854-b2917 b2918-M-P0h,3058875-b2917 b2918 b2919 b2920-M-P2h,3058937-b2917 b2918-LB|3058937-b2917 b2918-LB|forward|68|4.62687562395856
TAATCT
>b2303|2419320-b2302 b2303 b2304-HS60min,2419320-b2302 b2303 b2304-M-P4h,2419320-b2302 b2303 b2304-M-P2h,2419316-b2303 b2304-LB,2419321-b2302 b2303 b2304-M-P0h,2419321-b2302 b2303 b2304-HS15min,2419320-b2302 b2303 b2304-HS30min|2419321-b2302 b2303 b2304-HS15min|forward|42|4.56207744897029
TATTAT
>b4354|4589274-b4354-HS30min,4589344-b4354-LB,4589316-b4354-HS15min,4589302-b4354-M-P0h|4589274-b4354-HS30min|reverse|1|4.56969080574164
TACCCT
>b1141|1200266-b1140 b1141-M-P0h,1200268-b1140 b1141 b1142 b1144-M-P2h|1200268-b1140 b1141 b1142 b1144-M-P2h|reverse|13|4.68240645724621
TATGCT
>b2534|2662373-b2534-LB,2662389-b2534-HS60min,2662374-b2534-M-P4h,2662377-b2534-M-P0h,2662371-b2534-HS15min,2662377-b2534-HS30min,2662348-b2534-M-P2h|2662389-b2534-HS60min|forward|63|4.68539613766936
TATTCT
>b3114|3260453-b4471 b3113 b3114-HS60min,3260430-b4471 b3113 b3114-M-P2h|3260430-b4471 b3113 b3114-M-P2h|reverse|17|4.62388594353541
TAAGCT
>b4342|4570183-b4342 yjiV-LB,4570183-b4342 yjiV-HS15min|4570183-b4342 yjiV-LB|forward|59|4.63395979004172
TAAAAT
>b3399|3526648-b3399 b3400 b3401-HS30min,3526668-b3398 b3399 b3400 b3401-M-P0h,3526658-b3399 b3400 b3401-HS60min,3526660-b3398 b3399 b3400 b3401-HS15min|3526658-b3399 b3400 b3401-HS60min|forward|-13|4.5625565514168
TATGCT
>b3010|3153217-b3010-LB,3153211-b3010-M-P0h,3153196-b3010-HS60min,3153216-b3010-M-P4h,3153196-b3010-M-P2h,3153216-b3010-HS30min,3153258-b3010-HS15min|3153196-b3010-HS60min|reverse|58|4.75727847874079
TAAACT
>b4313|4539936-b4313-HS30min,4539935-b4313-M-P4h,4540076-b4313-HS15min,4539983-b4313-LB,4540026-b4313-M-P2h,4540050-b4313-M-P0h|4540076-b4313-HS15min|forward|75|4.68539613766936
TATTCT
>b4285|4506998-b4285 yjhW b4286-M-P0h,4506981-b4285 yjhW b4286-M-P4h,4506979-b4285 yjhW b4286-HS60min,4506965-b4285 yjhW b4286-LB,4507015-b4285 yjhW b4286-HS30min,4506975-b4285 yjhW b4286-HS15min,4506981-b4285 yjhW b4286-M-P2h|4506998-b4285 yjhW b4286-M-P0h|forward|13|4.75727847874079
TAAACT
>b2625|2756986-b2625 b2626-M-P2h,2757007-b2625-LB,2756994-b2625-HS30min|2757007-b2625-LB|forward|37|4.63395979004172
TAAAAT
>b1695|1775220-b1695-HS30min,1775231-b1695-M-P0h,1775226-b1695-HS60min,1775220-b1695-HS15min|1775220-b1695-HS30min|forward|-7|4.56685739096368
TATAAT
>b4274|4497634-b4274-HS30min,4497672-b4274-LB,4497617-b4274-M-P0h,4497604-b4274-HS15min,4497640-b4274-M-P2h|4497604-b4274-HS15min|forward|6|4.55908776854714
TATGAT
>b3421|3556141-b4475 b3421-HS15min,3556134-b4475 b3421-HS30min,3556144-b4475 b3421-M-P0h,3556133-b4475 b3421-HS60min,3556142-b4475 b3421-LB,3556142-b4475 b3421-M-P2h,3556105-b4475 b3421-M-P4h|3556144-b4475 b3421-M-P0h|reverse|-64|4.56685739096368
TATAAT
>b3413|3542879-b3413 b3414-HS60min,3542876-b3413 b3414-HS30min,3542876-b3413 b3414-M-P4h,3542876-b3413 b3414-LB,3542873-b3413 b3414-M-P2h,3542886-b3413 b3414-M-P0h|3542879-b3413 b3414-HS60min|forward|23|4.68240645724621
TATGCT
>b4434|1986026-b4434 b4663-M-P2h,1986024-b4434 b4663-HS60min,1986025-b4537 b4434 b4663-M-P0h,1986026-b4537 b4434 b4663-HS30min,1986071-b4537 b4434 b4663-HS15min,1986026-b4537 b4434 b4663-M-P4h|1986071-b4537 b4434 b4663-HS15min|reverse|35|4.56207744897029
TATTAT
>b0571|594683-b0570 b0571-M-P0h,594683-b0570 b0571-LB,594683-b0570 b0571-HS30min,594686-b0570 b0571-M-P4h,594685-b0570 b0571-HS15min,594683-b0570 b0571-M-P2h,594715-b0570 b0571-HS60min|594715-b0570 b0571-HS60min|reverse|14|4.5963223834856
TACTCT
>b3508|3653852-b3508-M-P0h,3653888-b3508-HS60min,3653927-b3508-HS30min,3653909-b3508-HS15min|3653888-b3508-HS60min|reverse|-10|4.68604025348504
TATACT
>b0509|535893-b0509-HS30min,535895-b0509-M-P0h,535895-b0509-HS15min,535896-b0509-M-P2h,535884-b0509-HS60min|535896-b0509-M-P2h|forward|92|4.56207744897029
TATTAT
>b3156|3298981-b3156 b3157-M-P2h,3298981-b3156 b3157-HS30min,3298981-b3156 b3157-HS60min|3298981-b3156 b3157-HS30min|reverse|7|4.59333270306245
TACGCT
>b4469|3159182-b4469-HS60min,3159207-b4469-HS30min,3159207-b4469-M-P0h|3159207-b4469-HS30min|reverse|-7|4.56685739096368
TATAAT
>b4205|4425956-b4205-M-P2h,4425974-b4205-HS30min,4426035-b4205-HS15min,4426018-b4205-M-P4h|4425974-b4205-HS30min|forward|17|4.59333270306245
TACGCT
>b0010|10501-b0010-M-P4h,10519-b0010-M-P0h,10542-b0010-HS60min,10518-b0010-HS15min,10520-b0010-M-P2h|10501-b0010-M-P4h|reverse|79|4.60024404621459
TAACCT
>b4615|3767381-b4615-HS30min,3767352-b4615-M-P2h,3767408-b4615-HS15min,3767341-b4615-HS60min,3767351-b4615-M-P4h|3767408-b4615-HS15min|forward|29|4.62388594353541
TAAGCT
>b2090|2169777-b2090-HS30min,2169779-b2090 b2091 b2092 b2093 b2094 b2095 b2096-LB,2169778-b2090-M-P0h,2169778-b2090-HS60min,2169783-b2090-M-P4h,2169785-b2090-HS15min|2169777-b2090-HS30min|reverse|-7|4.60326616381041
TACACT
>b2073|2151066-b2072 b2073-M-P4h,2151194-b2072 b2073-M-P2h,2151080-b2072 b2073-HS15min,2151145-b2072 b2073-LB,2151115-b2072 b2073-HS30min,2151053-b2073-HS60min|2151194-b2072 b2073-M-P2h|reverse|1|4.55908776854714
TATGAT
>b2987|3134265-b2987-LB,3134312-b2987-M-P2h|3134265-b2987-LB|reverse|2|4.8157989924516
TATACT
>b3522|3671337-b3521 b3522-HS60min,3671337-b3521 b3522-HS30min,3671337-b3521 b3522-M-P2h,3671347-b3521 b3522-M-P0h,3671337-b3521 b3522-M-P4h,3671337-b3521 b3522-HS15min|3671337-b3521 b3522-HS60min|forward|4|4.8157989924516
TATACT
>b3025|3167822-b3025 b3026-LB,3167816-b3025 b3026-HS30min,3167829-b3025-HS60min,3167815-b3025 b3026-M-P0h,3167820-b3025 b3026-M-P4h,3167822-b3025 b3026-HS15min,3167809-b3025-M-P2h|3167829-b3025-HS60min|forward|82|4.63395979004172
TAAAAT
>b0364|383742-b0364-M-P0h,383824-b0364-HS15min,383908-b0364-LB,383788-b0364-HS30min,383768-b0364-HS60min,383865-b0364-M-P4h,383886-b0364-M-P2h|383788-b0364-HS30min|reverse|2|4.6587645599254
TATCCT
>b1560|1642654-b1559 b1560 b1561 b1562 b1563 b1564-HS30min,1642653-b1560 b1561-M-P0h|1642653-b1560 b1561-M-P0h|reverse|67|4.60340654956877
TACAAT
>b4425|1286459-b4425-M-P0h,1286461-b4425-M-P4h,1286460-b4425-HS30min,1286454-b4425-LB,1286463-b4425-M-P2h|1286454-b4425-LB|reverse|34|4.68539613766936
TATTCT
>b0769|799989-b0769-HS15min,800038-b0769-HS30min,800038-b0769-M-P2h|800038-b0769-HS30min|forward|38|4.63395979004172
TAAAAT
>b4280|4503312-b4280-HS30min,4503299-b4279 b4280-M-P2h|4503299-b4279 b4280-M-P2h|forward|9|4.55908776854714
TATGAT
>b0579|605117-b0578 b0579 b0580-M-P0h,605113-b0579-HS60min,605140-b0577 b0578 b0579-M-P2h,605130-b0577 b0578 b0579 b0580 b0581-HS15min,605133-b0577 b0578 b0579 b0580 b0581-M-P4h|605140-b0577 b0578 b0579-M-P2h|reverse|5|4.68539613766936
TATTCT
>b4023|4229697-b4023-HS60min,4229677-b4023-LB,4229699-b4023-HS30min,4229677-b4023-M-P0h,4229706-b4023 b4024-HS15min|4229697-b4023-HS60min|reverse|9|4.72672523826784
TACACT
>b4079|4297473-b4079-M-P4h,4297471-b4079-M-P2h,4297473-b4079-LB,4297472-b4079-M-P0h,4297441-b4079-HS15min|4297472-b4079-M-P0h|reverse|10|4.63395979004172
TAAAAT
>b2644|2774514-b2644-M-P4h,2774565-b2644-M-P2h,2774564-b2644-HS30min|2774565-b2644-M-P2h|forward|24|4.55908776854714
TATGAT
>b1353|1416666-b1353 ECK120003273_Phantom-LB,1416665-b1353-HS30min,1416665-b1353-M-P2h,1416665-b1353 ECK120003273_Phantom-M-P4h,1416665-b1353-HS60min,1416665-b1353-M-P0h,1416655-b1353-HS15min|1416655-b1353-HS15min|forward|13|4.56969080574164
TACCCT
>b4113|4332005-b4112 b4113 b4114-HS30min,4332008-b4112 b4113 b4114-HS60min,4332044-b4112 b4113 b4114-M-P4h,4331991-b4112 b4113 b4114-LB,4332021-b4112 b4113 b4114-M-P2h,4332043-b4112 b4113 b4114-HS15min|4332008-b4112 b4113 b4114-HS60min|reverse|6|4.68539613766936
TATTCT
>b2176|2268730-b2176 b2177 b2178 b2179 b2180-HS30min,2268708-b2176 b2177 b2178 b2179 b2180-M-P2h,2268735-b2176 b2177 b2178 b2179 b2180-M-P0h,2268733-b2176-HS60min,2268728-b2176 b2177 b2178 b2179 b2180-M-P4h|2268735-b2176 b2177 b2178 b2179 b2180-M-P0h|forward|41|4.62388594353541
TAAGCT
>b1385|1445365-b1385-HS15min,1445412-b1385-HS30min,1445367-b1385-LB|1445412-b1385-HS30min|forward|91|4.72672523826784
TACACT
>b2934|3077395-b2934-LB,3077375-b2925 b2926 b2927 b2928 b2929 b2930 b4465 b2933 b2934-M-P4h|3077375-b2925 b2926 b2927 b2928 b2929 b2930 b4465 b2933 b2934-M-P4h|reverse|7|4.63395979004172
TAAAAT
>b1719|1800828-b1706 b1707 b1708 b1709 b1710 b1711 b1712 b1713 b1714 b1715 b1716 b1717 b1718 b1719-LB,1800829-b1706 b1707 b1708 b1709 b1710 b1711 b1712 b1713 b1714 b1715 b1716 b1717 b1718 b1719-M-P4h|1800828-b1706 b1707 b1708 b1709 b1710 b1711 b1712 b1713 b1714 b1715 b1716 b1717 b1718 b1719-LB|reverse|38|4.60340654956877
TACAAT
>b3239|3384189-b3239-HS15min,3384196-b3239-M-P4h,3384189-b3239-HS30min,3384197-b3239-HS60min,3384196-b3239-M-P0h,3384198-b3239-M-P2h|3384196-b3239-M-P4h|reverse|-7|4.68604025348504
TATACT
>b4031|4240315-b4031-HS30min,4240315-b4031-M-P2h,4240322-b4031-HS60min,4240317-b4031-LB|4240315-b4031-HS30min|reverse|51|4.69248030375253
TATAAT
>b4109|4325150-b4109 b4110-M-P4h,4325083-b4109 b4110 b4111-HS15min,4325136-b4109 b4110-M-P0h,4325091-b4109 b4110 b4111-LB,4325080-b4109 b4110-HS30min,4325078-b4109 b4110-M-P2h|4325091-b4109 b4110 b4111-LB|forward|30|4.63395979004172
TAAAAT
>b2378|2493515-b2378-M-P2h,2493555-b2378-HS30min,2493550-b2378-LB,2493515-b2378-HS15min,2493514-b2378-M-P4h,2493515-b2378-M-P0h|2493550-b2378-LB|forward|5|4.72672523826784
TACACT
>b0994|1055480-b0994-HS30min,1055472-b0994-LB,1055473-b0994-M-P2h,1055467-b0994-HS15min,1055474-b0994-M-P4h,1055465-b0994-M-P0h,1055465-b0994-HS60min|1055480-b0994-HS30min|forward|62|4.60024404621459
TAACCT
>b1782|1864592-b1781 b1782-M-P2h,1864593-b1781 b1782-M-P4h|1864592-b1781 b1782-M-P2h|reverse|52|4.75727847874079
TAAACT
>b0532|559582-b0532-LB,559545-b0532-HS30min|559545-b0532-HS30min|forward|-76|4.56685739096368
TATAAT
>b0401|418776-b0401 b0402-HS30min,418776-b0401 b0402-HS60min|418776-b0401 b0402-HS60min|forward|30|4.55908776854714
TATGAT
>b3467|3603661-b3467-M-P4h,3603660-b3467-HS60min,3603658-b3467-M-P0h,3603661-b3467-HS15min,3603661-b3467-M-P2h,3603661-b3467-LB,3603661-b3467-HS30min|3603658-b3467-M-P0h|reverse|-10|4.5625565514168
TATGCT
>b1294|1355148-b1290 b1291 b1292 b1293 b1294-HS30min,1355129-b1294-HS60min|1355148-b1290 b1291 b1292 b1293 b1294-HS30min|reverse|11|4.56207744897029
TATTAT
>b2628|2763499-b2627 b2628-HS15min,2763484-b2627 b2628-M-P0h,2763503-b2627 b2628-M-P2h,2763486-b2627 b2628 b2629-M-P4h,2763486-b2627 b2628-LB|2763503-b2627 b2628-M-P2h|reverse|5|4.60340654956877
TACAAT
>b4269|4494261-b4269-HS15min,4494213-b4269-HS30min,4494248-b4269-M-P2h,4494260-b4269-LB,4494207-b4269-HS60min,4494260-b4269-M-P0h,4494267-b4269-M-P4h|4494260-b4269-LB|reverse|-7|4.60326616381041
TACACT
>b2296|2411269-b2296 b2297-LB,2411270-b2296 b2297-M-P2h,2411269-b2296 b2297-M-P0h,2411269-b2296 b2297-M-P4h,2411269-b2296 b2297-HS15min,2411272-b2296 b2297-HS60min|2411272-b2296 b2297-HS60min|forward|81|4.63756278550944
TAGACT
>b0422|440769-b0419 b0420 b0421 b0422-LB,440768-b0419 b0420 b0421 b0422-M-P4h|440769-b0419 b0420 b0421 b0422-LB|reverse|-12|4.63533211693467
TAAACT
>b0247|263976-b0247-M-P2h,264009-b0247-M-P4h,263969-b0247-M-P0h|264009-b0247-M-P4h|reverse|26|4.56207744897029
TATTAT
>b0921|972720-b0921 b0922 b0923 b0924-LB,972688-b0921 b0922 b0923 b0924-M-P2h,972719-b0921 b0922 b0923 b0924 b0925 b0926 b0927-M-P4h,972716-b0921 b0922 b0923 b0924-M-P0h,972719-b0921 b0922 b0923 b0924-HS60min,972760-b0921 b0922 b0923 b0924-HS30min,972719-b0921 b0922 b0923 b0924-HS15min|972760-b0921 b0922 b0923 b0924-HS30min|forward|82|4.68539613766936
TATTCT
>b4217|4437551-b4217-M-P2h,4437550-b4217-M-P0h,4437528-b4217-M-P4h,4437550-b4217-HS15min,4437552-b4217-HS30min,4437554-b4217-HS60min|4437528-b4217-M-P4h|forward|9|4.63395979004172
TAAAAT
>b2503|2627076-b2503-M-P4h,2627017-b2503-M-P0h,2627032-b2503-HS30min,2627007-b2503-LB,2626982-b2503-M-P2h|2626982-b2503-M-P2h|reverse|93|4.62687562395856
TAATCT
>b4624|4526000-b4624-HS15min,4525994-b4624-M-P0h,4525997-b4624-M-P2h,4525964-b4624-HS60min,4525998-b4624-M-P4h,4525997-b4624-HS30min,4525994-b4624-LB|4526000-b4624-HS15min|forward|31|4.62687562395856
TAATCT
>b1161|1212365-b1161-LB,1212292-b1161-M-P0h,1212332-b1161-HS30min|1212365-b1161-LB|reverse|29|4.6587645599254
TATCCT
>b3266|3413076-b3266-HS15min,3413077-b3266-M-P0h,3413087-b3266-M-P2h|3413087-b3266-M-P2h|forward|17|4.68539613766936
TATTCT
>b0695|723711-b0694 b0695 b0696-HS15min,723711-b0694 b0695 b0696 b0697 b0698-HS30min,723719-b0694 b0695 b0696-LB,723712-b0694 b0695 b0696 b0697-M-P4h,723711-b0694 b0695 b0696-HS60min,723713-b0694 b0695 b0696-M-P2h|723711-b0694 b0695 b0696 b0697 b0698-HS30min|reverse|67|4.75727847874079
TAAACT
>b2105|2183839-b2101 b2102 b2103 b2104 b2105-M-P2h,2183824-b2105-M-P0h,2183824-b2103 b2104 b2105-HS30min,2183848-b2101 b2102 b2103 b2104 b2105-HS15min,2183844-b2101 b2102 b2103 b2104 b2105-M-P4h,2183841-b2101 b2102 b2103 b2104 b2105-LB,2183839-b2103 b2104 b2105-HS60min|2183848-b2101 b2102 b2103 b2104 b2105-HS15min|reverse|7|4.68539613766936
TATTCT
>b0446|466633-b0446-HS30min,466590-b0446-HS15min,466652-b0446-HS60min,466601-b0446-M-P0h,466588-b0446-M-P4h,466636-b0446-M-P2h,466604-b0446-LB|466652-b0446-HS60min|forward|90|4.56969080574164
TACCCT
>b2153|2241817-b2152 b2153-LB,2241804-b2152 b2153-M-P0h,2241801-b2152 b2153-HS30min,2241805-b2152 b2153-HS15min,2241805-b2151 b2152 b2153-M-P2h,2241817-b2151 b2152 b2153-M-P4h,2241799-b2152 b2153-HS60min|2241817-b2152 b2153-LB|reverse|15|4.60340654956877
TACAAT
>b3643|3814584-b3643-M-P2h,3814608-b3642 b3643-M-P4h,3814599-b3642 b3643-HS15min,3814606-b3642 b3643-M-P0h,3814606-b3642 b3643-HS30min,3814605-b3643-HS60min,3814599-b3642 b3643-LB|3814584-b3643-M-P2h|reverse|54|4.56969080574164
TACCCT
>b3570|3735224-b3570-HS60min,3735218-b3570-HS30min,3735263-b3570-HS15min,3735261-b3570-M-P0h,3735222-b3570-M-P2h,3735296-b3570-LB,3735296-b3570-M-P4h|3735296-b3570-M-P4h|reverse|21|4.55908776854714
TATGAT
>b1487|1560517-b1484 b1485 b1486 b1487-HS15min,1560505-b1487-M-P2h|1560505-b1487-M-P2h|reverse|90|4.68240645724621
TATGCT
>b0816|851872-b0816-LB,851885-b0816-HS15min,851835-b0816-M-P4h,851863-b0816-M-P2h,851924-b0816-HS60min,851880-b0816-M-P0h,851919-b0816-HS30min|851835-b0816-M-P4h|forward|15|4.56969080574164
TACCCT
>b2576|2710898-b2576-HS60min,2710898-b2576-HS15min,2710899-b2576-LB,2710898-b2576-HS30min|2710898-b2576-HS60min|forward|-10|4.56685739096368
TATAAT
>b3816|3999100-b3816-M-P2h,3999103-b3816-HS15min,3999105-b3816-M-P0h,3999091-b3816-M-P4h,3999089-b3816-LB|3999091-b3816-M-P4h|forward|14|4.6587645599254
TATCCT
>b0581|606480-b0581-HS30min,606525-b0581-HS60min|606480-b0581-HS30min|reverse|45|4.68240645724621
TATGCT
>b1648|1723963-b1646 b1647 b1648-HS15min,1723971-b1648-HS60min,1723963-b1646 b1647 b1648-M-P2h,1723965-b1646 b1647 b1648-LB,1723971-b1646 b1647 b1648-M-P4h,1723946-b1648-HS30min,1723965-b1648-M-P0h|1723971-b1648-HS60min|reverse|5|4.62687562395856
TAATCT
>b1827|1908165-b1827-M-P0h,1908165-b1827-HS30min,1908164-b1827-HS60min,1908160-b1827-LB,1908167-b1827-M-P2h,1908154-b1827-M-P4h,1908154-b1827-HS15min|1908164-b1827-HS60min|reverse|-10|4.56685739096368
TATAAT
>b2377|2493358-b2377-M-P0h,2493355-b2377-M-P4h,2493338-b2377-HS60min,2493391-b2377-HS15min,2493340-b2377-HS30min,2493338-b2377-M-P2h,2493355-b2377-LB|2493338-b2377-HS60min|reverse|24|4.55908776854714
TATGAT
>b0419|437504-b0419-HS60min,437506-b0419-M-P2h|437506-b0419-M-P2h|reverse|7|4.63756278550944
TAGACT
>b4596|1342667-b1284 b4596-HS15min,1342660-b1284 b4596-M-P4h,1342666-b1284 b4596-LB,1342665-b1284 b4596-M-P0h,1342663-b4596-HS60min,1342666-b1284 b4596-M-P2h,1342654-b1284 b4596-HS30min|1342654-b1284 b4596-HS30min|reverse|75|4.6587645599254
TATCCT
>icdC|1210624-icdC-HS30min,1210626-icdC-HS60min,1210639-icdC-HS15min,1210645-icdC-LB,1210585-icdC-M-P4h,1210601-icdC-M-P0h,1210638-icdC-M-P2h|1210585-icdC-M-P4h|forward|2|4.63395979004172
TAAAAT
>yeeL_2|2050628-yeeL_2-HS30min,2050637-yeeL_2-HS60min,2050643-yeeL_2-M-P2h|2050628-yeeL_2-HS30min|reverse|57|4.69248030375253
TATAAT
>b1303|1365971-b1303-HS15min,1365968-b1303-M-P0h,1365937-b1303-M-P4h,1365968-b1303-LB,1365940-b1303-HS60min|1365971-b1303-HS15min|reverse|10|4.72672523826784
TACACT
>b4392|4628705-b4392 b4393-M-P4h,4628706-b4392 b4393-LB,4628738-b4392 b4393-M-P2h,4628706-b4392 b4393-M-P0h,4628740-b4392 b4393-HS30min,4628706-b4392 b4393-HS15min,4628765-b4392-HS60min|4628706-b4392 b4393-LB|forward|29|4.72672523826784
TACACT
>b1423|1493285-b1423-M-P0h,1493311-b1423-M-P2h,1493288-b1423-LB,1493327-b1423-HS60min,1493290-b1423-HS30min,1493287-b1423-M-P4h|1493285-b1423-M-P0h|forward|-9|4.60326616381041
TACACT
>b2756|2878495-b2754 b2755 b2756 b2757 b2758-HS30min,2878498-b2754 b2755 b2756 b2757 b2758-M-P2h,2878490-b2756 b2757 b2758-HS60min|2878498-b2754 b2755 b2756 b2757 b2758-M-P2h|reverse|3|4.63395979004172
TAAAAT
>b1810|1892121-b1810-HS30min,1892120-b1810-HS60min,1892095-b1810-M-P0h,1892086-b1810-LB,1892118-b1810-M-P2h,1892097-b1810 b1812 b1813 b1814 b1815-M-P4h|1892086-b1810-LB|forward|-9|4.56685739096368
TATAAT
>b1040|1102376-b1039 b1040-HS60min,1102385-b1038 b1039 b1040-HS30min,1102335-b1039 b1040-LB|1102335-b1039 b1040-LB|reverse|81|4.68539613766936
TATTCT
>arpB_2|1802064-arpB_2-LB,1802073-arpB_2-M-P2h|1802073-arpB_2-M-P2h|forward|34|4.68539613766936
TATTCT
>b2398|2516433-b2398 b2399-HS60min,2516428-b2398 b2399-HS15min,2516429-b2398 b2399-M-P0h,2516426-b2398 b2399-M-P4h,2516428-b2398 b2399-LB,2516431-b2398 b2399-HS30min,2516429-b2398 b2399-M-P2h|2516426-b2398 b2399-M-P4h|forward|3|4.63395979004172
TAAAAT
>b0489|515046-b0488 b0489-HS60min,515047-b0488 b0489-HS30min,515046-b0488 b0489-LB,515048-b0488 b0489-M-P2h,515048-b0488 b0489-M-P4h,515048-b0488 b0489-HS15min,515047-b0488 b0489-M-P0h|515048-b0488 b0489-M-P4h|reverse|-12|4.56685739096368
TATAAT
>b0969|1029920-b0969-HS30min,1029920-b0969-HS60min|1029920-b0969-HS60min|reverse|29|4.68240645724621
TATGCT
>b1674|1752539-b1674-HS15min,1752539-b1669 b1670 b1671 b1672 b1673 b1674-HS30min|1752539-b1674-HS15min|reverse|-83|4.60326616381041
TACACT
>b0060|65703-b0058 b0059 b0060-HS30min,65699-b0058 b0059 b0060-M-P2h|65699-b0058 b0059 b0060-M-P2h|reverse|21|4.59333270306245
TACGCT
>b0847|889084-b4417 b0847-HS30min,889083-b0847-HS60min,889084-b4417 b0847-M-P2h,889078-b4417 b0847-HS15min|889078-b4417 b0847-HS15min|reverse|83|4.56207744897029
TATTAT
>b3912|4103783-b3911 b3912-HS30min,4103783-b3911 b3912-M-P2h,4103782-b3911 b3912-HS15min,4103783-b3911 b3912-HS60min,4103783-b3911 b3912-M-P0h|4103782-b3911 b3912-HS15min|reverse|95|4.63395979004172
TAAAAT
>b1130|1189716-b1129 b1130-HS60min,1189697-b1128 b1129 b1130-M-P0h,1189695-b1128 b1129 b1130-M-P4h,1189674-b1128 b1129 b1130-HS30min,1189718-b1128 b1129 b1130-M-P2h,1189695-b1128 b1129 b1130-HS15min,1189693-b1128 b1129 b1130 b1131 b1132 b1133 b1134 b1135-LB|1189716-b1129 b1130-HS60min|reverse|10|4.72672523826784
TACACT
>b1542|1628825-b1542-LB,1628812-b1542-HS60min|1628825-b1542-LB|reverse|14|4.68539613766936
TATTCT
>b4588|571521-b0545 b0546 b4588-HS30min,571517-b0545 b0546 b4588 b0547 b0548 b0549 b0550-HS60min|571521-b0545 b0546 b4588-HS30min|forward|78|4.60340654956877
TACAAT
>b3606|3779222-b3606-M-P0h,3779232-b3606-M-P2h,3779219-b3606-HS30min,3779217-b3606-HS15min,3779245-b3606-HS60min|3779245-b3606-HS60min|forward|-8|4.5625565514168
TATGCT
>b3632|3806260-b3625 b3626 b3627 b3628 b3629 b3630 b3631 b3632-HS15min,3806311-b3628 b3629 b3630 b3631 b3632-HS30min,3806302-b3625 b3626 b3627 b3628 b3629 b3630 b3631 b3632-M-P2h,3806256-b3630 b3631 b3632-M-P0h,3806261-b3623 b3624 b3625 b3626 b3627 b3628 b3629 b3630 b3631 b3632-M-P4h,3806305-b3623 b3624 b3625 b3626 b3627 b3628 b3629 b3630 b3631 b3632-LB|3806261-b3623 b3624 b3625 b3626 b3627 b3628…
TACACT
>b2866|2998367-b2866-M-P2h,2998354-b2866 b2867 b2868-M-P0h,2998316-b2866-HS30min,2998292-b2866 b2867 b2868-LB,2998353-b2866 b2867 b2868-M-P4h|2998367-b2866-M-P2h|forward|41|4.8157989924516
TATACT
>b0032|29618-b0032 b0033-M-P2h,29617-b0032 b0033-LB,29618-b0032 b0033 b0034-M-P4h|29618-b0032 b0033-M-P2h|forward|14|4.68539613766936
TATTCT
>b3718|3897353-b3718-HS30min,3897411-b3718-HS60min,3897390-b3718-M-P0h|3897353-b3718-HS30min|reverse|27|4.60024404621459
TAACCT
>b1433|1504104-b1433-M-P4h,1504168-b1433-HS15min,1504123-b1433-M-P2h,1504131-b1433-LB,1504142-b1433-M-P0h|1504142-b1433-M-P0h|reverse|15|4.59333270306245
TACGCT
>b2161|2252090-b2161-HS30min,2252047-b2161-M-P2h,2252061-b2161-M-P0h,2252099-b2161-HS15min|2252047-b2161-M-P2h|reverse|15|4.68240645724621
TATGCT
>b1050|1112889-b1050-HS15min,1112899-b1050-HS30min|1112889-b1050-HS15min|forward|8|4.56207744897029
TATTAT
>b4119|4339912-b4119 b4120-M-P4h,4339926-b4119 b4120-M-P2h,4339905-b4119 b4120-LB,4339908-b4119-HS60min,4339908-b4119-M-P0h,4339906-b4119-HS15min|4339926-b4119 b4120-M-P2h|forward|66|4.68539613766936
TATTCT
>b0938|997055-b0938-HS60min,997053-b0938-LB,997062-b0938-HS15min,997062-b0938-M-P0h,997049-b0938-M-P2h,997067-b0938-HS30min,997063-b0938-M-P4h|997049-b0938-M-P2h|forward|-54|4.5625565514168
TATGCT
>b3516|3663869-b3516-HS15min,3663847-b3516-HS30min,3663868-b3516-LB,3663834-b3516-M-P0h,3663868-b3516-M-P4h|3663834-b3516-M-P0h|reverse|52|4.68539613766936
TATTCT
>b2168|2260562-b2167 b2168 b2169-HS30min,2260580-b2167 b2168 b2169-M-P2h|2260562-b2167 b2168 b2169-HS30min|reverse|88|4.59333270306245
TACGCT
>b1045|1105028-b1045 b1046-HS30min,1105018-b1045 b1046-HS60min|1105018-b1045 b1046-HS60min|forward|-10|4.60326616381041
TACACT
>b1457|1528033-b1457-HS30min,1527995-b1457-M-P2h,1528034-b1457-HS60min,1527999-b1457-HS15min,1527980-b1457-M-P0h|1527980-b1457-M-P0h|forward|6|4.56969080574164
TACCCT
>b2408|2523113-b2408-HS30min,2523106-b2408-M-P4h,2523118-b2408-HS15min,2523145-b2408-M-P2h|2523118-b2408-HS15min|forward|24|4.68240645724621
TATGCT
>ydbA_2|1468600-ydbA_2-HS60min,1468557-b1404 ydbA_2-HS15min|1468557-b1404 ydbA_2-HS15min|forward|-20|4.60326616381041
TACACT
>b0542|567228-b0541 b0542 b0543-M-P2h,567242-b0541 b0542 b0543-LB,567239-b0542 b0543-M-P0h,567248-b0541 b0542 b0543-HS15min,567235-b0541 b0542 b0543-HS30min,567235-b0541 b0542 b0543-M-P4h|567248-b0541 b0542 b0543-HS15min|forward|32|4.63395979004172
TAAAAT
>C0719|3119347-C0719-M-P4h,3119360-C0719-M-P0h,3119353-C0719-M-P2h,3119344-C0719-HS60min,3119349-C0719-HS30min,3119346-C0719-LB,3119346-C0719-HS15min|3119360-C0719-M-P0h|forward|28|4.8157989924516
TATACT
>b4430|1762852-b4430-LB,1762820-b4430-M-P2h,1762783-b4430-HS60min,1762803-b4430-HS15min,1762785-b4430-HS30min,1762811-b4430-M-P0h|1762811-b4430-M-P0h|reverse|10|4.68539613766936
TATTCT
>b2010|2080585-b2007 b2008 b2009 b2010-M-P4h,2080638-b2007 b2008 b2009 b2010-LB,2080574-b2010-M-P2h,2080606-b2010-HS15min|2080574-b2010-M-P2h|reverse|18|4.56207744897029
TATTAT
>b1908|1989672-b1908-M-P2h,1989672-b1908-M-P0h,1989670-b1908-HS60min,1989672-b1908-HS30min,1989672-b1908-LB,1989672-b1908-M-P4h,1989672-b1908-HS15min|1989670-b1908-HS60min|reverse|75|4.68539613766936
TATTCT
>b1895|1977670-b1895-M-P2h,1977672-b1895-M-P4h|1977670-b1895-M-P2h|forward|-71|4.60326616381041
TACACT
>b0602|635697-b0601 b0602-HS60min,635662-b0601 b0602-HS15min,635730-b0601 b0602-M-P2h,635748-b0601 b0602-HS30min|635748-b0601 b0602-HS30min|reverse|-100|4.56685739096368
TATAAT
>b4183|4409321-b4183-M-P4h,4409294-b4183-M-P0h,4409347-b4183-HS60min,4409374-b4183 b4184-M-P2h,4409371-b4183-HS30min,4409336-b4183 b4184-HS15min,4409394-b4183-LB|4409394-b4183-LB|forward|19|4.59333270306245
TACGCT
>b1155|1207370-b1155-LB,1207403-b1155-HS60min|1207403-b1155-HS60min|forward|57|4.63395979004172
TAAAAT
>ygaQ_3|2785920-ygaQ_3-HS15min,2785865-ygaQ_3-HS60min,2785908-ygaQ_3-LB|2785865-ygaQ_3-HS60min|forward|-78|4.56685739096368
TATAAT
>b0328|345566-b0328-HS30min,345522-b0328-M-P0h,345610-b0328-M-P4h,345513-b0328-HS15min,345554-b0328-LB,345566-b0328-HS60min,345553-b0328-M-P2h|345566-b0328-HS30min|reverse|5|4.55908776854714
TATGAT
>b0040|41668-b0039 b0040-HS30min,41672-b0039 b0040-M-P0h|41668-b0039 b0040-HS30min|reverse|16|4.55908776854714
TATGAT
>b2731|2852326-b2731-HS30min,2852330-b2731-HS60min|2852326-b2731-HS30min|forward|-47|4.5625565514168
TATGCT
>b1378|1438796-b1378-HS30min,1438850-b1378-M-P2h,1438826-b1378-HS15min,1438866-b1378-M-P4h,1438834-b1378-M-P0h,1438865-b1378-LB|1438834-b1378-M-P0h|reverse|26|4.55908776854714
TATGAT
>b4453|3698110-b4453-HS30min,3698151-b4453-LB,3698159-b4453-M-P2h,3698159-b4453-HS15min,3698128-b4453-M-P0h,3698159-b4453-HS60min,3698110-b4453-M-P4h|3698110-b4453-HS30min|reverse|75|4.55908776854714
TATGAT
>b2233|2342153-b2233-M-P2h,2342180-b2233-HS30min,2342209-b2233-M-P0h,2342164-b2233-LB|2342209-b2233-M-P0h|reverse|-31|4.56685739096368
TATAAT
>b1129|1189177-b1128 b1129 b1130-M-P2h,1189169-b1128 b1129 b1130-HS30min,1189195-b1129 b1130-HS60min|1189195-b1129 b1130-HS60min|reverse|-12|4.60326616381041
TACACT
>b0123|137044-b0123-M-P4h,137042-b0123-LB,137046-b0123-HS30min,137042-b0123-M-P2h,137042-b0123-HS15min,137039-b0123-HS60min,137034-b0123-M-P0h|137046-b0123-HS30min|forward|55|4.63395979004172
TAAAAT
>b1380|1440906-b1380-M-P4h,1440912-b1380-HS60min,1440912-b1380-M-P2h,1440901-b1379 b1380-HS30min,1440900-b1380-M-P0h,1440900-b1379 b1380-LB,1440901-b1380-HS15min|1440912-b1380-HS60min|reverse|-74|4.60326616381041
TACACT
>b1801|1881267-b1801-HS60min,1881248-b1801-M-P2h|1881267-b1801-HS60min|forward|81|4.59333270306245
TACGCT
>b4324|4552503-b4324-M-P4h,4552501-b4322 b4323 b4324-LB,4552503-b4324-HS15min,4552503-b4324-M-P0h|4552503-b4324-M-P4h|forward|10|4.63395979004172
TAAAAT
>b2238|2347890-b2238-LB,2347895-b2238-HS30min|2347895-b2238-HS30min|forward|62|4.5963223834856
TACTCT
>b3293|3437574-b4550 b3292 b3293-M-P2h,3437574-b4550 b3292 b3293-M-P4h,3437571-b4550 b3292 b3293-M-P0h,3437574-b4550 b3292 b3293-HS30min|3437571-b4550 b3292 b3293-M-P0h|reverse|11|4.5963223834856
TACTCT
>b2647|2780622-b2647-LB,2780777-b2647-HS30min,2780672-b2647-HS15min,2780770-b2647-HS60min,2780744-b2647-M-P2h,2780710-b2647-M-P4h|2780744-b2647-M-P2h|reverse|15|4.56207744897029
TATTAT
>b1352|1416247-b1352-M-P0h,1416284-b1352-HS60min,1416286-b1351 b4526 b1352-HS15min,1416257-b1352-HS30min,1416281-b1349 b1350 b1351 b4526 b1352-M-P4h,1416268-b1352-LB,1416272-b1349 b1350 b1351 b4526 b1352-M-P2h|1416268-b1352-LB|reverse|15|4.55908776854714
TATGAT
>b3503|3648278-b3503-HS30min,3648314-b3503-HS60min|3648278-b3503-HS30min|forward|31|4.59333270306245
TACGCT
>b3504|3649368-b3504-HS60min,3649357-b3504-M-P2h|3649357-b3504-M-P2h|forward|-20|4.56685739096368
TATAAT
>b3220|3365809-b3220-LB,3365834-b3220-HS60min,3365833-b3220-HS30min|3365834-b3220-HS60min|forward|67|4.56207744897029
TATTAT
>b4403|4638942-b4403-HS30min,4638967-b4403-HS60min|4638967-b4403-HS60min|forward|11|4.68539613766936
TATTCT
>ycdF|1067195-ycdF b4518-M-P0h,1067220-ycdF b4518-M-P2h|1067195-ycdF b4518-M-P0h|forward|15|4.62388594353541
TAAGCT
>b1652|1726340-b1652-HS60min,1726338-b1652-M-P0h,1726341-b1652-HS30min|1726341-b1652-HS30min|forward|80|4.6587645599254
TATCCT
>b3594|3764502-b3594 b3595-HS30min,3764501-b3594 b3595 b3596-M-P2h,3764494-b3594 b3595-HS15min|3764502-b3594 b3595-HS30min|forward|84|4.8157989924516
TATACT
>b3565|3728778-b3564 b3565-M-P0h,3728831-b3564 b3565-M-P2h,3728831-b3564 b3565-M-P4h,3728834-b3564 b3565-LB,3728776-b3564 b3565-HS60min,3728791-b3564 b3565-HS15min,3728784-b3564 b3565-HS30min|3728776-b3564 b3565-HS60min|reverse|67|4.60340654956877
TACAAT
>b0904|953726-b0903 b0904-HS30min,953714-b0902 b0903 b0904-LB,953730-b0903 b0904-HS60min,953720-b0902 b0903 b0904-M-P0h,953715-b0902 b0903 b0904-M-P4h,953716-b0902 b0903 b0904-HS15min,953728-b0903 b0904-M-P2h|953730-b0903 b0904-HS60min|reverse|-9|4.56685739096368
TATAAT
>b0190|214296-b0190 b0191 b0192-HS30min,214268-b0190 b0191 b0192-M-P2h,214269-b0190 b0191 b0192-M-P4h,214264-b0190 b0191 b0192-LB,214307-b0190 b0191 b0192-HS60min,214276-b0190 b0191 b0192-HS15min,214268-b0190 b0191 b0192-M-P0h|214264-b0190 b0191 b0192-LB|forward|-81|4.63533211693467
TAAACT
>b1029|1095236-b1029-HS60min,1095201-b1029-M-P4h|1095201-b1029-M-P4h|forward|29|4.69248030375253
TATAAT
>b2066|2141005-b2064 b2065 b2066-M-P2h,2140988-b2064 b2065 b2066-HS60min,2141024-b2064 b2065 b2066-M-P0h,2141025-b2064 b2065 b2066-LB,2141000-b2064 b2065 b2066-HS30min,2141026-b2064 b2065 b2066-M-P4h,2141024-b2064 b2065 b2066-HS15min|2141026-b2064 b2065 b2066-M-P4h|reverse|-13|4.56685739096368
TATAAT
>b3748|3931355-b3748-HS60min,3931327-b3748 b3749 b3750 b3751 b3752 b3753-HS15min,3931340-b3748 b3749 b3750 b3751 b3752 b3753-M-P0h,3931345-b3748 b3749 b3750 b3751 b3752 b3753-M-P4h,3931344-b3748 b3749 b3750 b3751 b3752 b3753-M-P2h,3931338-b3748 b3749 b3750 b3751 b3752 b3753-LB|3931340-b3748 b3749 b3750 b3751 b3752 b3753-M-P0h|forward|-8|4.63533211693467
TAAACT
>b0797|830049-b0797-HS15min,830071-b0797-M-P2h,830091-b0797-HS30min,830047-b0797-HS60min,830043-b0797-M-P4h,830065-b0797-M-P0h|830091-b0797-HS30min|forward|35|4.6587645599254
TATCCT
>b2110|2189690-b2109 b2110-M-P0h,2189697-b2110-M-P4h|2189690-b2109 b2110-M-P0h|reverse|65|4.63395979004172
TAAAAT
>b2273|2386492-b2273-LB,2386456-b2273-HS15min,2386429-b2273-M-P2h,2386420-b2273-HS30min,2386448-b2273-M-P4h,2386382-b2273-HS60min|2386429-b2273-M-P2h|reverse|5|4.75727847874079
TAAACT
>b1579|1649510-b1579-HS15min,1649500-b1579-LB,1649547-b1579-M-P0h|1649547-b1579-M-P0h|forward|34|4.59333270306245
TACGCT
>b2965|3107281-b2965-M-P2h,3107281-b2965-HS60min,3107281-b2965-M-P0h,3107281-b2965-HS30min,3107281-b2965-HS15min|3107281-b2965-HS60min|reverse|73|4.68539613766936
TATTCT
>b3584|3749929-b3584-LB,3749895-b3584-M-P2h,3749930-b3584-HS60min,3749927-b3584-HS30min,3749913-b3584-M-P4h|3749913-b3584-M-P4h|reverse|5|4.63395979004172
TAAAAT
>b0232|251972-b0232 b0233 b0234-HS30min,251986-b0232 b0233-HS60min|251972-b0232 b0233 b0234-HS30min|forward|12|4.56207744897029
TATTAT
>b3104|3250943-b3104-HS30min,3250959-b3104-HS15min,3250957-b3104-M-P4h,3250900-b3104-M-P2h,3250897-b3104-LB,3250948-b3104-HS60min|3250959-b3104-HS15min|forward|50|4.5963223834856
TACTCT
>b2866|2998440-b2866 b2867 b2868-HS15min,2998476-b2866-HS60min|2998440-b2866 b2867 b2868-HS15min|forward|-31|4.68604025348504
TATACT
>b2666|2795103-b2665 b2666-M-P4h,2795080-b2665 b2666-LB,2795064-b2665 b2666-HS15min,2795084-b2665 b2666-M-P2h,2795071-b2666-HS60min,2795064-b2665 b2666-HS30min,2795095-b2665 b2666-M-P0h|2795103-b2665 b2666-M-P4h|reverse|7|4.63395979004172
TAAAAT
>b3507|3652795-b3507-M-P0h,3652773-b3507-HS30min,3652791-b3507-LB,3652783-b3507-HS60min|3652773-b3507-HS30min|forward|-59|4.56685739096368
TATAAT
>b4256|4477593-b4256-M-P2h,4477589-b4256-M-P4h,4477597-b4256-HS15min,4477596-b4256-LB,4477585-b4256-HS60min,4477595-b4256-HS30min,4477596-b4256-M-P0h|4477585-b4256-HS60min|reverse|20|4.75727847874079
TAAACT
>b4393|4630747-b4393-HS60min,4630782-b4392 b4393-HS30min,4630782-b4392 b4393-M-P2h|4630747-b4393-HS60min|forward|31|4.56207744897029
TATTAT
>b3490|3632314-yhiK b3490-M-P4h,3632324-b3490-HS60min,3632299-b3490-HS15min|3632299-b3490-HS15min|reverse|68|4.69248030375253
TATAAT
>b2136|2223793-b2136-HS15min,2223797-b2136-M-P4h,2223811-b2136-HS60min,2223794-b2136-LB,2223801-b2136-M-P0h,2223799-b2136-M-P2h,2223794-b2136-HS30min|2223811-b2136-HS60min|forward|22|4.72672523826784
TACACT
>b0300|316430-b0300-HS15min,316399-b0300-HS30min,316410-b0300-LB,316401-b0300-HS60min,316372-b0300-M-P0h|316430-b0300-HS15min|reverse|8|4.72672523826784
TACACT
>b0544|568545-b0544-HS15min,568586-b0544-HS30min|568545-b0544-HS15min|forward|-63|4.56685739096368
TATAAT
>b4414|189711-b4414 b0169 b0170 b0171 b0172 b0173 b0174 b0175 b0176 b0177 b0178 b0179 b0180 b0181 b0182 b0183 b0184 b0185-M-P4h,189709-b4414 b0169 b0170 b0171-HS30min,189710-b4414 b0169 b0170 b0171 b0172 b0173 b0174 b0175 b0176 b0177 b0178 b0179 b0180 b0181 b0182 b0183 b0184 b0185 b0186-M-P0h,189697-b4414 b0169 b0170-HS60min,189710-b4414 b0169 b0170-M-P2h,189710-b4414 b0169 b0170 b0171 b0172 b017…
TATAAT
>b1841|1922994-b1839 b1840 b1841-M-P2h,1923010-b4433 b1839 b1840 b1841-HS15min,1923024-b4433 b1839 b1840 b1841-LB,1922993-b1839 b1840 b1841-HS30min,1923016-b4433 b1839 b1840 b1841-M-P4h,1923022-b1839 b1840 b1841-M-P0h|1923024-b4433 b1839 b1840 b1841-LB|reverse|-9|4.5625565514168
TATGCT
>b3129|3274975-b3129 b3130-HS60min,3274993-b3129 b3130-HS30min,3274993-b3129 b3130-M-P0h,3274992-b3128 b3129 b3130-M-P4h,3274993-b3129 b3130-LB,3274992-b3129 b3130-M-P2h,3274993-b3129 b3130-HS15min|3274992-b3128 b3129 b3130-M-P4h|forward|-10|4.56685739096368
TATAAT
>b4137|4363396-b4135 b4136 b4137-HS60min,4363419-b4135 b4136 b4137-M-P0h|4363396-b4135 b4136 b4137-HS60min|reverse|17|4.68240645724621
TATGCT
>b0239|256501-b0238 b0239 b0240-M-P4h,256497-b0239 b0240-HS30min,256497-b0239-HS60min,256496-b0239 b0240-M-P2h|256497-b0239 b0240-HS30min|forward|10|4.68539613766936
TATTCT
>b3044|3184097-b3044-HS60min,3184100-b3044-M-P2h|3184100-b3044-M-P2h|forward|17|4.63756278550944
TAGACT
>b3060|3204306-b3060-LB,3204296-b3060-HS15min,3204306-b3060-M-P2h,3204305-b3060-HS60min,3204306-b3060-HS30min,3204306-b3060-M-P0h,3204306-b3060-M-P4h|3204305-b3060-HS60min|reverse|-7|4.60326616381041
TACACT
>b1014|1078145-b1014-LB,1078149-b1014-HS30min,1078150-b1014-M-P4h,1078150-b1014-HS60min,1078133-b1014-M-P0h,1078150-b1014-M-P2h|1078133-b1014-M-P0h|reverse|52|4.62388594353541
TAAGCT
>b2670|2797111-b2670-LB,2797110-b2670 b2672-M-P2h|2797111-b2670-LB|forward|49|4.59333270306245
TACGCT
>b3323|3453415-b4550 b3292 b3293 b3294 b3295 b3296 b3297 b3298 b3299 b3300 b3301 b3302 b3303 b3304 b3305 b3306 b3307 b3308 b3309 b3310 b3311 b3312 b3313 b3314 b3315 b3316 b3317 b3318 b3319 b3320 b3321 b3322 b3323-HS15min,3453431-b3294 b3295 b3296 b3297 b3298 b3299 b3300 b3301 b3302 b3303 b3304 b3305 b3306 b3307 b3308 b3309 b3310 b3311 b3312 b3313 b3314 b3315 b3316 b3317 b3318 b3319 b3320 b3321 b3…
TATTCT
>b4482|3999075-b4482-HS15min,3999077-b4482-LB,3999017-b4482-HS60min,3999068-b4482-M-P4h,3999046-b4482-M-P2h,3999034-b4482-HS30min|3999075-b4482-HS15min|reverse|-7|4.56685739096368
TATAAT
>b2238|2347692-b2238-M-P0h,2347675-b2238-HS15min,2347689-b2238-M-P2h|2347675-b2238-HS15min|forward|1|4.63395979004172
TAAAAT
>b2169|2261561-b2167 b2168 b2169-M-P4h,2261536-b2167 b2168 b2169-M-P2h,2261536-b2167 b2168 b2169-M-P0h,2261537-b2169-HS60min,2261561-b2167 b2168 b2169-LB,2261533-b2167 b2168 b2169-HS30min,2261536-b2167 b2168 b2169-HS15min|2261561-b2167 b2168 b2169-M-P4h|reverse|-65|4.5625565514168
TATGCT
>b0253|268267-b0253-HS30min,268266-b0253-HS15min,268264-b0253-HS60min,268268-b0253 b0254-M-P2h|268264-b0253-HS60min|reverse|58|4.56207744897029
TATTAT
>b0309|323882-b0309-M-P0h,323904-b0309 b0310-M-P2h|323882-b0309-M-P0h|reverse|66|4.6587645599254
TATCCT
>b0702|733186-b0702-HS60min,733199-b0702-M-P0h|733199-b0702-M-P0h|forward|38|4.56207744897029
TATTAT
>b1111|1168090-b1111-M-P0h,1168084-b1111-HS15min,1168064-b1111-M-P2h,1168137-b1111-HS30min,1168084-b1111-M-P4h,1168082-b1111-LB,1168069-b1111-HS60min|1168084-b1111-HS15min|reverse|-12|4.56685739096368
TATAAT
>b1412|1480898-b1412-HS30min,1480884-b1412-M-P0h,1480898-b1412-M-P2h,1480897-b1412-HS15min,1480866-b1412-HS60min,1480928-b1412-LB,1480927-b1412-M-P4h|1480866-b1412-HS60min|reverse|25|4.5963223834856
TACTCT
>b2888|3029497-b2888 b4684-M-P4h,3029464-b2888 b4684-HS30min,3029483-b2888-HS60min|3029497-b2888 b4684-M-P4h|forward|40|4.55908776854714
TATGAT
>b0932|989751-b0932-M-P2h,989739-b0932-M-P0h,989736-b0932-LB,989738-b0932-HS15min,989737-b0932-M-P4h|989751-b0932-M-P2h|forward|50|4.63756278550944
TAGACT
>b2852|2990366-b2852-HS60min,2990387-b2852-M-P0h|2990387-b2852-M-P0h|forward|51|4.63395979004172
TAAAAT
>b2633|2767013-b2633-LB,2766971-b2633-HS60min|2766971-b2633-HS60min|forward|17|4.6587645599254
TATCCT
>b3085|3233964-b3085-HS30min,3233951-b3085-LB,3233943-b3085-M-P2h,3233950-b3085 b3086-M-P4h,3233964-b3085-HS15min,3233974-b3085-M-P0h,3233959-b3085-HS60min|3233943-b3085-M-P2h|forward|9|4.56969080574164
TACCCT
>b1210|1262905-b1210 b1211 b1212-HS60min,1262897-b1210 b1211 b1212 b1213 b1214 b1215-M-P4h,1262897-b1210 b1211 b1212 b1213 b1214 b1215-M-P0h,1262900-b1210 b1211 b1212 b1213 b1214 b1215-M-P2h,1262895-b1210 b1211 b1212 b1213 b1214 b1215-HS30min,1262897-b1210 b1211 b1212 b1213 b1214 b1215-HS15min|1262905-b1210 b1211 b1212-HS60min|forward|14|4.56207744897029
TATTAT
>b0098|108278-b0081 b0082 b0083 b0084 b0085 b0086 b0087 b0088 b0089 b0090 b0091 b0092 b0093 b0094 b0095 b0096 b0097 b0098-HS30min,108295-b0098-HS60min,108278-b0081 b0082 b0083 b0084 b0085 b0086 b0087 b0088 b0089 b0090 b0091 b0092 b0093 b0094 b0095 b0096 b0097 b0098-M-P2h|108295-b0098-HS60min|forward|-17|4.5625565514168
TATGCT
>b4094|4313913-b4092 b4093 b4094-LB,4313880-b4092 b4093 b4094-HS60min|4313913-b4092 b4093 b4094-LB|reverse|11|4.62388594353541
TAAGCT
>b4132|4358080-b4132-M-P0h,4358083-b4132-M-P4h|4358080-b4132-M-P0h|reverse|83|4.55908776854714
TATGAT
>b0968|1029199-b0968-HS15min,1029196-b0968-M-P4h,1029195-b0968-LB,1029197-b0968-M-P0h|1029195-b0968-LB|forward|-11|4.60326616381041
TACACT
>b0510|536717-b0510 b0511-M-P2h,536717-b0510 b0511-M-P4h|536717-b0510 b0511-M-P2h|forward|-41|4.63533211693467
TAAACT
>b0964|1027038-b0964-M-P0h,1027031-b0963 b0964-M-P4h,1027049-b0963 b0964-LB,1027032-b0964-HS15min|1027038-b0964-M-P0h|reverse|9|4.56207744897029
TATTAT
>yedN_1|2009883-yedN_1-HS60min,2009944-yedN_1-LB,2009905-yedN_1-M-P2h|2009883-yedN_1-HS60min|reverse|41|4.75727847874079
TAAACT
>b3683|3860942-b3683-M-P0h,3860964-b3683-M-P2h,3860968-b3683-HS60min|3860964-b3683-M-P2h|reverse|10|4.68539613766936
TATTCT
>b4215|4435811-b4215-M-P2h,4435852-b4215-M-P0h,4435873-b4215-HS60min,4435922-b4215-LB,4435829-b4215-HS30min|4435852-b4215-M-P0h|forward|15|4.55908776854714
TATGAT
>b3449|3586316-b3449 b3450 b3451 b3452-LB,3586315-b3449 b3450 b3451 b3452-HS60min|3586315-b3449 b3450 b3451 b3452-HS60min|reverse|36|4.60024404621459
TAACCT
>b1703|1785434-b1703 b1704-M-P0h,1785439-b1703 b1704-M-P4h,1785444-b1703-HS60min,1785435-b1703 b1704-M-P2h,1785435-b1703-HS30min,1785434-b1703 b1704-HS15min,1785434-b1703 b1704-LB|1785439-b1703 b1704-M-P4h|forward|-12|4.5625565514168
TATGCT
>b0187|211833-b0187 b0188-HS60min,211832-b0187 b0188-M-P0h,211831-b0187 b0188-HS30min|211833-b0187 b0188-HS60min|forward|42|4.68240645724621
TATGCT
>b2581|2716642-b2581-HS30min,2716645-b2581-HS15min,2716630-b2581-M-P2h,2716639-b2581-HS60min,2716684-b2581-LB,2716630-b2581-M-P4h,2716664-b2581-M-P0h|2716630-b2581-M-P2h|reverse|43|4.62687562395856
TAATCT
>b1156|1208098-b1156-LB,1208085-b1156-M-P0h|1208085-b1156-M-P0h|reverse|38|4.56969080574164
TACCCT
>b4064|4276406-b4064-M-P0h,4276446-b4064-M-P4h,4276401-b4064-HS30min,4276406-b4064-HS60min|4276446-b4064-M-P4h|forward|31|4.75727847874079
TAAACT
>b3119|3265514-b3119-HS60min,3265529-b3119-HS15min,3265527-b3119-HS30min,3265510-b3119-LB|3265510-b3119-LB|forward|7|4.63395979004172
TAAAAT
>b3703|3882137-b3703 b3704 b4557 b3705 b3706-LB,3882137-b3703 b3704 b4557 b3705-HS30min,3882137-b3703 b3704 b4557 b3705-HS60min,3882137-b3703 b3704 b4557 b3705 b3706-M-P0h,3882138-b3703 b3704 b4557 b3705 b3706-HS15min|3882137-b3703 b3704 b4557 b3705 b3706-LB|forward|-12|4.56685739096368
TATAAT
>b2800|2931747-b2799 b2800-HS15min,2931738-b2799 b2800-M-P2h,2931722-b2799 b2800-M-P4h,2931746-b2799 b2800-M-P0h,2931777-b2799 b2800-LB|2931722-b2799 b2800-M-P4h|reverse|24|4.75727847874079
TAAACT
>b1015|1078428-b1015-HS60min,1078433-b1015-HS15min,1078390-b1015-M-P0h,1078413-b1015-M-P2h,1078390-b1015-LB|1078433-b1015-HS15min|forward|14|4.75727847874079
TAAACT
>b2419|2535332-b2419 b2420-M-P0h,2535342-b2419 b2420-LB,2535361-b2419 b2420-M-P4h,2535361-b2419-HS60min,2535346-b2419 b2420-M-P2h,2535334-b2419 b2420-HS30min,2535324-b2419 b2420-HS15min|2535361-b2419 b2420-M-P4h|forward|28|4.72672523826784
TACACT
>b0567|587058-b0567-HS60min,587098-b0567-M-P0h|587058-b0567-HS60min|reverse|13|4.56969080574164
TACCCT
>b1499|1581713-b1499-M-P2h,1581768-b1499-HS30min,1581706-b1499-M-P4h,1581737-b1499-HS15min,1581709-b1499-HS60min,1581736-b1499-LB|1581736-b1499-LB|reverse|22|4.63395979004172
TAAAAT
>b3333|3461985-b3333 b3334-LB,3461997-b3333 b3334-M-P0h,3462033-b3333 b3334 b3335-HS15min|3462033-b3333 b3334 b3335-HS15min|forward|5|4.59333270306245
TACGCT
>b1556|1638669-b1555 b1556-M-P0h,1638708-b1553 b1554 b1555 b1556-M-P2h,1638706-b1553 b1554 b1555 b1556-HS30min,1638638-b1553 b1554 b1555 b1556-M-P4h,1638627-b1553 b1554 b1555 b1556-HS15min|1638669-b1555 b1556-M-P0h|reverse|6|4.63756278550944
TAGACT
>b3046|3185459-b3046-HS30min,3185457-b3046-LB,3185460-b3046-HS15min,3185488-b3046-HS60min,3185460-b3046-M-P2h,3185466-b3046-M-P0h|3185488-b3046-HS60min|forward|40|4.60024404621459
TAACCT
>prfH|253742-prfH-HS15min,253709-prfH-M-P2h|253709-prfH-M-P2h|forward|16|4.5963223834856
TACTCT
>b2951|3093102-b2951 b2952 b2953 b2954 b2955-M-P2h,3093102-b2951 b2952 b2953 b2954 b2955-HS60min,3093102-b2951 b2952 b2953 b2954 b2955-M-P4h,3093073-b2951 b2952 b2953 b2954 b2955-LB,3093102-b2951 b2952 b2953 b2954 b2955-HS15min,3093075-b2951 b2952 b2953 b2954 b2955-HS30min,3093102-b2951 b2952 b2953 b2954 b2955-M-P0h|3093102-b2951 b2952 b2953 b2954 b2955-M-P2h|forward|34|4.60024404621459
TAACCT
>b1463|1532055-b1463-HS30min,1532026-b1463-HS60min,1532025-b1463-M-P4h,1532031-b1463-HS15min,1532021-b1463-M-P0h,1532011-b1463-LB,1532021-b1463-M-P2h|1532055-b1463-HS30min|forward|60|4.59333270306245
TACGCT
>b3051|3190878-b3051-LB,3190875-b3051-HS30min|3190878-b3051-LB|forward|75|4.56207744897029
TATTAT
>b1736|1817827-b1735 b1736-HS60min,1817876-b1735 b1736 b1737-M-P4h,1817879-b1733 b1734 b1735 b1736 b1737-LB,1817833-b1735 b1736 b1737-M-P2h,1817847-b1735 b1736-HS30min|1817833-b1735 b1736 b1737-M-P2h|reverse|4|4.55908776854714
TATGAT
>b2855|2992931-b2855-HS60min,2992903-b2855-M-P4h|2992931-b2855-HS60min|reverse|23|4.63395979004172
TAAAAT
>b0012|11166-b0012-HS30min,11181-b0012-M-P0h|11181-b0012-M-P0h|forward|49|4.59333270306245
TACGCT
>b1006|1069050-b1006-LB,1069043-b1006-M-P2h,1069041-b1006-M-P4h,1069016-b1006-M-P0h|1069041-b1006-M-P4h|reverse|11|4.63395979004172
TAAAAT
>b1705|1787637-b1705-LB,1787624-b1705-HS30min,1787624-b1705-M-P0h,1787609-b1705-M-P4h,1787630-b1705-HS15min,1787642-b1705-HS60min,1787596-b1705-M-P2h|1787609-b1705-M-P4h|forward|13|4.56207744897029
TATTAT
>b0241|259338-b0241-HS60min,259350-b0241-LB,259382-b0241-M-P4h,259381-b0241-M-P2h,259380-b0241-HS30min,259379-b0241-HS15min,259378-b0241-M-P0h|259350-b0241-LB|reverse|10|4.63395979004172
TAAAAT
>b1087|1145922-b1087-M-P4h,1145920-b1087-M-P0h,1145920-b1087-HS15min,1145889-b1087-LB|1145920-b1087-M-P0h|reverse|60|4.63395979004172
TAAAAT
>b2877|3013164-b2877-M-P0h,3013117-b2877-LB,3013164-b2877-M-P4h,3013142-b2877-HS60min,3013175-b2877-HS15min,3013152-b2877-HS30min,3013144-b2877-M-P2h|3013175-b2877-HS15min|forward|23|4.69248030375253
TATAAT
>b2407|2522991-b2407-HS15min,2522928-b2407-HS60min,2522915-b2407-M-P2h,2522913-b2407-LB,2522966-b2407-HS30min,2522968-b2407-M-P4h|2522913-b2407-LB|reverse|58|4.56207744897029
TATTAT
>b0346|367752-b0345 b0346-LB,367648-b0346-HS30min,367701-b0345 b0346-HS15min,367667-b0346-M-P2h,367666-b0346-M-P0h,367705-b0346-M-P4h,367664-b0346-HS60min|367752-b0345 b0346-LB|reverse|39|4.60340654956877
TACAAT
>b0110|118667-b0110 b0111-HS60min,118706-b0110 b0111-LB,118668-b0110 b0111-M-P2h,118716-b0110 b0111-HS15min,118670-b0110 b0111-HS30min,118716-b0110 b0111-M-P0h,118716-b0110 b0111-M-P4h|118670-b0110 b0111-HS30min|forward|19|4.5963223834856
TACTCT
>b2461|2573396-b2461-HS30min,2573421-b2460 b2461-M-P4h,2573392-b2460 b2461-M-P2h|2573421-b2460 b2461-M-P4h|reverse|17|4.56969080574164
TACCCT
>b4077|4292403-b4077-M-P0h,4292409-b4077-M-P4h,4292461-b4077-HS60min,4292461-b4077-HS30min,4292459-b4077-M-P2h,4292460-b4077-LB,4292403-b4077-HS15min|4292461-b4077-HS60min|forward|52|4.63395979004172
TAAAAT
>b2781|2908724-b2779 b2780 b2781-M-P0h,2908724-b2779 b2780 b2781 b2782 b2783-M-P2h|2908724-b2779 b2780 b2781-M-P0h|reverse|44|4.56207744897029
TATTAT
>b3878|4067188-b3878-LB,4067150-b3878-HS30min|4067150-b3878-HS30min|reverse|28|4.75727847874079
TAAACT
>b0224|245816-b0224 b0225 b0226-HS30min,245824-b0224 b0225 b0226-HS60min|245816-b0224 b0225 b0226-HS30min|reverse|17|4.63395979004172
TAAAAT
>ECK120003285_Phantom|1424107-ECK120003285_Phantom-HS30min,1424097-ECK120003285_Phantom-M-P0h,1424054-ECK120003285_Phantom-HS15min|1424107-ECK120003285_Phantom-HS30min|forward|55|4.68240645724621
TATGCT
>tpke70|2494723-tpke70-HS30min,2494715-tpke70-M-P2h|2494715-tpke70-M-P2h|reverse|87|4.56207744897029
TATTAT
>b0804|838401-b0803 b0804-HS30min,838452-b0803 b0804-M-P4h,838422-b0804-HS60min,838422-b0803 b0804-HS15min,838429-b0803 b0804-M-P0h,838414-b0803 b0804-M-P2h,838427-b0803 b0804-LB|838452-b0803 b0804-M-P4h|reverse|22|4.55908776854714
TATGAT
>b1808|1891284-b1806 b1807 b1808-M-P2h,1891277-b1804 sroD b1805 b1806 b1807 b1808-M-P4h,1891284-b1806 b1807 b1808-HS30min,1891283-b1808-HS60min,1891284-b1804 sroD b1805 b1806 b1807 b1808-M-P0h,1891285-b1804 sroD b1805 b1806 b1807 b1808-HS15min,1891286-b1804 sroD b1805 b1806 b1807 b1808-LB|1891286-b1804 sroD b1805 b1806 b1807 b1808-LB|reverse|-89|4.68604025348504
TATACT
>b3062|3205420-b3062-HS60min,3205434-b3062-M-P0h|3205434-b3062-M-P0h|forward|38|4.59333270306245
TACGCT
>b1372|1427313-b1372-HS60min,1427269-b1372-M-P2h|1427313-b1372-HS60min|forward|10|4.59333270306245
TACGCT
>b0351|372205-b0351 b0352-M-P2h,372165-b0351 b0352-HS30min,372152-b0351 b0352-M-P0h|372165-b0351 b0352-HS30min|forward|38|4.63395979004172
TAAAAT
>b1387|1451330-b1387-LB,1451362-b1387-M-P2h|1451330-b1387-LB|reverse|27|4.59333270306245
TACGCT
>b2842|2981273-b2842-HS60min,2981281-b2842 b2843-M-P2h|2981281-b2842 b2843-M-P2h|reverse|1|4.55908776854714
TATGAT
>b2993|3139509-b2990 b2991 b2992 b2993 b2994 b2995 b2996 b2997-HS30min,3139507-b2990 b2991 b2992 b2993 b2994 b2995 b2996 b2997-HS60min|3139509-b2990 b2991 b2992 b2993 b2994 b2995 b2996 b2997-HS30min|reverse|-62|4.5625565514168
TATGCT
>b3507|3652694-b3507-M-P2h,3652706-b3507-M-P4h,3652665-b3507-HS15min|3652706-b3507-M-P4h|forward|7|4.69248030375253
TATAAT
>b2338|2452965-b2334 b2335 b2336 b2337 b2338-M-P2h,2452943-b2338-HS30min,2452883-b2337 b2338-M-P0h,2452910-b2337 b2338-LB|2452883-b2337 b2338-M-P0h|reverse|50|4.60340654956877
TACAAT
>b2468|2583563-b2466 b2467 b2468-HS15min,2583596-b2466 b2467 b2468-M-P2h,2583551-b2466 b2467 b2468-HS30min,2583564-b2466 b2467 b2468-M-P4h,2583594-b2466 b2467 b2468-M-P0h,2583552-b2466 b2467 b2468-HS60min,2583595-b2466 b2467 b2468-LB|2583551-b2466 b2467 b2468-HS30min|reverse|16|4.56207744897029
TATTAT
>b0594|625427-b0594 b0595 b0596-M-P0h,625448-b0594-M-P2h|625448-b0594-M-P2h|forward|20|4.60024404621459
TAACCT
>b1832|1914240-b1829 b1830 b1831 b1832-M-P4h,1914202-b1830 b1831 b1832-HS60min,1914206-b1830 b1831 b1832-HS30min,1914234-b1829 b1830 b1831 b1832-HS15min,1914244-b1829 b1830 b1831 b1832-M-P0h,1914245-b1829 b1830 b1831 b1832-LB,1914226-b1830 b1831 b1832-M-P2h|1914202-b1830 b1831 b1832-HS60min|reverse|47|4.69248030375253
TATAAT
>b2123|2209220-b2123-M-P4h,2209240-b2123-HS15min,2209228-b2123-HS60min,2209266-b2123-M-P2h,2209239-b2123-HS30min,2209268-b2123-LB|2209220-b2123-M-P4h|forward|10|4.63395979004172
TAAAAT
>b3172|3316581-b3172-M-P4h,3316581-b3172-HS15min,3316599-b3172-HS60min,3316581-b3172-M-P0h,3316599-b3172-M-P2h,3316600-b3172-HS30min,3316581-b3172-LB|3316581-b3172-HS15min|forward|-41|4.63533211693467
TAAACT
>b2863|2996867-ygeN b2859 insCD-4 b2860 b2861 b2862 b2863-LB,2996871-b2861 b2862 b2863-HS30min,2996850-b2857 ygeN b2859 insCD-4 b2860 b2861 b2862 b2863-M-P4h,2996879-b2857 ygeN b2859 insCD-4 b2860 b2861 b2862 b2863-M-P2h,2996812-b2861 b2862 b2863-HS60min,2996906-b2863-M-P0h,2996871-b2862 b2863-HS15min|2996906-b2863-M-P0h|reverse|24|4.59333270306245
TACGCT
>b4366|4602279-b4366-HS15min,4602303-b4366-HS60min|4602279-b4366-HS15min|forward|10|4.62388594353541
TAAGCT
>b0059|63351-b0058 b0059 b0060-HS60min,63350-b0058 b0059 b0060-HS30min,63357-b0058 b0059 b0060-LB|63350-b0058 b0059 b0060-HS30min|reverse|95|4.72672523826784
TACACT
>b2053|2126107-b2053-HS60min,2126137-b2053-M-P0h|2126137-b2053-M-P0h|reverse|6|4.60024404621459
TAACCT
>b1846|1927746-b1846-HS60min,1927757-b1845 b1846-M-P4h,1927746-b1846 b1847 b1848-LB,1927756-b1845 b1846-M-P0h,1927757-b1846-M-P2h,1927773-b1846-HS30min,1927756-b1846-HS15min|1927757-b1846-M-P2h|reverse|-12|4.5625565514168
TATGCT
>b2166|2257338-b2165 b2166-HS30min,2257352-b2165 b2166-M-P4h,2257294-b2164 b2165 b2166-LB,2257282-b2165 b2166-HS60min,2257359-b2164 b2165 b2166-HS15min,2257279-b2165 b2166-M-P2h|2257282-b2165 b2166-HS60min|reverse|63|4.63395979004172
TAAAAT
>b1468|1540574-b1468-HS30min,1540635-b1465 b1466 b1467 b1468-M-P2h,1540614-b1468-M-P0h,1540616-b1468-HS60min|1540616-b1468-HS60min|reverse|8|4.75727847874079
TAAACT
>b1995|2066686-b1995-M-P0h,2066645-b1995-M-P4h,2066670-b1995-M-P2h|2066670-b1995-M-P2h|forward|17|4.6587645599254
TATCCT
>b4019|4221805-b4019-HS60min,4221807-b4019-M-P2h,4221806-b4019-M-P4h,4221808-b4019 b4020-M-P0h,4221807-b4019 b4020-HS15min,4221805-b4019-HS30min,4221806-b4019 b4020-LB|4221808-b4019 b4020-M-P0h|forward|86|4.68539613766936
TATTCT
>b0303|317717-b0301 b0303-HS30min,317722-b0303-M-P4h|317717-b0301 b0303-HS30min|reverse|86|4.69248030375253
TATAAT
>b1225|1282705-b1224 b1225 b1226 b1227-HS15min,1282672-b1224 b1225 b1226 b1227 b1228-LB,1282685-b1224 b1225 b1226 b1227-HS30min|1282672-b1224 b1225 b1226 b1227 b1228-LB|forward|4|4.55908776854714
TATGAT
>b3833|4016793-b3832 b3833 b3834 b3835 b3836 b3838 b3839 b4483-HS30min,4016784-b3831 b3832 b3833 b3834 b3835 b3836 b3838 b3839 b4483-HS15min,4016791-b3832 b3833 b3834 b3835 b3836 b3838 b3839-HS60min|4016793-b3832 b3833 b3834 b3835 b3836 b3838 b3839 b4483-HS30min|forward|45|4.72672523826784
TACACT
>b4680|2494797-b4680-LB,2494852-b4680-M-P4h,2494808-b4680-HS30min,2494800-b4680-M-P0h,2494797-b4680-HS15min|2494808-b4680-HS30min|forward|31|4.63395979004172
TAAAAT
>b1599|1671239-b1599 b1600-M-P2h,1671251-b1599 b1600-HS60min,1671243-b1599 b1600-HS30min|1671239-b1599 b1600-M-P2h|reverse|19|4.63395979004172
TAAAAT
>b0475|497254-b0474 b0475-M-P0h,497254-b0474 b0475-HS15min,497246-b0475-M-P4h,497253-b0474 b0475-M-P2h,497246-b0475-HS30min,497250-b0475-HS60min|497254-b0474 b0475-HS15min|forward|44|4.6587645599254
TATCCT
>b4536|1906969-b4536-HS60min,1906924-b4536-LB,1906922-b4536-HS30min,1906926-b4536-M-P2h,1906924-b4536-HS15min,1906923-b4536-M-P4h,1906919-b4536-M-P0h|1906969-b4536-HS60min|forward|2|4.68240645724621
TATGCT
>ykfJ|253446-ykfJ-LB,253439-ykfJ-HS15min|253439-ykfJ-HS15min|forward|-100|4.68604025348504
TATACT
>b4448|3236395-b4448 b3088-HS30min,3236370-b4448 b3088-HS60min|3236370-b4448 b3088-HS60min|forward|-55|4.56685739096368
TATAAT
>b3780|3963709-b3779 b3780-HS30min,3963710-b3779 b3780-M-P2h|3963709-b3779 b3780-HS30min|reverse|43|4.68539613766936
TATTCT
>b1487|1560356-b1487-HS30min,1560355-b1487-M-P0h,1560317-b1487-HS60min|1560356-b1487-HS30min|reverse|-59|4.5625565514168
TATGCT
>b0375|393721-b0375-HS60min,393696-b0375-M-P0h,393691-b0375-HS15min,393668-b0375-M-P2h,393656-b0375-HS30min|393668-b0375-M-P2h|forward|5|4.62687562395856
TAATCT
>b3868|4053312-b4686 b3868 b3869 b3870-HS15min,4053312-b3868 b3869 b3870-M-P2h|4053312-b4686 b3868 b3869 b3870-HS15min|reverse|94|4.60024404621459
TAACCT
>b1636|1713904-b1636-M-P0h,1713910-b1636-M-P2h|1713910-b1636-M-P2h|reverse|9|4.68539613766936
TATTCT
>b3714|3894666-b3714-HS60min,3894670-b3714-M-P0h,3894675-b3714-HS15min,3894667-b3714-LB,3894672-b3714-HS30min,3894667-b3714-M-P4h,3894667-b3714-M-P2h|3894666-b3714-HS60min|reverse|91|4.75727847874079
TAAACT
>b4253|4473437-b4253-M-P0h,4473431-b4253-M-P4h,4473432-b4253-LB|4473437-b4253-M-P0h|forward|46|4.68539613766936
TATTCT
>b4132|4357947-b4132-M-P2h,4357957-b4132-HS30min,4357924-b4132-LB|4357924-b4132-LB|reverse|8|4.56207744897029
TATTAT
>b2405|2520523-b2405-M-P4h,2520526-b2405-HS15min,2520580-b2405-HS30min,2520505-b2405-M-P2h,2520532-b2405-LB,2520526-b2405-M-P0h|2520526-b2405-HS15min|reverse|7|4.56207744897029
TATTAT
>b1479|1553714-b1479-HS30min,1553705-b1479-HS60min,1553762-b1477 b1478 b1479 b1480 b1481-HS15min,1553762-b1477 b1478 b1479-M-P4h,1553762-b1478 b1479-M-P2h,1553761-b1477 b1478 b1479-M-P0h,1553763-b1477 b1478 b1479-LB|1553763-b1477 b1478 b1479-LB|reverse|-12|4.68604025348504
TATACT
>b0709|741839-b0709-HS15min,741834-b0709-M-P2h,741831-b0709-HS60min,741834-b0709-HS30min|741831-b0709-HS60min|reverse|49|4.56207744897029
TATTAT
>b4665|3055047-b4665-M-P4h,3055024-b4665-LB,3054991-b4665-HS15min|3054991-b4665-HS15min|reverse|20|4.55908776854714
TATGAT
>b3995|4194884-b4691 b3990 b3991 b4407 b3992 b3993 b3994 b3995-M-P4h,4194882-b3990 b3991 b4407 b3992 b3993 b3994 b3995-LB,4194876-b3990 b3991 b4407 b3992 b3993 b3994 b3995-HS30min,4194876-b3990 b3991 b4407 b3992 b3993 b3994 b3995-M-P0h,4194858-b3990 b3991 b4407 b3992 b3993 b3994 b3995-M-P2h,4194831-b3990 b3991 b4407 b3992 b3993 b3994 b3995-HS60min,4194882-b4691 b3990 b3991 b4407 b3992 b3993 b3994…
TAACCT
>b4130|4354199-b4130-HS30min,4354211-b4130-HS60min|4354211-b4130-HS60min|reverse|-66|4.5625565514168
TATGCT
>b2101|2180830-b2101-HS60min,2180827-b2101 b2102 b2103 b2104 b2105-M-P2h,2180825-b2101-HS30min,2180821-b2101 b2102-M-P0h,2180830-b2101 b2102 b2103 b2104 b2105-HS15min|2180830-b2101-HS60min|reverse|-9|4.68604025348504
TATACT
>b3843|4022994-b3843 b3844-LB,4022993-b3843 b3844-M-P0h,4022994-b3843 b3844-HS15min,4022993-b3843 b3844-M-P2h,4022993-b3843 b3844-HS30min,4022993-b3843 b3844-HS60min|4022994-b3843 b3844-LB|forward|12|4.60340654956877
TACAAT
>b2345|2461100-b2345-HS60min,2461050-b2345-LB,2461052-b2345-HS30min,2461006-b2345-HS15min,2461105-b2345-M-P2h|2461006-b2345-HS15min|forward|20|4.63395979004172
TAAAAT
>b4145|4372195-b4145-HS60min,4372186-b4145-M-P2h,4372201-b4145-HS30min,4372172-b4145-M-P0h,4372185-b4145-LB|4372172-b4145-M-P0h|reverse|89|4.75727847874079
TAAACT
>b3406|3534743-b3406 b3407-M-P0h,3534744-b3406 b3407-M-P4h|3534744-b3406 b3407-M-P4h|forward|32|4.55908776854714
TATGAT
>b1974|2040449-b1974-LB,2040357-b1974-M-P4h,2040421-b1974-HS30min,2040370-b1974-M-P0h,2040354-b1974-HS15min,2040489-b1974-HS60min,2040371-b1974-M-P2h|2040421-b1974-HS30min|forward|31|4.60024404621459
TAACCT
>b1643|1718939-b1643 b1644 b1645-M-P2h,1718928-b1643 b1644 b1645-LB,1718939-b1643 b1644 b1645-M-P0h,1718927-b1643 b1644 b1645-HS15min|1718939-b1643 b1644 b1645-M-P2h|forward|68|4.62687562395856
TAATCT
>IS128|2651556-IS128-HS30min,2651555-IS128-M-P0h|2651556-IS128-HS30min|forward|24|4.63395979004172
TAAAAT
>b2162|2253254-b2162-LB,2253270-b2162-M-P2h,2253247-b2162-M-P4h,2253270-b2162-HS15min|2253247-b2162-M-P4h|reverse|57|4.68539613766936
TATTCT
>b2274|2386570-b2274 b2275-HS15min,2386562-b2274 b2275-M-P4h|2386570-b2274 b2275-HS15min|forward|66|4.56207744897029
TATTAT
>b2889|3031039-b2889-HS15min,3031060-b2889-M-P0h,3031056-b2889-HS30min,3031062-b2889-M-P4h,3031058-b2889-M-P2h,3031041-b2889-LB,3031070-b2889-HS60min|3031039-b2889-HS15min|forward|10|4.69248030375253
TATAAT
>b1222|1277038-b1221 b1222-M-P4h,1277024-b1221 b1222-HS15min,1277029-b1221 b1222-M-P2h|1277038-b1221 b1222-M-P4h|reverse|26|4.63395979004172
TAAAAT
>b0315|331421-b0315-M-P2h,331369-b0315-HS60min,331374-b0315-HS30min,331419-b0315-HS15min,331376-b0315-LB|331421-b0315-M-P2h|forward|41|4.62687562395856
TAATCT
>b2406|2521914-b2406-HS15min,2521939-b2406-M-P2h,2521895-b2406-HS60min,2521922-b2406-LB,2521886-b2406-HS30min,2521941-b2406-M-P0h,2521939-b2406-M-P4h|2521939-b2406-M-P2h|reverse|25|4.5963223834856
TACTCT
>b0135|150927-b0135-M-P4h,150906-b0135-HS15min,150962-b0135-LB,150864-b0135-M-P0h,150972-b0135-HS30min|150927-b0135-M-P4h|reverse|14|4.68539613766936
TATTCT
>b1124|1182920-b1123 b1124 b1125 b1126-HS30min,1182935-b1122 b1123 b1124 b1125 b1126-M-P2h|1182935-b1122 b1123 b1124 b1125 b1126-M-P2h|reverse|12|4.59333270306245
TACGCT
>b2887|3028932-b2886 b2887-HS60min,3028953-b2886 b2887-M-P2h,3028964-b2886 b2887-HS15min,3028933-b2886 b2887-HS30min,3028985-b2886 b2887-LB|3028985-b2886 b2887-LB|reverse|-59|4.56685739096368
TATAAT
>b1557|1639667-b1557-M-P2h,1639659-b1557-HS60min,1639655-b1557-HS30min|1639655-b1557-HS30min|reverse|86|4.63395979004172
TAAAAT
>b2111|2190288-b2111-M-P2h,2190244-b2111-LB,2190206-b2111-HS15min,2190296-b2111-M-P4h,2190201-b2111-HS30min,2190240-b2111-M-P0h|2190288-b2111-M-P2h|reverse|41|4.56207744897029
TATTAT
>b4439|2311136-b4439-HS60min,2311105-b4439-HS30min,2311141-b4439-M-P0h,2311081-b4439-M-P4h,2311140-b4439-M-P2h,2311121-b4439-LB|2311121-b4439-LB|forward|76|4.56969080574164
TACCCT
>b3222|3368356-b3222-M-P0h,3368373-b3221 b3222 b3223 b3224-M-P2h|3368356-b3222-M-P0h|reverse|17|4.75727847874079
TAAACT
>b3688|3865685-b3688-M-P2h,3865691-b3688-HS60min,3865691-b3688-HS30min|3865691-b3688-HS60min|forward|55|4.56207744897029
TATTAT
>b2048|2120950-b2047 b2048-M-P0h,2120963-b2048-HS60min,2120971-b2047 b2048-HS30min,2120993-b2047 b2048-HS15min,2120981-b2046 b2047 b2048-LB|2120981-b2046 b2047 b2048-LB|reverse|6|4.55908776854714
TATGAT
>b1649|1724042-b1649 b1650 b1651-M-P0h,1724047-b1649 b1650-HS30min,1724042-b1649 b1650 b1651 b1652 b1653-LB,1724042-b1649 b1650-HS60min,1724042-b1649 b1650 b1651 b1652-M-P4h,1724042-b1649 b1650 b1651 b1652-HS15min,1724026-b1649 b1650-M-P2h|1724042-b1649 b1650 b1651-M-P0h|forward|-8|4.60326616381041
TACACT
>b0560|580166-b0560-HS15min,580170-b0560-M-P2h|580170-b0560-M-P2h|forward|25|4.63395979004172
TAAAAT
>b0310|324426-b0310-M-P4h,324500-b0309 b0310-M-P2h,324488-b0310-HS30min,324455-b0309 b0310-HS15min,324503-b0310-M-P0h|324426-b0310-M-P4h|reverse|21|4.8157989924516
TATACT
>b3143|3286177-b3143-LB,3286148-b3143-M-P0h,3286191-b3143-HS15min,3286146-b3143-M-P2h|3286191-b3143-HS15min|forward|22|4.55908776854714
TATGAT
>b0559|579088-b0559-HS30min,579057-b0559-M-P0h,579062-b0559-HS15min|579088-b0559-HS30min|forward|70|4.68240645724621
TATGCT
>b4555|3838296-b4555-M-P0h,3838249-b4555-HS30min,3838245-b4555-M-P2h,3838299-b4555-M-P4h|3838245-b4555-M-P2h|forward|-52|4.60326616381041
TACACT
>b1950|2020963-b1950-HS15min,2020923-b1950-HS30min|2020923-b1950-HS30min|forward|21|4.6587645599254
TATCCT
>b1586|1655555-b1586-M-P4h,1655560-b1586-HS15min,1655554-b1586-HS60min,1655561-b1586-LB,1655551-b1586-HS30min,1655557-b1586-M-P0h,1655563-b1586-M-P2h|1655563-b1586-M-P2h|forward|21|4.55908776854714
TATGAT
>b4225|4446514-b4224 b4225-HS30min,4446514-b4224 b4225-M-P2h,4446514-b4224 b4225-HS60min|4446514-b4224 b4225-HS30min|forward|-73|4.68604025348504
TATACT
>b0839|879917-b0839-M-P2h,879917-b0839-HS60min,879918-b0839-HS30min|879917-b0839-M-P2h|forward|-88|4.63533211693467
TAAACT
>b2479|2597896-b2479 b2480-M-P2h,2597898-b2479 b2480-LB,2597894-b2479 b2480-HS60min,2597897-b2479 b2480-M-P4h,2597896-b2479 b2480-HS30min,2597898-b2479 b2480-M-P0h,2597897-b2479 b2480-HS15min|2597894-b2479 b2480-HS60min|forward|-11|4.5625565514168
TATGCT
>b2360|2472031-b2360-LB,2472041-b2360-M-P0h,2472049-b2360-HS60min,2472025-b2360-HS15min,2472000-b2359 b2360-M-P4h,2472007-b2360-M-P2h,2472010-b2360-HS30min|2472041-b2360-M-P0h|forward|8|4.56207744897029
TATTAT
>b3061|3204607-b3061-HS60min,3204576-b3061 b3062-HS15min,3204598-b3061-LB|3204598-b3061-LB|forward|-9|4.63533211693467
TAAACT
>b0771|802858-b0771-M-P2h,802846-b0771-LB,802841-b0771-HS15min|802858-b0771-M-P2h|forward|22|4.75727847874079
TAAACT
>b3068|3213523-b3068-M-P2h,3213516-b3068-M-P4h,3213520-b3068-HS60min,3213518-b3068 b3070-HS15min,3213517-b3068-LB,3213523-b3068-M-P0h,3213531-b3068-HS30min|3213518-b3068 b3070-HS15min|reverse|-11|4.68604025348504
TATACT
>b3598|3769775-b3597 b3598-LB,3769800-b3597 b3598-M-P2h,3769798-b3597 b3598-HS30min,3769859-b3598-M-P0h,3769825-b3597 b3598-M-P4h,3769754-b3597 b3598-HS60min,3769829-b3597 b3598-HS15min|3769775-b3597 b3598-LB|reverse|16|4.75727847874079
TAAACT
>b1792|1874879-b1791 b1792-HS15min,1874899-b1791 b1792-M-P2h,1874899-b1791 b1792-M-P0h,1874879-b1791 b1792-M-P4h,1874899-b1791 b1792-HS30min|1874899-b1791 b1792-M-P2h|forward|57|4.55908776854714
TATGAT
>b0727|760731-b0721 b0722 b0723 b0724 b0725 b0726 b0727 b0728 b0729-HS60min,760731-b0721 b0722 b0723 b0724 b0725 b0726 b0727 b0728 b0729-M-P2h|760731-b0721 b0722 b0723 b0724 b0725 b0726 b0727 b0728 b0729-M-P2h|forward|27|4.68539613766936
TATTCT
>b1079|1134813-b1079 b1080 b1081-HS15min,1134825-b1079 b1080 b1081 b1082 b1083-M-P4h,1134809-b1079-HS60min|1134825-b1079 b1080 b1081 b1082 b1083-M-P4h|forward|34|4.56969080574164
TACCCT
>b4667|2151387-b4667-HS60min,2151388-b4667-HS15min,2151419-b4667-HS30min|2151419-b4667-HS30min|reverse|16|4.5963223834856
TACTCT
>b1481|1554344-b1477 b1478 b1479 b1480 b1481-HS15min,1554353-b1480 b1481-HS30min,1554367-b1480 b1481-M-P4h|1554344-b1477 b1478 b1479 b1480 b1481-HS15min|reverse|50|4.56207744897029
TATTAT
>b1271|1327160-b1270 b1271-M-P2h,1327189-b1270 b1271-LB,1327160-b1270 b1271-HS60min,1327189-b1270 b1271-M-P0h,1327189-b1270 b1271-HS15min,1327189-b1270 b1271-M-P4h,1327160-b1270 b1271-HS30min|1327189-b1270 b1271-LB|reverse|13|4.72672523826784
TACACT
>b4158|4383757-b4158-HS15min,4383776-b4158-HS60min,4383750-b4158-HS30min|4383757-b4158-HS15min|forward|-8|4.5625565514168
TATGCT
>b0834|874564-b0834-LB,874626-b0834-HS30min,874580-b0834-HS15min,874588-b0834-M-P2h|874626-b0834-HS30min|forward|9|4.72672523826784
TACACT
>b3102|3249023-b3102-HS60min,3248995-b3101 b3102-M-P4h,3248996-b3101 b3102-HS15min,3248998-b3101 b3102-LB,3249023-b3102-M-P2h,3248996-b3102-HS30min|3248995-b3101 b3102-M-P4h|forward|-10|4.68604025348504
TATACT
>b2324|2439761-b2324-M-P4h,2439759-b2324-M-P2h,2439762-b2324-LB,2439737-b2324-HS15min,2439757-b2324-HS30min,2439761-b2324-M-P0h|2439737-b2324-HS15min|forward|-58|4.60326616381041
TACACT
>b1078|1133856-b1078-M-P4h,1133961-b1078-HS60min,1133938-b1078 b1079 b1080 b1081 b1082 b1083-M-P2h,1133903-b1078-HS15min,1133959-b1078-HS30min|1133938-b1078 b1079 b1080 b1081 b1082 b1083-M-P2h|forward|12|4.55908776854714
TATGAT
>b0399|416323-b0399 b0400-HS30min,416323-b0399 b0400-LB,416324-b0399 b0400-M-P4h,416324-b0399 b0400-HS60min,416323-b0399 b0400-HS15min,416324-b0399 b0400-M-P2h,416323-b0399 b0400-M-P0h|416324-b0399 b0400-M-P4h|forward|52|4.68539613766936
TATTCT
>b1255|1311718-b1253 b1254 b1255-M-P4h,1311717-b1253 b1254 b1255-M-P0h,1311724-b1253 b1254 b1255-HS30min,1311727-b1253 b1254 b1255-HS15min,1311687-b1253 b1254 b1255-M-P2h,1311727-b1253 b1254 b1255-LB,1311724-b1255-HS60min|1311727-b1253 b1254 b1255-HS15min|reverse|-56|4.5625565514168
TATGCT
>b1467|1536818-b1467-HS30min,1536856-b1466 b1467-M-P0h|1536856-b1466 b1467-M-P0h|reverse|12|4.60024404621459
TAACCT
>b0141|156600-b0141-HS30min,156649-b0141-HS60min,156649-b0141-M-P2h|156600-b0141-HS30min|reverse|8|4.63395979004172
TAAAAT
>b1342|1405985-b1342 b4699 fnrS-HS15min,1405983-b1342 b4699 fnrS-LB,1405985-b1342 b4699 fnrS C0343 b1343-M-P4h|1405985-b1342 b4699 fnrS-HS15min|forward|52|4.63756278550944
TAGACT
>b3626|3800050-b3625 b3626 b3627-HS30min,3800061-b3625 b3626 b3627 b3628 b3629 b3630 b3631 b3632-M-P2h,3800053-b3625 b3626 b3627-HS60min|3800061-b3625 b3626 b3627 b3628 b3629 b3630 b3631 b3632-M-P2h|reverse|-75|4.5625565514168
TATGCT
>b0300|316503-b0300-M-P2h,316494-b0300-M-P4h|316494-b0300-M-P4h|reverse|72|4.72672523826784
TACACT
>b1522|1609907-b1521 b1522 b1523 b1524 b1525-M-P4h,1609907-b1522-M-P2h,1609921-b1522-M-P0h,1609919-b1522-HS30min,1609925-b1522-HS60min,1609903-b1522 b1523 b1524 b1525-HS15min|1609903-b1522 b1523 b1524 b1525-HS15min|reverse|82|4.68240645724621
TATGCT
>b4535|1803153-b4535-HS15min,1803154-b4535-HS60min,1803154-b4535-M-P0h,1803153-b4535-LB,1803153-b4535-M-P2h,1803153-b4535-HS30min,1803158-b4535-M-P4h|1803158-b4535-M-P4h|forward|-11|4.60326616381041
TACACT
>b1953|2022951-b1953 b1955-M-P4h,2022964-b1953-HS60min,2022960-b1953-HS15min,2022951-b1953-HS30min,2022951-b1953-M-P2h,2022960-b1953-LB,2022953-b1953-M-P0h|2022951-b1953 b1955-M-P4h|forward|-12|4.68604025348504
TATACT
>b1502|1585677-b1502-HS30min,1585688-b1502-M-P4h|1585688-b1502-M-P4h|reverse|62|4.62687562395856
TAATCT
>b2037|2107797-wbbL_1 b2032 b2033 b2034 b2035 b2036 b2037 b2038 b2039 b2040 b2041 b2042 b2043-HS15min,2107797-wbbL_1 b2032 b2033 b2034 b2035 b2036 b2037 b2038 b2039 b2040 b2041-HS30min,2107794-wbbL_1 b2032 b2033 b2034 b2035 b2036 b2037 b2038 b2039 b2040 b2041-HS60min,2107794-wbbL_1 b2032 b2033 b2034 b2035 b2036 b2037 b2038 b2039 b2040 b2041-M-P2h|2107794-wbbL_1 b2032 b2033 b2034 b2035 b2036 b2037…
TATTAT
>b0661|694212-b0657 b0658 b0659 b0660 b0661-M-P4h,694214-b0657 b0658 b0659 b0660 b0661-HS15min,694221-b0657 b0658 b0659 b0660 b0661-LB,694213-b0661-HS60min,694215-b0657 b0658 b0659 b0660 b0661-M-P2h,694215-b0657 b0658 b0659 b0660 b0661-M-P0h,694220-b0661-HS30min|694215-b0657 b0658 b0659 b0660 b0661-M-P0h|reverse|-11|4.60326616381041
TACACT
>b2151|2239730-b2148 b2149 b2150 b2151-LB,2239687-b2151-HS60min,2239694-b2151-HS30min|2239694-b2151-HS30min|reverse|4|4.55908776854714
TATGAT
>b0476|499222-b0476-HS15min,499161-b0476-HS60min,499199-b0476-M-P4h,499201-b0476-M-P2h,499222-b0476-LB,499207-b0476-M-P0h,499205-b0476-HS30min|499161-b0476-HS60min|reverse|30|4.5963223834856
TACTCT
>b0583|609276-b0583-HS60min,609324-b0583-M-P4h,609274-b0583-HS15min|609324-b0583-M-P4h|reverse|61|4.59333270306245
TACGCT
>b1607|1680099-b1607-HS15min,1680092-b1607-LB,1680058-b1607-M-P2h,1680057-b1607-HS60min,1680085-b1607-HS30min,1680084-b1607-M-P4h,1680094-b1607-M-P0h|1680099-b1607-HS15min|reverse|4|4.68539613766936
TATTCT
>b3042|3182830-b3042-M-P0h,3182815-b3042-HS15min,3182817-b3042-M-P2h,3182817-b3042-LB,3182833-b3042-M-P4h,3182834-b3042-HS30min|3182834-b3042-HS30min|forward|23|4.60340654956877
TACAAT
>b4186|4411124-b4186-HS15min,4411087-b4186-M-P2h,4411049-b4186-M-P4h,4411056-b4186-M-P0h,4411068-b4186-HS30min|4411124-b4186-HS15min|forward|45|4.5963223834856
TACTCT
>b0270|284575-b0270 b0271-M-P4h,284571-b0270-HS60min,284570-b0270-LB,284586-b0270-M-P2h,284574-b0270-HS30min,284585-b0270 b0271-M-P0h,284571-b0270 b0271-HS15min|284574-b0270-HS30min|forward|-11|4.60326616381041
TACACT
>ECK120004121_Phantom|3150237-b3005 b3006 ECK120004121_Phantom-LB,3150210-b3006 ECK120004121_Phantom-HS30min,3150207-b3005 b3006 ECK120004121_Phantom-HS15min,3150211-ECK120004121_Phantom-HS60min,3150210-b3006 ECK120004121_Phantom-M-P2h,3150244-b3005 b3006 ECK120004121_Phantom-M-P4h|3150211-ECK120004121_Phantom-HS60min|reverse|-12|4.63533211693467
TAAACT
>b1138|1197480-b1137 b1138-M-P2h,1197474-b1137 b1138-LB,1197495-b1137 b1138-M-P4h,1197502-b1138-HS30min,1197492-b1138-M-P0h|1197474-b1137 b1138-LB|reverse|62|4.75727847874079
TAAACT
>b0610|643226-b0610-HS30min,643276-b0610 b0611-LB|643226-b0610-HS30min|reverse|87|4.68539613766936
TATTCT
>b1737|1819254-b1737-HS30min,1819271-b1735 b1736 b1737-HS15min,1819193-b1735 b1736 b1737-M-P4h,1819143-b1735 b1736 b1737-M-P0h,1819125-b1735 b1736 b1737-M-P2h,1819219-b1733 b1734 b1735 b1736 b1737-LB|1819193-b1735 b1736 b1737-M-P4h|reverse|6|4.63395979004172
TAAAAT
>b1303|1366086-b1303-HS30min,1366090-b1303-M-P2h|1366086-b1303-HS30min|reverse|36|4.60340654956877
TACAAT
>b0495|518794-b0495 b0496-HS30min,518796-b0495 b0496-HS60min,518796-b0495 b0496-M-P2h|518796-b0495 b0496-HS60min|forward|15|4.5963223834856
TACTCT
>b0993|1055408-b0993-M-P0h,1055428-b0992 b0993-HS60min,1055404-b0992 b0993-HS30min,1055450-b0992 b0993-HS15min,1055444-b0992 b0993-M-P4h,1055450-b0992 b0993-LB,1055444-b0992 b0993-M-P2h|1055444-b0992 b0993-M-P4h|reverse|-13|4.5625565514168
TATGCT
>b4254|4476378-b4254-M-P0h,4476368-b4254-HS15min,4476373-b4254-HS60min,4476337-b4254-LB,4476368-b4254-M-P4h,4476372-b4254-M-P2h,4476375-b4254-HS30min|4476378-b4254-M-P0h|reverse|-36|4.5625565514168
TATGCT
>b0847|889213-b4417 b0847-M-P0h,889213-b4417 b0847-M-P4h|889213-b4417 b0847-M-P0h|reverse|34|4.72672523826784
TACACT
>b4675|1876896-b4676 b4675-HS60min,1876896-b4676 b4675-HS30min,1876896-b1794 b4676 b4675-M-P2h|1876896-b4676 b4675-HS60min|forward|18|4.56207744897029
TATTAT
>b0600|632778-b0600-M-P4h,632778-b0600-M-P2h,632780-b0600-HS60min,632775-b0600-M-P0h,632779-b0600-HS15min,632778-b0600-HS30min,632788-b0600-LB|632788-b0600-LB|forward|10|4.60340654956877
TACAAT
>b2593|2733138-b2592 b4609 b2593 b2594-HS30min,2733125-b2592 b4609 b2593 b2594-M-P2h|2733125-b2592 b4609 b2593 b2594-M-P2h|reverse|75|4.62388594353541
TAAGCT
>b3084|3233890-b3084-M-P2h,3233927-b3084-M-P4h,3233937-b3084-M-P0h,3233898-b3084-HS60min,3233923-b3084-HS30min,3233939-b3084-LB,3233897-b3082 b3083 b3084-HS15min|3233939-b3084-LB|reverse|-14|4.68604025348504
TATACT
>b3965|4161387-b3965-M-P0h,4161437-b3965-M-P2h|4161387-b3965-M-P0h|reverse|58|4.60340654956877
TACAAT
>b2453|2567481-b2453-M-P0h,2567459-b2453-M-P2h,2567492-b2453-LB|2567492-b2453-LB|reverse|1|4.56969080574164
TACCCT
>b0773|807157-b0773-HS30min,807153-b0773 b0774-LB,807155-b0773-HS60min,807150-b0773 b0774-HS15min|807153-b0773 b0774-LB|reverse|-9|4.60326616381041
TACACT
>b1320|1382018-b1320-M-P4h,1382018-b1320-M-P0h,1382018-b1320-HS15min,1382021-b1320-LB,1382018-b1320-M-P2h,1382020-b1320-HS30min,1382018-b1320-HS60min|1382018-b1320-M-P4h|reverse|49|4.55908776854714
TATGAT
>b2376|2492812-b2376-HS60min,2492825-b2376-HS30min,2492789-b2376-M-P2h|2492789-b2376-M-P2h|forward|-62|4.63533211693467
TAAACT
>b1420|1490369-b4428 b1420-M-P2h,1490368-b4428 b1420-M-P4h|1490368-b4428 b1420-M-P4h|reverse|29|4.75727847874079
TAAACT
>b0643|674157-b0643-M-P4h,674158-b0643-HS60min,674156-b0643-HS30min,674156-b0643-M-P2h,674157-b0643-HS15min,674158-b0643-LB|674157-b0643-M-P4h|forward|45|4.56207744897029
TATTAT
>b2350|2465805-b2350 b2351 b2352-HS60min,2465828-b2350 b2351 b2352-M-P0h,2465849-b2349 b2350 b2351 b2352-LB|2465828-b2350 b2351 b2352-M-P0h|forward|11|4.63756278550944
TAGACT
>b1102|1160698-b1102-M-P0h,1160736-b1102-M-P4h|1160736-b1102-M-P4h|reverse|-100|4.56685739096368
TATAAT
>b4614|3720111-b4614-M-P4h,3720102-b4614-HS30min,3720112-b4614-M-P2h,3720075-b4614-M-P0h|3720112-b4614-M-P2h|forward|70|4.68539613766936
TATTCT
>C0067|238510-C0067-HS60min,238540-C0067-M-P2h|238510-C0067-HS60min|forward|13|4.63395979004172
TAAAAT
>b3866|4049325-b3866 b3867-LB,4049326-b3866 b3867-HS60min,4049325-b3866 b3867-HS30min,4049324-b3866 b3867-HS15min|4049325-b3866 b3867-LB|forward|10|4.8157989924516
TATACT
>b3819|4002191-b3819-M-P0h,4002208-b3819-M-P2h,4002207-b3819-HS30min,4002210-b3819-HS60min|4002210-b3819-HS60min|reverse|-26|4.63533211693467
TAAACT
>b0394|409277-b0394-M-P4h,409282-b0394-M-P2h,409277-b0394-M-P0h,409281-b0394-HS30min|409282-b0394-M-P2h|forward|49|4.59333270306245
TACGCT
>b2778|2903969-b2778-HS15min,2903948-b2778-LB,2903923-b2778-HS30min,2903971-b2778-M-P2h|2903948-b2778-LB|forward|6|4.68240645724621
TATGCT
>b2684|2808716-b2682 b2683 b2684 b2685 b2686-LB,2808737-b2682 b2683 b2684 b2685 b2686-HS30min,2808740-b2684 b2685 b2686-HS60min,2808737-b2682 b2683 b2684 b2685 b2686-HS15min,2808736-b2682 b2683 b2684 b2685 b2686-M-P2h|2808740-b2684 b2685 b2686-HS60min|forward|85|4.63395979004172
TAAAAT
>b4451|3579083-b4451-HS60min,3579082-b4451-M-P0h,3579092-b4451-LB,3579042-b4451-HS15min,3579079-b4451-M-P4h,3579087-b4451-M-P2h,3579083-b4451-HS30min|3579079-b4451-M-P4h|reverse|29|4.56207744897029
TATTAT
>b2379|2496376-b2379-M-P0h,2496378-b2379-M-P2h,2496377-b2379-HS30min,2496377-b2379-HS15min,2496378-b2379-LB,2496376-b2379-HS60min,2496378-b2379-M-P4h|2496376-b2379-M-P0h|reverse|45|4.62687562395856
TAATCT
>b1895|1977786-b1895-HS60min,1977759-b1895-HS15min,1977739-b1895-LB,1977777-b1895-HS30min,1977745-b1895-M-P0h|1977777-b1895-HS30min|forward|13|4.68539613766936
TATTCT
>b0445|466546-b0444 b0445-M-P2h,466463-b0445-HS60min,466550-b0444 b0445-HS15min,466513-b0445-M-P0h,466576-b0444 b0445-LB,466574-b0444 b0445-M-P4h|466463-b0445-HS60min|reverse|50|4.59333270306245
TACGCT
>b2376|2492733-b2376-HS15min,2492733-b2376-M-P4h|2492733-b2376-M-P4h|forward|30|4.56207744897029
TATTAT
>b2186|2281990-b2186-HS60min,2282070-b2186-M-P2h,2281990-b2186-HS30min,2282032-b2186-M-P4h,2281990-b2186-HS15min,2282033-b2186-LB,2281990-b2186-M-P0h|2282070-b2186-M-P2h|reverse|24|4.63395979004172
TAAAAT
>b0499|526972-b0497 b0498 b0499-HS30min,526972-b0497 b0498 b0499-M-P2h|526972-b0497 b0498 b0499-HS30min|forward|1|4.60340654956877
TACAAT
>b2602|2739391-b2602-M-P2h,2739368-b2602-HS15min,2739367-b2602-M-P0h,2739369-b2602-HS30min,2739379-b2602-M-P4h,2739340-b2602-LB|2739340-b2602-LB|forward|17|4.68240645724621
TATGCT
>b2646|2775461-b2646 b4645-M-P2h,2775463-b2646-M-P4h|2775463-b2646-M-P4h|forward|28|4.60340654956877
TACAAT
>b1748|1830029-b1748-M-P0h,1830041-b1747 b1748-HS15min,1830023-b1748-HS30min,1830026-b1747 b1748-M-P4h,1830035-b1748-HS60min,1830026-b1748-LB|1830023-b1748-HS30min|reverse|69|4.59333270306245
TACGCT
>b2710|2830520-b2710 b2711-HS60min,2830491-b2710 b2711-LB,2830467-b2710 b2711-M-P2h,2830461-b2710 b2711-HS15min,2830453-b2710 b2711 C0664-HS30min,2830481-b2710 b2711 C0664-M-P4h|2830520-b2710 b2711-HS60min|forward|79|4.60340654956877
TACAAT
>b2849|2988034-b2849-M-P2h,2988042-b2849-M-P4h|2988042-b2849-M-P4h|reverse|-31|4.63533211693467
TAAACT
>b2578|2713406-b2578-M-P2h,2713398-b2578-HS60min,2713396-b2578-LB,2713399-b2578-M-P4h,2713402-b2578-HS30min,2713425-b2578-M-P0h,2713422-b2578-HS15min|2713425-b2578-M-P0h|forward|90|4.68539613766936
TATTCT
>b0558|578764-b0558-M-P0h,578760-b0558-M-P2h|578760-b0558-M-P2h|reverse|13|4.68539613766936
TATTCT
>b0806|841306-b0806-M-P0h,841312-b0806-HS15min,841271-b0806-HS60min,841309-b0806-M-P4h,841307-b0806-M-P2h,841231-b0806-HS30min,841312-b0806-LB|841312-b0806-HS15min|reverse|-10|4.60326616381041
TACACT
>b1610|1682253-b1610-HS60min,1682252-b1610-M-P4h,1682256-b1610-HS30min,1682253-b1610-M-P2h,1682253-b1610-M-P0h|1682256-b1610-HS30min|forward|22|4.56207744897029
TATTAT
>b1769|1852029-b1769-HS60min,1852026-b1769-HS15min,1852037-b1769-M-P2h,1852024-b1769-M-P4h,1852028-b1769-HS30min,1851975-b1769-M-P0h|1852024-b1769-M-P4h|reverse|31|4.55908776854714
TATGAT
>b2395|2515960-b2395-M-P4h,2515967-b2395-HS15min,2515962-b2395-M-P2h,2515968-b2395-M-P0h|2515960-b2395-M-P4h|reverse|54|4.75727847874079
TAAACT
>b1183|1230002-b1183-HS60min,1229954-b1183 b1184-LB,1229955-b1183 b1184-M-P4h,1229981-b1183 b1184-M-P0h,1229959-b1183-HS30min|1229981-b1183 b1184-M-P0h|forward|4|4.56207744897029
TATTAT
>b3214|3359195-b3214-LB,3359171-b3214-M-P4h,3359178-b3214-HS30min,3359172-b3214-HS15min,3359161-b3214-M-P0h,3359181-b3214-M-P2h|3359161-b3214-M-P0h|forward|-20|4.68604025348504
TATACT
>b4371|4605762-b4371-HS15min,4605756-b4371-M-P0h,4605760-b4371-LB,4605733-b4371-HS60min,4605772-b4371-M-P2h,4605757-b4371-M-P4h,4605762-b4371-HS30min|4605762-b4371-HS15min|reverse|5|4.69248030375253
TATAAT
>b0080|88003-b0077 b0078 fruL b0080-HS30min,87968-b0077 b0078 fruL b0080 b0081 b0082 b0083 b0084 b0085 b0086 b0087 b0088 b0089 b0090 b0091 b0092 b0093 b0094 b0095 b0096 b0097 b0098 b0099-M-P4h,87968-b0077 b0078 fruL b0080-HS15min,87967-b0077 b0078 fruL b0080-M-P0h,87991-b0077 b0078 fruL b0080-M-P2h,87983-b0080-HS60min,87968-b0077 b0078 fruL b0080 b0081 b0082 b0083 b0084 b0085 b0086 b0087 b0088 b0…
TACAAT
>b1519|1605345-b1519-HS60min,1605325-b1519-M-P0h,1605346-b1519-HS30min,1605330-b1519-M-P2h,1605342-b1519-HS15min|1605346-b1519-HS30min|forward|51|4.72672523826784
TACACT
>b0358|379944-b0358-LB,379991-b0358-M-P4h|379944-b0358-LB|reverse|8|4.68240645724621
TATGCT
>b3514|3658492-b3514-HS15min,3658480-b3514-HS30min,3658498-b3514-HS60min|3658480-b3514-HS30min|forward|6|4.56207744897029
TATTAT
>b2187|2281986-b2187 b2188-HS15min,2281985-b2187 b2188-M-P4h|2281985-b2187 b2188-M-P4h|forward|-13|4.63533211693467
TAAACT
>b2901|3041659-b2901-M-P4h,3041660-b2901-M-P0h,3041660-b2901-LB,3041660-b2901-HS60min,3041659-b2901-HS15min,3041660-b2901-M-P2h,3041660-b2901-HS30min|3041660-b2901-M-P0h|forward|22|4.55908776854714
TATGAT
>b3074|3219310-b3074-M-P4h,3219234-b3074-HS30min,3219221-b3074-HS60min,3219262-b3074-M-P2h,3219290-b3074-M-P0h,3219301-b3074-LB,3219277-b3074-HS15min|3219262-b3074-M-P2h|reverse|9|4.59333270306245
TACGCT
>b3944|4135723-b3944-HS30min,4135680-b3944-M-P0h|4135680-b3944-M-P0h|reverse|56|4.63395979004172
TAAAAT
>pbl|2992257-pbl-LB,2992241-pbl-HS60min|2992241-pbl-HS60min|forward|36|4.63395979004172
TAAAAT
>b1420|1490165-b4428 b1420-HS30min,1490241-b4428 b1420-LB,1490176-b4428 b1420-HS60min,1490212-b4428 b1420-M-P0h,1490239-b4428 b1420-HS15min|1490241-b4428 b1420-LB|reverse|-98|4.63533211693467
TAAACT
>insCD-6|4496189-insCD-6-HS30min,4496130-insCD-6 b4272 b4273 b4274-M-P4h,4496186-insCD-6 b4272 b4273-M-P2h,4496136-insCD-6 b4272 b4273-HS15min,4496190-insCD-6-HS60min|4496190-insCD-6-HS60min|forward|13|4.63756278550944
TAGACT
>b1379|1439800-b1379-HS60min,1439800-b1379-HS15min,1439811-b1379-M-P4h,1439795-b1379-M-P0h,1439803-b1379-M-P2h|1439811-b1379-M-P4h|reverse|5|4.63395979004172
TAAAAT
>b1202|1255340-b1202-M-P0h,1255345-b1202-M-P2h|1255340-b1202-M-P0h|reverse|39|4.68539613766936
TATTCT
>b1664|1744187-b1664-M-P4h,1744186-b1664-HS15min,1744187-b1664-LB,1744186-b1664-M-P2h,1744226-b1664-HS30min,1744185-b1664-M-P0h,1744227-b1664-HS60min|1744187-b1664-M-P4h|reverse|-12|4.60326616381041
TACACT
>b0007|8020-b0006 b0007-LB,7959-b0007-HS30min,7999-b0007-M-P0h,8007-b0006 b0007-M-P4h,7934-b0006 b0007-HS60min|8020-b0006 b0007-LB|reverse|-7|4.68604025348504
TATACT
>b2851|2989632-b2851-LB,2989594-b2851-M-P4h|2989594-b2851-M-P4h|forward|10|4.55908776854714
TATGAT
>b3094|3244641-b3094-M-P0h,3244627-b3094-HS60min,3244648-b3093 b3094 b3095 b3096 b3097 b3098 b3099 b3100-HS15min,3244640-b3094 b3095 b3096 b3097 b3098 b3099 b3100-LB,3244645-b3094 b3095 b3096 b3097 b3098 b3099 b3100-M-P4h,3244636-b3094 b3095 b3096 b3097 b3098 b3099 b3100-M-P2h,3244634-b3094 b3095 b3096-HS30min|3244627-b3094-HS60min|forward|-10|4.63533211693467
TAAACT
>b1470|1542566-b1470-HS60min,1542575-b1470-M-P2h|1542566-b1470-HS60min|reverse|85|4.60340654956877
TACAAT
>b3539|3698570-b3539-HS60min,3698541-b3539-M-P4h,3698554-b3539-M-P2h,3698567-b3539-LB,3698541-b3539-HS15min,3698547-b3539-HS30min|3698570-b3539-HS60min|forward|85|4.56207744897029
TATTAT
>b0586|613317-b0586-HS15min,613334-b0586-M-P4h,613323-b0586-HS30min|613323-b0586-HS30min|forward|14|4.5963223834856
TACTCT
>b3909|4099949-b3909-HS15min,4099949-b3909-M-P4h,4099950-b3909-M-P0h|4099949-b3909-HS15min|forward|2|4.63395979004172
TAAAAT
>b2254|2365166-b2254-HS30min,2365168-b2254-HS60min|2365168-b2254-HS60min|forward|91|4.68240645724621
TATGCT
>b4608|2698492-b4608-M-P0h,2698497-b4608-M-P2h|2698497-b4608-M-P2h|forward|21|4.72672523826784
TACACT
>wbbL_2|2099735-b2029 wbbL_2-M-P0h,2099766-b2028 b2029 wbbL_2-LB,2099748-b2029 wbbL_2-M-P4h,2099739-b2029 wbbL_2-HS30min,2099741-b2028 b2029 wbbL_2-HS15min,2099750-b2029 wbbL_2-M-P2h|2099748-b2029 wbbL_2-M-P4h|reverse|9|4.68539613766936
TATTCT
>ycgH_1|1219844-ycgH_1 ycgH_2-HS15min,1219842-ycgH_1 ycgH_2-M-P4h|1219844-ycgH_1 ycgH_2-HS15min|forward|19|4.6587645599254
TATCCT
>b0056|58481-b0056 b0057-HS30min,58464-b0056 b0057-HS60min,58493-b0056 b0057-M-P0h,58457-b0056 b0057-M-P2h|58493-b0056 b0057-M-P0h|forward|9|4.72672523826784
TACACT
>b1583|1653810-b1583 b1584-HS60min,1653807-b1583 b1584-HS15min,1653807-b1583 b1584-M-P4h|1653810-b1583 b1584-HS60min|forward|59|4.68539613766936
TATTCT
>b1978|2043514-b1978-M-P0h,2043512-b1978-M-P2h|2043514-b1978-M-P0h|forward|91|4.62687562395856
TAATCT
>b2181|2276329-b2181-HS60min,2276336-b2181-HS30min,2276337-b2181-M-P4h|2276329-b2181-HS60min|reverse|20|4.63395979004172
TAAAAT
>b3249|3396805-b4472 b3247 b3248 b3249-HS60min,3396889-b4472 b3247 b3248 b3249-M-P2h,3396853-b4472 b3247 b3248 b3249-HS30min|3396889-b4472 b3247 b3248 b3249-M-P2h|reverse|24|4.62687562395856
TAATCT
>b1877|1960166-b1877-M-P4h,1960098-b1877-M-P0h,1960090-b1877-HS60min,1960091-b1877-HS30min,1960092-b1877-M-P2h,1960135-b1877-HS15min|1960135-b1877-HS15min|forward|28|4.60340654956877
TACAAT
>b2797|2927636-b2797 b2798-HS60min,2927593-b2797-M-P0h,2927621-b2797 b2798-HS15min,2927590-b2797 b2798-M-P4h|2927590-b2797 b2798-M-P4h|forward|6|4.55908776854714
TATGAT
>b1585|1655543-b1585-HS30min,1655506-b1585-LB,1655532-b1585-HS60min,1655507-b1585-M-P4h,1655500-b1585-M-P2h,1655507-b1585-M-P0h,1655511-b1585-HS15min|1655507-b1585-M-P4h|reverse|9|4.5963223834856
TACTCT
>b4645|2775920-b4645-HS15min,2776004-b4645-HS60min,2775964-b4645-LB,2775921-b4645-M-P0h,2775988-b4645-M-P4h|2775921-b4645-M-P0h|forward|31|4.60340654956877
TACAAT
>b1474|1545379-b1474 b1475 b1476-HS30min,1545393-b1474 b1475 b1476-LB,1545407-b1474 b1475 b1476-M-P2h,1545395-b1474 b1475 b1476 C0362-M-P4h,1545400-b1474 b1475 b1476-HS15min,1545391-b1474 b1475 b1476-M-P0h,1545379-b1474-HS60min|1545407-b1474 b1475 b1476-M-P2h|forward|43|4.63395979004172
TAAAAT
>b4522|1333115-b4522 b4523-M-P2h,1333114-b4522 b4523 b1276-M-P0h,1333114-b4522 b4523-M-P4h,1333112-b4522 b4523 b1276-HS15min,1333114-b4522 b4523-HS30min,1333112-b4522 b4523-HS60min,1333114-b4522 b4523 b1276-LB|1333112-b4522 b4523 b1276-HS15min|forward|5|4.55908776854714
TATGAT
>b2330|2446499-b2325 b2326 b2327 b2328 b2329 b2330-HS30min,2446494-b2325 b2326 b2327 b2328 b2329 b2330-LB,2446491-b2328 b2329 b2330-M-P2h,2446500-b2325 b2326 b2327 b2328 b2329 b2330-HS15min,2446500-b2325 b2326 b2327 b2328 b2329 b2330-M-P4h,2446497-b2325 b2326 b2327 b2328 b2329 b2330-HS60min,2446500-b2325 b2326 b2327 b2328 b2329 b2330-M-P0h|2446491-b2328 b2329 b2330-M-P2h|reverse|35|4.633959790041…
TAAAAT
>b3132|3276930-b3132 b3133 b3134 b3135-HS15min,3276899-b3132-HS30min,3276887-b3132 b3133 b3134 b3135-LB,3276929-b3132 b3133-M-P4h,3276891-b3132-M-P2h,3276911-b3132-M-P0h,3276917-b3132-HS60min|3276899-b3132-HS30min|forward|15|4.62687562395856
TAATCT
>b1202|1255208-b1202-HS30min,1255220-b1202-HS15min,1255199-b1202-HS60min,1255185-b1202-LB|1255185-b1202-LB|reverse|93|4.63395979004172
TAAAAT
>b3708|3886739-b3708-M-P2h,3886733-b3708 b3709-HS15min,3886751-b3708-HS60min,3886688-b3707 b3708 b3709-M-P0h,3886740-b3708-HS30min|3886688-b3707 b3708 b3709-M-P0h|forward|41|4.63395979004172
TAAAAT
>b0808|844713-b0808-HS60min,844747-b0808-LB,844736-b0808-M-P4h,844725-b0808-M-P2h,844732-b0808-M-P0h|844732-b0808-M-P0h|reverse|-10|4.68604025348504
TATACT
>b2818|2947231-b2818-HS30min,2947231-b2818-M-P4h,2947228-b2818-HS60min,2947228-b2818-M-P0h,2947233-b2818-LB,2947231-b2818-HS15min,2947232-b2818-M-P2h|2947228-b2818-HS60min|forward|-35|4.60326616381041
TACACT
>b4452|3662883-b4452-M-P0h,3662881-b4452-HS15min,3662841-b4452-M-P4h,3662885-b4452-HS60min,3662868-b4452-HS30min,3662886-b4452-LB,3662867-b4452-M-P2h|3662886-b4452-LB|forward|70|4.6587645599254
TATCCT
>b1024|1091539-b1024-M-P0h,1091513-b1023 b1024-HS15min,1091478-b1024-HS60min,1091516-b1024-HS30min|1091478-b1024-HS60min|reverse|78|4.55908776854714
TATGAT
>b4128|4350545-b4128 b4559-LB,4350637-b4128 b4559-M-P2h,4350588-b4128-HS15min|4350588-b4128-HS15min|forward|14|4.56207744897029
TATTAT
>b2174|2266873-b2174-M-P2h,2266858-b2174-M-P4h,2266885-b2174-HS30min,2266892-b2174-HS60min|2266858-b2174-M-P4h|forward|16|4.55908776854714
TATGAT
>b2831|2967666-b2831 b2832 b2833-M-P2h,2967684-b2831 b2832 b2833 b2834-M-P4h,2967686-b2831-HS60min,2967678-b2831-M-P0h,2967655-b2831-HS30min,2967669-b2831 b2832 b2833-LB|2967655-b2831-HS30min|forward|-29|4.60326616381041
TACACT
>b2251|2362541-b2251-M-P2h,2362543-b2251-HS15min,2362543-b2251-M-P4h,2362539-b2251-LB,2362543-b2251-M-P0h,2362548-b2251-HS60min,2362551-b2251-HS30min|2362551-b2251-HS30min|forward|83|4.63395979004172
TAAAAT
>b2470|2585650-b2470-HS30min,2585628-b2470-HS60min,2585632-b2470-M-P0h|2585650-b2470-HS30min|forward|34|4.56969080574164
TACCCT
>b2475|2594805-b2473 b2474 b2475 b2476 b2477 b2478-LB,2594805-b2473 b2474 b2475 b2476 b2477 b2478-M-P4h|2594805-b2473 b2474 b2475 b2476 b2477 b2478-M-P4h|reverse|20|4.69248030375253
TATAAT
>ybfH|715848-ybfG ybfH-HS15min,715797-ybfG ybfH-M-P2h,715858-ybfH-HS60min,715861-ybfG ybfH-HS30min,715827-ybfH-LB,715880-ybfG ybfH-M-P4h|715880-ybfG ybfH-M-P4h|reverse|11|4.60340654956877
TACAAT
>b1783|1864881-b1783 b1784-LB,1864840-b1783-HS60min|1864881-b1783 b1784-LB|forward|16|4.60024404621459
TAACCT
>b2537|2666989-b2536 b2537-M-P4h,2666990-b2536 b2537-LB,2666988-b2536 b2537-HS15min|2666988-b2536 b2537-HS15min|reverse|87|4.59333270306245
TACGCT
>b0401|418646-b0401 b0402-M-P0h,418643-b0401 b0402-M-P4h,418645-b0401 b0402-HS15min|418646-b0401 b0402-M-P0h|forward|42|4.68539613766936
TATTCT
>b2346|2463210-b2346-HS15min,2463210-b2346-LB,2463237-b2346-M-P4h|2463237-b2346-M-P4h|reverse|69|4.55908776854714
TATGAT
>b4463|2897293-b4463-M-P0h,2897314-b4463-HS30min,2897312-b4463-HS60min,2897328-b4463-M-P2h,2897313-b4463-HS15min|2897314-b4463-HS30min|reverse|10|4.8157989924516
TATACT
>b0320|336049-b0320 b0321-HS15min,336038-b0320-M-P0h,336014-b0320 b0321-M-P4h,336093-b0320 b0321-HS30min,336041-b0320 b0321-M-P2h,336034-b0320-HS60min|336093-b0320 b0321-HS30min|forward|-14|4.63533211693467
TAAACT
>b3938|4126582-b3937 b3938-HS15min,4126552-b3937 b3938-LB,4126554-b3937 b3938-M-P0h|4126552-b3937 b3938-LB|reverse|52|4.75727847874079
TAAACT
>b2624|2756634-b2624 b2625-M-P4h,2756631-b2624-HS60min,2756625-b2624-HS15min,2756642-b2624-LB,2756631-b2624-M-P0h,2756631-b2624-HS30min,2756620-b2624-M-P2h|2756620-b2624-M-P2h|forward|2|4.62687562395856
TAATCT
>b1464|1533908-b1464-M-P0h,1533908-b1464-M-P2h,1533901-b1464 b1465 b1466 b1467 b1468 b1469-M-P4h,1533908-b1464-HS30min,1533907-b1464-HS60min,1533908-b1464-HS15min,1533893-b1464 b1465 b1466 b1467 b1468 b1469-LB|1533893-b1464 b1465 b1466 b1467 b1468 b1469-LB|reverse|95|4.62687562395856
TAATCT
>b1581|1653176-b1580 b1581-HS30min,1653198-b1580 b1581-M-P2h|1653198-b1580 b1581-M-P2h|reverse|-36|4.68604025348504
TATACT
>b1728|1808219-b1728-LB,1808235-b1728-HS30min,1808227-b1728-HS60min,1808192-b1728-HS15min|1808192-b1728-HS15min|forward|6|4.8157989924516
TATACT
>b3018|3161581-b3017 b3018-HS30min,3161586-b3017 b3018-M-P0h|3161581-b3017 b3018-HS30min|reverse|78|4.68240645724621
TATGCT
>b3142|3285547-b3142-HS30min,3285399-b3142-M-P4h,3285428-b3142-M-P2h,3285427-b3142-HS60min,3285455-b3142-M-P0h,3285419-b3142-LB,3285497-b3142-HS15min|3285399-b3142-M-P4h|forward|12|4.55908776854714
TATGAT
>b3484|3623256-b3484-LB,3623252-b3484-HS15min,3623259-b3484-HS30min|3623259-b3484-HS30min|forward|61|4.62388594353541
TAAGCT
>b0686|712068-b0686-HS60min,712062-b0686-HS30min,712065-b0683 b4637 b0684 b0685 b0686-M-P4h,712057-b0683 b4637 b0684 b0685 b0686-LB,712065-b0683 b4637 b0684 b0685 b0686-HS15min,712065-b0683 b4637 b0684 b0685 b0686-M-P2h,712065-b0683 b4637 b0684 b0685 b0686-M-P0h|712068-b0686-HS60min|reverse|7|4.56969080574164
TACCCT
>b1398|1460134-b1398 b1399 b1400-LB,1460128-b1398 b1399 b1400-M-P2h|1460134-b1398 b1399 b1400-LB|forward|10|4.60340654956877
TACAAT
>b4220|4440272-b4220 b4221 b4222-LB,4440272-b4220 b4221 b4222-HS15min|4440272-b4220 b4221 b4222-LB|forward|-81|4.63533211693467
TAAACT
>b3490|3632199-b3490-HS30min,3632199-b3490-M-P0h,3632218-b3490-M-P2h|3632199-b3490-HS30min|reverse|1|4.69248030375253
TATAAT
>b3396|3520908-b3396-HS60min,3520913-b3396-M-P2h|3520908-b3396-HS60min|forward|-73|4.68604025348504
TATACT
>b0092|102171-b0081 b0082 b0083 b0084 b0085 b0086 b0087 b0088 b0089 b0090 b0091 b0092 b0093 b0094 b0095 b0096 b0097 b0098-M-P2h,102176-b0081 b0082 b0083 b0084 b0085 b0086 b0087 b0088 b0089 b0090 b0091 b0092 b0093 b0094 b0095 b0096 b0097 b0098-HS30min,102199-b0090 b0091 b0092 b0093 b0094 b0095 b0096-HS60min|102199-b0090 b0091 b0092 b0093 b0094 b0095 b0096-HS60min|forward|41|4.63395979004172
TAAAAT
>b0503|530481-b0503-HS30min,530501-b0502 b0503 b0504-M-P4h,530477-b0502 b0503 b0504-LB,530486-b0502 b0503-M-P2h,530475-b0502 b0503 b0504-HS15min,530482-b0502 b0503-M-P0h|530501-b0502 b0503 b0504-M-P4h|reverse|12|4.63395979004172
TAAAAT
>b4671|312424-b4671-M-P2h,312408-b4671-HS60min,312421-b4671-HS30min|312408-b4671-HS60min|reverse|54|4.75727847874079
TAAACT
>b2714|2837309-b2714-HS30min,2837309-b2712 b2713 b2714-M-P4h,2837316-b2712 b2713 b2714-LB,2837310-b2714-M-P2h,2837311-b2714-HS15min,2837331-b2712 b2713 b2714-M-P0h,2837310-b2714-HS60min|2837311-b2714-HS15min|reverse|-10|4.60326616381041
TACACT
>b1298|1359205-b1298 b1299 b1300 b1301 b1302-M-P4h,1359162-b1298 b1299-HS60min,1359164-b1298 b1299-M-P0h,1359141-b1298 b1299 b1300 b1301 b1302-M-P2h,1359162-b1298 b1299-HS30min|1359162-b1298 b1299-HS60min|forward|-10|4.56685739096368
TATAAT
>b3505|3651285-b3505-HS30min,3651291-b3505-LB,3651287-b3505-M-P4h,3651291-b3505-M-P2h,3651283-b3505-HS15min,3651273-b3505-M-P0h|3651291-b3505-LB|reverse|-11|4.56685739096368
TATAAT
>b4413|16958-b4413-HS30min,16947-b4413-M-P4h,16947-b4413-M-P0h,16947-b4413-HS15min,16957-b4413-M-P2h,16957-b4413-HS60min|16958-b4413-HS30min|forward|24|4.63395979004172
TAAAAT
>b0876|915683-b0876-HS30min,915680-b0876-M-P4h,915658-b0876-M-P2h,915663-b0876-M-P0h,915685-b0876-HS60min,915662-b0876-LB|915683-b0876-HS30min|forward|11|4.55908776854714
TATGAT
>b2516|2641026-b2510 b2511 b2512 b2513 b2514 sroE b2515 b2516-M-P0h,2641025-b2510 b2511 b2512 b2513 b2514 sroE b2515 b2516-M-P2h,2641025-b2510 b2511 b2512 b2513 b2514 sroE b2515 b2516-HS15min,2641025-b2510 b2511 b2512 b2513 b2514 sroE b2515 b2516 b2517 b2518 b2519 b2520-M-P4h|2641025-b2510 b2511 b2512 b2513 b2514 sroE b2515 b2516-M-P2h|reverse|59|4.8157989924516
TATACT
>b1534|1619311-b1534-M-P0h,1619322-b1534-HS60min,1619310-b1534-HS30min,1619309-b1534-M-P2h,1619314-b1534 b4599-LB,1619309-b1534-HS15min,1619314-b1534 b4599-M-P4h|1619309-b1534-HS15min|forward|-31|4.68604025348504
TATACT
>b4041|4254621-b4041-M-P0h,4254656-b4041-M-P4h|4254621-b4041-M-P0h|reverse|85|4.6587645599254
TATCCT
>b1935|2010096-b1935-HS30min,2010093-b1935-M-P0h|2010096-b1935-HS30min|reverse|1|4.69248030375253
TATAAT
>b0898|945064-b0898-HS15min,945085-b0898-M-P2h,945059-b0898-HS60min,945065-b0898-M-P4h,945059-b0898-M-P0h,945059-b0898-LB,945090-b0898-HS30min|945090-b0898-HS30min|forward|80|4.72672523826784
TACACT
>insJK|3718755-insJK b3557 b3558-HS30min,3718821-insJK b3557 b3558 b4614-LB,3718707-insJK b3557 b3558 b4614-HS15min,3718722-insJK b3557 b3558-M-P0h,3718784-insJK b3557 b3558-M-P4h,3718773-insJK b3557 b3558-M-P2h|3718707-insJK b3557 b3558 b4614-HS15min|forward|10|4.56969080574164
TACCCT
>b0363|383071-b0362 b0363-M-P2h,383130-b0362 b0363-M-P4h,383174-b0362 b0363-HS15min,383087-b0363-HS30min|383130-b0362 b0363-M-P4h|reverse|28|4.59333270306245
TACGCT
>b4445|2974388-b4445-HS30min,2974411-b4445-HS15min,2974386-b4445-M-P2h,2974409-b4445-M-P4h,2974410-b4445-LB,2974386-b4445-HS60min,2974408-b4445-M-P0h|2974411-b4445-HS15min|reverse|-64|4.60326616381041
TACACT
>b1843|1923459-b1843 b1844-HS60min,1923458-b1842 b1843 b1844-HS30min,1923459-b1843 b1844-M-P2h,1923442-b1843 b1844-M-P0h|1923442-b1843 b1844-M-P0h|forward|-65|4.60326616381041
TACACT
>b4209|4429967-b4209-HS30min,4430036-b4209-LB,4429964-b4209-M-P4h,4430031-b4209-HS15min,4429943-b4209-M-P0h,4430005-b4209-M-P2h,4429920-b4209-HS60min|4429943-b4209-M-P0h|reverse|10|4.55908776854714
TATGAT
>b1892|1976255-b1892-HS30min,1976215-b1892-HS60min,1976252-b1892-M-P0h,1976230-b1891 b1892-M-P4h,1976217-b1889 b1890 b1891 b1892-M-P2h|1976252-b1892-M-P0h|reverse|15|4.68539613766936
TATTCT
>b3544|3705893-b3540 b3541 b3542 b3543 b3544-M-P2h,3705894-b3540 b3541 b3542 b3543 b3544-M-P0h,3705893-b3540 b3541 b3542 b3543 b3544-HS15min,3705893-b3540 b3541 b3542 b3543 b3544-HS30min,3705893-b3540 b3541 b3542 b3543 b3544-M-P4h,3705893-b3540 b3541 b3542 b3543 b3544-LB|3705893-b3540 b3541 b3542 b3543 b3544-M-P2h|reverse|33|4.72672523826784
TACACT
>b4481|3975499-b3784 b3785 b3786 b3787 b3788 b3789 b3790 b3791 b3792 b4481 b3793 b3794-M-P2h,3975468-b3781 b3782 b3783 b3784 b3785 b3786 b3787 b3788 b3789 b3790 b3791 b3792 b4481 b3793 b3794-HS15min,3975518-b3784 b3785 b3786 b3787 b3788 b3789 b3790 b3791 b3792 b4481 b3793 b3794-HS30min|3975518-b3784 b3785 b3786 b3787 b3788 b3789 b3790 b3791 b3792 b4481 b3793 b3794-HS30min|forward|10|4.59632238348…
TACTCT
>b3677|3854415-b3677-HS30min,3854416-b3677-HS60min,3854413-b3677-M-P4h,3854413-b3677-HS15min,3854418-b3677-LB,3854415-b3677-M-P0h,3854417-b3677-M-P2h|3854418-b3677-LB|forward|39|4.63395979004172
TAAAAT
>b3563|3725782-b3563-LB,3725789-b3562 b3563-M-P4h,3725789-b3562 b3563-M-P2h,3725788-b3563-HS60min,3725784-b3563-HS30min,3725788-b3563-M-P0h,3725795-b3562 b3563-HS15min|3725782-b3563-LB|reverse|40|4.56207744897029
TATTAT
>b2766|2890655-b2765 b2766 b2767 b2768-LB,2890655-b2765 b2766 b2767-M-P4h|2890655-b2765 b2766 b2767-M-P4h|forward|84|4.59333270306245
TACGCT
>b0041|42433-b0041-HS30min,42438-b0041 b0042-M-P4h|42438-b0041 b0042-M-P4h|forward|37|4.63756278550944
TAGACT
>b3144|3287005-b3144 b3145-LB,3287012-b3144 b3145-HS15min|3287005-b3144 b3145-LB|forward|-26|4.5625565514168
TATGCT
>b3715|3894703-b3715 b3716-HS60min,3894696-b3715 b3716 b3717-M-P0h,3894640-b3715 b3716 b3717-M-P4h,3894697-b3715 b3716 b3717-HS15min,3894682-b3715 b3716 b3717-LB|3894703-b3715 b3716-HS60min|forward|70|4.75727847874079
TAAACT
>b0278|293035-b0278-M-P4h,292965-b0278-HS30min,293047-b0278-HS15min,292998-b0278-HS60min|292965-b0278-HS30min|reverse|45|4.68539613766936
TATTCT
>b3917|4106827-b3915 b3916 b3917-M-P2h,4106827-b3917-M-P4h,4106809-b3917-HS30min,4106827-b3917 b3918-M-P0h,4106821-b3917-HS60min,4106825-b3917 b3918-HS15min,4106847-b3917-LB|4106847-b3917-LB|forward|93|4.55908776854714
TATGAT
>b0530|557395-b0530-HS15min,557387-b0530-HS30min,557390-b0530-HS60min,557392-b0530-M-P2h,557414-b0530-M-P4h|557414-b0530-M-P4h|forward|80|4.68240645724621
TATGCT
>ECK120002943_Phantom|642610-ECK120002943_Phantom-HS15min,642654-ECK120002943_Phantom-HS60min,642654-ECK120002943_Phantom-HS30min|642610-ECK120002943_Phantom-HS15min|forward|15|4.63395979004172
TAAAAT
>b2269|2380852-b2269-HS30min,2380830-b2269-M-P2h|2380830-b2269-M-P2h|forward|72|4.55908776854714
TATGAT
>b4193|4418065-b4193 b4194 b4195 b4196 b4197-M-P0h,4418078-b4193 b4194 b4195 b4196 b4197 b4198-LB,4418049-b4193-HS30min|4418078-b4193 b4194 b4195 b4196 b4197 b4198-LB|forward|43|4.56207744897029
TATTAT
>b3624|3798254-b3624-M-P0h,3798268-b3623 b3624-HS30min,3798265-b3623 b3624-HS15min,3798265-b3624-HS60min,3798260-b3623 b3624-M-P2h|3798254-b3624-M-P0h|reverse|89|4.63395979004172
TAAAAT
>b2847|2986476-b2847 b2848-M-P2h,2986476-b2847 b2848-M-P0h,2986495-b2847-HS60min,2986476-b2847-LB,2986508-b2847-HS15min,2986479-b2847 b2848-M-P4h,2986493-b2847 b2848-HS30min|2986479-b2847 b2848-M-P4h|forward|-10|4.68604025348504
TATACT
>b0455|475644-b0455-HS60min,475670-b0455 b0456-M-P4h,475670-b0455-HS30min,475642-b0455-M-P0h,475670-b0455 b0456-HS15min,475670-b0455-LB,475657-b0455-M-P2h|475670-b0455 b0456-M-P4h|forward|29|4.5963223834856
TACTCT
>b0766|797660-b0766-M-P2h,797667-b0766-M-P0h,797660-b0766-HS60min,797680-b0766-M-P4h,797673-b0766-HS15min,797682-b0766-LB,797661-b0766-HS30min|797680-b0766-M-P4h|reverse|11|4.62687562395856
TAATCT
>b4181|4408132-b4181-HS15min,4408119-b4181 b4182-M-P4h,4408156-b4181 b4182-LB,4408136-b4181 b4182-M-P2h,4408175-b4181-M-P0h,4408150-b4181 b4182-HS60min,4408156-b4181-HS30min|4408119-b4181 b4182-M-P4h|forward|10|4.75727847874079
TAAACT
>b3398|3524342-b3398 b3399 b3400 b3401-M-P2h,3524342-b3398-HS60min,3524342-b3398-HS30min,3524341-b3398 b3399 b3400 b3401-M-P4h,3524366-b3398 b3399 b3400 b3401-M-P0h,3524341-b3398 b3399 b3400 b3401-LB,3524340-b3398 b3399 b3400 b3401-HS15min|3524366-b3398 b3399 b3400 b3401-M-P0h|forward|30|4.75727847874079
TAAACT
>b2623|2756636-b2623-LB,2756666-b2623-M-P4h,2756666-b2623-HS30min,2756665-b2623-M-P0h,2756666-b2623-M-P2h,2756622-b2623-HS15min|2756622-b2623-HS15min|reverse|39|4.60340654956877
TACAAT
>b2717|2841109-b2717 b2718 b2719 b2720-HS60min,2841126-b2717 b2718 b2719 b2720 b2721-M-P0h,2841124-b2717 b2718 b2719-LB,2841123-b2717 b2718 b2719-HS15min,2841123-b2717 b2718 b2719-M-P4h,2841109-b2717 b2718 b2719 b2720-HS30min,2841123-b2717 b2718 b2719 b2720 b2721 b2722-M-P2h|2841126-b2717 b2718 b2719 b2720 b2721-M-P0h|reverse|6|4.68240645724621
TATGCT
>b1054|1115835-b1054-HS30min,1115838-b1051 b1052 b1053 b1054-HS15min,1115839-b1054-M-P0h,1115838-b1054-LB,1115837-b1054-HS60min,1115836-b1054-M-P4h,1115843-b1051 b1052 b1053 b1054-M-P2h|1115843-b1051 b1052 b1053 b1054-M-P2h|reverse|3|4.60340654956877
TACAAT
>b3722|3903552-b3722-HS15min,3903524-b3722-M-P0h|3903524-b3722-M-P0h|reverse|51|4.56207744897029
TATTAT
>b4625|4577856-b4625-HS30min,4577876-b4625-HS60min,4577871-b4625-M-P0h,4577858-b4625-M-P4h,4577878-b4625-M-P2h,4577853-b4625-HS15min|4577858-b4625-M-P4h|forward|11|4.68539613766936
TATTCT
>sroG|3182745-b3041 sroG-LB,3182733-b3041 sroG-HS60min,3182745-b3041 sroG-M-P0h,3182743-b3041 sroG-HS30min,3182745-b3041 sroG-M-P4h,3182745-b3041 sroG-HS15min,3182745-b3041 sroG-M-P2h|3182745-b3041 sroG-LB|reverse|9|4.68539613766936
TATTCT
>b2878|3014039-b2878-M-P4h,3014042-b2878 b2879 b2880 b2881 b2882 b2883 b4464-M-P0h,3014040-b2878-HS60min,3014058-b2878 b2879 b2880 b2881-LB,3013998-b2878-HS30min,3014033-b2878 b2879 b2880-M-P2h|3014058-b2878 b2879 b2880 b2881-LB|forward|5|4.62388594353541
TAAGCT
>b3494|3637867-b3494-M-P2h,3637865-b3494-HS30min,3637833-b3494-M-P0h,3637867-b3494-LB,3637867-b3494-HS15min,3637829-b3494-HS60min,3637868-b3494-M-P4h|3637868-b3494-M-P4h|reverse|-12|4.60326616381041
TACACT
>b2353|2468768-b2353-M-P4h,2468761-b2353-HS60min,2468770-b2353-HS15min,2468760-b2353-M-P2h,2468760-b2353-LB,2468761-b2353-HS30min|2468768-b2353-M-P4h|forward|-10|4.68604025348504
TATACT
>b4333|4561785-b4333-HS60min,4561790-b4333-M-P0h,4561785-b4332 b4333-HS30min|4561790-b4333-M-P0h|reverse|6|4.60340654956877
TACAAT
>b1163|1214729-b1163-M-P0h,1214721-b1161 b1162 b1163-M-P4h,1214708-b1163-HS30min,1214703-b1162 b1163-LB,1214712-b1163-M-P2h,1214672-b1163-HS60min,1214721-b1163-HS15min|1214721-b1161 b1162 b1163-M-P4h|reverse|9|4.56969080574164
TACCCT
>b0099|111032-b0099-M-P2h,111047-b0099-HS60min,111061-b0099-HS30min|111032-b0099-M-P2h|forward|37|4.56207744897029
TATTAT
>b2929|3073238-b2925 b2926 b2927 b2928 b2929 b2930 b4465 b2933-HS15min,3073238-b2926 b2927 b2928 b2929 b2930-HS60min,3073238-b2925 b2926 b2927 b2928 b2929 b2930 b4465 b2933 b2934-M-P2h,3073238-b2925 b2926 b2927 b2928 b2929 b2930-M-P0h|3073238-b2925 b2926 b2927 b2928 b2929 b2930 b4465 b2933-HS15min|reverse|-21|4.56685739096368
TATAAT
>b4261|4484146-b4261 b4262-HS60min,4484144-b4261 b4262-HS30min,4484144-b4261 b4262-M-P2h|4484146-b4261 b4262-HS60min|forward|53|4.63395979004172
TAAAAT
>b1143|1200672-b1143-M-P2h,1200691-b1143-LB,1200689-b1143-HS60min,1200691-b1143-M-P0h,1200690-b1143-HS15min,1200689-b1143-M-P4h,1200701-b1143-HS30min|1200689-b1143-HS60min|forward|-10|4.5625565514168
TATGCT
>b0521|549789-b0521-HS30min,549826-b0521-M-P0h,549847-b0521-HS60min|549847-b0521-HS60min|forward|71|4.68240645724621
TATGCT
>b1692|1771787-b1692 b1693-LB,1771824-b1692 b1693-HS15min,1771833-b1692 b1693-M-P0h,1771865-b1692 b1693 b1694 b1695-M-P2h|1771833-b1692 b1693-M-P0h|forward|21|4.6587645599254
TATCCT
>b0257|270976-b0257 b4690 b0258-M-P0h,270985-b0255 b0256 b0257-HS30min,270977-b0257 b4690-HS60min,270979-b0255 b0256 b0257 b4690 b0258-M-P2h,270979-b0255 b0256 b0257 b4690 b0258-M-P4h|270985-b0255 b0256 b0257-HS30min|forward|62|4.6587645599254
TATCCT
>b1679|1757310-b1679-HS60min,1757311-b1678 b1679-M-P0h|1757310-b1679-HS60min|reverse|40|4.59333270306245
TACGCT
>b1569|1645765-b1568 b1569-M-P2h,1645832-b1568 b1569-HS15min,1645815-b1568 b1569-M-P0h|1645765-b1568 b1569-M-P2h|reverse|63|4.55908776854714
TATGAT
>b3983|4176466-b3980 b3981 b3982 b3983 b3984 b3985 b3986 b3987 b3988-M-P4h,4176464-b3983 b3984 b3985 b3986 b3987 b3988-HS60min,4176466-b3980 b3981 b3982 b3983 b3984 b3985 b3986 b3987 b3988-HS15min,4176466-b3980 b3981 b3982 b3983 b3984 b3985 b3986 b3987 b3988-M-P0h,4176465-b3980 b3981 b3982 b3983 b3984 b3985 b3986 b3987 b3988-HS30min|4176464-b3983 b3984 b3985 b3986 b3987 b3988-HS60min|forward|1|4.…
TATAAT
>b4438|2165137-b4438-M-P0h,2165129-b2081 b4438-HS30min,2165122-b2081 b4438-M-P2h,2165136-b2081 b4438-HS15min,2165136-b2081 b4438-M-P4h|2165137-b4438-M-P0h|forward|18|4.63395979004172
TAAAAT
>b4403|4638772-b4403-M-P2h,4638736-b4403-LB,4638737-b4403-M-P0h|4638737-b4403-M-P0h|forward|29|4.6587645599254
TATCCT
>b2577|2713370-b2577-M-P4h,2713383-b2577-HS30min,2713366-b2577-LB,2713347-b2577-HS15min,2713391-b2577-M-P0h,2713381-b2577-HS60min,2713380-b2577-M-P2h|2713383-b2577-HS30min|reverse|6|4.68539613766936
TATTCT
>b1743|1823675-b1743-HS15min,1823673-b1743-M-P2h,1823674-b1743-M-P0h,1823675-b1743-HS60min|1823673-b1743-M-P2h|reverse|78|4.60024404621459
TAACCT
>b1722|1804142-b1722-M-P2h,1804155-b1722-HS60min,1804122-b1722-M-P0h,1804189-b1722-M-P4h,1804188-b1722-HS30min,1804191-b1722-LB,1804188-b1722-HS15min|1804188-b1722-HS30min|reverse|11|4.62687562395856
TAATCT
>b3846|4028896-b3846-HS30min,4028907-b3846-M-P2h|4028896-b3846-HS30min|reverse|-11|4.63533211693467
TAAACT
>b1674|1752623-b1669 b1670 b1671 b1672 b1673 b1674-LB,1752648-b1669 b1670 b1671 b1672 b1673 b1674-M-P2h,1752663-b1669 b1670 b1671 b1672 b1673 b1674-M-P0h,1752619-b1674-HS60min,1752665-b1669 b1670 b1671 b1672 b1673 b1674-M-P4h|1752623-b1669 b1670 b1671 b1672 b1673 b1674-LB|reverse|1|4.72672523826784
TACACT
>b2848|2987477-b2848-LB,2987512-b2848-HS15min|2987477-b2848-LB|forward|-76|4.60326616381041
TACACT
>b1312|1372219-b1312-M-P0h,1372259-b1312-HS60min,1372241-b1312 b1313 b1314 b1315 b1316 b1317-LB|1372241-b1312 b1313 b1314 b1315 b1316 b1317-LB|forward|12|4.59333270306245
TACGCT
>b2531|2660249-b2522 b2523 b2524 b2525 b2526 b2527 b2528 b2529 b2530 b2531-HS15min,2660290-b2522 b2523 b2524 b2525 b2526 b2527 b2528 b2529 b2530 b2531-M-P2h,2660252-b2522 b2523 b2524 b2525 b2526 b2527 b2528 b2529 b2530 b2531-M-P0h,2660287-b2522 b2523 b2524 b2525 b2526 b2527 b2528 b2529 b2530 b2531-LB,2660289-b2522 b2523 b2524 b2525 b2526 b2527 b2528 b2529 b2530 b2531 b2532-M-P4h|2660249-b2522 b25…
TACAAT
>b3482|3617197-b3482-LB,3617172-b3482 b3483-M-P2h,3617185-b3482-HS60min,3617195-b3482-HS15min,3617193-b3482 b3483-M-P4h,3617191-b3482-HS30min|3617185-b3482-HS60min|forward|4|4.63395979004172
TAAAAT
>b3804|3987940-b3802 b3803 b3804 b3805-HS30min,3987971-b3802 b3803 b3804 b3805-M-P2h|3987940-b3802 b3803 b3804 b3805-HS30min|reverse|95|4.6587645599254
TATCCT
>yjgX_1|4498772-yjgX_3 yjgX_2 yjgX_1-M-P2h,4498849-yjgX_2 yjgX_1-HS60min,4498749-yjgX_2 yjgX_1-HS30min,4498873-yjgX_2 yjgX_1-M-P0h,4498862-yjgX_2 yjgX_1-HS15min,4498800-yjgX_2 yjgX_1-LB,4498828-yjgX_3 yjgX_2 yjgX_1-M-P4h|4498749-yjgX_2 yjgX_1-HS30min|reverse|63|4.68240645724621
TATGCT
>b2548|2677364-b2548-M-P2h,2677377-b2546 b2547 b2548-M-P4h,2677356-b2548-HS60min,2677420-b2546 b2547 b2548-HS15min,2677345-b2548-HS30min,2677437-b2546 b2547 b2548-LB,2677383-b2548-M-P0h|2677356-b2548-HS60min|reverse|12|4.59333270306245
TACGCT
>b0715|747027-b0715-M-P2h,747032-b0715-HS15min,747028-b0715-HS60min,747029-b0715-HS30min,747036-b0715-M-P0h,747030-b0715-M-P4h,747024-b0715-LB|747027-b0715-M-P2h|reverse|-10|4.5625565514168
TATGCT
>b3715|3894804-b3715 b3716 b3717-HS30min,3894791-b3715 b3716 b3717-M-P2h|3894804-b3715 b3716 b3717-HS30min|forward|30|4.59333270306245
TACGCT
>b2946|3089136-b2946 b2947 b2948 b2949-HS30min,3089097-b2946 b2947 b2948 b2949-M-P2h,3089104-b2946 b2947 b2948 b2949-HS60min,3089100-b2944 b2945 b2946 b2947 b2948 b2949-LB,3089094-b2946 b2947 b2948 b2949-M-P4h,3089099-b2946 b2947 b2948 b2949-M-P0h|3089094-b2946 b2947 b2948 b2949-M-P4h|forward|-15|4.60326616381041
TACACT
>b2053|2126214-b2053-HS30min,2126246-b2052 b2053-M-P2h|2126214-b2053-HS30min|reverse|83|4.60024404621459
TAACCT
>b3944|4135570-b3944-HS15min,4135526-b3944-HS60min|4135526-b3944-HS60min|reverse|30|4.6587645599254
TATCCT
>b4397|4633530-b4397 b4398 b4399-M-P4h,4633528-b4397 b4398 b4399-HS30min,4633541-b4397 b4398 b4399-M-P2h,4633540-b4397 b4398 b4399-M-P0h|4633541-b4397 b4398 b4399-M-P2h|forward|94|4.63395979004172
TAAAAT
>b4548|2774987-b4548-HS30min,2775021-b4548-LB,2775066-b4548-M-P0h|2775066-b4548-M-P0h|forward|20|4.68240645724621
TATGCT
>b2857|2993668-b2857-M-P0h,2993678-b2857-HS60min,2993708-b2857-HS30min|2993708-b2857-HS30min|reverse|-89|4.5625565514168
TATGCT
>b4591|812598-b4591-HS15min,812599-b4591-M-P2h|812599-b4591-M-P2h|reverse|3|4.5963223834856
TACTCT
>b4111|4328414-b4111-M-P0h,4328458-b4111-HS30min,4328453-b4111-HS60min,4328442-b4111-M-P2h|4328414-b4111-M-P0h|forward|3|4.59333270306245
TACGCT
>b2716|2839063-b2716-HS30min,2839101-b2716-HS60min|2839101-b2716-HS60min|forward|11|4.55908776854714
TATGAT
>b3659|3835119-b3659 b3660-HS15min,3835153-b3659-HS60min|3835119-b3659 b3660-HS15min|forward|2|4.69248030375253
TATAAT
>b1848|1928806-b1846 b1847 b1848-LB,1928801-b1847 b1848-HS60min,1928806-b1847 b1848-HS15min,1928805-b1847 b1848-M-P0h,1928817-b1847 b1848-M-P2h,1928811-b1847 b1848-M-P4h,1928808-b1847 b1848-HS30min|1928817-b1847 b1848-M-P2h|reverse|8|4.8157989924516
TATACT
>b2774|2898000-b2774-HS60min,2898002-b2774-HS15min,2897999-b2774-M-P2h|2897999-b2774-M-P2h|reverse|19|4.62388594353541
TAAGCT
>b2856|2993166-b2856-M-P4h,2993201-b2856-HS15min,2993195-b2856-M-P2h|2993166-b2856-M-P4h|reverse|35|4.72672523826784
TACACT
>b1595|1667619-b1593 b1594 b1595-HS15min,1667639-b1595-LB,1667634-b1594 b1595-M-P0h,1667611-b1595-HS60min,1667634-b1595-HS30min,1667684-b1593 b1594 b1595-M-P4h,1667655-b1593 b1594 b1595-M-P2h|1667655-b1593 b1594 b1595-M-P2h|reverse|15|4.62687562395856
TAATCT
>b4031|4240186-b4031-HS15min,4240166-b4031-M-P4h|4240186-b4031-HS15min|reverse|-78|4.56685739096368
TATAAT
>b3509|3654301-b3509-HS30min,3654317-b3508 b3509-M-P2h,3654290-b3509-HS60min,3654299-b3509-HS15min|3654317-b3508 b3509-M-P2h|reverse|-26|4.56685739096368
TATAAT
>b1892|1976376-b1887 b1888 b1889 b1890 b1891 b1892-LB,1976388-b1887 b1888 b1889 b1890 b1891 b1892-HS15min|1976376-b1887 b1888 b1889 b1890 b1891 b1892-LB|reverse|57|4.68539613766936
TATTCT
>b2081|2163618-b2081 b4438-HS60min,2163618-b2081 b4438-LB,2163642-b2081 b4438-M-P2h,2163649-b2081-M-P0h,2163618-b2081 b4438-HS15min,2163663-b2081 b4438-M-P4h,2163619-b2081 b4438-HS30min|2163663-b2081 b4438-M-P4h|forward|79|4.59333270306245
[truncated: 655 more rows]

## Sheet: TSS_single_appearance
#gene|TSS_appearing_in_single_samples|TSS_representative|Strand|Distance of Pribnow start site to the predicted TSS|Pribnow score
>b4366|4602228-b4366-M-P2h|4602228-b4366-M-P2h|forward|61|4.88564943997106
TAAGCT
>b3590|3758010-b3590 b3591 b3592-LB|3758010-b3590 b3591 b3592-LB|reverse|81|4.84321728904029
TACGCT
>ybfO|733365-ybfO b0704-HS30min|733365-ybfO b0704-HS30min|forward|-10|4.62137727409384
TAACCT
>molR_2|2195336-molR_2-HS60min|2195336-molR_2-HS60min|forward|-73|4.70199155622913
TATTCT
>b3063|3206256-b3063-M-P0h|3206256-b3063-M-P0h|forward|-11|4.61240140432798
TACTCT
>b3874|4060724-b3874-M-P4h|4060724-b3874-M-P4h|forward|93|4.86544317374758
TATTAT
>b0964|1026943-b0964-HS30min|1026943-b0964-HS30min|reverse|-86|4.59170893531601
TATTAT
>b3622|3795057-b3622-HS15min|3795057-b3622-HS15min|forward|51|5.00341234248156
TATAAT
>b3586|3751939-b3586-HS60min|3751939-b3586-HS60min|reverse|63|4.84321728904029
TACGCT
>b3703|3882084-b3703 b3704 b4557 b3705 b3706-M-P2h|3882084-b3703 b3704 b4557 b3705 b3706-M-P2h|forward|40|5.00341234248156
TATAAT
>b4415|607168-b4415-HS60min|607168-b4415-HS60min|forward|-50|4.61653557702343
TACGCT
>b2626|2758990-b2626-HS30min|2758990-b2626-HS30min|forward|-17|4.64025137007995
TACAAT
>b2203|2296731-b2194 b2195 b2196 b2197 b2198 b2199 b2200 b2201 b2202 b2203-HS30min|2296731-b2194 b2195 b2196 b2197 b2198 b2199 b2200 b2201 b2202 b2203-HS30min|reverse|-44|4.64025137007995
TACAAT
>b1213|1266174-b1213 b1214 b1215-HS60min|1266174-b1213 b1214 b1215-HS60min|forward|36|4.85868051635582
TAACCT
>b1579|1649662-b1579-HS30min|1649662-b1579-HS30min|forward|-80|4.61653557702343
TACGCT
>b4002|4199461-b4002-HS60min|4199461-b4002-HS60min|reverse|-33|4.64025137007995
TACAAT
>b2619|2752918-b2618 b2619-M-P2h|2752918-b2618 b2619-M-P2h|reverse|21|4.89653634056721
TAATCT
>b2247|2359037-b2247-HS60min|2359037-b2247-HS60min|reverse|60|5.0345055093012
TAAACT
>b1136|1194180-b1136-M-P4h|1194180-b1136-M-P4h|forward|38|4.67462055421112
TAGTAT
>b3877|4065144-b3876 b3877-HS15min|4065144-b3876 b3877-HS15min|reverse|35|4.84321728904029
TACGCT
>b3527|3680038-b3527 b3528-M-P0h|3680038-b3527 b3528-M-P0h|reverse|18|4.90181792824274
TAGACT
>b1041|1103150-b1041 b1042-M-P4h|1103150-b1041 b1042-M-P4h|forward|92|4.85455627315143
TATGAT
>b0708|738866-b0708-HS60min|738866-b0708-HS60min|forward|-89|4.64751288588678
TAATCT
>b3666|3845086-b3666-HS60min|3845086-b3666-HS60min|reverse|61|4.85455627315143
TATGAT
>b1896|1979639-b1896 b1897-M-P2h|1979639-b1896 b1897-M-P2h|reverse|20|4.67462055421112
TAGTAT
>b4313|4540145-b4313-HS60min|4540145-b4313-HS60min|forward|6|4.95467137904522
TATTCT
>b4518|1067298-ycdF b4518-M-P4h|1067298-ycdF b4518-M-P4h|forward|-87|4.65164705858223
TAAGCT
>b2849|2988386-b2849-HS30min|2988386-b2849-HS30min|reverse|1|4.90284515307279
TACAAT
>b1085|1143772-b1085-HS30min|1143772-b1085-HS30min|forward|15|4.85410418963644
TACTCT
>b4511|613249-b4511 b0586-M-P0h|613249-b4511 b0586-M-P0h|forward|88|4.85410418963644
TACTCT
>b2289|2404841-b2289-LB|2404841-b2289-LB|reverse|-12|4.70199155622913
TATTCT
>b4130|4353943-b4130-M-P0h|4353943-b4130-M-P0h|reverse|94|4.67462055421112
TAGTAT
>b0580|605264-b0580-HS60min|605264-b0580-HS60min|reverse|-7|4.75053399099307
TACACT
>b1543|1630173-b1543-HS15min|1630173-b1543-HS15min|reverse|56|4.72702016012741
TACCAT
>b1504|1586873-b1504-M-P2h|1586873-b1504-M-P2h|reverse|62|4.95467137904522
TATTCT
>b2801|2932836-b2801-HS60min|2932836-b2801-HS60min|forward|33|4.86544317374758
TATTAT
>b2856|2992985-b2856-HS30min|2992985-b2856-HS30min|reverse|77|4.94527730400356
TAAAAT
>yhiK|3631112-yhiK-HS15min|3631112-yhiK-HS15min|reverse|-13|4.70612572892458
TATGCT
>b0498|526846-b0498 b0499-M-P0h|526846-b0498 b0499-M-P0h|forward|87|4.85410418963644
TACTCT
>b3540|3700764-b3540-HS60min|3700764-b3540-HS60min|reverse|2|4.85868051635582
TAACCT
>b4017|4220455-b4017-HS30min|4220455-b4017-HS30min|reverse|-91|4.67536285163875
TAAAAT
>b1957|2026416-b1957-HS60min|2026416-b1957-HS60min|reverse|-42|4.59170893531601
TATTAT
>b4036|4245974-b4036-HS60min|4245974-b4036-HS60min|forward|27|4.85410418963644
TACTCT
>b2789|2919994-b2789-HS60min|2919994-b2789-HS60min|reverse|-17|4.61653557702343
TACGCT
>b2181|2276418-b2181-HS15min|2276418-b2181-HS15min|reverse|73|4.75398908374265
TACGAT
>b2650|2782993-b2650-LB|2782993-b2650-LB|reverse|18|5.00341234248156
TATAAT
>b1949|2020743-b1949-HS60min|2020743-b1949-HS60min|forward|81|4.86544317374758
TATTAT
>b2407|2522778-b2407-M-P0h|2522778-b2407-M-P0h|reverse|-77|4.59170893531601
TATTAT
>b1041|1103466-b1041-M-P0h|1103466-b1041-M-P0h|forward|-29|4.62137727409384
TAACCT
>b0193|216552-b0193-HS60min|216552-b0193-HS60min|reverse|-10|4.67536285163875
TAAAAT
>b2184|2278706-b2184-HS30min|2278706-b2184-HS30min|forward|-44|4.75053399099307
TACACT
>b0290|305981-b0289 b0290-HS60min|305981-b0289 b0290-HS60min|reverse|-19|4.64751288588678
TAATCT
>b2650|2783060-b2650-HS30min|2783060-b2650-HS30min|reverse|85|5.00341234248156
TATAAT
>b4095|4314263-b4095-HS30min|4314263-b4095-HS30min|reverse|39|4.89653634056721
TAATCT
>b0363|382660-b0362 b0363-LB|382660-b0362 b0363-LB|reverse|53|4.86544317374758
TATTAT
>b2792|2922152-b2790 b2791 b2792-M-P0h|2922152-b2790 b2791 b2792-M-P0h|reverse|-19|4.67585594443619
TATCCT
>b3769|3950240-b3769 b3770 b3771 b3772-LB|3950240-b3769 b3770 b3771 b3772-LB|forward|-20|4.56557332352306
TATCAT
>b4075|4290569-b4075-HS30min|4290569-b4075-HS30min|forward|-27|4.61653557702343
TACGCT
>b3793|3976427-b3784 b3785 b3786 b3787 b3788 b3789 b3790 b3791 b3792 b4481 b3793 b3794-M-P2h|3976427-b3784 b3785 b3786 b3787 b3788 b3789 b3790 b3791 b3792 b4481 b3793 b3794-M-P2h|forward|-46|4.61653557702343
TACGCT
>b3896|4085802-b3896-HS60min|4085802-b3896-HS60min|forward|-31|4.62137727409384
TAACCT
>ECK120003337_Phantom|1507430-ECK120003337_Phantom-HS15min|1507430-ECK120003337_Phantom-HS15min|reverse|-8|4.64751288588678
TAATCT
>b0881|921840-b0878 b0879 b0881 b0882-LB|921840-b0878 b0879 b0881 b0882-LB|forward|64|4.90284515307279
TACAAT
>b2483|2602380-b2483-M-P0h|2602380-b2483-M-P0h|forward|-65|4.70199155622913
TATTCT
>b0112|121626-b0112-HS60min|121626-b0112-HS60min|reverse|-61|4.70199155622913
TATTCT
>b4559|4351079-b4559-HS15min|4351079-b4559-HS15min|forward|-99|4.67585594443619
TATCCT
>b0644|675593-b0644-M-P0h|675593-b0644-M-P0h|reverse|-74|4.7298415219811
TATAAT
>b2269|2381254-b2269-LB|2381254-b2269-LB|forward|44|4.91681555483383
TATCCT
>b1368|1424698-b1368 b1369-M-P0h|1424698-b1368 b1369-M-P0h|forward|75|5.0345055093012
TAAACT
>b2439|2554425-b2437 b2438 b2439-HS60min|2554425-b2437 b2438 b2439-HS60min|reverse|-48|4.70612572892458
TATGCT
>b1611|1684499-b1611-HS60min|1684499-b1611-HS60min|reverse|72|4.75296185891261
TAGGCT
>b0124|141330-b0124-M-P2h|141330-b0124-M-P2h|reverse|57|5.00341234248156
TATAAT
>b2371|2486841-b2371-LB|2486841-b2371-LB|reverse|24|4.94378447844907
TATGCT
>b2184|2278884-b2184-HS60min|2278884-b2184-HS60min|forward|74|4.89653634056721
TAATCT
>b1471|1543355-b1471-HS15min|1543355-b1471-HS15min|reverse|4|4.90181792824274
TAGACT
>b1549|1635140-b1549-LB|1635140-b1549-LB|forward|38|4.7648759843388
TACTAT
>b3750|3933527-b3750 b3751 b3752 b3753-HS60min|3933527-b3750 b3751 b3752 b3753-HS60min|forward|-73|4.70199155622913
TATTCT
>b2734|2857916-b2734-HS60min|2857916-b2734-HS60min|forward|17|4.80730813526957
TAATAT
>b1001|1063589-b1001-M-P0h|1063589-b1001-M-P0h|forward|71|4.86544317374758
TATTAT
>b2433|2549892-b2431 b2432 b2433 b2434-M-P2h|2549892-b2431 b2432 b2433 b2434-M-P2h|reverse|-60|4.59170893531601
TATTAT
>b4215|4435708-b4215-HS15min|4435708-b4215-HS15min|forward|4|4.94527730400356
TAAAAT
>b0217|237711-b0217-LB|237711-b0217-LB|forward|-64|4.84012414289422
TATACT
>b3076|3220596-b3076 b3077-LB|3220596-b3076 b3077-LB|forward|12|4.72702016012741
TACCAT
>rhsE|1525762-rhsE-M-P2h|1525762-rhsE-M-P2h|forward|87|4.94527730400356
TAAAAT
>b4083|4304238-b4083-M-P4h|4304238-b4083-M-P4h|reverse|20|4.76945231105818
TAACAT
>b1376|1433729-b1376-HS60min|1433729-b1376-HS60min|reverse|53|4.99207335837043
TACACT
>b1678|1756812-b1678-HS30min|1756812-b1678-HS30min|reverse|84|4.99207335837043
TACACT
>b1460|1530951-b1460-HS60min|1530951-b1460-HS60min|forward|22|4.89653634056721
TAATCT
>b3656|3832494-b3656-HS60min|3832494-b3656-HS60min|reverse|37|4.94378447844907
TATGCT
>b4239|4462625-b4239-HS60min|4462625-b4239-HS60min|reverse|22|5.0345055093012
TAAACT
>b3519|3667408-b3519-M-P2h|3667408-b3519-M-P2h|forward|-60|4.78564547255187
TAAACT
>b3050|3190275-b3050-HS60min|3190275-b3050-HS60min|forward|89|4.85455627315143
TATGAT
>b3361|3489472-b3361-HS30min|3489472-b3361-HS30min|reverse|41|4.82758734953619
TATCAT
>b4257|4477896-b4257-M-P2h|4477896-b4257-M-P2h|forward|18|4.94378447844907
TATGCT
>b4463|2897433-b4463-M-P4h|2897433-b4463-M-P4h|reverse|-27|4.59170893531601
TATTAT
>b4455|3718485-b4455-LB|3718485-b4455-LB|reverse|82|4.95467137904522
TATTCT
>b3882|4071104-b3882-M-P0h|4071104-b3882-M-P0h|reverse|20|4.88564943997106
TAAGCT
>b1346|1411376-b1346-HS15min|1411376-b1346-HS15min|reverse|-89|4.64751288588678
TAATCT
>b0445|466310-b0444 b0445-HS30min|466310-b0444 b0445-HS30min|reverse|-26|4.61653557702343
TACGCT
>b3603|3775501-b3603 b3604-HS60min|3775501-b3603 b3604-HS60min|forward|93|4.94527730400356
TAAAAT
>b3710|3889929-b3710 b3711-M-P2h|3889929-b3710 b3711-M-P2h|forward|-58|4.59170893531601
TATTAT
>b3717|3896109-b3717-HS60min|3896109-b3717-HS60min|forward|-28|4.56557332352306
TATCAT
>b3535|3694332-b3530 b3531 b3532 b3533 b3534 b3535-M-P0h|3694332-b3530 b3531 b3532 b3533 b3534 b3535-M-P0h|reverse|77|4.8125897229451
TAGAAT
>b3336|3464717-b3336-HS30min|3464717-b3336-HS30min|reverse|-64|4.61240140432798
TACTCT
>b3117|3264008-b3115 b3116 b3117-M-P2h|3264008-b3115 b3116 b3117-M-P2h|reverse|-45|4.7298415219811
TATAAT
>C0067|238437-C0067-HS15min|238437-C0067-HS15min|forward|86|4.94527730400356
TAAAAT
>b1687|1766748-b1686 b1687-HS60min|1766748-b1686 b1687-HS60min|reverse|36|5.00341234248156
TATAAT
>b2312|2428296-b2312 b2313-M-P2h|2428296-b2312 b2313-M-P2h|reverse|88|4.85455627315143
TATGAT
>b1465|1534634-b1465-M-P0h|1534634-b1465-M-P0h|reverse|21|4.75398908374265
TACGAT
>b1022|1086965-b1021 b1022-HS15min|1086965-b1021 b1022-HS15min|reverse|-75|4.59170893531601
TATTAT
>b2675|2799539-b2675 b2676-M-P4h|2799539-b2675 b2676-M-P4h|forward|43|4.85455627315143
TATGAT
>b2028|2097727-b2027 b2028-M-P2h|2097727-b2027 b2028-M-P2h|reverse|-42|4.70199155622913
TATTCT
>b1785|1868461-b1785-M-P2h|1868461-b1785-M-P2h|forward|47|4.94527730400356
TAAAAT
>b2918|3061283-b2918-HS15min|3061283-b2918-HS15min|forward|89|4.72702016012741
TACCAT
>b0207|229231-b0207-HS60min|229231-b0207-HS60min|forward|49|4.85455627315143
TATGAT
>b0423|440758-b0423-HS15min|440758-b0423-HS15min|forward|22|4.82758734953619
TATCAT
>b3484|3622448-b3484-M-P2h|3622448-b3484-M-P2h|forward|35|4.95467137904522
TATTCT
>b2933|3076884-b2925 b2926 b2927 b2928 b2929 b2930 b4465 b2933-LB|3076884-b2925 b2926 b2927 b2928 b2929 b2930 b4465 b2933-LB|reverse|-22|4.61240140432798
TACTCT
>b4031|4239594-b4031-M-P0h|4239594-b4031-M-P0h|reverse|31|4.91681555483383
TATCCT
>b2428|2543688-b2428 b2429 b2430-M-P2h|2543688-b2428 b2429 b2430-M-P2h|forward|14|4.90181792824274
TAGACT
>b1879|1962785-b1879-HS60min|1962785-b1879-HS60min|reverse|-7|4.56557332352306
TATCAT
>b3120|3265944-b3120-M-P4h|3265944-b3120-M-P4h|forward|71|4.94527730400356
TAAAAT
>b2836|2973991-b2835 b2836-HS60min|2973991-b2835 b2836-HS60min|reverse|-92|4.64751288588678
TAATCT
>b3485|3624746-b3485-M-P0h|3624746-b3485-M-P0h|reverse|-56|4.64751288588678
TAATCT
>b0217|237369-b0217-HS30min|237369-b0217-HS30min|forward|75|4.80730813526957
TAATAT
>b3912|4103983-b3911 b3912-M-P4h|4103983-b3911 b3912-M-P4h|reverse|-11|4.78564547255187
TAAACT
>b4232|4453775-b4232-HS60min|4453775-b4232-HS60min|reverse|95|4.79642123467342
TAAGAT
>b1549|1635268-b1549-HS15min|1635268-b1549-HS15min|forward|38|4.88564943997106
TAAGCT
>b1408|1476033-b1408-M-P0h|1476033-b1408-M-P0h|forward|68|4.80730813526957
TAATAT
>b2486|2605630-b2486 b2487-HS60min|2605630-b2486 b2487-HS60min|forward|-90|4.70199155622913
TATTCT
>b2098|2176862-b2098 b2099 b2100-M-P4h|2176862-b2098 b2099 b2100-M-P4h|forward|-79|4.59170893531601
TATTAT
>b1442|1512035-b1442-HS60min|1512035-b1442-HS60min|forward|-12|4.84012414289422
TATACT
>b1451|1520913-b1451-M-P4h|1520913-b1451-M-P4h|reverse|-92|4.59584310801146
TATGAT
>b4246|4470720-b4243 b4244 b4245 b4246-M-P2h|4470720-b4243 b4244 b4245 b4246-M-P2h|reverse|-59|4.67536285163875
TAAAAT
>b1542|1628710-b1542-M-P0h|1628710-b1542-M-P0h|reverse|-8|4.64751288588678
TAATCT
>b1904|1986170-b1904-M-P0h|1986170-b1904-M-P0h|forward|39|4.94527730400356
TAAAAT
>b4615|3767187-b4615-LB|3767187-b4615-LB|forward|48|4.80730813526957
TAATAT
>b0947|1006787-b0947-HS60min|1006787-b0947-HS60min|reverse|72|4.85455627315143
TATGAT
>b2727|2848860-b2727 b2728 b2729 b2730 b2731-M-P0h|2848860-b2727 b2728 b2729 b2730 b2731-M-P0h|forward|-12|4.78564547255187
TAAACT
>b3617|3790686-b3616 b3617-HS60min|3790686-b3616 b3617-HS60min|reverse|17|4.91681555483383
TATCCT
>b3575|3741364-b3575-HS60min|3741364-b3575-HS60min|forward|92|4.85455627315143
TATGAT
>b2484|2602376-b2484 b2485-HS30min|2602376-b2484 b2485-HS30min|forward|1|4.84321728904029
TACGCT
>b0504|531317-b0502 b0503 b0504-HS60min|531317-b0502 b0503 b0504-HS60min|reverse|-17|4.78564547255187
TAAACT
>b2650|2782657-b2650-M-P0h|2782657-b2650-M-P0h|reverse|2|5.0345055093012
TAAACT
>b4017|4220572-b4017-M-P2h|4220572-b4017-M-P2h|reverse|26|4.94527730400356
TAAAAT
>b1467|1537008-b1465 b1466 b1467 b1468-M-P2h|1537008-b1465 b1466 b1467 b1468-M-P2h|reverse|-18|4.59584310801146
TATGAT
>b1407|1473565-b1407-HS30min|1473565-b1407-HS30min|forward|34|4.75398908374265
TACGAT
>b3667|3846605-b3667-M-P2h|3846605-b3667-M-P2h|reverse|48|4.95467137904522
TATTCT
>b2292|2409261-b2292-HS60min|2409261-b2292-HS60min|reverse|79|4.86544317374758
TATTAT
>b3488|3629994-b3486 b3487 b3488-M-P0h|3629994-b3486 b3487 b3488-M-P0h|reverse|86|4.80730813526957
TAATAT
>b0150|167605-b0150-M-P0h|167605-b0150-M-P0h|forward|-80|4.67536285163875
TAAAAT
>b2353|2468853-b2353-M-P0h|2468853-b2353-M-P0h|forward|4|4.75398908374265
TACGAT
>b3818|4001259-b3818-HS60min|4001259-b3818-HS60min|reverse|36|4.94527730400356
TAAAAT
>b2110|2189605-b2109 b2110-LB|2189605-b2109 b2110-LB|reverse|-20|4.67536285163875
TAAAAT
>b0592|623374-b0592-HS60min|623374-b0592-HS60min|reverse|38|4.85455627315143
TATGAT
>b1926|2003685-b1924 b1925 b1926-M-P2h|2003685-b1924 b1925 b1926-M-P2h|forward|17|4.85410418963644
TACTCT
>b1495|1575082-b1495-M-P0h|1575082-b1495-M-P0h|reverse|17|4.76945231105818
TAACAT
>b1409|1476289-b1409-LB|1476289-b1409-LB|forward|-43|4.7298415219811
TATAAT
>b1632|1708853-b1632 b1633-M-P2h|1708853-b1632 b1633-M-P2h|forward|-58|4.61653557702343
TACGCT
>b2461|2573488-b2457 b2458 b2459 b2460 b2461-LB|2573488-b2457 b2458 b2459 b2460 b2461-LB|reverse|84|4.81624836542505
TACCCT
>b2532|2661456-b2532-M-P2h|2661456-b2532-M-P2h|reverse|89|4.89653634056721
TAATCT
>b0990|1050600-b0990 b0991 b4517-HS30min|1050600-b0990 b0991 b4517-HS30min|forward|91|4.94527730400356
TAAAAT
>b2138|2225783-b2138-M-P0h|2225783-b2138-M-P0h|reverse|-31|4.67585594443619
TATCCT
>b3491|3633100-b3491-M-P0h|3633100-b3491-M-P0h|forward|-23|4.64025137007995
TACAAT
>b0628|659473-b0628-M-P0h|659473-b0628-M-P0h|reverse|85|4.79642123467342
TAAGAT
>b2056|2128569-b2055 b2056-HS30min|2128569-b2055 b2056-HS30min|reverse|75|4.91681555483383
TATCCT
>b4088|4310048-b4088-HS30min|4310048-b4088-HS30min|reverse|62|4.94378447844907
TATGCT
>b1730|1810752-b1730-HS60min|1810752-b1730-HS60min|reverse|18|5.0926405477792
TATACT
>b4123|4346870-b4122 b4123-M-P2h|4346870-b4122 b4123-M-P2h|reverse|80|4.66373365361497
TAGGAT
>b2492|2612353-b2492-HS60min|2612353-b2492-HS60min|forward|47|4.99207335837043
TACACT
>b4066|4280929-b4066-M-P4h|4280929-b4066-M-P4h|reverse|45|4.85455627315143
TATGAT
>b2753|2874404-b2753-LB|2874404-b2753-LB|forward|32|4.8125897229451
TAGAAT
>b0717|748940-b0716 b0717-M-P2h|748940-b0716 b0717-M-P2h|reverse|30|4.81624836542505
TACCCT
>b3904|4095359-b3903 b3904-M-P2h|4095359-b3903 b3904-M-P2h|reverse|50|4.72599293529737
TAGCCT
>b2131|2217519-b2131-HS60min|2217519-b2131-HS60min|reverse|-37|4.70612572892458
TATGCT
>b3393|3519441-b3391 b3392 b3393-M-P0h|3519441-b3391 b3392 b3393-M-P0h|reverse|54|4.84321728904029
TACGCT
>b0423|440611-b0423-HS30min|440611-b0423-HS30min|forward|68|5.0926405477792
TATACT
>b1325|1386495-b1323 b1325-HS15min|1386495-b1323 b1325-HS15min|forward|-12|4.65164705858223
TAAGCT
>b1694|1774020-b1694 b1695-LB|1774020-b1694 b1695-LB|forward|78|5.0345055093012
TAAACT
>b0009|9275-b0008 b0009-LB|9275-b0008 b0009-LB|forward|-11|4.56557332352306
TATCAT
>insAB-1|19851-insAB-1-M-P2h|19851-insAB-1-M-P2h|reverse|66|4.85410418963644
TACTCT
>b4188|4414330-b4188-HS30min|4414330-b4188-HS30min|reverse|58|4.91681555483383
TATCCT
>b1137|1196773-b1137-HS60min|1196773-b1137-HS60min|reverse|37|5.00341234248156
TATAAT
>b4082|4302245-b4080 b4081 b4082-M-P4h|4302245-b4080 b4081 b4082-M-P4h|reverse|93|4.89653634056721
TAATCT
>b3907|4098541-b3907-M-P0h|4098541-b3907-M-P0h|reverse|60|4.84321728904029
TACGCT
>b0802|837285-b0802-LB|837285-b0802-LB|reverse|-100|4.7298415219811
TATAAT
>b0933|993300-b0933-HS60min|993300-b0933-HS60min|reverse|11|4.82758734953619
TATCAT
>b3243|3387366-b3243-M-P4h|3387366-b3243-M-P4h|forward|25|4.86544317374758
TATTAT
>b4347|4577935-b4347-M-P4h|4577935-b4347-M-P4h|reverse|-54|4.70199155622913
TATTCT
>b4336|4565309-b4332 b4333 b4334 b4335 b4336 b4337-M-P2h|4565309-b4332 b4333 b4334 b4335 b4336 b4337-M-P2h|reverse|46|5.0345055093012
TAAACT
>b2803|2935601-b2803 b2804-HS60min|2935601-b2803 b2804-HS60min|forward|-97|4.67585594443619
TATCCT
>b1767|1849045-b1767 b1768-HS60min|1849045-b1767 b1768-HS60min|forward|81|4.85455627315143
TATGAT
>b1543|1630408-b1543-M-P2h|1630408-b1543-M-P2h|reverse|12|4.66373365361497
TAGGAT
>b1734|1816445-b1733 b1734-HS60min|1816445-b1733 b1734-HS60min|reverse|68|4.86544317374758
TATTAT
>b4321|4549190-b4321-M-P2h|4549190-b4321-M-P2h|reverse|66|4.82758734953619
TATCAT
>b2055|2127499-b2055-HS15min|2127499-b2055-HS15min|reverse|4|4.84321728904029
TACGCT
>b3808|3992086-b3808-HS15min|3992086-b3808-HS15min|forward|1|4.91681555483383
TATCCT
>b1510|1595805-b1509 b1510-M-P4h|1595805-b1509 b1510-M-P4h|reverse|86|4.85455627315143
TATGAT
>b1496|1577433-b1494 b1495 b1496-LB|1577433-b1494 b1495 b1496-LB|reverse|85|4.84321728904029
TACGCT
>b2774|2898085-b2774-M-P4h|2898085-b2774-M-P4h|reverse|78|4.95467137904522
TATTCT
>b0834|875042-b0834-M-P0h|875042-b0834-M-P0h|forward|88|5.00341234248156
TATAAT
>b1555|1638396-b1554 b1555-HS60min|1638396-b1554 b1555-HS60min|reverse|75|4.72599293529737
TAGCCT
>b3576|3742039-b3576-M-P0h|3742039-b3576-M-P0h|forward|28|4.86544317374758
TATTAT
>b1168|1216677-b1168-LB|1216677-b1168-LB|forward|13|5.0926405477792
TATACT
>b0267|280957-b4505 b0266 b0267-LB|280957-b4505 b0266 b0267-LB|reverse|92|4.85868051635582
TAACCT
>b1561|1642943-b1560 b1561-M-P0h|1642943-b1560 b1561-M-P0h|reverse|41|4.94527730400356
TAAAAT
>b1939|2012898-b1939 b1940-HS60min|2012898-b1939 b1940-HS60min|forward|10|4.85868051635582
TAACCT
>b3179|3325733-b3176 b3177 b3178 b3179-HS60min|3325733-b3176 b3177 b3178 b3179-HS60min|reverse|18|4.75398908374265
TACGAT
>b0150|167463-b0150 b0151 b0152 b0153-LB|167463-b0150 b0151 b0152 b0153-LB|forward|61|4.94527730400356
TAAAAT
>ygaQ_3|2785978-ygaQ_3-M-P2h|2785978-ygaQ_3-M-P2h|forward|77|4.76945231105818
TAACAT
>b1018|1081751-b1018-HS60min|1081751-b1018-HS60min|forward|8|4.75398908374265
TACGAT
>b4064|4276515-b4064-M-P2h|4276515-b4064-M-P2h|forward|33|4.94527730400356
TAAAAT
>b2660|2788703-b2660-HS60min|2788703-b2660-HS60min|forward|-49|4.56557332352306
TATCAT
>b3221|3367681-b3221 b3222 b3223 b3224-M-P2h|3367681-b3221 b3222 b3223 b3224-M-P2h|reverse|-34|4.61653557702343
TACGCT
>yedN_2|2009500-yedN_2-M-P2h|2009500-yedN_2-M-P2h|reverse|-84|4.67536285163875
TAAAAT
>b4521|1222679-b4521 b1173-M-P4h|1222679-b4521 b1173-M-P4h|forward|-73|4.75053399099307
TACACT
>b1270|1326468-b1270 b1271-HS30min|1326468-b1270 b1271-HS30min|reverse|-11|4.56557332352306
TATCAT
>b3878|4067321-b3876 b3877 b3878-M-P4h|4067321-b3876 b3877 b3878-M-P4h|reverse|82|4.81624836542505
TACCCT
>b0964|1027167-b0964-M-P2h|1027167-b0964-M-P2h|reverse|-30|4.67536285163875
TAAAAT
>b0591|621445-b0591-M-P4h|621445-b0591-M-P4h|forward|50|4.94527730400356
TAAAAT
>b4524|1379900-b4524-HS30min|1379900-b4524-HS30min|forward|83|4.81624836542505
TACCCT
>b1973|2039268-b1970 b1971 b1972 b1973-M-P2h|2039268-b1970 b1971 b1972 b1973-M-P2h|forward|81|4.90284515307279
TACAAT
>b4166|4391979-b4166-HS60min|4391979-b4166-HS60min|reverse|66|4.94378447844907
TATGCT
>b2626|2758604-b2626-HS15min|2758604-b2626-HS15min|forward|11|4.8125897229451
TAGAAT
>b4193|4418355-b4193 b4194 b4195 b4196 b4197-HS60min|4418355-b4193 b4194 b4195 b4196 b4197-HS60min|forward|84|4.84321728904029
TACGCT
>b0789|822928-b0788 b0789-HS30min|822928-b0788 b0789-HS30min|reverse|24|4.86544317374758
TATTAT
>b3483|3621593-b3483-HS60min|3621593-b3483-HS60min|forward|6|4.63676472999973
TAGCAT
>b0331|348159-b0331-HS30min|348159-b0331-HS30min|forward|-68|4.58626579253504
TACCCT
>b0979|1038528-b0979 b4592-M-P0h|1038528-b0979 b4592-M-P0h|forward|55|4.85455627315143
TATGAT
>b1691|1770573-b1691-M-P2h|1770573-b1691-M-P2h|forward|51|4.84321728904029
TACGCT
>b0844|885474-b0843 b0844 b0845-LB|885474-b0843 b0844 b0845-LB|reverse|46|4.95467137904522
TATTCT
>b3127|3273017-b3123 b3124 b3125 b3126 b3127-LB|3273017-b3123 b3124 b3125 b3126 b3127-LB|reverse|85|4.94527730400356
TAAAAT
>b3093|3243128-b3093 b3094 b3095 b3096 b3097 b3098 b3099 b3100-HS15min|3243128-b3093 b3094 b3095 b3096 b3097 b3098 b3099 b3100-HS15min|forward|47|4.76945231105818
TAACAT
>b2945|3088435-b2945-HS30min|3088435-b2945-HS30min|forward|82|4.94527730400356
TAAAAT
>b2775|2899152-b2775-M-P0h|2899152-b2775-M-P0h|forward|-17|4.56557332352306
TATCAT
>b3846|4028964-b3845 b3846-HS60min|4028964-b3845 b3846-HS60min|reverse|57|5.0345055093012
TAAACT
>b1772|1854664-b1771 b1772-HS30min|1854664-b1771 b1772-HS30min|reverse|-72|4.70199155622913
TATTCT
>b1978|2043694-b1978-HS60min|2043694-b1978-HS60min|forward|93|4.94527730400356
TAAAAT
>b3520|3670032-b3520-M-P4h|3670032-b3520-M-P4h|reverse|65|4.81624836542505
TACCCT
>b1423|1493220-b1423-HS15min|1493220-b1423-HS15min|forward|55|4.99207335837043
TACACT
>b1505|1587929-b1505-M-P4h|1587929-b1505-M-P4h|reverse|-27|4.64751288588678
TAATCT
>b1530|1617011-b1530 b1531 b1532-M-P2h|1617011-b1530 b1531 b1532-M-P2h|forward|75|5.0926405477792
TATACT
>insJK|3718892-insJK b3557 b3558-HS60min|3718892-insJK b3557 b3558-HS60min|forward|76|4.94378447844907
TATGCT
>b3351|3479308-b3339 b3340 b3341 b3342 b3343 b3344 b3345 b3346 b3347 b3349 b4551 b3350 b3351-M-P0h|3479308-b3339 b3340 b3341 b3342 b3343 b3344 b3345 b3346 b3347 b3349 b4551 b3350 b3351-M-P0h|reverse|35|4.85455627315143
TATGAT
>b0530|557333-b0530-LB|557333-b0530-LB|forward|26|4.7648759843388
TACTAT
>b4004|4201269-b4003 b4004-HS15min|4201269-b4003 b4004-HS15min|forward|93|4.95467137904522
TATTCT
>b4066|4280865-b4066-M-P2h|4280865-b4066-M-P2h|reverse|82|4.8125897229451
TAGAAT
>b0787|820394-b0787-M-P0h|820394-b0787-M-P0h|forward|34|4.85455627315143
TATGAT
>b0610|643174-b0610-HS60min|643174-b0610-HS60min|reverse|35|4.95467137904522
TATTCT
>b4427|1435200-b4427-HS15min|1435200-b4427-HS15min|forward|54|4.8125897229451
TAGAAT
>b2356|2470149-b2356-M-P0h|2470149-b2356-M-P0h|reverse|-79|4.75053399099307
TACACT
>b2870|3004338-b2870-LB|3004338-b2870-LB|forward|-55|4.59584310801146
TATGAT
>b3215|3360173-b3215-M-P4h|3360173-b3215-M-P4h|forward|79|4.80730813526957
TAATAT
>b3899|4089905-b3897 b3898 b3899-HS15min|4089905-b3897 b3898 b3899-HS15min|reverse|77|4.85455627315143
TATGAT
>b0037|37819-b0037-HS60min|37819-b0037-HS60min|reverse|1|4.82758734953619
TATCAT
>b1406|1472415-b1406-HS60min|1472415-b1406-HS60min|forward|77|4.94527730400356
TAAAAT
>b3530|3686926-b3530-HS60min|3686926-b3530-HS60min|reverse|39|4.75398908374265
TACGAT
>b1065|1124506-b1063 b1064 b1065-HS30min|1124506-b1063 b1064 b1065-HS30min|reverse|14|4.94378447844907
TATGCT
>b2778|2903803-b2778-M-P4h|2903803-b2778-M-P4h|forward|35|5.0345055093012
TAAACT
>b2281|2394465-b2276 b2277 b2278 b2279 b2280 b2281-HS60min|2394465-b2276 b2277 b2278 b2279 b2280 b2281-HS60min|reverse|38|4.67462055421112
TAGTAT
>b0306|320706-b0306 b0307 b0308-LB|320706-b0306 b0307 b0308-LB|forward|-73|4.67536285163875
TAAAAT
>b0266|279976-b0266-HS60min|279976-b0266-HS60min|reverse|11|4.94527730400356
TAAAAT
>b2055|2127576-b2055-HS60min|2127576-b2055-HS60min|reverse|76|4.85868051635582
TAACCT
>b0605|637914-b0605-HS30min|637914-b0605-HS30min|forward|-74|4.62137727409384
TAACCT
>b2188|2282381-b2187 b2188-M-P2h|2282381-b2187 b2188-M-P2h|forward|93|4.95467137904522
TATTCT
>b1488|1561086-b1488-HS15min|1561086-b1488-HS15min|reverse|21|4.89653634056721
TAATCT
>yeeL_1|2051113-yeeL_1-HS60min|2051113-yeeL_1-HS60min|reverse|3|4.76945231105818
TAACAT
>b4622|4302274-b4622-HS30min|4302274-b4622-HS30min|reverse|-37|4.59170893531601
TATTAT
>b3079|3226428-b3079-HS60min|3226428-b3079-HS60min|forward|6|4.75398908374265
TACGAT
>b4078|4295108-b4078-HS60min|4295108-b4078-HS60min|reverse|-75|4.84012414289422
TATACT
>b2151|2239602-b2151-M-P0h|2239602-b2151-M-P0h|reverse|-88|4.59584310801146
TATGAT
>b0560|580038-b0560-M-P4h|580038-b0560-M-P4h|forward|68|4.72702016012741
TACCAT
>b4016|4216684-b4016-HS60min|4216684-b4016-HS60min|forward|93|4.75398908374265
TACGAT
>b3749|3931795-b3749-HS60min|3931795-b3749-HS60min|forward|-32|4.56557332352306
TATCAT
>b4109|4325372-b4109 b4110-HS60min|4325372-b4109 b4110-HS60min|forward|12|4.72702016012741
TACCAT
>b0988|1049686-b0988-M-P2h|1049686-b0988-M-P2h|forward|91|4.84321728904029
TACGCT
>b2367|2479764-b2367-LB|2479764-b2367-LB|reverse|-45|4.59170893531601
TATTAT
>b1371|1426881-b1371-M-P2h|1426881-b1371-M-P2h|forward|-100|4.59584310801146
TATGAT
>b3632|3806044-b3628 b3629 b3630 b3631 b3632-HS60min|3806044-b3628 b3629 b3630 b3631 b3632-HS60min|reverse|4|4.94378447844907
TATGCT
>b0587|617801-b0587-HS15min|617801-b0587-HS15min|forward|-64|4.65164705858223
TAAGCT
>b1797|1877980-b1796 b1797-LB|1877980-b1796 b1797-LB|reverse|-70|4.67536285163875
TAAAAT
>b3048|3188998-b3048-HS15min|3188998-b3048-HS15min|forward|-41|4.84012414289422
TATACT
>b1015|1078307-b1015-M-P4h|1078307-b1015-M-P4h|forward|59|4.94527730400356
TAAAAT
>b3642|3813611-b3642-HS60min|3813611-b3642-HS60min|reverse|-23|4.61653557702343
TACGCT
>b2372|2487600-b2372-M-P0h|2487600-b2372-M-P0h|reverse|-8|4.64751288588678
TAATCT
>b4083|4303992-b4083-LB|4303992-b4083-LB|reverse|66|4.85410418963644
TACTCT
>b2771|2895448-b2769 b2770 b2771-M-P0h|2895448-b2769 b2770 b2771-M-P0h|reverse|17|4.75296185891261
TAGGCT
>b1597|1669283-b1597-M-P2h|1669283-b1597-M-P2h|forward|-98|4.67536285163875
TAAAAT
>b1006|1068938-b1006-HS60min|1068938-b1006-HS60min|reverse|-92|4.67536285163875
TAAAAT
>b2975|3119569-b2975 b2976 b2977 b4467 b4468 b2979-M-P2h|3119569-b2975 b2976 b2977 b4467 b4468 b2979-M-P2h|reverse|81|4.85410418963644
TACTCT
>b0939|997930-b0939 b0940 b0941 b0942 b0943 b0944-LB|997930-b0939 b0940 b0941 b0942 b0943 b0944-LB|forward|15|4.86544317374758
TATTAT
>b0603|636622-b0603-HS15min|636622-b0603-HS15min|reverse|81|4.86544317374758
TATTAT
>b4553|3723483-b4553-HS60min|3723483-b4553-HS60min|reverse|95|5.0926405477792
TATACT
>b3332|3461893-b3332-HS60min|3461893-b3332-HS60min|forward|17|4.84321728904029
TACGCT
>b3603|3775552-b3603 b3604 b3605-M-P0h|3775552-b3603 b3604 b3605-M-P0h|forward|42|4.94527730400356
TAAAAT
>b1527|1613974-b1527-M-P0h|1613974-b1527-M-P0h|forward|72|5.0345055093012
TAAACT
>b4533|1634758-b4533 b1549-M-P2h|1634758-b4533 b1549-M-P2h|forward|95|4.76945231105818
TAACAT
>b3477|3613510-b3477-HS60min|3613510-b3477-HS60min|forward|31|4.94378447844907
TATGCT
>b2795|2924357-b2795-HS60min|2924357-b2795-HS60min|forward|31|4.94378447844907
TATGCT
>b3595|3765239-b3595-M-P0h|3765239-b3595-M-P0h|forward|-55|4.65164705858223
TAAGCT
>b4618|3851518-tisA b4618-HS60min|3851518-tisA b4618-HS60min|forward|83|4.91681555483383
TATCCT
>b4357|4593710-b4357-M-P0h|4593710-b4357-M-P0h|reverse|-23|4.70199155622913
TATTCT
>b1252|1309140-b1252-HS60min|1309140-b1252-HS60min|forward|-71|4.67536285163875
TAAAAT
>b4084|4305758-b4084-M-P0h|4305758-b4084-M-P0h|reverse|25|4.99207335837043
TACACT
>b0531|558835-b0531-HS60min|558835-b0531-HS60min|forward|46|5.0345055093012
TAAACT
>b3912|4103707-b3911 b3912-LB|4103707-b3911 b3912-LB|reverse|20|4.94527730400356
TAAAAT
>b4674|1463266-b4674-M-P0h|1463266-b4674-M-P0h|reverse|34|5.00341234248156
TATAAT
>b4615|3767489-b4615-M-P0h|3767489-b4615-M-P0h|forward|42|5.00341234248156
TATAAT
>b3176|3322293-b3176 b3177 b3178 b3179-HS60min|3322293-b3176 b3177 b3178 b3179-HS60min|reverse|74|4.76384875950876
TAGTCT
>b0959|1020361-b0959-HS30min|1020361-b0959-HS30min|forward|-96|4.64751288588678
TAATCT
>b2686|2810669-b2686-M-P0h|2810669-b2686-M-P0h|forward|-87|4.78564547255187
TAAACT
>b0603|636548-b0603-HS30min|636548-b0603-HS30min|reverse|49|4.94378447844907
TATGCT
>b2127|2212713-b2127-HS15min|2212713-b2127-HS15min|forward|75|4.94527730400356
TAAAAT
>b0285|301077-b0282 b0283 b0284 b0285-HS30min|301077-b0282 b0283 b0284 b0285-HS30min|reverse|-40|4.67536285163875
TAAAAT
>b1177|1225769-b1177-HS60min|1225769-b1177-HS60min|forward|58|4.85455627315143
TATGAT
>b3051|3190962-b3051-HS60min|3190962-b3051-HS60min|forward|-8|4.59170893531601
TATTAT
>b1022|1086776-b1022-M-P0h|1086776-b1022-M-P0h|reverse|-56|4.56557332352306
TATCAT
>b3739|3920741-b3731 b3732 b3733 b3734 b3735 b3736 b3737 b3738 b3739-M-P4h|3920741-b3731 b3732 b3733 b3734 b3735 b3736 b3737 b3738 b3739-M-P4h|reverse|-43|4.78564547255187
TAAACT
>b0252|267006-b0252-M-P2h|267006-b0252-M-P2h|reverse|80|4.95467137904522
TATTCT
>b1691|1771109-b1691-M-P0h|1771109-b1691-M-P0h|forward|54|4.76384875950876
TAGTCT
>b3139|3282719-b3139 b3140 b3141-M-P4h|3282719-b3139 b3140 b3141-M-P4h|forward|-47|4.67536285163875
TAAAAT
>b0544|568199-b0544-M-P2h|568199-b0544-M-P2h|forward|36|4.86544317374758
TATTAT
>b3861|4042201-b3861-LB|4042201-b3861-LB|forward|63|4.89653634056721
TAATCT
>b1316|1375928-b1316-HS30min|1375928-b1316-HS30min|forward|23|4.81624836542505
TACCCT
>b2230|2334611-b2230-M-P0h|2334611-b2230-M-P0h|reverse|42|4.94378447844907
TATGCT
>b4121|4343473-b4121-HS60min|4343473-b4121-HS60min|reverse|78|4.84321728904029
TACGCT
>b1137|1196474-b1137-HS15min|1196474-b1137-HS15min|reverse|53|4.75398908374265
TACGAT
>b0547|571517-b0545 b0546 b4588 b0547 b0548 b0549 b0550-HS60min|571517-b0545 b0546 b4588 b0547 b0548 b0549 b0550-HS60min|forward|82|4.90284515307279
TACAAT
>b3679|3857848-b3679-M-P4h|3857848-b3679-M-P4h|reverse|63|4.86544317374758
TATTAT
>b0255|269424-b0255 b0256 b0257-HS30min|269424-b0255 b0256 b0257-HS30min|forward|45|4.94378447844907
TATGCT
>b4265|4490235-b4265-HS60min|4490235-b4265-HS60min|reverse|65|4.72702016012741
TACCAT
>b2852|2990148-b2852-HS15min|2990148-b2852-HS15min|forward|88|4.67462055421112
TAGTAT
>b4318|4545770-b4318 b4319 b4320-M-P0h|4545770-b4318 b4319 b4320-M-P0h|forward|74|4.7648759843388
TACTAT
>yedN_1|2009619-yedN_1-M-P0h|2009619-yedN_1-M-P0h|reverse|35|4.94527730400356
TAAAAT
>b3224|3370632-b3224-HS15min|3370632-b3224-HS15min|reverse|-15|4.64025137007995
TACAAT
>b4038|4249452-b4038-HS60min|4249452-b4038-HS60min|forward|-93|4.61653557702343
TACGCT
>b4027|4234450-b4027 b4028-HS15min|4234450-b4027 b4028-HS15min|forward|79|4.85410418963644
TACTCT
>b4521|1222749-b4521 b1173-M-P2h|1222749-b4521 b1173-M-P2h|forward|37|4.82758734953619
TATCAT
>b2148|2235582-b2148-M-P0h|2235582-b2148-M-P0h|reverse|-61|4.70199155622913
TATTCT
>b4588|571619-b4588-M-P0h|571619-b4588-M-P0h|forward|-19|4.64025137007995
TACAAT
>b3911|4103100-b3911 b3912-HS60min|4103100-b3911 b3912-HS60min|reverse|25|5.0345055093012
TAAACT
>b2850|2988542-b2850-M-P2h|2988542-b2850-M-P2h|forward|29|4.94527730400356
TAAAAT
>b0260|274597-b0260 b0261-M-P4h|274597-b0260 b0261-M-P4h|forward|45|4.95467137904522
TATTCT
>b4223|4446136-b4223-HS15min|4446136-b4223-HS15min|reverse|54|5.0345055093012
TAAACT
>b2149|2237208-b2149-M-P0h|2237208-b2149-M-P0h|reverse|64|4.94527730400356
TAAAAT
>b3433|3573065-b3427 b3428 b3429 b3430 b3431 b3432 b3433-LB|3573065-b3427 b3428 b3429 b3430 b3431 b3432 b3433-LB|reverse|52|4.82758734953619
TATCAT
>b0136|151622-b0136-LB|151622-b0136-LB|reverse|41|4.88564943997106
TAAGCT
>b1561|1642996-b1559 b1560 b1561-M-P2h|1642996-b1559 b1560 b1561-M-P2h|reverse|94|4.94527730400356
TAAAAT
>b2338|2452766-b2337 b2338-M-P4h|2452766-b2337 b2338-M-P4h|reverse|23|4.94378447844907
TATGCT
>b0910|960307-b0910 b0911 b0912-M-P4h|960307-b0910 b0911 b0912-M-P4h|forward|66|5.00341234248156
TATAAT
>b0652|684556-b0652 b0653 b0654 sroC b0655-M-P2h|684556-b0652 b0653 b0654 sroC b0655-M-P2h|reverse|84|4.81624836542505
TACCCT
>b1502|1585583-b1502-LB|1585583-b1502-LB|reverse|-43|4.64751288588678
TAATCT
>b4301|4525524-b4301-HS60min|4525524-b4301-HS60min|reverse|-36|4.59584310801146
TATGAT
>b0327|344530-b0327-M-P2h|344530-b0327-M-P2h|forward|2|4.94378447844907
TATGCT
>b2986|3132401-b2986-M-P2h|3132401-b2986-M-P2h|forward|47|4.94378447844907
TATGCT
>b3425|3559946-b3423 b3424 b3425-HS15min|3559946-b3423 b3424 b3425-HS15min|reverse|52|5.0345055093012
TAAACT
>b0556|577341-b0556 b4510-HS30min|577341-b0556 b4510-HS30min|forward|-88|4.61653557702343
TACGCT
>b0913|963686-b0913 b0914 b0915 b0916 b0917 b0918-LB|963686-b0913 b0914 b0915 b0916 b0917 b0918-LB|forward|37|4.86544317374758
TATTAT
>b1097|1153373-b1097 b1098 b1099 b1100-HS60min|1153373-b1097 b1098 b1099 b1100-HS60min|forward|86|4.81624836542505
TACCCT
>b0984|1047097-b0984-M-P0h|1047097-b0984-M-P0h|reverse|-48|4.65164705858223
TAAGCT
>b4146|4374048-b4146-M-P4h|4374048-b4146-M-P4h|reverse|-12|4.75053399099307
TACACT
>b4088|4310113-b4088-HS15min|4310113-b4088-HS15min|reverse|45|4.86544317374758
TATTAT
>b1182|1229553-b1182-M-P2h|1229553-b1182-M-P2h|reverse|15|5.00341234248156
TATAAT
>b0807|841479-b0807-M-P4h|841479-b0807-M-P4h|forward|23|4.81624836542505
TACCCT
>b2265|2378655-b2265-HS60min|2378655-b2265-HS60min|reverse|-43|4.7298415219811
TATAAT
>b4083|4304490-b4083-HS30min|4304490-b4083-HS30min|reverse|92|4.95467137904522
TATTCT
>b1165|1215401-b1165-M-P0h|1215401-b1165-M-P0h|forward|-85|4.67536285163875
TAAAAT
>b2333|2448410-b2332 b2333-HS60min|2448410-b2332 b2333-HS60min|reverse|32|4.88564943997106
TAAGCT
>b1021|1085741-b1021-M-P0h|1085741-b1021-M-P0h|reverse|-84|4.56557332352306
TATCAT
>b0303|317660-b0303-HS15min|317660-b0303-HS15min|reverse|29|5.00341234248156
TATAAT
>b0234|252722-b0234-LB|252722-b0234-LB|forward|60|4.75398908374265
TACGAT
>b3362|3489671-b3359 b3360 b3361 b3362-HS15min|3489671-b3359 b3360 b3361 b3362-HS15min|reverse|-9|4.84012414289422
TATACT
>b1503|1586272-b1503-HS30min|1586272-b1503-HS30min|reverse|-78|4.58626579253504
TACCCT
>b1009|1070952-b1007 b1008 b1009-M-P2h|1070952-b1007 b1008 b1009-M-P2h|reverse|89|4.76384875950876
TAGTCT
>b3173|3318733-b3173-HS60min|3318733-b3173-HS60min|reverse|27|4.88564943997106
TAAGCT
>b3144|3286938-b3144 b3145-M-P4h|3286938-b3144 b3145-M-P4h|forward|40|4.94378447844907
TATGCT
>b2271|2384001-b2271-HS30min|2384001-b2271-HS30min|forward|62|4.89653634056721
TAATCT
>b3446|3582881-b3446-M-P0h|3582881-b3446-M-P0h|forward|76|4.86544317374758
TATTAT
>b3045|3185425-b3045 b3046 b3047 b3048-M-P4h|3185425-b3045 b3046 b3047 b3048-M-P4h|forward|25|4.82758734953619
TATCAT
>b1949|2020632-b1949 b1950-M-P2h|2020632-b1949 b1950-M-P2h|forward|-77|4.78564547255187
TAAACT
>ECK120002902_Phantom|565207-ECK120002902_Phantom-M-P4h|565207-ECK120002902_Phantom-M-P4h|forward|95|4.86544317374758
TATTAT
>b0837|878015-b0837-HS30min|878015-b0837-HS30min|forward|-83|4.61653557702343
TACGCT
>b1528|1615116-b1528-HS60min|1615116-b1528-HS60min|forward|-73|4.64751288588678
TAATCT
>b0978|1037049-b0978 b0979 b4592 b0980-LB|1037049-b0978 b0979 b4592 b0980-LB|forward|80|4.88564943997106
TAAGCT
>b2369|2481730-b2369 b2370-HS60min|2481730-b2369 b2370-HS60min|forward|40|4.89653634056721
TAATCT
>b1486|1558929-b1483 b1484 b1485 b1486-M-P4h|1558929-b1483 b1484 b1485 b1486-M-P4h|reverse|54|4.86544317374758
TATTAT
>b2058|2130241-b2058-HS15min|2130241-b2058-HS15min|reverse|28|4.95467137904522
TATTCT
>b2710|2830610-b2710 b2711 C0664-M-P0h|2830610-b2710 b2711 C0664-M-P0h|forward|-10|4.64025137007995
TACAAT
>b1773|1855582-b1773-M-P0h|1855582-b1773-M-P0h|reverse|-79|4.59170893531601
TATTAT
>b0039|40253-b0039-HS60min|40253-b0039-HS60min|reverse|71|4.85410418963644
TACTCT
>b3397|3524249-b3397-HS15min|3524249-b3397-HS15min|reverse|3|4.76945231105818
TAACAT
>b3474|3610255-b3474 b3475-HS60min|3610255-b3474 b3475-HS60min|forward|-92|4.70612572892458
TATGCT
>b0532|559375-b0532-HS60min|559375-b0532-HS60min|forward|93|5.00341234248156
TATAAT
>b3623|3796976-b3623-M-P0h|3796976-b3623-M-P0h|reverse|42|4.86544317374758
TATTAT
>b4590|719992-b4590-HS30min|719992-b4590-HS30min|forward|89|4.95467137904522
TATTCT
>b3490|3632481-b3490-LB|3632481-b3490-LB|reverse|-88|4.59170893531601
TATTAT
>b1123|1182253-b1122 b1123 b1124 b1125 b1126-M-P2h|1182253-b1122 b1123 b1124 b1125 b1126-M-P2h|reverse|-18|4.65164705858223
TAAGCT
>ykgQ|316565-ykgQ-HS15min|316565-ykgQ-HS15min|forward|7|4.90181792824274
TAGACT
>b3549|3711116-b3549 b3550-HS60min|3711116-b3549 b3550-HS60min|forward|43|4.72702016012741
TACCAT
>b1341|1405722-b1341-HS30min|1405722-b1341-HS30min|reverse|-76|4.58626579253504
TACCCT
>b0221|243485-b0221-M-P4h|243485-b0221-M-P4h|reverse|-51|4.67585594443619
TATCCT
>b3478|3614745-b3478-HS60min|3614745-b3478-HS60min|forward|64|4.85455627315143
TATGAT
>b2255|2366641-b2255 b2256-HS60min|2366641-b2255 b2256-HS60min|forward|-29|4.70199155622913
TATTCT
>b2649|2782365-b2649-HS30min|2782365-b2649-HS30min|reverse|36|4.86544317374758
TATTAT
>b2516|2640884-b2510 b2511 b2512 b2513 b2514 sroE b2515 b2516-HS30min|2640884-b2510 b2511 b2512 b2513 b2514 sroE b2515 b2516-HS30min|reverse|-82|4.84012414289422
TATACT
>b1785|1868536-b1785-M-P4h|1868536-b1785-M-P4h|forward|-96|4.70199155622913
TATTCT
>b4213|4434588-b4213-HS30min|4434588-b4213-HS30min|reverse|75|4.82758734953619
TATCAT
>b2161|2251957-b2161-HS60min|2251957-b2161-HS60min|reverse|-75|4.70612572892458
TATGCT
>b0516|544427-b0515 b0516-HS60min|544427-b0515 b0516-HS60min|reverse|-89|4.59584310801146
TATGAT
>ygaQ_3|2786234-ygaQ_3-M-P0h|2786234-ygaQ_3-M-P0h|forward|59|4.90284515307279
TACAAT
>b0998|1060925-b0996 b0997 b0998-M-P2h|1060925-b0996 b0997 b0998-M-P2h|forward|-17|4.61653557702343
TACGCT
>b2767|2891995-b2767-HS60min|2891995-b2767-HS60min|forward|-40|4.64751288588678
TAATCT
>b1734|1816357-b1733 b1734-M-P0h|1816357-b1733 b1734-M-P0h|reverse|-20|4.59170893531601
TATTAT
>b3504|3649234-b3504-HS15min|3649234-b3504-HS15min|forward|47|4.63676472999973
TAGCAT
>b2801|2933063-b2801-M-P0h|2933063-b2801-M-P0h|forward|42|4.84321728904029
TACGCT
>b4107|4323647-b4107-M-P0h|4323647-b4107-M-P0h|reverse|-27|4.67536285163875
TAAAAT
>b0558|579040-b0558-M-P4h|579040-b0558-M-P4h|reverse|92|4.7648759843388
TACTAT
>b2726|2848808-b2726 b2727 b2728 b2729-HS60min|2848808-b2726 b2727 b2728 b2729-HS60min|forward|39|5.0345055093012
TAAACT
>b4088|4309725-b4088-HS60min|4309725-b4088-HS60min|reverse|20|4.89653634056721
TAATCT
>b1488|1561146-b1485 b1486 b1487 b1488-LB|1561146-b1485 b1486 b1487 b1488-LB|reverse|81|4.89653634056721
TAATCT
>b3437|3575650-b4476 b3437-HS30min|3575650-b4476 b3437-HS30min|reverse|-73|4.75053399099307
TACACT
>b2373|2489871-b2373-M-P0h|2489871-b2373-M-P0h|reverse|-65|4.56557332352306
TATCAT
>b1394|1456699-b1394-HS60min|1456699-b1394-HS60min|forward|3|4.75296185891261
TAGGCT
>b1339|1403009-b1339-HS60min|1403009-b1339-HS60min|forward|45|4.80730813526957
TAATAT
>b3449|3586168-b3449 b3450 b3451 b3452 b3453-M-P2h|3586168-b3449 b3450 b3451 b3452 b3453-M-P2h|reverse|80|4.88564943997106
TAAGCT
>b2941|3084607-b2937 b2938 b2939 b2941-M-P0h|3084607-b2937 b2938 b2939 b2941-M-P0h|reverse|10|4.76945231105818
TAACAT
>b3629|3803120-b3628 b3629-M-P0h|3803120-b3628 b3629-M-P0h|reverse|-22|4.59170893531601
TATTAT
>yedS_3|2032938-yedS_3-M-P0h|2032938-yedS_3-M-P0h|forward|-57|4.61653557702343
TACGCT
>b3080|3227208-b3080-M-P0h|3227208-b3080-M-P0h|forward|24|4.84321728904029
TACGCT
>yifN|3958612-b3775 b3776 yifN-HS15min|3958612-b3775 b3776 yifN-HS15min|reverse|58|4.90181792824274
TAGACT
>b1737|1819002-b1737-HS60min|1819002-b1737-HS60min|reverse|-78|4.65164705858223
TAAGCT
>b0877|918345-b0877-HS15min|918345-b0877-HS15min|reverse|-46|4.67536285163875
TAAAAT
>b1039|1101761-b1039-M-P0h|1101761-b1039-M-P0h|reverse|11|4.84321728904029
TACGCT
>b0045|45981-b0045-HS60min|45981-b0045-HS60min|forward|91|4.82758734953619
TATCAT
>ymdE|1094922-ymdE-LB|1094922-ymdE-LB|forward|-43|4.75053399099307
TACACT
>b0292|309159-b0292-HS60min|309159-b0292-HS60min|reverse|-14|4.56557332352306
TATCAT
>b3659|3835242-b3659-M-P0h|3835242-b3659-M-P0h|forward|-87|4.59170893531601
TATTAT
>b1263|1319388-b1260 b1261 b1262 b1263-LB|1319388-b1260 b1261 b1262 b1263-LB|reverse|4|4.80730813526957
TAATAT
>b1007|1069451-b1007-HS60min|1069451-b1007-HS60min|reverse|90|4.99207335837043
TACACT
>b4321|4549055-b4321-M-P0h|4549055-b4321-M-P0h|reverse|3|4.84321728904029
TACGCT
>b4267|4492267-b4266 b4267-HS15min|4492267-b4266 b4267-HS15min|reverse|-26|4.59170893531601
TATTAT
>b0769|800107-b0769-M-P4h|800107-b0769-M-P4h|forward|-30|4.67536285163875
TAAAAT
>b1286|1346983-b1286-HS60min|1346983-b1286-HS60min|reverse|-92|4.64751288588678
TAATCT
>b4066|4280292-b4066-M-P0h|4280292-b4066-M-P0h|reverse|25|5.0345055093012
TAAACT
>b2632|2765831-b2632-HS60min|2765831-b2632-HS60min|forward|49|4.72599293529737
TAGCCT
>b4559|4350963-b4559-M-P0h|4350963-b4559-M-P0h|forward|16|4.91681555483383
TATCCT
>b1810|1891928-b1810-HS15min|1891928-b1810-HS15min|forward|-72|4.7298415219811
TATAAT
>b4606|2589068-b4606-HS15min|2589068-b4606-HS15min|reverse|78|4.79642123467342
TAAGAT
>b1160|1211248-b1160-LB|1211248-b1160-LB|reverse|91|4.80730813526957
TAATAT
>b0167|188666-b0166 b0167-HS60min|188666-b0166 b0167-HS60min|reverse|22|4.81624836542505
TACCCT
>b0005|5255-b0005-HS60min|5255-b0005-HS60min|forward|72|4.94527730400356
TAAAAT
>b3659|3834951-b3659 b3660-M-P4h|3834951-b3659 b3660-M-P4h|forward|-43|4.64025137007995
TACAAT
>b1877|1959976-b1877-LB|1959976-b1877-LB|forward|38|4.76945231105818
TAACAT
>b0654|685894-b0652 b0653 b0654-HS30min|685894-b0652 b0653 b0654-HS30min|reverse|10|4.90181792824274
TAGACT
>b2789|2920085-b2787 b2788 b2789-M-P0h|2920085-b2787 b2788 b2789-M-P0h|reverse|74|4.84321728904029
TACGCT
>b0889|931603-b0889 b0890 b0891 b0892 b0893-M-P2h|931603-b0889 b0890 b0891 b0892 b0893-M-P2h|forward|-36|4.70199155622913
TATTCT
>b2443|2558249-b2443-M-P0h|2558249-b2443-M-P0h|forward|61|4.66373365361497
TAGGAT
>b0834|874717-b0834-HS60min|874717-b0834-HS60min|forward|-81|4.75053399099307
TACACT
>b2408|2523033-b2408-LB|2523033-b2408-LB|forward|-64|4.75053399099307
TACACT
>b2111|2190088-b2111-HS60min|2190088-b2111-HS60min|reverse|46|4.95467137904522
TATTCT
>b2181|2276487-b2181 b2182 b2183-LB|2276487-b2181 b2182 b2183-LB|reverse|-12|4.67536285163875
TAAAAT
>b0511|537335-b0511-M-P0h|537335-b0511-M-P0h|forward|8|4.89653634056721
TAATCT
>b4476|3574978-b4476-HS15min|3574978-b4476-HS15min|reverse|38|4.94527730400356
TAAAAT
>b2378|2493676-b2378-HS60min|2493676-b2378-HS60min|forward|89|4.91681555483383
TATCCT
>b3048|3189138-b3048-M-P0h|3189138-b3048-M-P0h|forward|9|4.88564943997106
TAAGCT
>b2825|2961543-b2824 b2825-HS60min|2961543-b2824 b2825-HS60min|reverse|-66|4.65164705858223
TAAGCT
>b4555|3838084-b4555-HS15min|3838084-b4555-HS15min|forward|-62|4.67585594443619
TATCCT
>b4132|4357272-b4132-HS60min|4357272-b4132-HS60min|reverse|10|4.91681555483383
TATCCT
>b4279|4502289-b4279 b4280-HS60min|4502289-b4279 b4280-HS60min|forward|-92|4.59170893531601
TATTAT
>b1254|1310888-b1253 b1254-HS60min|1310888-b1253 b1254-HS60min|reverse|-29|4.67536285163875
TAAAAT
>b0787|820252-b0787-HS30min|820252-b0787-HS30min|forward|28|4.85410418963644
TACTCT
>b4268|4492686-b4268-M-P0h|4492686-b4268-M-P0h|forward|90|4.94527730400356
TAAAAT
>b4081|4299938-b4081-LB|4299938-b4081-LB|reverse|-26|4.70612572892458
TATGCT
>b3856|4039407-b3856-HS60min|4039407-b3856-HS60min|reverse|14|4.84321728904029
TACGCT
>b2850|2988602-b2850-M-P4h|2988602-b2850-M-P4h|forward|74|4.94527730400356
TAAAAT
>b3484|3623199-b3484-M-P4h|3623199-b3484-M-P4h|forward|47|4.86544317374758
TATTAT
>b2843|2981735-b2843-HS60min|2981735-b2843-HS60min|reverse|51|4.85868051635582
TAACCT
>b2602|2739491-b2602-HS60min|2739491-b2602-HS60min|forward|-46|4.84012414289422
TATACT
>b0193|217014-b0193-M-P2h|217014-b0193-M-P2h|reverse|8|4.94527730400356
TAAAAT
>b2567|2702275-b2563 b2564 b2565 b2566 b2567-M-P2h|2702275-b2563 b2564 b2565 b2566 b2567-M-P2h|reverse|17|4.8125897229451
TAGAAT
>b3116|3263053-b3115 b3116-HS60min|3263053-b3115 b3116-HS60min|reverse|91|4.75296185891261
TAGGCT
>b3137|3281168-b3137-M-P4h|3281168-b3137-M-P4h|forward|64|4.76945231105818
TAACAT
>b1935|2010304-b1935-LB|2010304-b1935-LB|reverse|4|4.75398908374265
TACGAT
>b1316|1376078-b1316-HS60min|1376078-b1316-HS60min|forward|-11|4.56557332352306
TATCAT
>b3594|3764738-b3594-M-P0h|3764738-b3594-M-P0h|forward|1|4.94527730400356
TAAAAT
>b4017|4219769-b4017-HS60min|4219769-b4017-HS60min|reverse|81|4.94527730400356
TAAAAT
>b3896|4084991-b3896-LB|4084991-b3896-LB|forward|59|4.86544317374758
TATTAT
>b1471|1543436-b1471-M-P4h|1543436-b1471-M-P4h|reverse|85|4.90181792824274
TAGACT
>b0645|676375-b0645-M-P0h|676375-b0645-M-P0h|forward|17|4.86544317374758
TATTAT
>b1042|1103530-b1042-LB|1103530-b1042-LB|forward|-93|4.62137727409384
TAACCT
>b0792|824536-b0792-HS60min|824536-b0792-HS60min|reverse|78|4.85455627315143
TATGAT
>b1556|1638546-b1554 b1555 b1556-LB|1638546-b1554 b1555 b1556-LB|reverse|66|4.72599293529737
TAGCCT
>b2633|2766664-b2633-M-P4h|2766664-b2633-M-P4h|forward|-49|4.70199155622913
TATTCT
>b4365|4601421-b4365-HS15min|4601421-b4365-HS15min|forward|29|4.91681555483383
TATCCT
>b1532|1617995-b1532-M-P0h|1617995-b1532-M-P0h|forward|52|4.95467137904522
TATTCT
>ychE_2|3364755-ychE_2 b3219-LB|3364755-ychE_2 b3219-LB|forward|93|4.72599293529737
TAGCCT
>b3909|4100024-b3909-HS60min|4100024-b3909-HS60min|forward|63|4.84321728904029
TACGCT
>b1289|1349586-b1289-HS60min|1349586-b1289-HS60min|reverse|16|4.85455627315143
TATGAT
>b0140|156075-b0136 b0137 b0138 b0139 b0140-M-P2h|156075-b0136 b0137 b0138 b0139 b0140-M-P2h|reverse|-94|4.70612572892458
TATGCT
>b1300|1360565-b1300 b1301 b1302-M-P0h|1360565-b1300 b1301 b1302-M-P0h|forward|-75|4.64751288588678
TAATCT
>b0989|1050420-b0989-M-P0h|1050420-b0989-M-P0h|reverse|31|4.94527730400356
TAAAAT
>b4345|4575828-b4345-HS60min|4575828-b4345-HS60min|reverse|31|4.90284515307279
TACAAT
>b3504|3649592-b3504-M-P4h|3649592-b3504-M-P4h|forward|8|4.76945231105818
TAACAT
>b1772|1854739-b1771 b1772-M-P0h|1854739-b1771 b1772-M-P0h|reverse|3|4.95467137904522
TATTCT
>b0551|573407-b0551-HS60min|573407-b0551-HS60min|forward|-9|4.59170893531601
TATTAT
>b0532|559643-b0532-M-P4h|559643-b0532-M-P4h|forward|89|4.95467137904522
TATTCT
>b3947|4139766-b3945 b3946 b3947-HS60min|4139766-b3945 b3946 b3947-HS60min|reverse|-46|4.64751288588678
TAATCT
>b1690|1769932-b1690-M-P0h|1769932-b1690-M-P0h|forward|66|4.80730813526957
TAATAT
>b0333|349439-b0333-HS60min|349439-b0333-HS60min|forward|-60|4.70199155622913
TATTCT
>b3134|3278815-b3134 b3135-M-P4h|3278815-b3134 b3135-M-P4h|forward|68|4.84321728904029
TACGCT
>b1941|2014731-b1941-HS30min|2014731-b1941-HS30min|forward|-23|4.64025137007995
TACAAT
>b0250|265392-b0250-HS30min|265392-b0250-HS30min|reverse|31|4.81624836542505
TACCCT
>b1356|1418396-b1356-M-P2h|1418396-b1356-M-P2h|reverse|65|4.75296185891261
TAGGCT
>b3269|3418915-b3269-LB|3418915-b3269-LB|forward|-44|4.75053399099307
TACACT
>b1864|1946177-b1863 b1864-HS60min|1946177-b1863 b1864-HS60min|reverse|68|4.94527730400356
TAAAAT
>b2707|2827047-b2707 b2708-HS60min|2827047-b2707 b2708-HS60min|forward|-63|4.78564547255187
TAAACT
>b4591|812452-b4591-HS30min|812452-b4591-HS30min|reverse|57|4.95467137904522
TATTCT
>b0261|275911-b0260 b0261-LB|275911-b0260 b0261-LB|forward|71|4.91681555483383
TATCCT
>b2209|2301940-b2209-HS30min|2301940-b2209-HS30min|forward|-69|4.62137727409384
TAACCT
>b2056|2128728-b2056-M-P2h|2128728-b2056-M-P2h|reverse|81|4.94378447844907
TATGCT
>b3907|4098277-b3907-HS60min|4098277-b3907-HS60min|reverse|71|4.84321728904029
TACGCT
>b2623|2756556-b2623-HS60min|2756556-b2623-HS60min|reverse|15|4.85455627315143
TATGAT
>b2375|2492522-b2375-M-P2h|2492522-b2375-M-P2h|reverse|55|4.85455627315143
TATGAT
>b1347|1411746-b1347-HS30min|1411746-b1347-HS30min|reverse|54|5.0345055093012
TAAACT
>b1019|1082760-b1019-HS60min|1082760-b1019-HS60min|forward|-33|4.61653557702343
TACGCT
>b1746|1827400-b1746-HS60min|1827400-b1746-HS60min|reverse|72|5.00341234248156
TATAAT
>b1760|1840306-b1760-M-P2h|1840306-b1760-M-P2h|reverse|53|4.89653634056721
TAATCT
>b0771|802940-b0771-M-P0h|802940-b0771-M-P0h|forward|-59|4.78564547255187
TAAACT
>ECK120004376_Phantom|4472125-b4251 ECK120004376_Phantom b4252-M-P2h|4472125-b4251 ECK120004376_Phantom b4252-M-P2h|forward|-33|4.59170893531601
TATTAT
>yghE|3109516-yghE-M-P0h|3109516-yghE-M-P0h|reverse|66|4.84321728904029
TACGCT
>b3723|3904732-b3723 b3724 b3725 b3726 b3727 b3728 b3729 b3730-M-P2h|3904732-b3723 b3724 b3725 b3726 b3727 b3728 b3729 b3730-M-P2h|reverse|-79|4.67536285163875
TAAAAT
>ychE_2|3364821-ychE_2 b3219 b3220-M-P0h|3364821-ychE_2 b3219 b3220-M-P0h|forward|27|4.72599293529737
TAGCCT
>b2028|2097354-b2028-HS60min|2097354-b2028-HS60min|reverse|7|4.8125897229451
TAGAAT
>b0253|268200-b0253-M-P0h|268200-b0253-M-P0h|reverse|-6|4.59170893531601
TATTAT
>b2778|2904060-b2778-HS60min|2904060-b2778-HS60min|forward|43|4.82758734953619
TATCAT
>b1791|1873926-b1791 b1792-HS60min|1873926-b1791 b1792-HS60min|forward|77|4.86544317374758
TATTAT
>b0108|117428-b0108-M-P4h|117428-b0108-M-P4h|reverse|-100|4.75053399099307
TACACT
>b4131|4356710-b4131-LB|4356710-b4131-LB|reverse|-90|4.67585594443619
TATCCT
>b2366|2477228-b2366-HS60min|2477228-b2366-HS60min|forward|6|4.94527730400356
TAAAAT
>C0614|2651508-C0614-M-P2h|2651508-C0614-M-P2h|reverse|-36|4.61653557702343
TACGCT
>b3659|3835745-b3659-LB|3835745-b3659-LB|forward|-14|4.78564547255187
TAAACT
>yeeL_1|2051303-yeeL_1-LB|2051303-yeeL_1-LB|reverse|9|5.00341234248156
TATAAT
>b2801|2932494-b2801-HS15min|2932494-b2801-HS15min|forward|81|4.95467137904522
TATTCT
>b1548|1634410-b1547 b1548-M-P4h|1634410-b1547 b1548-M-P4h|reverse|70|4.72702016012741
TACCAT
>b1377|1435067-b1377-HS30min|1435067-b1377-HS30min|reverse|2|4.86544317374758
TATTAT
>pbl|2992437-pbl-M-P0h|2992437-pbl-M-P0h|forward|-89|4.7298415219811
TATAAT
>ybfO|734453-ybfO-M-P0h|734453-ybfO-M-P0h|forward|75|4.91681555483383
TATCCT
>b3143|3286280-b3143-M-P4h|3286280-b3143-M-P4h|forward|46|4.86544317374758
TATTAT
>b0018|17136-b0018 b4412-M-P4h|17136-b0018 b4412-M-P4h|reverse|72|5.00341234248156
TATAAT
>b0284|300134-b0283 b0284-HS60min|300134-b0283 b0284-HS60min|reverse|-83|4.78564547255187
TAAACT
>b4156|4382056-b4156-HS60min|4382056-b4156-HS60min|forward|89|4.82758734953619
TATCAT
>b3266|3413277-b3266-LB|3413277-b3266-LB|forward|46|4.81624836542505
TACCCT
>b0326|343463-b0326-M-P4h|343463-b0326-M-P4h|forward|92|4.91681555483383
TATCCT
>b0338|358020-b0338-LB|358020-b0338-LB|reverse|2|4.85868051635582
TAACCT
>b2769|2893782-b2769-HS30min|2893782-b2769-HS30min|reverse|62|4.81624836542505
TACCCT
>b3555|3717588-b3555-HS60min|3717588-b3555-HS60min|forward|-10|4.58626579253504
TACCCT
>b2970|3110898-yghE b2970-M-P4h|3110898-yghE b2970-M-P4h|reverse|-23|4.59170893531601
TATTAT
>b1949|2020315-b1949-HS30min|2020315-b1949-HS30min|forward|-12|4.70612572892458
TATGCT
>b2334|2449070-b2334-M-P0h|2449070-b2334-M-P0h|reverse|78|4.63676472999973
TAGCAT
>b0135|150691-b0135-HS60min|150691-b0135-HS60min|reverse|83|5.0345055093012
TAAACT
>b3878|4067250-b3878-M-P2h|4067250-b3878-M-P2h|reverse|11|4.81624836542505
TACCCT
>b2193|2288390-b2193-HS15min|2288390-b2193-HS15min|forward|44|4.94527730400356
TAAAAT
>b2209|2302059-b2209-HS60min|2302059-b2209-HS60min|forward|28|4.81624836542505
TACCCT
>b1044|1104547-b1044 b1045 b1046-HS15min|1104547-b1044 b1045 b1046-HS15min|forward|81|4.8125897229451
TAGAAT
>b3061|3204663-b3061 b3062-M-P2h|3204663-b3061 b3062-M-P2h|forward|-74|4.78564547255187
TAAACT
>b1284|1342380-b1284-HS60min|1342380-b1284-HS60min|reverse|31|4.95467137904522
TATTCT
>b4513|728070-b0698 b4513-LB|728070-b0698 b4513-LB|reverse|-70|4.84012414289422
TATACT
>arpB_2|1802489-arpB_2-M-P0h|1802489-arpB_2-M-P0h|forward|-69|4.64751288588678
TAATCT
>b3219|3364842-b3219 b3220-HS15min|3364842-b3219 b3220-HS15min|forward|6|4.72599293529737
TAGCCT
>b4310|4536770-b4310-M-P0h|4536770-b4310-M-P0h|reverse|9|4.82758734953619
TATCAT
>b0343|362376-b0342 b0343-M-P2h|362376-b0342 b0343-M-P2h|reverse|14|4.95467137904522
TATTCT
>b4429|1490108-b4429-HS60min|1490108-b4429-HS60min|forward|21|4.79642123467342
TAAGAT
>b3237|3382624-b3237-LB|3382624-b3237-LB|forward|5|4.76945231105818
TAACAT
>b0790|823738-b0789 b0790-M-P0h|823738-b0789 b0790-M-P0h|reverse|-22|4.75053399099307
TACACT
>b3328|3459212-b3328-HS60min|3459212-b3328-HS60min|forward|-75|4.62137727409384
TAACCT
>b1439|1507949-b4532 b1438 b1439-M-P2h|1507949-b4532 b1438 b1439-M-P2h|forward|38|4.90181792824274
TAGACT
>b4032|4241254-b4032-HS60min|4241254-b4032-HS60min|reverse|37|4.84321728904029
TACGCT
>b1639|1716423-b1637 b1638 b1639-HS60min|1716423-b1637 b1638 b1639-HS60min|reverse|28|4.82758734953619
TATCAT
>b3547|3708954-b3547-HS60min|3708954-b3547-HS60min|reverse|-68|4.62137727409384
TAACCT
>b0106|115712-b0106-M-P0h|115712-b0106-M-P0h|reverse|-94|4.61653557702343
TACGCT
>b0629|660303-b0629-M-P0h|660303-b0629-M-P0h|reverse|39|4.85455627315143
TATGAT
>b0622|655835-b0622 b0623-M-P4h|655835-b0622 b0623-M-P4h|forward|85|4.85455627315143
TATGAT
>b3511|3654979-b3511-M-P4h|3654979-b3511-M-P4h|forward|-90|4.64025137007995
TACAAT
>b3413|3543179-b3413 b3414-HS15min|3543179-b3413 b3414-HS15min|forward|13|4.7648759843388
TACTAT
>b3424|3559473-b3423 b3424-M-P2h|3559473-b3423 b3424-M-P2h|reverse|73|4.91681555483383
TATCCT
>b0805|839382-b0805-HS60min|839382-b0805-HS60min|reverse|39|4.82758734953619
TATCAT
>b0310|324592-b0309 b0310-LB|324592-b0309 b0310-LB|reverse|76|4.91681555483383
TATCCT
>b0888|931360-b0888-M-P2h|931360-b0888-M-P2h|reverse|47|4.90284515307279
TACAAT
>b3922|4110820-b3921 b3922 b3923-M-P2h|4110820-b3921 b3922 b3923-M-P2h|forward|82|4.79642123467342
TAAGAT
>b0813|849301-b0813-M-P4h|849301-b0813-M-P4h|reverse|-63|4.75053399099307
TACACT
>b2583|2717231-b2583-M-P0h|2717231-b2583-M-P0h|forward|-57|4.64751288588678
TAATCT
>b0350|371337-b0350-HS30min|371337-b0350-HS30min|forward|12|4.85410418963644
TACTCT
>b3882|4071211-b3882-HS60min|4071211-b3882-HS60min|reverse|10|4.85410418963644
TACTCT
>b1222|1276907-b1221 b1222-LB|1276907-b1221 b1222-LB|reverse|-31|4.84012414289422
TATACT
>b3324|3453589-b3324 b3325-M-P4h|3453589-b3324 b3325-M-P4h|forward|-42|4.84012414289422
TATACT
>b1007|1069504-b1007-M-P0h|1069504-b1007-M-P0h|reverse|-10|4.59170893531601
TATTAT
>b4193|4418302-b4193 b4194 b4195 b4196 b4197 b4198-HS15min|4418302-b4193 b4194 b4195 b4196 b4197 b4198-HS15min|forward|-41|4.61653557702343
TACGCT
>b2774|2898310-b4463 b2774-LB|2898310-b4463 b2774-LB|reverse|-92|4.70612572892458
TATGCT
>b4402|4638543-b4402-LB|4638543-b4402-LB|forward|54|4.84321728904029
TACGCT
>b1386|1448764-b1386-LB|1448764-b1386-LB|reverse|-54|4.70612572892458
TATGCT
>yhiK|3630910-yhiK-HS60min|3630910-yhiK-HS60min|reverse|-9|4.67536285163875
TAAAAT
>b2087|2168069-b2087-HS30min|2168069-b2087-HS30min|reverse|2|4.85410418963644
TACTCT
>b2356|2470204-b2356-HS30min|2470204-b2356-HS30min|reverse|-24|4.75053399099307
TACACT
>b4066|4280511-b4066-LB|4280511-b4066-LB|reverse|19|4.95467137904522
TATTCT
>b2984|3130827-b2984-HS60min|3130827-b2984-HS60min|reverse|17|4.86544317374758
TATTAT
>b1007|1069385-b1007-LB|1069385-b1007-LB|reverse|24|4.99207335837043
TACACT
>b0544|568256-b0544-M-P0h|568256-b0544-M-P0h|forward|10|4.66373365361497
TAGGAT
>b0990|1050783-b0990-HS60min|1050783-b0990-HS60min|forward|-74|4.67536285163875
TAAAAT
>b0137|152134-b0137-M-P0h|152134-b0137-M-P0h|reverse|-26|4.61240140432798
TACTCT
>b0771|802741-b0771-HS30min|802741-b0771-HS30min|forward|-63|4.59170893531601
TATTAT
>b1300|1360812-b1300 b1301 b1302-HS30min|1360812-b1300 b1301 b1302-HS30min|forward|35|5.0926405477792
TATACT
>b2554|2686826-b2553 b2554 b2555 b2556 b4441-HS30min|2686826-b2553 b2554 b2555 b2556 b4441-HS30min|reverse|24|4.86544317374758
TATTAT
>b4130|4353867-b4129 b4130-LB|4353867-b4129 b4130-LB|reverse|18|4.67462055421112
TAGTAT
>b1801|1881577-b1801-M-P0h|1881577-b1801-M-P0h|forward|-87|4.61653557702343
TACGCT
>b2482|2599782-b2482-LB|2599782-b2482-LB|forward|76|4.85868051635582
TAACCT
>b1167|1216026-b1167-LB|1216026-b1167-LB|forward|42|4.86544317374758
TATTAT
>b3875|4062347-b3875-HS15min|4062347-b3875-HS15min|reverse|55|4.86544317374758
TATTAT
>b0500|527959-b0500 ECK120002880_Phantom-M-P4h|527959-b0500 ECK120002880_Phantom-M-P4h|forward|34|5.0345055093012
TAAACT
>b1730|1811265-b1730-M-P4h|1811265-b1730-M-P4h|reverse|42|5.0345055093012
TAAACT
>b0646|676983-b0646-M-P0h|676983-b0646-M-P0h|forward|27|4.91681555483383
TATCCT
>b3121|3267155-b3121-M-P0h|3267155-b3121-M-P0h|forward|50|4.94527730400356
TAAAAT
>b4237|4458433-b4237-HS60min|4458433-b4237-HS60min|reverse|65|4.91681555483383
TATCCT
>b1079|1134937-b1079 b1080 b1081 b1082 b1083-HS30min|1134937-b1079 b1080 b1081 b1082 b1083-HS30min|forward|76|4.84321728904029
TACGCT
>b0789|822510-b0788 b0789-HS60min|822510-b0788 b0789-HS60min|reverse|22|4.95467137904522
TATTCT
>b2734|2857831-b2734-M-P0h|2857831-b2734-M-P0h|forward|38|4.90284515307279
TACAAT
>b4268|4492946-b4268-HS60min|4492946-b4268-HS60min|forward|31|4.95467137904522
TATTCT
>b4132|4357811-b4132-HS15min|4357811-b4132-HS15min|reverse|45|4.85868051635582
TAACCT
>b1029|1095878-b1029-M-P0h|1095878-b1029-M-P0h|forward|58|4.85410418963644
TACTCT
>b2374|2491201-b2374-HS30min|2491201-b2374-HS30min|reverse|27|4.94527730400356
TAAAAT
>b1077|1133141-b1077-HS30min|1133141-b1077-HS30min|forward|-45|4.64751288588678
TAATCT
>b3577|3742588-b3577-M-P2h|3742588-b3577-M-P2h|forward|21|4.89653634056721
TAATCT
>b3892|4079964-b3891 b3892 b3893 b3894-M-P2h|4079964-b3891 b3892 b3893 b3894-M-P2h|reverse|49|4.89653634056721
TAATCT
>b1945|2018203-b1945 b1946-M-P2h|2018203-b1945 b1946-M-P2h|forward|18|4.75398908374265
TACGAT
>b0265|279196-b0265-LB|279196-b0265-LB|reverse|72|4.85455627315143
TATGAT
>b0906|956032-b0906 b0907 b0908 b0909-M-P0h|956032-b0906 b0907 b0908 b0909-M-P0h|forward|26|4.76384875950876
TAGTCT
>b1945|2018319-b1945-HS60min|2018319-b1945-HS60min|forward|55|4.72702016012741
TACCAT
>b3577|3742647-b3577-HS15min|3742647-b3577-HS15min|forward|-37|4.64751288588678
TAATCT
>b4325|4554339-b4325-HS60min|4554339-b4325-HS60min|reverse|94|4.94527730400356
TAAAAT
>b1709|1791539-b1709-HS60min|1791539-b1709-HS60min|reverse|-63|4.78564547255187
TAAACT
>b0508|535173-b0508-M-P0h|535173-b0508-M-P0h|forward|-84|4.78564547255187
TAAACT
>b0616|649611-b0614 b0615 b0616-M-P2h|649611-b0614 b0615 b0616-M-P2h|reverse|38|4.63676472999973
TAGCAT
>b1055|1116055-b1055-HS60min|1116055-b1055-HS60min|forward|-73|4.56557332352306
TATCAT
>b0619|651746-b0619 b0620-HS60min|651746-b0619 b0620-HS60min|forward|62|4.91681555483383
TATCCT
>b3137|3281230-b3137-M-P2h|3281230-b3137-M-P2h|forward|2|4.76945231105818
TAACAT
>b0521|549666-b0521-HS15min|549666-b0521-HS15min|forward|-52|4.61653557702343
TACGCT
>b4264|4488776-b4264-HS60min|4488776-b4264-HS60min|reverse|-17|4.84012414289422
TATACT
>b4096|4315785-b4092 b4093 b4094 b4095 b4096-M-P0h|4315785-b4092 b4093 b4094 b4095 b4096-M-P0h|reverse|19|4.84321728904029
TACGCT
>b1319|1379931-b1319-M-P0h|1379931-b1319-M-P0h|forward|52|4.81624836542505
TACCCT
>b4311|4537617-b4310 b4311-LB|4537617-b4310 b4311-LB|reverse|71|4.91681555483383
TATCCT
>b2649|2781756-b2649-M-P0h|2781756-b2649-M-P0h|reverse|-56|4.67536285163875
TAAAAT
>b4169|4394137-b4169 b4170-HS60min|4394137-b4169 b4170-HS60min|forward|-70|4.62137727409384
TAACCT
>b0279|293697-b0278 b0279-M-P2h|293697-b0278 b0279-M-P2h|reverse|33|4.89653634056721
TAATCT
>b2355|2469902-b2354 b2355-HS15min|2469902-b2354 b2355-HS15min|reverse|55|4.94378447844907
TATGCT
>b3265|3412725-b3265-LB|3412725-b3265-LB|forward|11|4.84321728904029
TACGCT
>b2959|3100346-b2956 b2957 b2958 b2959 b2960-M-P2h|3100346-b2956 b2957 b2958 b2959 b2960-M-P2h|reverse|33|4.94378447844907
TATGCT
>b1935|2010174-b1935-M-P2h|2010174-b1935-M-P2h|reverse|79|5.00341234248156
TATAAT
>b0646|676672-b0646-HS15min|676672-b0646-HS15min|forward|15|4.86544317374758
TATTAT
>b1741|1821501-b1741-HS60min|1821501-b1741-HS60min|forward|2|4.99207335837043
TACACT
>b0983|1045019-b0981 b0982 b0983-M-P0h|1045019-b0981 b0982 b0983-M-P0h|reverse|56|4.81624836542505
TACCCT
>b0531|558727-b0531-HS15min|558727-b0531-HS15min|forward|73|4.81624836542505
TACCCT
>b2771|2895692-b2769 b2770 b2771-M-P4h|2895692-b2769 b2770 b2771-M-P4h|reverse|82|4.84321728904029
TACGCT
>b0815|851755-b0815-M-P4h|851755-b0815-M-P4h|reverse|25|4.85868051635582
TAACCT
>b4356|4592589-b4356-HS15min|4592589-b4356-HS15min|reverse|-19|4.59170893531601
TATTAT
>b0331|348040-b0331-M-P4h|348040-b0331-M-P4h|forward|50|4.81624836542505
TACCCT
>b2346|2463042-b2346-HS60min|2463042-b2346-HS60min|reverse|49|4.84321728904029
TACGCT
>b3573|3739655-b3573 b3574-LB|3739655-b3573 b3574-LB|reverse|62|4.86544317374758
TATTAT
>b2987|3134475-b2987-M-P4h|3134475-b2987-M-P4h|reverse|82|4.94378447844907
TATGCT
>b1530|1616957-b1530 b1531 b1532-M-P4h|1616957-b1530 b1531 b1532-M-P4h|forward|54|4.72599293529737
TAGCCT
>b4462|2784788-b4462-HS15min|2784788-b4462-HS15min|forward|86|4.94378447844907
TATGCT
>b3575|3740963-b3575-M-P0h|3740963-b3575-M-P0h|forward|49|4.85868051635582
TAACCT
>b4085|4306396-b4084 b4085-HS60min|4306396-b4084 b4085-HS60min|reverse|-9|4.56557332352306
TATCAT
>b3577|3742424-b3577-LB|3742424-b3577-LB|forward|2|4.79642123467342
TAAGAT
>b4382|4616280-b4382 b4383-HS60min|4616280-b4382 b4383-HS60min|forward|-52|4.61240140432798
TACTCT
>b1061|1120732-b1061-M-P2h|1120732-b1061-M-P2h|reverse|19|4.86544317374758
TATTAT
>b4027|4234205-b4027-M-P4h|4234205-b4027-M-P4h|forward|54|4.95467137904522
TATTCT
>b0164|184674-b0164-HS60min|184674-b0164-HS60min|reverse|-84|4.61240140432798
TACTCT
>b1748|1830105-b1744 b1745 b1746 b1747 b1748-M-P2h|1830105-b1744 b1745 b1746 b1747 b1748-M-P2h|reverse|55|4.86544317374758
TATTAT
>b4022|4228455-b4022-HS60min|4228455-b4022-HS60min|forward|-79|4.70612572892458
TATGCT
>b4086|4307318-b4086-HS60min|4307318-b4086-HS60min|reverse|45|4.91681555483383
TATCCT
>b4363|4599895-b4363-HS60min|4599895-b4363-HS60min|reverse|-24|4.70612572892458
TATGCT
>b3749|3932017-b3749-HS30min|3932017-b3749-HS30min|forward|-57|4.84012414289422
TATACT
>b3696|3873565-b3696-M-P0h|3873565-b3696-M-P0h|forward|-26|4.70612572892458
TATGCT
>b4485|4449062-b4485-HS30min|4449062-b4485-HS30min|forward|-22|4.56557332352306
TATCAT
>b1377|1434685-b1377-HS15min|1434685-b1377-HS15min|reverse|3|4.90284515307279
TACAAT
>b0481|506427-b0481-M-P2h|506427-b0481-M-P2h|reverse|81|4.94378447844907
TATGCT
>b2484|2603102-b2484 b2485-LB|2603102-b2484 b2485-LB|forward|-36|4.61653557702343
TACGCT
>b2681|2806609-b2681-HS60min|2806609-b2681-HS60min|forward|52|4.95467137904522
TATTCT
>b2273|2385819-b2273-M-P0h|2385819-b2273-M-P0h|reverse|-20|4.7298415219811
TATAAT
>b4017|4219648-b4017-HS15min|4219648-b4017-HS15min|reverse|3|4.95467137904522
TATTCT
>b1632|1708911-b1632-HS60min|1708911-b1632-HS60min|forward|74|4.84321728904029
TACGCT
>b4341|4569899-b4341-M-P0h|4569899-b4341-M-P0h|forward|58|5.00341234248156
TATAAT
>b2067|2141341-b2067-HS60min|2141341-b2067-HS60min|forward|34|4.81624836542505
TACCCT
>b3446|3582636-b3446-M-P4h|3582636-b3446-M-P4h|forward|55|4.80730813526957
TAATAT
>b0771|802674-b0771-M-P4h|802674-b0771-M-P4h|forward|3|4.86544317374758
TATTAT
>b2080|2163322-b2080-HS60min|2163322-b2080-HS60min|forward|-32|4.67585594443619
TATCCT
>b1003|1066330-b1003 b1004-HS60min|1066330-b1003 b1004-HS60min|reverse|-19|4.78564547255187
TAAACT
>b4311|4537168-b4311-M-P0h|4537168-b4311-M-P0h|reverse|-98|4.78564547255187
TAAACT
>b0448|468076-b0448 b0449-HS60min|468076-b0448 b0449-HS60min|forward|37|4.88564943997106
TAAGCT
>b3808|3991996-b3808-LB|3991996-b3808-LB|forward|91|4.91681555483383
TATCCT
>yeeL_1|2051251-yeeL_1-M-P0h|2051251-yeeL_1-M-P0h|reverse|61|4.94527730400356
TAAAAT
>b2625|2757069-b2625-HS60min|2757069-b2625-HS60min|forward|-24|4.67536285163875
TAAAAT
>b2070|2148732-b2070-LB|2148732-b2070-LB|reverse|23|4.85455627315143
TATGAT
>b3562|3725308-b3562-LB|3725308-b3562-LB|reverse|51|4.86544317374758
TATTAT
>b1932|2008662-b1932-M-P2h|2008662-b1932-M-P2h|forward|18|4.72702016012741
TACCAT
>b1513|1599669-b1513-M-P0h|1599669-b1513-M-P0h|forward|41|4.84321728904029
TACGCT
>b1801|1881524-b1801-M-P4h|1881524-b1801-M-P4h|forward|-34|4.61653557702343
TACGCT
>b2437|2553171-b2437-M-P0h|2553171-b2437-M-P0h|reverse|4|4.82758734953619
TATCAT
>b4038|4250170-b4038-LB|4250170-b4038-LB|forward|24|4.89653634056721
TAATCT
>ychG_2|1294014-ychG_2-LB|1294014-ychG_2-LB|reverse|93|5.0345055093012
TAAACT
>b4248|4471197-b4248-LB|4471197-b4248-LB|reverse|26|4.95467137904522
TATTCT
>b3062|3205544-b3062-LB|3205544-b3062-LB|forward|-71|4.61653557702343
TACGCT
>wbbL_2|2099670-wbbL_2-HS60min|2099670-wbbL_2-HS60min|reverse|62|4.72599293529737
TAGCCT
>b0557|578308-b0557-M-P4h|578308-b0557-M-P4h|reverse|58|4.90284515307279
TACAAT
>b3812|3995231-b3812 b3813-HS60min|3995231-b3812 b3813-HS60min|forward|30|4.81624836542505
TACCCT
>b2933|3076623-b2925 b2926 b2927 b2928 b2929 b2930 b4465 b2933-HS15min|3076623-b2925 b2926 b2927 b2928 b2929 b2930 b4465 b2933-HS15min|reverse|77|4.94527730400356
TAAAAT
>b2632|2765667-b2632-M-P0h|2765667-b2632-M-P0h|forward|-97|4.59584310801146
TATGAT
>b3327|3458216-b3327-HS60min|3458216-b3327-HS60min|forward|66|4.90284515307279
TACAAT
>ycgH_2|1220438-ycgH_2-HS30min|1220438-ycgH_2-HS30min|forward|82|4.85868051635582
TAACCT
>b0263|278382-b0263-M-P4h|278382-b0263-M-P4h|reverse|57|4.72702016012741
TACCAT
>b1219|1273109-b1219-M-P4h|1273109-b1219-M-P4h|reverse|-11|4.59170893531601
TATTAT
>b4397|4633365-b4397 b4398 b4399-LB|4633365-b4397 b4398 b4399-LB|forward|21|4.63676472999973
TAGCAT
>b1112|1168332-b1112-LB|1168332-b1112-LB|forward|73|4.90284515307279
TACAAT
>b3873|4059340-b3873-HS30min|4059340-b3873-HS30min|forward|41|4.80730813526957
TAATAT
>b1470|1542445-b1470-LB|1542445-b1470-LB|reverse|91|4.80730813526957
TAATAT
>b2202|2296277-b2198 b2199 b2200 b2201 b2202-HS60min|2296277-b2198 b2199 b2200 b2201 b2202-HS60min|reverse|-7|4.59170893531601
TATTAT
>b3597|3769263-b3597-M-P0h|3769263-b3597-M-P0h|reverse|18|4.99207335837043
TACACT
>b2848|2987579-b2848-HS60min|2987579-b2848-HS60min|forward|44|4.76945231105818
TAACAT
>b2636|2768888-b2636 b2637-M-P4h|2768888-b2636 b2637-M-P4h|forward|66|4.7648759843388
TACTAT
>b1634|1710697-b1634 b1635-LB|1710697-b1634 b1635-LB|forward|66|4.80730813526957
TAATAT
>b3879|4068207-b3879-M-P0h|4068207-b3879-M-P0h|reverse|-92|4.62137727409384
TAACCT
>b0502|529236-b0502-HS30min|529236-b0502-HS30min|reverse|83|4.94527730400356
TAAAAT
>b1266|1321267-b1266 b1267 b1268 b1269-HS60min|1321267-b1266 b1267 b1268 b1269-HS60min|forward|-67|4.59584310801146
TATGAT
>b4087|4308856-b4087-HS60min|4308856-b4087-HS60min|reverse|48|4.76945231105818
TAACAT
>b3867|4050017-b4457 b3866 b3867-M-P2h|4050017-b4457 b3866 b3867-M-P2h|forward|-63|4.78564547255187
TAAACT
>b0468|490240-b0468-HS30min|490240-b0468-HS30min|forward|-42|4.67585594443619
TATCCT
>b3808|3992174-b3808-HS30min|3992174-b3808-HS30min|forward|-86|4.67585594443619
TATCCT
>b2244|2355229-b2244 ypaA-HS60min|2355229-b2244 ypaA-HS60min|forward|62|4.82758734953619
TATCAT
>b3423|3558642-b3423-HS60min|3558642-b3423-HS60min|reverse|41|4.86544317374758
TATTAT
>b4555|3838194-b4555-LB|3838194-b4555-LB|forward|4|4.94378447844907
TATGCT
>b1654|1732283-b1654-HS15min|1732283-b1654-HS15min|reverse|59|4.94527730400356
TAAAAT
>b4279|4501746-b4279 b4280-M-P2h|4501746-b4279 b4280-M-P2h|forward|-34|4.65164705858223
TAAGCT
>b3861|4042825-b3861-HS60min|4042825-b3861-HS60min|forward|22|4.72702016012741
TACCAT
>b4684|3030899-b4684-HS60min|3030899-b4684-HS60min|forward|46|4.85455627315143
TATGAT
>b0979|1038595-b0979 b4592-HS30min|1038595-b0979 b4592-HS30min|forward|-11|4.59584310801146
TATGAT
>b0769|800202-b0769-HS60min|800202-b0769-HS60min|forward|63|4.94378447844907
TATGCT
>b1345|1411177-b1344 b1345-HS15min|1411177-b1344 b1345-HS15min|reverse|79|5.0345055093012
TAAACT
>b2761|2885004-b2761-HS60min|2885004-b2761-HS60min|reverse|5|4.75398908374265
TACGAT
>b1197|1246645-b1197-LB|1246645-b1197-LB|reverse|-71|4.67536285163875
TAAAAT
>b0608|641203-b0608-HS15min|641203-b0608-HS15min|forward|62|4.81624836542505
TACCCT
>b2332|2447976-b2332-M-P0h|2447976-b2332-M-P0h|reverse|16|4.80730813526957
TAATAT
>b1755|1835291-b1755 b1756 b1757-HS60min|1835291-b1755 b1756 b1757-HS60min|forward|-30|4.64751288588678
TAATCT
>b1993|2063870-b1987 b1988 b1990 b1991 b1992 b1993-LB|2063870-b1987 b1988 b1990 b1991 b1992 b1993-LB|reverse|82|4.85455627315143
TATGAT
>b0279|293416-b0279-HS15min|293416-b0279-HS15min|reverse|28|4.85410418963644
TACTCT
>b2389|2507711-b2389-LB|2507711-b2389-LB|forward|14|4.95467137904522
TATTCT
>b1329|1391144-b1329-M-P4h|1391144-b1329-M-P4h|forward|-34|4.75053399099307
TACACT
>b0520|549039-b0520-HS30min|549039-b0520-HS30min|forward|-100|4.62137727409384
TAACCT
>yghX_2|3145784-yghX_1 yghX_2-M-P4h|3145784-yghX_1 yghX_2-M-P4h|reverse|80|4.84321728904029
TACGCT
>b4279|4502043-b4279 b4280-HS15min|4502043-b4279 b4280-HS15min|forward|15|4.8125897229451
TAGAAT
>b3367|3495056-b3367 b3368-HS60min|3495056-b3367 b3368-HS60min|forward|-79|4.78564547255187
TAAACT
>b1041|1103207-b1041 b1042-HS15min|1103207-b1041 b1042-HS15min|forward|35|4.85455627315143
TATGAT
>b3360|3488820-b3360-HS30min|3488820-b3360-HS30min|reverse|-64|4.67536285163875
TAAAAT
>b0811|847368-b0809 b0810 b0811-LB|847368-b0809 b0810 b0811-LB|reverse|-69|4.61653557702343
TACGCT
>b0587|618011-b0587-LB|618011-b0587-LB|forward|91|5.0345055093012
TAAACT
>b0587|617448-b0587-HS30min|617448-b0587-HS30min|forward|76|4.91681555483383
TATCCT
>b2393|2510973-b2393-M-P2h|2510973-b2393-M-P2h|forward|64|4.85868051635582
TAACCT
>b0329|345708-b0329-LB|345708-b0329-LB|forward|13|4.94527730400356
TAAAAT
>b0787|819900-b0787-LB|819900-b0787-LB|forward|86|4.80730813526957
TAATAT
>b4118|4339610-b4118-HS15min|4339610-b4118-HS15min|reverse|67|4.82758734953619
TATCAT
>b1492|1568171-b1492-HS60min|1568171-b1492-HS60min|reverse|-99|4.61240140432798
TACTCT
>b3642|3813723-b3642-M-P2h|3813723-b3642-M-P2h|reverse|89|4.84321728904029
TACGCT
>b3848|4030327-b3847 b3848 b3849 b3850-LB|4030327-b3847 b3848 b3849 b3850-LB|forward|-25|4.70199155622913
TATTCT
>b1301|1362496-b1301-LB|1362496-b1301-LB|forward|40|4.94378447844907
TATGCT
>b3331|3460714-b3331-HS15min|3460714-b3331-HS15min|forward|-13|4.61653557702343
TACGCT
>b0218|239052-b4586 b0218-M-P4h|239052-b4586 b0218-M-P4h|reverse|-35|4.59170893531601
TATTAT
>b1613|1686496-b1613 b1614-HS30min|1686496-b1613 b1614-HS30min|forward|48|4.66373365361497
TAGGAT
>b1386|1449259-b1386-HS30min|1449259-b1386-HS30min|reverse|66|4.81624836542505
TACCCT
>b3513|3657230-b3513 b3514-LB|3657230-b3513 b3514-LB|forward|58|4.95467137904522
TATTCT
>b3452|3588786-b3449 b3450 b3451 b3452-HS60min|3588786-b3449 b3450 b3451 b3452-HS60min|reverse|79|4.94527730400356
TAAAAT
>b2658|2786384-b2658-M-P2h|2786384-b2658-M-P2h|forward|49|5.00341234248156
TATAAT
>b1378|1438689-b1378-HS60min|1438689-b1378-HS60min|reverse|-49|4.58626579253504
TACCCT
>b4330|4558558-b4327 b4328 b4329 b4330-LB|4558558-b4327 b4328 b4329 b4330-LB|reverse|-59|4.64751288588678
TAATCT
>b0679|702980-b0679-HS15min|702980-b0679-HS15min|forward|-39|4.67536285163875
TAAAAT
>b0651|683538-b0651-HS30min|683538-b0651-HS30min|reverse|56|4.94378447844907
TATGCT
>b3043|3183735-b3043-HS30min|3183735-b3043-HS30min|forward|77|4.95467137904522
TATTCT
>b1310|1371207-b1310-M-P0h|1371207-b1310-M-P0h|forward|-33|4.61653557702343
TACGCT
>b3875|4062282-b3875-M-P4h|4062282-b3875-M-P4h|reverse|52|5.00341234248156
TATAAT
>b1334|1397647-b1333 b1334 b1335 b1336-M-P4h|1397647-b1333 b1334 b1335 b1336-M-P4h|reverse|60|4.94527730400356
TAAAAT
>b1319|1380190-b1319-M-P4h|1380190-b1319-M-P4h|forward|-12|4.59170893531601
TATTAT
>b0978|1036975-b0978-HS30min|1036975-b0978-HS30min|forward|88|4.86544317374758
TATTAT
>b1445|1515547-b1445-HS30min|1515547-b1445-HS30min|forward|76|4.82758734953619
TATCAT
>b2011|2080608-b2011-M-P2h|2080608-b2011-M-P2h|forward|49|4.81624836542505
TACCCT
>ychG_2|1294164-ychG_2-HS30min|1294164-ychG_2-HS30min|reverse|55|4.86544317374758
TATTAT
>b2371|2486906-b2371-HS15min|2486906-b2371-HS15min|reverse|89|4.94378447844907
TATGCT
>b3549|3710960-b3549 b3550-M-P4h|3710960-b3549 b3550-M-P4h|forward|31|4.86544317374758
TATTAT
>b4081|4301074-b4080 b4081-M-P2h|4301074-b4080 b4081-M-P2h|reverse|86|4.75296185891261
TAGGCT
>b4204|4425442-b4204-LB|4425442-b4204-LB|reverse|74|4.94527730400356
TAAAAT
>yhiK|3630973-yhiK-M-P2h|3630973-yhiK-M-P2h|reverse|54|4.94527730400356
TAAAAT
>b4365|4601473-b4365 b4366-M-P4h|4601473-b4365 b4366-M-P4h|forward|64|4.94527730400356
TAAAAT
>b1973|2039700-b1973-HS60min|2039700-b1973-HS60min|forward|79|4.85455627315143
TATGAT
>b0507|533420-b0507-LB|533420-b0507-LB|forward|6|4.95467137904522
TATTCT
>b4083|4304647-b4083-M-P2h|4304647-b4083-M-P2h|reverse|-49|4.59584310801146
TATGAT
>b4485|4448967-b4485 b4230 b4231-HS15min|4448967-b4485 b4230 b4231-HS15min|forward|72|4.82758734953619
TATCAT
>b2451|2564695-b2451-M-P0h|2564695-b2451-M-P0h|reverse|15|4.82758734953619
TATCAT
>b0895|942670-b0895 b0896-HS60min|942670-b0895 b0896-HS60min|forward|89|4.94378447844907
TATGCT
>yedN_1|2009672-yedN_1-HS15min|2009672-yedN_1-HS15min|reverse|88|4.94527730400356
TAAAAT
>b0764|795160-b0764 b0765-HS60min|795160-b0764 b0765-HS60min|forward|-87|4.64025137007995
TACAAT
>b2238|2347534-b2238-M-P4h|2347534-b2238-M-P4h|forward|80|4.81624836542505
TACCCT
>b4380|4614969-b4380-HS60min|4614969-b4380-HS60min|reverse|48|4.89653634056721
TAATCT
>b2870|3004480-b2870-HS30min|3004480-b2870-HS30min|forward|34|4.94378447844907
TATGCT
>b4389|4623916-b4389 b4390-HS60min|4623916-b4389 b4390-HS60min|forward|-67|4.70199155622913
TATTCT
>b3891|4079405-b3891 b3892 b3893 b3894-LB|4079405-b3891 b3892 b3893 b3894-LB|reverse|11|4.82758734953619
TATCAT
>b1510|1595931-b1509 b1510-HS15min|1595931-b1509 b1510-HS15min|reverse|59|4.85455627315143
TATGAT
>b0558|578470-b0558-HS60min|578470-b0558-HS60min|reverse|15|4.7648759843388
TACTAT
>b2500|2620193-b2499 b2500 b2501 b2502-LB|2620193-b2499 b2500 b2501 b2502-LB|forward|17|4.82758734953619
TATCAT
>b4114|4333428-b4112 b4113 b4114-HS60min|4333428-b4112 b4113 b4114-HS60min|reverse|61|4.95467137904522
TATTCT
>b1483|1555936-b1483-HS60min|1555936-b1483-HS60min|reverse|66|4.94378447844907
TATGCT
>b0389|406177-b0389-HS60min|406177-b0389-HS60min|forward|43|4.91681555483383
TATCCT
>b1377|1434906-b1377-M-P4h|1434906-b1377-M-P4h|reverse|62|5.00341234248156
TATAAT
>b2119|2203144-b2119 b2120 b2121-M-P0h|2203144-b2119 b2120 b2121-M-P0h|forward|63|4.86544317374758
TATTAT
>b4296|4519986-b4296-M-P0h|4519986-b4296-M-P0h|reverse|3|4.88564943997106
TAAGCT
>b0507|533474-b0507-M-P2h|533474-b0507-M-P2h|forward|-47|4.70199155622913
TATTCT
>b1115|1173971-b1115-M-P0h|1173971-b1115-M-P0h|reverse|54|4.94527730400356
TAAAAT
>yfaS_1|2332573-yfaS_1-LB|2332573-yfaS_1-LB|reverse|3|4.85455627315143
TATGAT
>molR_2|2195519-molR_2-M-P0h|2195519-molR_2-M-P0h|forward|74|4.7648759843388
TACTAT
>b0876|915523-b0876-HS15min|915523-b0876-HS15min|forward|-10|4.56557332352306
TATCAT
>b0314|328639-b0314-LB|328639-b0314-LB|forward|-16|4.67536285163875
TAAAAT
>ydbA_1|1463489-ydbA_1-M-P0h|1463489-ydbA_1-M-P0h|forward|92|4.81624836542505
TACCCT
>b4424|1269653-b4424-LB|1269653-b4424-LB|forward|-49|4.70199155622913
TATTCT
>b0234|252782-b0234-HS60min|252782-b0234-HS60min|forward|-77|4.59170893531601
TATTAT
>b0603|636310-b0603-LB|636310-b0603-LB|reverse|71|4.80730813526957
TAATAT
>b0644|675656-b0644-LB|675656-b0644-LB|reverse|-11|4.7298415219811
TATAAT
>b1347|1411809-b1347-HS60min|1411809-b1347-HS60min|reverse|51|4.94527730400356
TAAAAT
>b1815|1896633-b1815-LB|1896633-b1815-LB|forward|-43|4.64025137007995
TACAAT
>b4087|4308984-b4084 b4085 b4086 b4087-M-P2h|4308984-b4084 b4085 b4086 b4087-M-P2h|reverse|66|4.91681555483383
TATCCT
>b2523|2654400-b2522 b2523-HS30min|2654400-b2522 b2523-HS30min|reverse|17|4.94527730400356
TAAAAT
>b3322|3451929-b4550 b3292 b3293 b3294 b3295 b3296 b3297 b3298 b3299 b3300 b3301 b3302 b3303 b3304 b3305 b3306 b3307 b3308 b3309 b3310 b3311 b3312 b3313 b3314 b3315 b3316 b3317 b3318 b3319 b3320 b3321 b3322-LB|3451929-b4550 b3292 b3293 b3294 b3295 b3296 b3297 b3298 b3299 b3300 b3301 b3302 b3303 b3304 b3305 b3306 b3307 b3308 b3309 b3310 b3311 b3312 b3313 b3314 b3315 b3316 b3317 b3318 b3319 b3320 b…
TAATAT
>b1341|1405413-b1341-HS60min|1405413-b1341-HS60min|reverse|62|4.85868051635582
TAACCT
>b1543|1629927-b1543-M-P0h|1629927-b1543-M-P0h|reverse|-91|4.59170893531601
TATTAT
>b1155|1207499-b1155-M-P0h|1207499-b1155-M-P0h|forward|-38|4.67536285163875
TAAAAT
>b2076|2156924-b2076-HS60min|2156924-b2076-HS60min|forward|-98|4.59584310801146
TATGAT
>b2071|2149303-b2071-M-P0h|2149303-b2071-M-P0h|forward|-7|4.59584310801146
TATGAT
>b0303|317831-b0303-LB|317831-b0303-LB|reverse|72|4.86544317374758
TATTAT
>b1565|1644186-b1565-LB|1644186-b1565-LB|forward|-78|4.84012414289422
TATACT
>b2987|3134391-b2987-HS15min|3134391-b2987-HS15min|reverse|-12|4.64751288588678
TAATCT
>b3586|3751788-b3586-M-P0h|3751788-b3586-M-P0h|reverse|-88|4.61653557702343
TACGCT
>b3477|3613374-b3477 b3478 b3479 b3480 b3481-HS30min|3613374-b3477 b3478 b3479 b3480 b3481-HS30min|forward|14|4.85868051635582
TAACCT
>b2625|2757128-b2625-HS15min|2757128-b2625-HS15min|forward|45|4.89653634056721
TAATCT
>b4291|4514589-b4291-HS60min|4514589-b4291-HS60min|reverse|57|4.81624836542505
TACCCT
>b1527|1614026-b1527-HS30min|1614026-b1527-HS30min|forward|20|5.0345055093012
TAAACT
>b4123|4346536-b4123-HS60min|4346536-b4123-HS60min|reverse|63|4.99207335837043
TACACT
>b4462|2784976-b4462-M-P0h|2784976-b4462-M-P0h|forward|-59|4.7298415219811
TATAAT
>b4466|3117279-b4466-LB|3117279-b4466-LB|reverse|7|4.95467137904522
TATTCT
>b0587|618134-b0587-M-P0h|618134-b0587-M-P0h|forward|-31|4.78564547255187
TAAACT
>b3139|3282780-b3139 b3140 b3141-M-P2h|3282780-b3139 b3140 b3141-M-P2h|forward|51|4.95467137904522
TATTCT
>b1101|1156920-b1101-HS30min|1156920-b1101-HS30min|forward|57|4.85410418963644
TACTCT
>b1074|1130973-b1074-HS60min|1130973-b1074-HS60min|forward|76|4.84321728904029
TACGCT
>yeeL_1|2051482-yeeL_1-M-P2h|2051482-yeeL_1-M-P2h|reverse|88|4.90181792824274
TAGACT
>b3325|3454035-b3325-HS30min|3454035-b3325-HS30min|forward|88|4.86544317374758
TATTAT
>b1879|1963052-b1878 b1879-M-P4h|1963052-b1878 b1879-M-P4h|reverse|-16|4.64751288588678
TAATCT
>b1912|1990856-b1912-HS60min|1990856-b1912-HS60min|reverse|42|4.99207335837043
TACACT
>b1210|1262826-b1210 b1211 b1212 b1213 b1214 b1215-LB|1262826-b1210 b1211 b1212 b1213 b1214 b1215-LB|forward|93|4.86544317374758
TATTAT
>b2899|3041147-b2899-HS60min|3041147-b2899-HS60min|reverse|-80|4.70199155622913
TATTCT
>b1685|1763109-b1685-HS60min|1763109-b1685-HS60min|reverse|89|4.85410418963644
TACTCT
>b0575|598087-b0575-LB|598087-b0575-LB|forward|-10|4.59170893531601
TATTAT
>b3665|3842067-b3665-M-P0h|3842067-b3665-M-P0h|forward|32|4.95467137904522
TATTCT
>b3143|3286337-b3143-HS60min|3286337-b3143-HS60min|forward|61|4.85868051635582
TAACCT
>b1161|1212174-b1161-HS60min|1212174-b1161-HS60min|reverse|60|4.94527730400356
TAAAAT
>eaeH|313958-eaeH-M-P0h|313958-eaeH-M-P0h|forward|45|4.85455627315143
TATGAT
>b0335|352379-b0335-M-P0h|352379-b0335-M-P0h|forward|-81|4.61240140432798
TACTCT
>b3951|4142097-b3951 b3952-HS30min|4142097-b3951 b3952-HS30min|forward|66|4.91681555483383
TATCCT
>b2780|2907799-b2779 b2780 b2781-M-P0h|2907799-b2779 b2780 b2781-M-P0h|reverse|51|5.0926405477792
TATACT
>b2883|3023781-b2882 b2883 b4464-M-P2h|3023781-b2882 b2883 b4464-M-P2h|forward|65|4.75398908374265
TACGAT
>b1615|1690307-b1615-M-P0h|1690307-b1615-M-P0h|reverse|93|4.95467137904522
TATTCT
>b4230|4450602-b4230 b4231-M-P0h|4450602-b4230 b4231-M-P0h|forward|95|4.72599293529737
TAGCCT
>b3121|3267522-b3121-HS60min|3267522-b3121-HS60min|forward|72|4.85455627315143
TATGAT
>b3195|3338264-b3189 b3190 b3191 b3192 b3193 b3194 b3195-LB|3338264-b3189 b3190 b3191 b3192 b3193 b3194 b3195-LB|reverse|-12|4.84012414289422
TATACT
>b1311|1371389-b1311-LB|1371389-b1311-LB|forward|41|4.91681555483383
TATCCT
>b2650|2783111-b2650-M-P4h|2783111-b2650-M-P4h|reverse|35|4.76945231105818
TAACAT
>arpB_2|1802377-arpB_2-HS15min|1802377-arpB_2-HS15min|forward|42|4.89653634056721
TAATCT
>b4107|4323595-b4107-HS15min|4323595-b4107-HS15min|reverse|92|4.84321728904029
TACGCT
>b1037|1100825-b1037-HS30min|1100825-b1037-HS30min|reverse|59|4.94527730400356
TAAAAT
>b1166|1215752-b1166-M-P0h|1215752-b1166-M-P0h|forward|11|4.99207335837043
TACACT
>lafU|250066-lafU b0231 b0232 b0233 b0234-HS15min|250066-lafU b0231 b0232 b0233 b0234-HS15min|forward|88|4.94527730400356
TAAAAT
>b3072|3217200-b3072-HS15min|3217200-b3072-HS15min|reverse|53|5.0345055093012
TAAACT
>b1410|1477222-b1410 b1411-M-P2h|1477222-b1410 b1411-M-P2h|forward|-95|4.61653557702343
TACGCT
>b4102|4320431-b4100 b4101 b4102-M-P0h|4320431-b4100 b4101 b4102-M-P0h|reverse|-97|4.56557332352306
TATCAT
>b2851|2989384-b2851-M-P2h|2989384-b2851-M-P2h|forward|18|4.91681555483383
TATCCT
>b3579|3744126-b3579-M-P2h|3744126-b3579-M-P2h|forward|6|4.85868051635582
TAACCT
>b1073|1130115-b1073 b1074-HS30min|1130115-b1073 b1074-HS30min|forward|87|4.88564943997106
TAAGCT
>b0276|290746-b0276-M-P0h|290746-b0276-M-P0h|forward|51|4.90181792824274
TAGACT
>b2970|3110979-b2970-M-P2h|3110979-b2970-M-P2h|reverse|58|4.86544317374758
TATTAT
>b3120|3266167-b3120-LB|3266167-b3120-LB|forward|7|4.82758734953619
TATCAT
>b0246|263248-b0246-M-P4h|263248-b0246-M-P4h|reverse|53|4.99207335837043
TACACT
>b3121|3266478-b3121-HS15min|3266478-b3121-HS15min|forward|47|4.85868051635582
TAACCT
>b0343|362012-b0343-M-P0h|362012-b0343-M-P0h|reverse|-95|4.64025137007995
TACAAT
>b0371|389594-b0371-HS60min|389594-b0371-HS60min|forward|55|5.0345055093012
TAAACT
>b3214|3359251-b3214-HS60min|3359251-b3214-HS60min|forward|47|4.82758734953619
TATCAT
>b2535|2663487-b2535-M-P2h|2663487-b2535-M-P2h|forward|-52|4.70612572892458
TATGCT
>b1014|1078061-b1014-HS15min|1078061-b1014-HS15min|reverse|-20|4.65164705858223
TAAGCT
>b3748|3931275-b3748-HS30min|3931275-b3748-HS30min|forward|56|5.0345055093012
TAAACT
>b0324|340340-b0323 b0324-M-P2h|340340-b0323 b0324-M-P2h|forward|4|4.79642123467342
TAAGAT
>b0707|738267-b0707 b0708-HS30min|738267-b0707 b0708-HS30min|forward|75|5.0345055093012
TAAACT
>b3664|3841223-b3663 b3664-HS15min|3841223-b3663 b3664-HS15min|reverse|-7|4.59170893531601
TATTAT
>yeeL_1|2051563-yeeL_2 yeeL_1-M-P4h|2051563-yeeL_2 yeeL_1-M-P4h|reverse|-77|4.7298415219811
TATAAT
>b3875|4061953-b3875-LB|4061953-b3875-LB|reverse|-11|4.64751288588678
TAATCT
>b4085|4306200-b4085-M-P0h|4306200-b4085-M-P0h|reverse|89|4.94527730400356
TAAAAT
>b1372|1427775-b1372-M-P0h|1427775-b1372-M-P0h|forward|-59|4.64025137007995
TACAAT
>b1614|1687876-b1614-HS60min|1687876-b1614-HS60min|forward|45|4.76384875950876
TAGTCT
>b0418|435804-b0413 b0414 b0415 b0416 b0417 b0418-M-P0h|435804-b0413 b0414 b0415 b0416 b0417 b0418-M-P0h|forward|-6|4.66528401885008
TAGACT
>b0645|675871-b0645-HS15min|675871-b0645-HS15min|forward|26|4.80730813526957
TAATAT
>b1492|1568627-b1492-M-P2h|1568627-b1492-M-P2h|reverse|57|4.84321728904029
TACGCT
>insB-7_2|4517062-insB-7_2-HS60min|4517062-insB-7_2-HS60min|forward|41|4.99207335837043
TACACT
>b0583|609185-b0583-M-P0h|609185-b0583-M-P0h|reverse|58|4.94378447844907
TATGCT
>b1034|1098076-b1034 b1035 b1036-HS60min|1098076-b1034 b1035 b1036-HS60min|forward|-8|4.67585594443619
TATCCT
>b1001|1063433-b1001-HS15min|1063433-b1001-HS15min|forward|69|4.82758734953619
TATCAT
>b2010|2080522-b2010-HS30min|2080522-b2010-HS30min|reverse|-34|4.59170893531601
TATTAT
>b2808|2940699-b2806 b2807 b2808-M-P4h|2940699-b2806 b2807 b2808-M-P4h|reverse|27|5.00341234248156
TATAAT
>b3818|4001081-b3817 b3818-M-P2h|4001081-b3817 b3818-M-P2h|reverse|2|4.76384875950876
TAGTCT
>b2988|3136701-b2988-M-P2h|3136701-b2988-M-P2h|reverse|58|4.85455627315143
TATGAT
>b2933|3076533-b2933-M-P0h|3076533-b2933-M-P0h|reverse|-13|4.67536285163875
TAAAAT
>b1945|2018136-b1945 b1946-HS30min|2018136-b1945 b1946-HS30min|forward|85|4.75398908374265
TACGAT
>b1372|1427196-b1372-HS15min|1427196-b1372-HS15min|forward|55|4.95467137904522
TATTCT
>b0164|185205-b0164 b0165 b0166 b0167 b0168-HS30min|185205-b0164 b0165 b0166 b0167 b0168-HS30min|reverse|71|4.72702016012741
TACCAT
>b2870|3004883-b2870-HS60min|3004883-b2870-HS60min|forward|-11|4.61240140432798
TACTCT
>b2809|2941179-b2809-M-P4h|2941179-b2809-M-P4h|reverse|45|4.94378447844907
TATGCT
>b3432|3571644-b3428 b3429 b3430 b3431 b3432-HS60min|3571644-b3428 b3429 b3430 b3431 b3432-HS60min|reverse|-47|4.70199155622913
TATTCT
>b3326|3457169-b3326-HS60min|3457169-b3326-HS60min|forward|6|4.95467137904522
TATTCT
>b3596|3766265-b3596-LB|3766265-b3596-LB|forward|45|4.85455627315143
TATGAT
>b1513|1599618-b1513 b1514 b1515 b1516 b1517 b1518-M-P2h|1599618-b1513 b1514 b1515 b1516 b1517 b1518-M-P2h|forward|92|4.84321728904029
TACGCT
>b1931|2007892-b1931-HS60min|2007892-b1931-HS60min|forward|33|4.85455627315143
TATGAT
>b0972|1031208-b0972 b0973 b0974 b0975 b0976 b0977 b0978 b0979 b4592 b0980-M-P4h|1031208-b0972 b0973 b0974 b0975 b0976 b0977 b0978 b0979 b4592 b0980-M-P4h|forward|-14|4.61653557702343
TACGCT
>b3679|3857772-b3678 b3679-M-P2h|3857772-b3678 b3679-M-P2h|reverse|-95|4.64751288588678
TAATCT
>b4150|4376972-b4150-HS60min|4376972-b4150-HS60min|reverse|-99|4.67585594443619
TATCCT
>b0558|578533-b0558-HS15min|578533-b0558-HS15min|reverse|56|4.7648759843388
TACTAT
>b2062|2134584-b2062-HS15min|2134584-b2062-HS15min|reverse|52|4.95467137904522
TATTCT
>b1198|1248344-b1198-HS60min|1248344-b1198-HS60min|reverse|-39|4.59584310801146
TATGAT
>b4474|3500596-b4474 b3374-HS60min|3500596-b4474 b3374-HS60min|forward|82|4.84321728904029
TACGCT
>b2221|2321828-b2221-HS60min|2321828-b2221-HS60min|forward|-57|4.61653557702343
TACGCT
>b0654|685835-b0652 b0653 b0654-HS60min|685835-b0652 b0653 b0654-HS60min|reverse|-49|4.66528401885008
TAGACT
>b3336|3464651-b3336-HS60min|3464651-b3336-HS60min|reverse|37|4.82758734953619
TATCAT
>b2633|2766912-b2633-M-P2h|2766912-b2633-M-P2h|forward|22|4.94378447844907
TATGCT
>b3048|3188699-b3048-M-P2h|3188699-b3048-M-P2h|forward|26|4.94378447844907
TATGCT
>b3121|3266747-b3121-M-P2h|3266747-b3121-M-P2h|forward|85|4.90284515307279
TACAAT
>ECK120004121_Phantom|3150093-b3005 b3006 ECK120004121_Phantom-M-P0h|3150093-b3005 b3006 ECK120004121_Phantom-M-P0h|reverse|46|4.86544317374758
TATTAT
>b3479|3615101-b3479-HS60min|3615101-b3479-HS60min|forward|66|4.85868051635582
TAACCT
>b3281|3428853-b3280 b3281-HS60min|3428853-b3280 b3281-HS60min|reverse|3|4.94378447844907
TATGCT
>b3591|3759249-b3590 b3591-HS30min|3759249-b3590 b3591-HS30min|reverse|-87|4.64025137007995
TACAAT
>b0514|541418-b0514-HS60min|541418-b0514-HS60min|forward|79|4.95467137904522
TATTCT
>b3254|3403080-b3254-M-P4h|3403080-b3254-M-P4h|reverse|-29|4.62137727409384
TAACCT
>b1139|1198093-b1139-HS30min|1198093-b1139-HS30min|forward|-68|4.7298415219811
TATAAT
>b0533|561710-b0533-M-P4h|561710-b0533-M-P4h|forward|39|4.84321728904029
TACGCT
>b3363|3490356-b3363-HS15min|3490356-b3363-HS15min|reverse|-53|4.67536285163875
TAAAAT
>b4671|312506-b4671-LB|312506-b4671-LB|reverse|73|5.0345055093012
TAAACT
>b4487|4311909-b4487-LB|4311909-b4487-LB|forward|49|4.86544317374758
TATTAT
>b0578|604706-b0578-HS60min|604706-b0578-HS60min|reverse|19|4.89653634056721
TAATCT
>b2492|2612042-b2492-HS30min|2612042-b2492-HS30min|forward|-12|4.67536285163875
TAAAAT
>b0986|1048613-b0986-HS30min|1048613-b0986-HS30min|reverse|39|4.85868051635582
TAACCT
>b3427|3561950-b3427-HS60min|3561950-b3427-HS60min|reverse|54|4.91681555483383
TATCCT
>b4354|4589222-b4354-HS60min|4589222-b4354-HS60min|reverse|-51|4.58626579253504
TACCCT
>b0278|293101-b0278-M-P0h|293101-b0278-M-P0h|reverse|-32|4.67536285163875
TAAAAT
>b2133|2220233-b2133-HS60min|2220233-b2133-HS60min|forward|-70|4.70199155622913
TATTCT
>b4171|4397288-b4171 b4172 b4173 b4174 b4175 b4176 b4177-HS60min|4397288-b4171 b4172 b4173 b4174 b4175 b4176 b4177-HS60min|forward|78|4.94527730400356
TAAAAT
>b1560|1641859-b1559 b1560-LB|1641859-b1559 b1560-LB|reverse|28|4.91681555483383
TATCCT
>b3900|4090573-b3900-M-P2h|4090573-b3900-M-P2h|reverse|-49|4.59170893531601
TATTAT
>b3679|3858074-b3678 b3679-HS15min|3858074-b3678 b3679-HS15min|reverse|-29|4.61653557702343
TACGCT
>b1147|1202547-b1147 b1148 b1149-M-P0h|1202547-b1147 b1148 b1149-M-P0h|forward|30|4.84321728904029
TACGCT
>b3333|3462084-b3333 b3334-HS30min|3462084-b3333 b3334-HS30min|forward|-45|4.61653557702343
TACGCT
>b1202|1255429-b1202-M-P4h|1255429-b1202-M-P4h|reverse|52|5.0345055093012
TAAACT
>b3483|3621156-b3483-M-P0h|3621156-b3483-M-P0h|forward|81|4.82758734953619
TATCAT
>b0585|612176-b0585-M-P0h|612176-b0585-M-P0h|forward|93|4.72702016012741
TACCAT
>b2212|2307405-b2211 b2212 b2213-M-P4h|2307405-b2211 b2212 b2213-M-P4h|reverse|-66|4.58626579253504
TACCCT
>b0704|734701-b0704-LB|734701-b0704-LB|forward|43|5.0926405477792
TATACT
>b3270|3419565-b3270 b3271-M-P2h|3419565-b3270 b3271-M-P2h|forward|80|4.85868051635582
TAACCT
>b0717|748509-b0717-HS30min|748509-b0717-HS30min|reverse|90|4.86544317374758
TATTAT
>b1264|1321004-b1264-LB|1321004-b1264-LB|reverse|66|4.85868051635582
TAACCT
>b1527|1613760-b1527-M-P2h|1613760-b1527-M-P2h|forward|85|4.80730813526957
TAATAT
>b0509|535971-b0509-M-P4h|535971-b0509-M-P4h|forward|17|4.86544317374758
TATTAT
>b2408|2523207-b2408-HS60min|2523207-b2408-HS60min|forward|-64|4.70612572892458
TATGCT
>b2223|2322842-b2223-LB|2322842-b2223-LB|forward|23|4.76945231105818
TAACAT
>b0602|635836-b0601 b0602-M-P4h|635836-b0601 b0602-M-P4h|reverse|77|4.95467137904522
TATTCT
>b2045|2116065-b2044 b2045-HS30min|2116065-b2044 b2045-HS30min|reverse|93|4.85455627315143
TATGAT
>b3483|3621540-b3483-LB|3621540-b3483-LB|forward|59|4.63676472999973
TAGCAT
>b3338|3467804-b3338-M-P0h|3467804-b3338-M-P0h|reverse|-74|4.7298415219811
TATAAT
>b3514|3658418-b3514-M-P0h|3658418-b3514-M-P0h|forward|68|4.86544317374758
TATTAT
>b2516|2640947-b2510 b2511 b2512 b2513 b2514 sroE b2515 b2516-HS60min|2640947-b2510 b2511 b2512 b2513 b2514 sroE b2515 b2516-HS60min|reverse|-19|4.84012414289422
TATACT
>b4139|4366506-b4135 b4136 b4137 b4138 b4139-HS15min|4366506-b4135 b4136 b4137 b4138 b4139-HS15min|reverse|40|4.85455627315143
TATGAT
>b3240|3386064-b3240-HS60min|3386064-b3240-HS60min|reverse|29|4.95467137904522
TATTCT
>b2110|2189409-b2110-M-P2h|2189409-b2110-M-P2h|reverse|69|5.0345055093012
TAAACT
>b2367|2479621-b2367-HS60min|2479621-b2367-HS60min|reverse|89|4.94378447844907
TATGCT
>b3539|3698632-b3539-M-P0h|3698632-b3539-M-P0h|forward|23|4.86544317374758
TATTAT
>b1730|1810559-b1730-M-P0h|1810559-b1730-M-P0h|reverse|41|4.88564943997106
TAAGCT
>b2775|2898827-b2775 b2776-LB|2898827-b2775 b2776-LB|forward|-37|4.70199155622913
TATTCT
>b4279|4502136-b4279-HS30min|4502136-b4279-HS30min|forward|60|4.86544317374758
TATTAT
>yjgX_3|4497918-yjgX_3-HS15min|4497918-yjgX_3-HS15min|reverse|-87|4.78564547255187
TAAACT
>arpB_1|1801141-arpB_1-M-P4h|1801141-arpB_1-M-P4h|forward|-9|4.56557332352306
TATCAT
>b3188|3332902-b3188-HS60min|3332902-b3188-HS60min|forward|-92|4.70199155622913
TATTCT
>b4248|4471137-b4248-M-P0h|4471137-b4248-M-P0h|reverse|-49|4.70612572892458
TATGCT
>b2850|2988848-b2850-HS15min|2988848-b2850-HS15min|forward|68|4.7648759843388
TACTAT
>b2345|2461316-b2345-M-P0h|2461316-b2345-M-P0h|forward|49|4.82758734953619
TATCAT
>b0770|801086-b0770-HS30min|801086-b0770-HS30min|forward|73|4.86544317374758
TATTAT
>b2485|2604308-b2485-M-P0h|2604308-b2485-M-P0h|forward|-13|4.59584310801146
[truncated: 301 more rows]
