# Supplementary material for: Directional RNA-seq reveals highly complex condition-dependent transcriptomes in E. coli K12 through accurate full-length transcripts assembling
Source: BMC Genomics. 2013 Jul 30;14:520. doi: 10.1186/1471-2164-14-520 (PMC3734233; doi:10.1186/1471-2164-14-520)
Supplement: Additional file 8 — The TSSs detected and not detected by TruHMM in the H. pylori samples. [file 1471-2164-14-520-S8.xlsx]

## Sheet: Covered_primary_TSS
Additional file 8 (TableA): Covered primary TSS determined by Sharma et. al, 2010
TSS annotations and associations to mRNA, rRNA, and tRNA annotations from NCBI.
The TSS and its strand are listed in the first two columns.
TSS	Strand	Locus_tag	Name
1537987	-	HP1466	hypothetical protein HP1466
494969	-	HP0472	outer membrane protein (omp11)
285007	+	HP0277	ferredoxin
230882	+	HP0223	ATP-dependent protease (sms)
1653807	-	HP1572	regulatory protein DniR
232436	+	HP0224	bifunctional methionine sulfoxide reductase A/B protein
970824	-	HP0914	hypothetical protein HP0914
1640422	-	HP1557	flagellar basal body protein
1162158	-	HP1100	phosphogluconate dehydratase
1167803	+	HP1106	hypothetical protein HP1106
150315	+	HP0140	L-lactate permease (lctP)
1141768	-	HP1082	multidrug resistance protein (msbA)
1502401	-	HP1431	dimethyladenosine transferase
1329911	-	HP1253	tryptophanyl-tRNA synthetase
960871	+	HP0909	hypothetical protein HP0909
384259	+	HP0376	ferrochelatase
119668	-	HP0111	heat-inducible transcription repressor
1397017	+	HP1336	hypothetical protein HP1336
700695	+	HP0655	protective surface antigen D15
1516949	+	HP1447	50S ribosomal protein L34
1219168	+	HP1156	outer membrane protein (omp25)
234784	-	HP0226	hypothetical protein HP0226
96948	+	HPt07	Ser tRNA
1316824	+	HP1242	hypothetical protein HP1242
43184	+	HP0045	nodulation protein (nolK)
237118	-	HP0227	outer membrane protein (omp5)
1440791	-	HP1376	(3R)-hydroxymyristoyl ACP dehydratase
1413325	-	HP1352	adenine specific DNA methyltransferase (HINFIM)
1451570	-	HP1390	hypothetical protein HP1390
238599	-	HPt08	Asn tRNA
502602	+	HP0480	GTP-binding protein, fusA-homolog (yihK)
339340	-	HP0322	poly E-rich protein
763958	+	HP0710	hypothetical protein HP0710
212246	+	HP0207	ATP-binding protein (mpr)
1257926	-	HP1187	hypothetical protein HP1187
839518	+	HP0786	translocase
991805	+	HP0929	geranyltranstransferase (ispA)
935284	-	HP0884	hypothetical protein HP0884
1589897	+	HP1515	hypothetical protein HP1515
1265064	-	HP1194	hypothetical protein HP1194
1663560	+	HP1585	flagellar basal-body rod protein (flgG)
290001	+	HP0282	hypothetical protein HP0282
923841	+	HP0872	alkylphosphonate uptake protein (phnA)
345374	+	HPt10	Arg tRNA
1398848	-	HP1338	nickel responsive regulator
519494	+	HP0493	phospho-N-acetylmuramoyl-pentapeptide-transferase
384237	-	HP0375	hypothetical protein HP0375
1282515	+	HP1206	multidrug resistance protein (hetA)
836451	+	HP0782	hypothetical protein HP0782
1119798	-	HP1057	hypothetical protein HP1057
124623	+	HP0116	DNA topoisomerase I
1665514	-	HP1587	hypothetical protein HP1587
1008394	+	HP0947	hypothetical protein HP0947
1398964	+	HP1339	biopolymer transport protein (exbB)
1540654	-	HP1469	outer membrane protein (omp31)
494230	-	HP0471	glutathione-regulated potassium-efflux system protein (kefB)
987037	+	HP0923	outer membrane protein (omp22)
1422918	-	HP1361	competence locus E (comE3)
684051	-	HP0636	hypothetical protein HP0636
564347	+	HP0531	cag pathogenicity island protein (cag11)
139591	+	HP0129	hypothetical protein HP0129
1236407	+	HP1169	glutamine ABC transporter, permease protein (glnP)
120046	+	HP0112	hypothetical protein HP0112
579817	+	HP0547	cag pathogenicity island protein (cag26)
1635464	-	HP1553	helicase
27532	+	HP0027	isocitrate dehydrogenase (icd)
104066	+	HP0099	methyl-accepting chemotaxis protein (tlpA)
1494962	-	HP1423	hypothetical protein HP1423
181416	-	HP0174	hypothetical protein HP0174
1363809	-	HP1287	transcriptional regulator (tenA)
1170094	+	HP1108	indolepyruvate ferredoxin oxidoreductase
1571831	+	HP1499	hypothetical protein HP1499
1495038	+	HP1424	hypothetical protein HP1424
330132	-	HP0313	nitrite extrusion protein (narK)
684734	-	HP0637	hypothetical protein HP0637
866936	+	HP0813	hypothetical protein HP0813
1252759	-	HP1183	NA+/H+ antiporter (napA)
9683	-	HP0011	co-chaperonin GroES
853013	-	HP0795	trigger factor
78012	-	HP0073	urease alpha subunit (ureA) (urea amidohydrolase)
80162	+	HP0076	30S ribosomal protein S20
290046	-	HP0281	queuine tRNA-ribosyltransferase
161202	+	HP0151	hypothetical protein HP0151
481234	-	HP0462	type I restriction enzyme S protein (hsdS)
1167703	-	HP1105	LPS biosynthesis protein
619141	-	HP0586	hypothetical protein HP0586
1106948	+	HP1045	acetyl-coenzyme A synthetase
1658417	-	HP1578	LPS biosynthesis protein
1100883	+	HP1041	flagellar biosynthesis protein
1297111	-	HP1221	hypothetical protein HP1221
241136	+	HP0231	hypothetical protein HP0231
115449	-	HP0107	cysteine synthetase (cysK)
1496739	-	HP1426	hypothetical protein HP1426
1135281	-	HP1075	conserved hypothetical secreted protein
686453	+	HP0640	poly(A) polymerase (papS)
945018	+	HP0891	hypothetical protein HP0891
1067117	+	HP1005	hypothetical protein HP1005
1362422	-	HP1285	conserved hypothetical secreted protein
1608997	-	HP1529	chromosomal replication initiation protein
509309	+	HP0486	hypothetical protein HP0486
1385740	+	HP1326	hypothetical protein HP1326
539720	-	HP0512	glutamine synthetase (glnA)
766042	+	HP0711	hypothetical protein HP0711
554179	-	HP0526	cag pathogenicity island protein (cag6)
1143381	-	HP1083	hypothetical protein HP1083
1154992	+	HP1092	flagellar basal-body rod protein (flgG)
930298	-	HP0877	Holliday junction resolvase
84335	+	HP0080	hypothetical protein HP0080
95040	-	HP0088	RNA polymerase sigma factor
1393699	-	HP1332	co-chaperone and heat shock protein (dnaJ)
1448073	+	HP1386	ribulose-phosphate 3-epimerase
424662	+	HPt14	Pro tRNA
1428980	-	HP1366	type IIS restriction enzyme R protein (MBOIIR)
505333	+	HP0482	hypothetical protein HP0482
531958	+	HP0506	conserved hypothetical secreted protein
227591	-	HP0218	hypothetical protein HP0218
1566150	-	HP1491	phosphate permease
1582927	-	HP1508	ferrodoxin-like protein
978352	+	HP0921	glyceraldehyde-3-phosphate dehydrogenase (gap)
1072248	+	HPt26	Pro tRNA
99866	-	HP0094	hypothetical protein HP0094
1430648	-	HP1368	type IIS restriction enzyme M2 protein (mod)
395122	-	HP0384	hypothetical protein HP0384
922604	-	HP0870	flagellar hook protein
380901	+	HP0373	hypothetical protein HP0373
100498	-	HP0095	hypothetical protein HP0095
1026751	-	HP0967	virulence associated protein D (vapD)
522563	-	HP0496	hypothetical protein HP0496
958098	+	HP0907	flagellar biosynthesis protein
335170	-	HP0318	hypothetical protein HP0318
1169911	-	HP1107	outer membrane protein (omp23)
1054645	-	HP0992	hypothetical protein HP0992
358216	+	HP0350	hypothetical protein HP0350
150148	-	HP0139	conserved hypothetical secreted protein
222195	+	HP0214	sodium-dependent transporter (huNaDC-1)
498924	-	HP0476	glutamyl-tRNA synthetase
204824	+	HP0198	nucleoside diphosphate kinase (ndk)
886020	-	HP0833	hypothetical protein HP0833
1584392	+	HP1512	iron-regulated outer membrane protein (frpB)
1099096	-	HP1038	3-dehydroquinate dehydratase
1564463	-	HP1490	hypothetical protein HP1490
1484502	-	HP1413	hypothetical protein HP1413
1042182	+	HP0979	cell division protein FtsZ
936678	+	HP0886	cysteinyl-tRNA synthetase
677822	-	HP0630	modulator of drug activity (mda66)
1446556	-	HP1382	hypothetical protein HP1382
1527555	-	HP1457	hypothetical protein HP1457
879742	-	HP0827	ss-DNA binding protein 12RNP2 precursor
920381	-	HP0869	hydrogenase nickel incorporation protein
393681	+	HP0383	hypothetical protein HP0383
424806	+	HPt15	His tRNA
1020352	-	HP0961	NAD(P)H-dependent glycerol-3-phosphate dehydrogenase
568686	+	HP0537	cag pathogenicity island protein (cag16)
1288480	-	HP1212	ATP synthase subunit C
902762	-	HP0850	type I restriction enzyme M protein (hsdM)
22742	-	HP0022	hypothetical protein HP0022
156298	+	HP0144	cytochrome c oxidase, heme b and copper-binding subunit, membrane-bound (fixN)
772974	-	HP0718	hypothetical protein HP0718
12691	+	HP0014	hypothetical protein HP0014
854817	-	HP0797	flagellar sheath adhesin hpaA
78295	-	HPt06	Val tRNA
568522	-	HP0536	cag pathogenicity island protein ()
168818	+	HP0160	conserved hypothetical secreted protein
1666867	-	HP1588	hypothetical protein HP1588
658372	-	HP0613	ABC transporter, ATP-binding protein
310980	+	HP0294	aliphatic amidase (aimE)
1259230	-	HP1188	hypothetical protein HP1188
858159	-	HP0803	hypothetical protein HP0803
203580	+	HP0197	S-adenosylmethionine synthetase
1631237	-	HP1551	preprotein translocase subunit YajC
2081	-	HP0003	2-dehydro-3-deoxyphosphooctonate aldolase
174520	-	HP0166	response regulator (ompR)
1467780	+	HP1403	type I restriction enzyme M protein (hsdM)
733989	-	HP0683	UDP-N-acetylglucosamine pyrophosphorylase (glmU)
797847	-	HPt18	Met tRNA
278367	+	HP0268	hypothetical protein HP0268
1623910	-	HP1544	toxR-activated gene (tagE)
1604011	+	HP1524	hypothetical protein HP1524
219048	-	HP0211	conserved hypothetical secreted protein
1165304	+	HP1104	cinnamyl-alcohol dehydrogenase ELI3-2 (cad)
938301	+	HP0887	vacuolating cytotoxin
596906	-	HP0563	hypothetical protein HP0563
252759	-	HP0243	neutrophil activating protein (napA) (bacterioferritin)
1569486	+	HP1496	50S ribosomal protein L25
1579013	-	HP1505	riboflavin biosynthesis protein (ribG)
1582949	+	HP1509	hypothetical protein HP1509
107452	+	HP0101	hypothetical protein HP0101
1441381	-	HP1377	hypothetical protein HP1377
1441416	+	HP1378	competence lipoprotein (comL)
340736	-	HP0324	outer membrane protein (omp10)
463901	-	HP0444	hypothetical protein HP0444
1228208	+	HP1163	hypothetical protein HP1163
901270	-	HP0849	hypothetical protein HP0849
205809	+	HP0201	fatty acid/phospholipid synthesis protein
1622153	-	HP1542	hypothetical protein HP1542
88710	-	HP0082	methyl-accepting chemotaxis transducer (tlpC)
485962	-	HP0464	type I restriction enzyme R protein (hsdR)
518499	-	HP0491	50S ribosomal protein L28
1316808	-	HP1241	alanyl-tRNA synthetase
1594798	-	HP1518	hypothetical protein HP1518
374670	-	HP0364	ribonucleotide-diphosphate reductase beta subunit
1136932	-	HP1077	nickel transport protein (nixA)
11405	+	HP0013	hypothetical protein HP0013
1285020	-	HP1207	hypothetical protein HP1207
1411185	-	HP1350	protease
181827	+	HP0175	cell binding factor 2
393627	-	HP0382	zinc-metallo protease (YJR117W)
605269	-	HP0573	hypothetical protein HP0573
1227495	-	HP1161	flavodoxin
31924	-	HP0030	hypothetical protein HP0030
350905	+	HP0340	hypothetical protein HP0340
1087489	-	HP1023	hypothetical protein HP1023
566780	-	HP0534	cag pathogenicity island protein (cag13)
349004	+	HP0335	hypothetical protein HP0335
1507912	-	HP1435	protease IV (PspA)
988469	-	HP0924	4-oxalocrotonate tautomerase (dmpI)
979406	+	HP0922	toxin-like outer membrane protein
956252	-	HP0905	phosphotransacetylase (pta)
888450	+	HP0836	hypothetical protein HP0836
1268324	-	HP1197	30S ribosomal protein S12
647208	+	HP0609	hypothetical protein HP0609
1184444	-	HP1118	gamma-glutamyltranspeptidase (ggt)
63129	+	HP0059	hypothetical protein HP0059
1302627	-	HP1226	coproporphyrinogen III oxidase
831810	-	HP0778	hypothetical protein HP0778
246226	-	HP0235	conserved hypothetical secreted protein
1005338	-	HP0944	hypothetical protein HP0944
1370339	-	HP1297	ribosomal protein L36 (rpl36)
595559	-	HP0562	30S ribosomal protein S21
1514012	+	HP1441	peptidyl-prolyl cis-trans isomerase B, cyclosporin-type rotamase (ppi)
591099	-	HP0556	hypothetical protein HP0556
80146	-	HP0075	urease protein (ureC)
857242	-	HP0802	GTP cyclohydrolase II protein
950133	+	HP0897	hypothetical protein HP0897
1302650	+	HP1227	cytochrome c553
134829	-	HP0121	phosphoenolpyruvate synthase
1263586	-	HP1192	secreted protein involved in flagellar motility
187769	-	HP0180	apolipoprotein N-acyltransferase
796750	+	HP0742	ribose-phosphate pyrophosphokinase
1090171	+	HP1027	ferric uptake regulation protein (fur)
1330718	-	HP1254	biotin synthesis protein (bioC)
1262010	+	HP1191	ADP-heptose-lps heptosyltransferase II (rfaF)
816277	+	HP0762	hypothetical protein HP0762
792308	-	HP0736	phosphoserine aminotransferase (serC)
100512	+	HP0096	2-hydroxyacid dehydrogenase
1071129	-	HP1009	site-specific recombinase
579114	-	HP0546	cag pathogenicity island protein (cag25)
930313	+	HP0878	hypothetical protein HP0878
1245573	-	HP1177	outer membrane protein (omp27)
298004	+	HP0289	toxin-like outer membrane protein
740534	+	HP0690	acetyl coenzyme A acetyltransferase (thiolase) (fadA)
1280277	-	HP1203a	translocase
1459898	+	HP1399	arginase (rocF)
1660580	+	HP1582	pyridoxal phosphate biosynthetic protein
594436	-	HP0560	hypothetical protein HP0560
541987	+	HP0514	50S ribosomal protein L9
1213479	-	HP1151	30S ribosomal protein S16
1100815	-	HP1040	ribosomal protein S15 (rps15)
1034697	+	HP0973	hypothetical protein HP0973
598886	-	HP0566	diaminopimelate epimerase
353216	+	HP0346	hypothetical protein HP0346
760139	-	HP0705	excinuclease ABC subunit A
369466	-	HP0358	hypothetical protein HP0358
1177661	-	HP1114	excinuclease ABC subunit B
227704	+	HP0219	hypothetical protein HP0219
237291	+	HP0228	hypothetical protein HP0228
860357	+	HP0806	hypothetical protein HP0806
1281909	-	HP1205	elongation factor Tu
146415	+	HP0135	hypothetical protein HP0135
1249488	+	HP1181	multidrug-efflux transporter
1011617	+	HP0951	hypothetical protein HP0951
261667	+	HP0252	outer membrane protein (omp7)
391497	-	HP0380	glutamate dehydrogenase
1049880	-	HP0986	hypothetical protein HP0986
1484508	+	HP1414	hypothetical protein HP1414
1645007	-	HP1562	iron(III) ABC transporter, periplasmic iron-binding protein (ceuE)
1113940	-	HP1050	homoserine kinase
640211	+	HP0604	uroporphyrinogen decarboxylase
800303	+	HP0745	hypothetical protein HP0745
168793	-	HP0159	lipopolysaccharide 1,2-glucosyltransferase (rfaJ)
509103	-	HP0485	catalase-like protein
1580244	+	HP1507	conserved hypothetical ATP-binding protein
61541	+	HP0057	hypothetical protein HP0057
421582	+	HP0408	hypothetical protein HP0408
887942	+	HPt19	Arg tRNA
200833	-	HP0193	fumarate reductase, cytochrome b subunit (frdC)
638900	+	HP0602	endonuclease III
1393771	+	HP1333	hypothetical protein HP1333
1365305	+	HP1290	nicotinamide mononucleotide transporter (pnuC)
395270	+	HP0385	hypothetical protein HP0385
255422	-	HP0246	flagellar P-ring protein precursor
374786	+	HPt13	Leu tRNA
750935	+	HP0698	hypothetical protein HP0698
1081400	+	HP1018	hypothetical protein HP1018
1255729	+	HP1186	carbonic anhydrase
637232	+	HP0601	flagellin
927332	+	HP0876	iron-regulated outer membrane protein (frpB)
61323	-	HP0056	delta-1-pyrroline-5-carboxylate dehydrogenase
241119	-	HP0230	3-deoxy-manno-octulosonate cytidylyltransferase
1333777	+	HP1260	NADH dehydrogenase alpha subunit
935269	+	HP0885	virulence factor mviN protein (mviN)
1508391	+	HP1437	hypothetical protein HP1437
1217570	-	HP1153	valyl-tRNA synthetase
495137	+	HP0473	molybdenum ABC transporter, periplasmic molybdate-binding protein (modA)
539802	+	HP0513	hypothetical protein HP0513
49298	-	HP0049	hypothetical protein HP0049
1609714	+	HP1531	hypothetical protein HP1531
102396	-	HP0097	hypothetical protein HP0097
950118	-	HPt21	Gln tRNA
860318	-	HP0805	lipooligosaccharide 5G8 epitope biosynthesis-associated protein (lex2B)
1039077	+	HP0977	conserved hypothetical secreted protein
1106910	-	HP1044	hypothetical protein HP1044
1458487	-	HP1397	hypothetical protein HP1397
144867	-	HP0133	serine transporter (sdaC)
1138821	-	HP1079	hypothetical protein HP1079
411136	-	HP0399	30S ribosomal protein S1
195028	+	HP0189	hypothetical protein HP0189
946289	-	HP0893	hypothetical protein HP0893
283111	+	HP0275	ATP-dependent nuclease (addB)
162857	-	HP0152	hypothetical protein HP0152
1660505	-	HP1581	methicillin resistance protein (llm)
1645128	+	HP1563	alkyl hydroperoxide reductase (tsaA)
973595	+	HP0917	hypothetical protein HP0917
1048509	-	HP0985	hypothetical protein HP0985
1126183	+	HP1067	chemotaxis protein (cheY)
1121770	+	HP1060	sec-independent translocase
27389	-	HP0026	citrate synthase
688723	+	HP0643	glutamyl-tRNA synthetase
1330763	+	HP1255	protein-export membrane protein
110862	-	HP0103	methyl-accepting chemotaxis protein (tlpB)
1039041	-	HP0976	adenosylmethionine--8-amino-7-oxononanoate transaminase
739431	+	HP0688	hypothetical protein HP0688
115504	+	HP0108	hypothetical protein HP0108
1321655	-	HP1246	30S ribosomal protein S6
859297	-	HP0804	bifunctional 3,4-dihydroxy-2-butanone 4-phosphate synthase/GTP cyclohydrolase II protein
918438	-	HP0866	transcription elongation factor GreA
1190727	-	HP1125	peptidoglycan associated lipoprotein precursor (omp18)
31936	+	HP0031	hypothetical protein HP0031
661083	+	HP0616	chemotaxis protein (cheV)
1537966	+	HP1467	hypothetical protein HP1467
240225	-	HP0229	outer membrane protein (omp6)
830277	-	HP0776	DNA-directed RNA polymerase omega subunit
370132	+	HP0360	UDP-glucose 4-epimerase
52330	-	HP0052	hypothetical protein HP0052
358094	-	HP0349	CTP synthetase
1249367	-	HPt28	Met tRNA
731456	-	HP0680	ribonucleotide-diphosphate reductase alpha subunit
314835	+	HP0296	50S ribosomal protein L21
596986	+	HP0564	hypothetical protein HP0564
547272	+	HP0520	cag pathogenicity island protein (cag1)
932111	-	HP0880	hypothetical protein HP0880
1643805	-	HP1561	iron(III) ABC transporter, periplasmic iron-binding protein (ceuE)
721297	+	HP0671	outer membrane protein (omp14)
1034681	-	HP0972	glycyl-tRNA synthetase beta subunit
7321	-	HP0009	outer membrane protein
1066925	-	HP1004	hypothetical protein HP1004
839471	-	HP0785	outer-membrane lipoprotein carrier protein precursor
792953	+	HP0738	D-alanylalanine synthetase
89667	-	HP0084	50S ribosomal protein L13
1604004	-	HP1523	DNA recombinase (recG)
760242	+	HP0706	outer membrane protein (omp15)
686439	-	HP0639	hypothetical protein HP0639
1230588	+	HP1166	glucose-6-phosphate isomerase (pgi)
1459748	-	HP1398	alanine dehydrogenase (ald)
272599	+	HP0264	ATP-dependent protease binding subunit (clpB)
699544	+	HP0654	hypothetical protein HP0654
430859	-	HP0416	cyclopropane fatty acid synthase (cfa)
1574270	-	HP1501	outer membrane protein (omp32)
1249205	-	HP1180	pyrimidine nucleoside transport protein (nupC)
498996	+	HP0477	outer membrane protein (omp12)
800222	-	HP0744	frameshift
1385637	-	HP1325	fumarase (fumC)
876856	+	HP0824	thioredoxin (trxA)
380209	+	HP0372	deoxycytidine triphosphate deaminase
271084	+	HP0262	hypothetical protein HP0262
314799	-	HP0295	flagellar hook-associated protein
321904	+	HP0304	hypothetical protein HP0304
519434	-	HP0492	hypothetical protein HP0492
777574	+	HP0724	anaerobic C4-dicarboxylate transporter
677934	+	HP0631	quinone-reactive Ni/Fe hydrogenase, small subunit (hydA)
1182583	-	HP1117	conserved hypothetical secreted protein
524081	+	HP0498	sodium- and chloride-dependent transporter
965072	+	HP0912	outer membrane protein (omp20)
1607418	-	HP1527	hypothetical protein HP1527
280550	+	HP0271	hypothetical protein HP0271
1005676	+	HPt22	Gly tRNA
1105449	-	HP1043	response regulator
1085217	+	HP1022	hypothetical protein HP1022
230613	+	HP0222	hypothetical protein HP0222
492748	-	HP0470	oligoendopeptidase F (pepF)
699301	-	HP0653	nonheme iron-containing ferritin (pfr)
261572	-	HPt09	Ala tRNA
2672	+	HP0005	orotidine 5'-phosphate decarboxylase
1254198	-	HP1184	hypothetical protein HP1184
952840	-	HP0900	hydrogenase expression/formation protein (hypB)
156229	-	HP0143	frameshift
1547495	-	HP1473	hypothetical protein HP1473
1455976	+	HP1395	outer membrane protein (omp30)
1546759	-	HP1472	type IIS restriction enzyme M protein (mod)
416664	+	HP0404	protein kinase C inhibitor (SP:P16436)
323035	+	HP0305	hypothetical protein HP0305
739385	-	HP0687	iron(II) transport protein (feoB)
1502550	+	HP1432	histidine and glutamine-rich protein
1239625	+	HP1173	hypothetical protein HP1173
865420	-	HP0811	hypothetical protein HP0811
1282569	-	HPt33	Thr tRNA
25548	-	HP0025	outer membrane protein (omp2)
608249	-	HP0577	methylene-tetrahydrofolate dehydrogenase (folD)
567666	-	HP0535	cag pathogenicity island protein (cag14)
927143	-	HP0875	catalase
1641505	-	HP1559	flagellar basal body rod protein
416650	-	HP0403	phenylalanyl-tRNA synthetase alpha subunit
1605869	+	HPt36	Phe tRNA
113313	-	HP0105	S-ribosylhomocysteinase
385306	+	HP0377	thiol:disulfide interchange protein (dsbC), putative
1543402	-	HP1470	DNA polymerase I (polA)
419043	+	HP0407	biotin sulfoxide reductase (bisC)
1011584	-	HP0950	acetyl-CoA carboxylase beta subunit
1381399	+	HP1321	conserved hypothetical ATP-binding protein
306726	+	HP0290	diaminopimelate decarboxylase (dap decarboxylase) (lysA)
423709	+	HP0410	putative neuraminyllactose-binding hemagglutinin homolog (hpaA)
762738	+	HP0709	hypothetical protein HP0709
635294	-	HP0599	hemolysin secretion protein precursor (hylB)
1532657	+	HP1461	cytochrome c551 peroxidase
1461028	+	HP1400	iron(III) dicitrate transport protein (fecA)
1217527	+	HP1154	hypothetical protein HP1154
782278	-	HP0726	hypothetical protein HP0726
1362490	+	HP1286	conserved hypothetical secreted protein
399094	-	HP0389	superoxide dismutase (sodB)
885068	-	HP0832	spermidine synthase
522589	+	HP0497	sodium- and chloride-dependent transporter
1513956	-	HP1440	hypothetical protein HP1440
370060	-	HPt12	Ile tRNA
345305	-	HP0329	NH(3)-dependent NAD+ synthetase (nadE)
103953	-	HP0098	threonine synthase
1300002	-	HP1222	D-lactate dehydrogenase (dld)
162905	+	HP0153	recombinase A
781032	-	HP0725	outer membrane protein
843519	+	HP0788	hypothetical protein HP0788
1609113	+	HP1530	purine nucleoside phosphorylase (punB)
22856	+	HP0024	hypothetical protein
866889	-	HP0812	hypothetical protein HP0812
1243182	-	HP1175	hypothetical protein HP1175
140302	+	HP0130	hypothetical protein HP0130
586849	-	HP0550	transcription termination factor Rho
530941	+	HP0504	hypothetical protein HP0504
1364302	+	HP1288	hypothetical protein HP1288
1238671	+	HP1172	glutamine ABC transporter, periplasmic glutamine-binding protein (glnH)
124517	-	HP0115	flagellin
988604	+	HP0925	recombination protein RecR
1528115	-	HP1458	thioredoxin
138366	+	HP0127	outer membrane protein (omp4)
831041	-	HP0777	uridylate kinase
430864	+	HP0417	methionine--tRNA ligase
399263	+	HP0390	adhesin-thiol peroxidase (tagD)
1381281	-	HP1320	30S ribosomal protein S10
820396	-	HP0767	hypothetical protein HP0767
698107	-	HP0651	fucosyltransferase
177540	-	HP0170	hypothetical protein HP0170
872931	+	HP0820	hypothetical protein HP0820
340804	+	HP0325	flagellar L-ring protein precursor
661068	-	HP0615	DNA ligase
598952	+	HP0567	membrane protein
1047000	+	HP0983	hypothetical protein HP0983
887519	+	HP0835	histone-like DNA-binding protein HU (hup)
772232	-	HP0717	DNA polymerase III subunits gamma and tau
1654664	+	HP1574	riboflavin synthase subunit alpha
1654659	-	HP1573	hypothetical protein HP1573
821493	+	HP0769	molybdopterin-guanine dinucleotide biosynthesis protein A
906499	+	HP0854	guanosine 5'-monophosphate oxidoreductase
134937	+	HP0122	hypothetical protein HP0122
637146	-	HP0600	multidrug resistance protein (spaB)
270949	-	HP0261	hypothetical protein HP0261
255496	+	HP0247	ATP-dependent RNA helicase, DEAD-box family (deaD)
1144475	-	HP1084	aspartate carbamoyltransferase catalytic subunit
1588488	+	HP1514	transcription elongation factor NusA
671582	+	HP0625	4-hydroxy-3-methylbut-2-en-1-yl diphosphate synthase
1618538	-	HP1540	ubiquinol cytochrome c oxidoreductase, Rieske 2Fe-2S subunit (fbcF)
1614932	-	HP1536	hypothetical protein HP1536
1407111	-	HP1346	glyceraldehyde-3-phosphate dehydrogenase
774341	+	HP0722	outer membrane protein
789280	-	HP0733	hypothetical protein HP0733
1126062	-	HP1066	hypothetical protein HP1066
615270	-	HP0584	flagellar motor switch protein
944981	-	HP0890	hypothetical protein HP0890
923559	-	HP0871	CDP-diacylglycerol pyrophosphatase
973511	-	HP0916	iron-regulated outer membrane protein (frpB)
222173	-	HP0213	glucose-inhibited division protein A
564078	-	HP0530	cag pathogenicity island protein (cag10)
1255537	-	HP1185	sugar efflux transporter
658989	-	HP0614	hypothetical protein HP0614
561595	-	HP0528	cag pathogenicity island protein (cag8)
902844	+	HP0851	hypothetical protein HP0851
1125278	+	HPt27	Ser tRNA
949750	-	HP0896	outer membrane protein (omp19)
526522	+	HP0500	DNA polymerase III subunit beta
427645	+	HP0415	hypothetical protein HP0415
2646	-	HP0004	carbonic anhydrase (icfA)
1230627	-	HP1165	tetracycline resistance protein tetA(P), putative
831879	+	HP0779	aconitate hydratase
1054743	+	HP0993	hypothetical protein HP0993
1635535	+	HP1554	30S ribosomal protein S2
1641533	+	HP1560	cell division protein (ftsW)
1448057	-	HP1385	fructose-1,6-bisphosphatase
1358793	-	HP1282	anthranilate synthase component I
886032	+	HP0834	GTP-binding protein EngA
228285	+	HP0220	cysteine desulfurase
178681	-	HP0171	peptide chain release factor 2
745763	+	HP0695	hydantoin utilization protein A (hyuA)
744551	+	HP0694	hypothetical protein HP0694
816250	-	HP0761	hypothetical protein HP0761
597983	-	HP0565	hypothetical protein HP0565
1199715	-	HP1137	ATP synthase subunit B
737184	-	HP0686	iron(III) dicitrate transport protein (fecA)
1566236	+	HP1492	conserved hypothetical nifU-like protein
16824	+	HP0018	hypothetical protein HP0018
130811	-	HP0119	hypothetical protein HP0119
870451	+	HP0818	osmoprotection protein (proWX)
380191	-	HP0371	biotin carboxyl carrier protein (fabE)
194926	-	HP0188	hypothetical protein HP0188
214716	+	HP0209	hypothetical protein HP0209
684740	+	HP0638	outer membrane protein (omp13)
18349	+	HP0019	chemotaxis protein (cheV)
1497216	-	HP1427	histidine-rich, metal binding polypeptide (hpn)
1162172	+	HP1101	glucose-6-phosphate dehydrogenase (g6pD)
785656	-	HP0730	hypothetical protein HP0730
264666	+	HP0255	adenylosuccinate synthetase
1455819	-	HP1394	hypothetical protein HP1394
880675	-	HP0828	ATP synthase subunit A
821472	-	HP0768	molybdenum cofactor biosynthesis protein A
1300019	+	HP1223	hypothetical protein HP1223
547184	-	HP0519	hypothetical protein HP0519
792398	+	HP0737	hypothetical protein HP0737
777555	-	HP0723	L-asparaginase II (ansB)
209275	-	HP0204	hypothetical protein HP0204
1467763	-	HP1402	type I restriction enzyme R protein (hsdR)
1532568	-	HP1460	DNA polymerase III subunit alpha
1115350	-	HP1052	UDP-3-O-
1580219	-	HP1506	glutamate permease (gltS)
932247	-	HP0881	hypothetical protein HP0881
1050642	+	HP0987	hypothetical protein HP0987
906361	-	HP0853	ABC transporter, ATP-binding protein (yheS)
999582	-	HP0938	hypothetical protein HP0938
9868	+	HP0012	DNA primase
1144478	+	HP1085	hypothetical protein HP1085
1232521	+	HP1167	hypothetical protein HP1167
1430834	+	HP1369m	Adenine-specific DNA methylase
339359	+	HP0323	membrane bound endonuclease (nuc)
200960	+	HP0194	triosephosphate isomerase
1236409	-	HP1168	carbon starvation protein (cstA)
1308064	+	HP1234	hypothetical protein HP1234
266853	+	HP0258	hypothetical protein HP0258
586940	+	HP0551	50S ribosomal protein L31
1574381	+	HP1502	hypothetical protein HP1502
4793	-	HPt05	Lys tRNA
734026	+	HP0684	flagellar biosynthesis protein
1261995	-	HP1190	histidyl-tRNA synthetase
665725	+	HP0620	inorganic pyrophosphatase

## Sheet: Uncovered_primary_TSS
Additional file 8 (TableB): Missed primary TSS determined by Sharma et. al, 2010
TSS annotations and associations to mRNA, rRNA, and tRNA annotations from NCBI.
The TSS and its strand are listed in the first two columns.
TSS	Strand	Locus_tag	Name
13666	+	HP0015	hypothetical protein HP0015
1079919	+	HP1017	amino acid permease (rocE)
1288031	-	HPt35	Leu tRNA
725282	+	HP0675	integrase/recombinase (xerC)
182612	+	HP0176	fructose-bisphosphate aldolase
946992	-	HP0895	hypothetical protein HP0895
869888	+	HP0817	hypothetical protein HP0817
1188341	-	HP1122	hypothetical protein HP1122
1477542	+	HP1408	hypothetical protein HP1408
1513101	-	HPr07	16S ribosomal RNA
606885	-	HP0575	hypothetical protein HP0575
953808	-	HP0902	hypothetical protein HP0902
1181503	-	HP1116	hypothetical protein HP1116
1069967	+	HP1008	IS200 insertion sequence from SARA17
1200759	-	HP1138	plasmid replication-partition related protein
91535	-	HP0086	hypothetical protein HP0086
1650735	-	HP1568	hypothetical protein HP1568
1214911	-	HP1152	signal recognition particle protein (ffh)
1096057	-	HP1034	ATP-binding protein (ylxH)
1209549	-	HPr04	16S ribosomal RNA
826543	-	HP0773	hypothetical protein HP0773
864122	-	HP0808	4'-phosphopantetheinyl transferase
345526	+	HP0330	ketol-acid reductoisomerase
616353	-	HP0585	endonuclease III (nth)
856854	-	HP0801	molybdopterin converting factor, subunit 1 (moaD)
112701	-	HP0104	2',3'-cyclic-nucleotide 2'-phosphodiesterase (cpdB)
933586	-	HP0883	Holliday junction DNA helicase motor protein
347175	+	HP0332	cell division topological specificity factor MinE
916934	-	HP0863	hypothetical protein HP0863
1526911	-	HP1456	membrane-associated lipoprotein (lpp20)
451528	+	HP0433	hypothetical protein HP0433
186899	-	HP0179	ABC transporter, ATP-binding protein
334189	-	HP0317	outer membrane protein (omp9)
148359	-	HP0137	hypothetical protein HP0137
1303086	+	HP1228	dinucleoside polyphosphate hydrolase
327965	+	HP0312	conserved hypothetical ATP-binding protein
1087516	+	HP1024	co-chaperone-curved DNA binding protein A (CbpA)
603779	-	HP0570	leucyl aminopeptidase
809927	+	HP0756	hypothetical protein HP0756
114656	-	HP0106	cystathionine beta-lyase
1320137	-	HP1243	outer membrane protein (omp28)
1630869	-	HP1550	protein export protein SecD
1313522	-	HP1239	hypothetical protein HP1239
1035749	+	HP0974	phosphoglyceromutase
1159612	-	HP1098	conserved hypothetical secreted protein
709121	+	HP0661	ribonuclease H
1228394	-	HP1162	hypothetical protein HP1162
360631	+	HP0352	flagellar motor protein
1300867	+	HP1225	hypothetical protein HP1225
388822	+	HP0379	fucosyltransferase
426876	+	HP0414	IS200 insertion sequence from SARA17
364218	+	HP0355	GTP-binding protein LepA
913324	-	HP0859	ADP-L-glycero-D-mannoheptose-6-epimerase (rfaD)
671517	-	HP0624	hypothetical protein HP0624
506880	+	HP0484	hypothetical protein HP0484
275216	+	HP0265	cytochrome c biogenesis protein (ccdA)
426838	-	HP0413	transposase-like protein, PS3IS
444979	+	HPr01	23S ribosomal RNA
1201433	-	HP1139	SpoOJ regulator (soj)
408861	-	HP0397	phosphoglycerate dehydrogenase (serA)
1421620	-	HP1360	4-hydroxybenzoate octaprenyltransferase
611268	-	HP0579	hypothetical protein HP0579
1063211	+	HP1001	hypothetical protein HP1001
1051528	+	HP0989	IS605 transposase (tnpB)
1077470	+	HP1014	7-alpha-hydroxysteroid dehydrogenase
662017	+	HP0617	aspartyl-tRNA synthetase
1061629	-	HP0997	IS605 transposase (tnpB)
1069929	-	HP1007	frameshift
806697	+	HP0752	flagellar hook-associated protein
1206963	-	HP1143	hypothetical protein HP1143
1496171	-	HP1425	hypothetical protein HP1425
1211682	-	HP1147	50S ribosomal protein L19
806196	+	HP0751	flagellar protein FlaG
254630	-	HP0245	hypothetical protein HP0245
572024	-	HP0539	cag pathogenicity island protein (cag18)
1119888	+	HP1058	3-methyl-2-oxobutanoate hydroxymethyltransferase
293735	+	HP0285	hypothetical protein HP0285
1013514	-	HP0953	hypothetical protein HP0953
151908	+	HP0141	L-lactate permease (lctP)
1424702	-	HP1362	replicative DNA helicase
1294382	-	HP1217	hypothetical protein HP1217
61904	+	HP0058	frame shift
1337560	+	HP1266	NADH dehydrogenase gamma subunit
716893	+	HP0669	hypothetical protein HP0669
1453648	-	HP1392	fibronectin/fibrinogen-binding protein
1614306	-	HP1534	IS605 transposase (tnpB)
1127573	+	HP1069	cell division protein (ftsH)
630236	+	HP0596	hypothetical protein HP0596
1217843	+	HP1155	N-acetylglucosaminyl transferase
187856	+	HP0181	hypothetical protein HP0181
1400925	+	HP1342	outer membrane protein (omp29)
704312	+	HP0657	processing protease (ymxG)
762180	+	HP0708	hypothetical protein HP0708
1044410	+	HP0980	conserved hypothetical secreted protein
349740	+	HP0337	hypothetical protein HP0337
96859	-	HP0090	acyl-carrier-protein S-malonyltransferase
798971	-	HP0743	rod shape-determining protein (mreB)
454806	+	HP0438	IS605 transposase (tnpB)
529729	+	HP0502	hypothetical protein HP0502
143902	-	HP0132	L-serine deaminase (sdaA)
1373060	-	HP1300	preprotein translocase SecY
803451	+	HP0748	cell division protein (ftsE)
1210642	-	HP1146	hypothetical protein HP1146
549427	+	HP0523	cag pathogenicity island protein (cag4)
1327198	-	HP1251	oligopeptide ABC transporter, permease protein (oppB)
1326507	-	HP1250	hypothetical protein HP1250
1651549	-	HP1569	hypothetical protein HP1569
409458	-	HP0398	hypothetical protein HP0398
1477163	-	HPr06	23S ribosomal RNA
1206723	+	HP1144	hypothetical protein HP1144
993997	+	HP0933	hypothetical protein HP0933
212196	-	HP0206	hypothetical protein HP0206
849160	-	HP0791	cadmium-transporting ATPase, P-type (cadA)
402984	-	HP0392	histidine kinase (cheA)
1437105	-	HP1372	rod shape-determining protein (mreC)
403985	-	HP0393	chemotaxis protein (cheV)
621300	+	HP0590	ferrodoxin oxidoreductase beta subunit
1250717	+	HP1182	hypothetical protein HP1182
732519	-	HP0682	hypothetical protein HP0682
434410	+	HP0420	hypothetical protein HP0420
1286638	-	HP1208	ulcer associated adenine specific DNA methyltransferase
129141	-	HP0118	hypothetical protein HP0118
225809	+	HP0217	hypothetical protein HP0217
569387	+	HP0538	cag pathogenicity island protein (cag17)
1321409	-	HP1245	single-strand DNA-binding protein
1406168	-	HP1345	phosphoglycerate kinase
1623039	-	HP1543	toxR-activated gene (tagE)
331268	-	HP0316	hypothetical protein HP0316
1614268	+	HP1535	IS605 transposase (tnpA)
1566533	+	HP1493	hypothetical protein HP1493
1515787	+	HP1445	biopolymer transport protein (exbB)
1051566	-	HP0988	IS605 transposase (tnpA)
1427604	-	HP1365	response regulator
315548	+	HP0298	dipeptide ABC transporter, periplasmic dipeptide-binding protein (dppA)
900854	-	HP0848	type I restriction enzyme S protein (hsdS)
824131	-	HP0771	hypothetical protein HP0771
1396947	-	HP1335	tRNA (5-methylaminomethyl-2-thiouridylate)-methyltransferase
172571	-	HP0163	delta-aminolevulinic acid dehydratase
719535	+	HP0670	hypothetical protein HP0670
827727	-	HP0774	tyrosyl-tRNA synthetase
1293586	-	HP1216	conserved hypothetical secreted protein
1237851	+	HP1171	glutamine ABC transporter, ATP-binding protein (glnQ)
1132601	+	HP1073	copper ion binding protein (copP)
223789	+	HP0215	CDP-diglyceride synthetase (cdsA)
1477876	+	HP1409	hypothetical protein HP1409
1332354	+	HP1258	conserved hypothetical mitochondrial protein 4
715061	+	HP0667	hypothetical protein HP0667
1236976	+	HP1170	glutamine ABC transporter, permease protein (glnP)
856190	-	HP0799	molybdenum cofactor biosynthesis protein
1010387	-	HP0948	hypothetical protein HP0948
914783	-	HP0861	hypothetical protein HP0861
454844	-	HP0437	IS605 transposase (tnpA)
297326	+	HP0288	hypothetical protein HP0288
351526	+	HP0342	hypothetical protein HP0342
261405	-	HP0251	oligopeptide ABC transporter, permease protein (oppC)
805076	+	HP0750	hypothetical protein HP0750
373155	-	HP0362	hypothetical protein HP0362
1399485	+	HP1340	biopolymer transport protein (exbD)
992504	+	HP0930	acid phosphatase
241647	+	HP0232	hypothetical protein HP0232
1017769	-	HP0958	hypothetical protein HP0958
1287726	-	HP1210	serine acetyltransferase (cysE)
86359	+	HP0081	hypothetical protein HP0081
689917	+	HP0644	hypothetical protein HP0644
1415039	-	HP1353	hypothetical protein HP1353
1447509	-	HP1384	hypothetical protein HP1384
575200	-	HP0543	cag pathogenicity island protein (cag22)
1241719	-	HP1174	glucose/galactose transporter (gluP)
1158029	-	HP1095	IS605 transposase (tnpB)
794267	+	HP0740	UDP-MurNac-pentapeptide presynthetase (murF)
1507834	+	HP1436	hypothetical protein HP1436
75398	-	HP0071	urease accessory protein (ureI)
1261126	-	HP1189	aspartate-semialdehyde dehydrogenase (asd)
120658	+	HP0113	hypothetical protein HP0113
444600	-	HP0427	hypothetical protein HP0427
925435	-	HP0874	hypothetical protein HP0874
1577641	-	HP1503	cation-transporting ATPase, P-type (copA)
