# Supplementary material for: Directional RNA-seq reveals highly complex condition-dependent transcriptomes in E. coli K12 through accurate full-length transcripts assembling
Source: BMC Genomics. 2013 Jul 30;14:520. doi: 10.1186/1471-2164-14-520 (PMC3734233; doi:10.1186/1471-2164-14-520)
Supplement: Additional file 9 — The reconstructed operons with alternative TSSs in the E. coli samples. [file 1471-2164-14-520-S9.xlsx]

## Sheet: LB
Predicted Operon Interval	Assembled Operon	Strand	Alternative TSS	TSS Associated Gene
38..5550:	b0001 b0002 b0003 b0004 b0005	forward	38	b0001
5250..8020:	b0006 b0007	reverse	8020	b0007
5250..8020:	b0006 b0007	reverse	6478	b0006
8190..10397:	b0008 b0009	forward	8190	b0008
8190..10397:	b0008 b0009	forward	9275	b0009
9907..11238:	b0010 b0011	reverse	11238	b0011
10914..11244:	b0012	forward	10914	b0012
12048..15461:	b0014 tpke11 b0015	forward	12048	b0014
16662..16952:	b0018 b4412	reverse	16952	b4412
17451..19800:	b0019 b0020	forward	17451	b0019
20556..21160:	b0023	reverse	21160	b0023
21123..29306:	b0024 b0025 b0026 b0027 b0028 b0029 b0030 b0031	forward	21123	b0024
21123..29306:	b0024 b0025 b0026 b0027 b0028 b0029 b0030 b0031	forward	21400	b0025
29617..34212:	b0032 b0033	forward	29617	b0032
34272..34806:	b0034	forward	34272	b0034
34715..39141:	b0035 b0036 b0037 b0038	reverse	39141	b0038
39152..41942:	b0039 b0040	reverse	41942	b0040
42341..43137:	b0041	forward	42341	b0041
43227..44156:	b0042	forward	43227	b0042
44164..45679:	b0043 b0044	forward	44164	b0043
45807..46927:	b0045	forward	45807	b0045
47206..49776:	b0046 b0047	forward	47206	b0046
49783..50613:	b0048	forward	49783	b0048
50135..57239:	b0049 b0050 b0051 b0052 b0053 b0054	reverse	57239	b0054
57260..59704:	b0055 b0056 b0057	forward	57260	b0055
59613..65827:	b0058 b0059 b0060	reverse	65827	b0060
59613..65827:	b0058 b0059 b0060	reverse	63357	b0059
65912..66563:	b0061	reverse	66563	b0061
66779..70066:	b0062 b0063	reverse	70066	b0063
70221..72353:	b0064 b0065	forward	70221	b0064
72020..77349:	b0066 b0067 b0068 sroA b0069	reverse	77349	b0069
72020..77349:	b0066 b0067 b0068 sroA b0069	reverse	75609	sroA
77362..79121:	b4577 sgrT b0070	forward	77362	b4577
77362..79121:	b4577 sgrT b0070	forward	77366	sgrT
78739..83740:	b0071 b0072 b0073 b0074 b0075	reverse	83740	b0075
84306..85423:	b0076	forward	84306	b0076
85595..111717:	b0077 b0078 fruL b0080 b0081 b0082 b0083 b0084 b0085 b0086 b0087 b0088 b0089 b0090 b0091 b0092 b0093 b0094 b0095 b0096 b0097 b0098 b0099	forward	85595	b0077
85595..111717:	b0077 b0078 fruL b0080 b0081 b0082 b0083 b0084 b0085 b0086 b0087 b0088 b0089 b0090 b0091 b0092 b0093 b0094 b0095 b0096 b0097 b0098 b0099	forward	87968	b0080
85595..111717:	b0077 b0078 fruL b0080 b0081 b0082 b0083 b0084 b0085 b0086 b0087 b0088 b0089 b0090 b0091 b0092 b0093 b0094 b0095 b0096 b0097 b0098 b0099	forward	89587	b0081
85595..111717:	b0077 b0078 fruL b0080 b0081 b0082 b0083 b0084 b0085 b0086 b0087 b0088 b0089 b0090 b0091 b0092 b0093 b0094 b0095 b0096 b0097 b0098 b0099	forward	93028	b0085
85595..111717:	b0077 b0078 fruL b0080 b0081 b0082 b0083 b0084 b0085 b0086 b0087 b0088 b0089 b0090 b0091 b0092 b0093 b0094 b0095 b0096 b0097 b0098 b0099	forward	99532	b0090
111353..113284:	b0100 b0101 b0102 b0103	reverse	113284	b0103
113394..114549:	b0104	forward	113394	b0104
114260..117106:	b0105 b0106 b0107	reverse	117106	b0107
117706..118684:	b0109	reverse	118684	b0109
118706..120796:	b0110 b0111	forward	118706	b0110
120160..121641:	b0112	reverse	121641	b0112
122022..129458:	b0113 b0114 b0115 b0116	forward	122022	b0113
122022..129458:	b0113 b0114 b0115 b0116	forward	127628	b0116
130106..131284:	b0117	reverse	131284	b0117
131517..135321:	b0118 b0119	forward	131517	b0118
134760..136942:	b0120 b0121 b0122	reverse	136942	b0122
134760..136942:	b0120 b0121 b0122	reverse	136500	b0121
137042..138874:	b0123	forward	137042	b0123
138646..141266:	b0124	reverse	141266	b0124
141353..146531:	b0125 b0127 b0128 b0129 b0130	forward	141353	b0125
141353..146531:	b0125 b0127 b0128 b0129 b0130	forward	142687	b0127
141913..142703:	b0126	reverse	142703	b0126
146140..146754:	b0131	reverse	146754	b0131
147038..148382:	b0132	forward	147038	b0132
147690..149638:	b0133 b0134	reverse	149638	b0134
149872..150962:	b0135	reverse	150962	b0135
151150..151622:	b0136	reverse	151622	b0136
151748..152229:	b0137	reverse	152229	b0137
152322..152798:	b0138	reverse	152798	b0138
152950..155059:	b0139	reverse	155059	b0139
155503..155613:	b0140	reverse	155613	b0140
156311..156878:	b0141	reverse	156878	b0141
157239..162058:	b0142 b0143 b0144 b0145 b0146 b0147	reverse	162058	b0147
157239..162058:	b0142 b0143 b0144 b0145 b0146 b0147	reverse	160657	b0145
162074..167351:	b0148 b0149	forward	162074	b0148
167463..173575:	b0150 b0151 b0152 b0153	forward	167463	b0150
173364..174990:	b0154	reverse	174990	b0154
175013..177021:	b0155 b0156	forward	175013	b0155
175013..177021:	b0155 b0156	forward	176529	b0156
176786..179181:	b0157 b0158 b0159	reverse	179181	b0159
179198..182412:	b0160 b0161	forward	179198	b0160
182438..184155:	b0162	forward	182438	b0162
183597..189553:	b0163 b0164 b0165 b0166 b0167 b0168	reverse	189553	b0168
183597..189553:	b0163 b0164 b0165 b0166 b0167 b0168	reverse	185977	b0166
183597..189553:	b0163 b0164 b0165 b0166 b0167 b0168	reverse	184191	b0163
189711..213831:	b4414 b0169 b0170 b0171 b0172 b0173 b0174 b0175 b0176 b0177 b0178 b0179 b0180 b0181 b0182 b0183 b0184 b0185 b0186 b0187 b0188	forward	189711	b4414
213528..214195:	b0189 b4406	reverse	214195	b4406
214264..216120:	b0190 b0191 b0192	forward	214264	b0190
216069..222709:	b0193 b0194 b0195 b0196 b0197 b0198 b0199	reverse	222709	b0199
216069..222709:	b0193 b0194 b0195 b0196 b0197 b0198 b0199	reverse	218837	b0194
222806..223615:	b0200	forward	222806	b0200
229129..229993:	b0207	forward	229129	b0207
229933..230922:	b0208	reverse	230922	b0208
231070..232579:	b0209 b0210	forward	231070	b0209
232414..234816:	b0211 b0212	reverse	234816	b0212
234787..235621:	b0213	forward	234787	b0213
235024..236043:	b0214	reverse	236043	b0214
236020..236930:	b0215	forward	236020	b0215
237711..238068:	b0217	forward	237711	b0217
238745..238953:	b0218	reverse	238953	b0218
239334..240229:	b0219	reverse	240229	b0219
240318..240864:	b0220	forward	240318	b0220
240845..243327:	b0221	reverse	243327	b0221
243509..245671:	b0222 b0223	forward	243509	b0222
244907..246532:	b0224 b0225 b0226	reverse	246532	b0226
246771..247514:	b0227	forward	246771	b0227
247614..248372:	b0228	forward	247614	b0228
248269..250052:	lfhA	reverse	250052	lfhA
250172..252703:	lafU b0231 b0232 b0233	forward	250172	lafU
250172..252703:	lafU b0231 b0232 b0233	forward	250879	b0231
252722..253141:	b0234	forward	252722	b0234
253446..253531:	ykfJ	forward	253446	ykfJ
253835..254246:	prfH	forward	253835	prfH
254077..255804:	b0237	reverse	255804	b0237
255916..258353:	b0238 b0239 b0240	forward	255916	b0238
255916..258353:	b0238 b0239 b0240	forward	257808	b0240
258413..259350:	b0241	reverse	259350	b0241
259571..262096:	b0242 b0243	forward	259571	b0242
262607..262650:	b0245	reverse	262650	b0245
264667..264748:	b0249	reverse	264748	b0249
264780..265977:	b0250 b0251 ykfL	reverse	265977	ykfL
266063..266226:	ykfK	reverse	266226	ykfK
266859..266932:	b0252	reverse	266932	b0252
267372..269394:	b0253 b0254	reverse	269394	b0254
269477..273146:	b0255 b0256 b0257 b4690 b0258	forward	269477	b0255
274695..276804:	b0260 b0261	forward	274695	b0260
274695..276804:	b0260 b0261	forward	275911	b0261
276922..278114:	b0262	reverse	278114	b0262
279083..279196:	b0265	reverse	279196	b0265
279270..280957:	b4505 b0266 b0267	reverse	280957	b0267
279270..280957:	b4505 b0266 b0267	reverse	280035	b0266
281439..284546:	b0268 b0269	forward	281439	b0268
284570..285716:	b0270	forward	284570	b0270
286074..287655:	b0271	forward	286074	b0271
287482..288415:	b0272	reverse	288415	b0272
288498..289563:	b0273	reverse	289563	b0273
290671..291542:	b0276	forward	290671	b0276
291511..292205:	b0277	reverse	292205	b0277
292297..293793:	b0278 b0279	reverse	293793	b0279
294377..296334:	b0280 b0281	reverse	296334	b0281
296869..301808:	b0283 b0284 b0285 b0286	reverse	301808	b0286
302175..303065:	b0287	forward	302175	b0287
303059..303477:	b0288	reverse	303477	b0288
303661..308316:	b0289 b0290 b0291	reverse	308316	b0291
308698..310600:	b0292 b0293 b0294	reverse	310600	b0294
308698..310600:	b0292 b0293 b0294	reverse	309933	b0293
311345..311678:	b0295	forward	311345	b0295
311582..312029:	b4506 b0296	reverse	312029	b0296
312285..312506:	b4671	reverse	312506	b4671
315686..316410:	b0300	reverse	316410	b0300
316965..317549:	b0301	reverse	317549	b0301
317651..317831:	b0303	reverse	317831	b0303
317896..319262:	b0304	reverse	319262	b0304
319414..320256:	b0305	forward	319414	b0305
320706..323870:	b0306 b0307 b0308	forward	320706	b0306
323580..324592:	b0309 b0310	reverse	324592	b0310
324666..328592:	b0311 b0312 b0313	reverse	328592	b0313
328639..330788:	b0314	forward	328639	b0314
331376..332732:	b0315	forward	331376	b0315
332628..334246:	b0316 b0317	reverse	334246	b0317
332628..334246:	b0316 b0317	reverse	333693	b0316
334465..343227:	b0318 b0319 b0320 b0321 b0322 b0323 b0324 b0325	forward	334465	b0318
343713..344296:	b0326	forward	343713	b0326
344479..344834:	b0327	forward	344479	b0327
344779..345554:	b0328	reverse	345554	b0328
345708..346086:	b0329	forward	345708	b0329
346069..347697:	b0330	reverse	347697	b0330
349252..351654:	b0333 b0334	forward	349252	b0333
352026..353853:	b0335	forward	352026	b0335
354103..356775:	b0336 b0337	forward	354103	b0336
356972..358020:	b0338	reverse	358020	b0338
357941..358316:	b0339	forward	357941	b0339
358814..360429:	b0340 b0341	forward	358814	b0340
360439..362313:	b0342 b0343	reverse	362313	b0343
362420..365569:	b0344	reverse	365569	b0344
365573..367752:	b0345 b0346	reverse	367752	b0346
367931..369359:	b0347	forward	367931	b0347
369652..374280:	b0348 b0349 b0350 b0351 b0352	forward	369652	b0348
374640..375928:	b0353	forward	374640	b0353
375950..377052:	b0354	forward	375950	b0354
376489..379124:	b0355 b0356 b0357	reverse	379124	b0357
379250..379944:	b0358	reverse	379944	b0358
380083..380273:	b0359	reverse	380273	b0359
380480..381825:	b0360 insCD-1 b0361	forward	380480	b0360
381920..382660:	b0362 b0363	reverse	382660	b0363
383812..383908:	b0364	reverse	383908	b0364
384871..385046:	b0365	forward	384871	b0365
385603..386022:	b0366	forward	385603	b0366
386303..387932:	b0367 b0368	forward	386303	b0367
387771..388985:	b0369	reverse	388985	b0369
389480..390976:	b0371	forward	389480	b0371
390626..392239:	insEF-2 b0372 b0373	reverse	392239	b0373
392206..394311:	b0374 b0375	forward	392206	b0374
394228..395540:	b0376	reverse	395540	b0376
395607..398288:	b0377 b0378	forward	395607	b0377
398320..398502:	b0379	reverse	398502	b0379
398791..399965:	b0380	forward	398791	b0380
398980..400177:	b0381	reverse	400177	b0381
400585..402837:	b0382 b0383 b0384	forward	400585	b0382
402946..404065:	b0385	forward	402946	b0385
404018..404909:	b0386	reverse	404909	b0386
404967..407723:	b0387 b0388 b0389 b0390 b0391	forward	404967	b0387
404967..407723:	b0387 b0388 b0389 b0390 b0391	forward	407368	b0391
407795..408283:	b0392	forward	407795	b0392
408138..409280:	b0393	reverse	409280	b0393
409342..410586:	b0394	forward	409342	b0394
410308..416205:	b0396 b0397 b0398	reverse	416205	b0398
416323..418464:	b0399 b0400	forward	416323	b0399
418737..421637:	b0401 b0402	forward	418737	b0401
421704..423882:	b0403	forward	421704	b0403
423416..424143:	b0404	reverse	424143	b0404
424210..430393:	b0405 b0406 b0407 b0408 b0409 b0410	forward	424210	b0405
429794..431315:	b0411	reverse	431315	b0411
431555..432099:	b0412	reverse	432099	b0412
432198..436540:	b0413 b0414 b0415 b0416 b0417 b0418	forward	432198	b0413
436180..440769:	b0419 b0420 b0421 b0422	reverse	440769	b0422
440695..442265:	b0423	forward	440695	b0423
441927..443784:	b0424 b0425	reverse	443784	b0425
443825..444666:	b0426	forward	443825	b0426
444176..450878:	b0427 b0428 b0429 b0430 b0431 b0432	reverse	450878	b0432
451169..453439:	b0433 b0434	reverse	453439	b0434
453575..463615:	b0435 b0436 b0437 b0438 b0439 b0440 b0441 b0442	forward	453575	b0435
453575..463615:	b0435 b0436 b0437 b0438 b0439 b0440 b0441 b0442	forward	454216	b0436
453575..463615:	b0435 b0436 b0437 b0438 b0439 b0440 b0441 b0442	forward	455813	b0437
453575..463615:	b0435 b0436 b0437 b0438 b0439 b0440 b0441 b0442	forward	458036	b0439
453575..463615:	b0435 b0436 b0437 b0438 b0439 b0440 b0441 b0442	forward	460552	b0440
463717..464069:	b0443	forward	463717	b0443
463884..466576:	b0444 b0445	reverse	466576	b0445
463884..466576:	b0444 b0445	reverse	464816	b0444
466604..467494:	b0446	forward	466604	b0446
467576..471734:	b0447 b0448 b0449	forward	467576	b0447
471875..473504:	b0450 b0451	forward	471875	b0450
473226..474423:	b0452	reverse	474423	b0452
474584..475208:	b0453	forward	474584	b0453
474699..475541:	b0454	reverse	475541	b0454
475670..475792:	b0455	forward	475670	b0455
475945..476225:	b0456	forward	475945	b0456
476182..477888:	b0457	reverse	477888	b0457
477904..480017:	b0458 b0459 b0460 b0461	reverse	480017	b0461
480434..484922:	b0462 b0463	reverse	484922	b0463
484938..489272:	b0464 b0465	forward	484938	b0464
484938..489272:	b0464 b0465	forward	485711	b0465
489137..490057:	b0466 b0467	reverse	490057	b0467
490076..496263:	b0468 b0469 b0470 b0471 b0472 b0473	forward	490076	b0468
490076..496263:	b0468 b0469 b0470 b0471 b0472 b0473	forward	490531	b0469
490076..496263:	b0468 b0469 b0470 b0471 b0472 b0473	forward	494299	b0473
496354..498518:	b0474 b0475	forward	496354	b0474
498163..499222:	b0476	reverse	499222	b0476
499318..500846:	b0477	forward	499318	b0477
500415..502517:	b0478	reverse	502517	b0478
502658..503952:	b0479	reverse	503952	b0479
504105..506268:	b0480	forward	504105	b0480
505612..507326:	b0481 b0482	reverse	507326	b0482
506320..506511:	b4585	forward	506320	b4585
507404..507850:	b0483	forward	507404	b0483
507747..510642:	b0484	reverse	510642	b0484
510841..513840:	b0485 b0486 b0487	forward	510841	b0485
510841..513840:	b0485 b0486 b0487	forward	513129	b0487
513507..515046:	b0488 b0489	reverse	515046	b0489
515111..516699:	b0490 b0491	forward	515111	b0490
516422..519025:	b0492 b0493 b0494	reverse	519025	b0494
518890..522098:	b0495 b0496	forward	518890	b0495
522436..527773:	b0497 b0498 b0499	forward	522436	b0497
528103..528493:	ECK120002880_Phantom	forward	528103	ECK120002880_Phantom
528788..531465:	b0502 b0503 b0504	reverse	531465	b0504
528788..531465:	b0502 b0503 b0504	reverse	530477	b0503
531614..533099:	b0505 b0506	forward	531614	b0505
531614..533099:	b0505 b0506	forward	532186	b0506
533420..534930:	b0507	forward	533420	b0507
534952..536567:	b0508 b0509	forward	534952	b0508
536833..539753:	b0510 b0511 b0512	forward	536833	b0510
539905..542116:	b0513 b0514	forward	539905	b0513
542412..545618:	b0515 b0516 b0517	reverse	545618	b0517
546292..547823:	b0518 ylbE_1	forward	546292	b0518
547859..550592:	ylbE_2 b0520 b0521	forward	547859	ylbE_2
550495..553714:	b0522 b0523 b0524 b0525	reverse	553714	b0525
553798..555360:	b0526	forward	553798	b0526
555410..555751:	b0527	reverse	555751	b0527
555841..557009:	b0528 b0529	reverse	557009	b0529
557333..557983:	b0530	forward	557333	b0530
559582..561215:	b0532	forward	559582	b0532
562251..562332:	b0533	forward	562251	b0533
562579..563022:	b0534	forward	562579	b0534
563506..563725:	b0535	reverse	563725	b0535
563985..565544:	b0537 b0539	reverse	565544	b0539
563985..565544:	b0537 b0539	reverse	565231	b0537
565452..566037:	ECK120002902_Phantom ybcD	forward	565452	ECK120002902_Phantom
567190..567929:	b0541 b0542 b0543	forward	567190	b0541
567190..567929:	b0541 b0542 b0543	forward	567242	b0542
568111..569655:	b0544	forward	568111	b0544
570089..571647:	b0545 b0546 b4588	forward	570089	b0545
571868..572222:	b0547	forward	571868	b0547
572964..573601:	b4509 b0551	forward	572964	b4509
574937..576093:	b0553	reverse	576093	b0553
576640..577661:	b0554 b0555 b0556 b4510	forward	576640	b0554
577607..578160:	b0557	reverse	578160	b0557
578933..579599:	b0559	forward	578933	b0559
579123..579597:	b4589	reverse	579597	b4589
580545..580609:	b0560	forward	580545	b0560
581078..581159:	b0561	forward	581078	b0561
581364..582054:	b0562	reverse	582054	b0562
582054..582300:	b0563	forward	582054	b0563
582857..583502:	b0564	forward	582857	b0564
583823..584898:	b0565	reverse	584898	b0565
585316..586164:	b0566	reverse	586164	b0566
586315..587165:	b0567	reverse	587165	b0567
587210..592433:	b0568 b0569	reverse	592433	b0569
592523..594683:	b0570 b0571	reverse	594683	b0571
594986..596242:	b0572	forward	594986	b0572
596314..597555:	b0573 b0574	forward	596314	b0573
598087..601054:	b0575	forward	598087	b0575
601152..602617:	b0576	forward	601152	b0576
602438..605453:	b0577 b0578 b0579 b0580	reverse	605453	b0580
602438..605453:	b0577 b0578 b0579 b0580	reverse	603907	b0577
605475..606589:	b0581	reverse	606589	b0581
607018..607270:	b4415	forward	607018	b4415
608665..611759:	b0583 b0584	reverse	611759	b0584
612013..617236:	b0585 b4511 b0586	forward	612013	b0585
618011..618526:	b0587	forward	618011	b0587
618685..620330:	b0588 b0589	reverse	620330	b0589
621299..621434:	b0590	reverse	621434	b0590
621652..622835:	b0591	forward	621652	b0591
622793..623789:	b0592	reverse	623789	b0592
624402..627732:	b0593 b0594 b0595	forward	624402	b0593
627789..631992:	b0596 b0597 b0598 b4512	forward	627789	b0596
627789..631992:	b0596 b0597 b0598 b4512	forward	629072	b0598
631486..632712:	b0599	reverse	632712	b0599
632788..633986:	b0600	forward	632788	b0600
633844..634633:	b0601	reverse	634633	b0601
636199..636310:	b0603	reverse	636310	b0603
636998..637920:	b0604	reverse	637920	b0604
637850..640607:	b0605 b0606	forward	637850	b0605
640611..641124:	b0607	reverse	641124	b0607
641274..643193:	b0608 ECK120002943_Phantom	forward	641274	b0608
642532..644255:	b0610 b0611	reverse	644255	b0611
642532..644255:	b0610 b0611	reverse	643276	b0610
644294..645207:	b0612	reverse	645207	b0612
647250..649782:	b0615 b0616	reverse	649782	b0616
651408..653905:	b0619 b0620	forward	651408	b0619
653539..655241:	b0621	reverse	655241	b0621
655739..656232:	b0622	forward	655739	b0622
656471..656801:	b0623	forward	656471	b0623
656683..657188:	b0624	reverse	657188	b0624
657186..657973:	b0625 b0626	forward	657186	b0625
658094..658629:	b0627	forward	658094	b0627
658408..659523:	b0628	reverse	659523	b0628
659870..660614:	b0629	reverse	660614	b0629
660814..661539:	b0630	reverse	661539	b0630
661556..674067:	b0631 b0632 b0633 b0634 b0635 b0636 b0637 b0638 b0639 b0640 b0641 b0642	reverse	674067	b0642
661556..674067:	b0631 b0632 b0633 b0634 b0635 b0636 b0637 b0638 b0639 b0640 b0641 b0642	reverse	668295	b0637
674158..675041:	b0643	forward	674158	b0643
674641..675656:	b0644	reverse	675656	b0644
676743..678095:	b0646	forward	676743	b0646
678022..678103:	b0647	reverse	678103	b0647
678834..680944:	b0648 b0649	forward	678834	b0648
680925..686999:	b0650 b0651 b0652 b0653 b0654 sroC b0655	reverse	686999	b0655
680925..686999:	b0650 b0651 b0652 b0653 b0654 sroC b0655	reverse	685235	b0653
680925..686999:	b0650 b0651 b0652 b0653 b0654 sroC b0655	reverse	683661	b0651
688204..688294:	b0656	reverse	688294	b0656
688460..694221:	b0657 b0658 b0659 b0660 b0661	reverse	694221	b0661
688460..694221:	b0657 b0658 b0659 b0660 b0661	reverse	692658	b0660
688460..694221:	b0657 b0658 b0659 b0660 b0661	reverse	691652	b0659
694298..695675:	b0662	forward	694298	b0662
696363..698442:	b0674	reverse	698442	b0674
698549..702929:	b0675 b0676 b0677 b0678	reverse	702929	b0678
703061..705198:	b0679	forward	703061	b0679
705282..707209:	b0680	forward	705282	b0680
707498..708948:	b0681	forward	707498	b0681
709042..709375:	b0682	forward	709042	b0682
709354..712057:	b0683 b4637 b0684 b0685 b0686	reverse	712057	b0686
709354..712057:	b0683 b4637 b0684 b0685 b0686	reverse	711174	b0685
709354..712057:	b0683 b4637 b0684 b0685 b0686	reverse	710744	b0684
712070..714972:	b0687 b0688 b0689	forward	712070	b0687
715149..715429:	ybfG	reverse	715429	ybfG
715746..715827:	ybfH	reverse	715827	ybfH
716142..718920:	b0692 b0693	reverse	718920	b0693
719767..719848:	b4590	forward	719767	b4590
720252..724157:	b0694 b0695 b0696	reverse	724157	b0696
720252..724157:	b0694 b0695 b0696	reverse	723719	b0695
724378..726271:	b0697	reverse	726271	b0697
726287..728070:	b0698 b4513	reverse	728070	b4513
728294..728699:	b0699	forward	728294	b0699
728748..733267:	b0700 ECK120004454_Phantom b0702	forward	728748	b0700
734701..735297:	b0704	forward	734701	b0704
736095..737087:	b0705	forward	736095	b0705
737610..738035:	b0706	forward	737610	b0706
738200..740300:	b0707 b0708	forward	738200	b0707
740328..741864:	b0709	reverse	741864	b0709
742019..746498:	b0710 b0711 b0712 b0713 b0714	forward	742019	b0710
745955..747024:	b0715	reverse	747024	b0715
747347..748192:	b0716	reverse	748192	b0716
748453..748863:	b0717	reverse	748863	b0717
749648..751126:	b0718	reverse	751126	b0718
751509..751949:	b0719	reverse	751949	b0719
752341..753900:	b0720	reverse	753900	b0720
754178..764378:	b0721 b0722 b0723 b0724 b0725 b0726 b0727 b0728 b0729	forward	754178	b0721
754178..764378:	b0721 b0722 b0723 b0724 b0725 b0726 b0727 b0728 b0729	forward	757800	b0726
764306..765126:	b0730	reverse	765126	b0730
765242..770040:	b0731 b0732	forward	765242	b0731
770425..773875:	b0733 b0734 b4515 b0735	forward	770425	b0733
773929..779779:	b0736 b0737 b0738 b0739 b0740 b0741 b0742	forward	773929	b0736
781227..783378:	b0750 b0751	forward	781227	b0750
782887..784086:	b0752	reverse	784086	b0752
784167..784584:	b0753	reverse	784584	b0753
784814..786071:	b0754	forward	784814	b0754
785837..793892:	b0755 b0756 b0757 b0758 b0759 b0760 b0761	reverse	793892	b0761
785837..793892:	b0755 b0756 b0757 b0758 b0759 b0760 b0761	reverse	791299	b0759
785837..793892:	b0755 b0756 b0757 b0758 b0759 b0760 b0761	reverse	786904	b0755
793973..794184:	b0762	forward	793973	b0762
794283..796916:	b0763 b0764 b0765	forward	794283	b0763
796753..797682:	b0766	reverse	797682	b0766
797774..799078:	b0767	forward	797774	b0767
798788..799840:	b0768	reverse	799840	b0768
801366..802541:	b0770	forward	801366	b0770
802846..805138:	b0771	forward	802846	b0771
804926..806552:	b0772	reverse	806552	b0772
806618..808518:	b0773 b0774	reverse	808518	b0774
806618..808518:	b0773 b0774	reverse	807153	b0773
808520..812236:	b0775 b0776 b0777 b0778	forward	808520	b0775
812315..812396:	b4591	reverse	812396	b4591
812733..815054:	b0779	forward	812733	b0779
814763..815893:	b0780	reverse	815893	b0780
816050..819844:	b0781 b0782 b0783 b0784 b0785 b0786	forward	816050	b0781
816050..819844:	b0781 b0782 b0783 b0784 b0785 b0786	forward	819079	b0786
819900..820724:	b0787	forward	819900	b0787
820777..823544:	b0788 b0789 b0790	reverse	823544	b0790
823815..824461:	b0791	forward	823815	b0791
824155..829898:	b0792 b0793 b0794 b0795 b0796	reverse	829898	b0796
830161..831660:	b0797	forward	830161	b0797
831333..832216:	b0798	reverse	832216	b0798
832261..835510:	b0799 b0800	forward	832261	b0799
835535..837132:	b0801	forward	835535	b0801
836774..837285:	b0802	reverse	837285	b0802
837358..838427:	b0803 b0804	reverse	838427	b0804
838945..840549:	b0805	reverse	840549	b0805
840988..841312:	b0806	reverse	841312	b0806
841541..842526:	b0807	forward	841541	b0807
842421..844747:	b0808	reverse	844747	b0808
844803..847368:	b0809 b0810 b0811	reverse	847368	b0811
847553..848180:	b0812	reverse	848180	b0812
848415..849360:	b0813	reverse	849360	b0813
849433..850775:	b0814	forward	849433	b0814
850279..852285:	b0815 b4416	reverse	852285	b4416
851872..852009:	b0816	forward	851872	b0816
852358..854280:	b0817 b0818	forward	852358	b0817
854004..855019:	b0819	reverse	855019	b0819
855155..856996:	b0820	forward	855155	b0820
856904..858331:	b0821	reverse	858331	b0821
858403..859284:	b0822	reverse	859284	b0822
859421..862818:	b0823 b0824	reverse	862818	b0824
862832..863617:	b0825	forward	862832	b0825
863343..865615:	b0826 b0827	reverse	865615	b0827
863343..865615:	b0826 b0827	reverse	864552	b0826
865756..874550:	b0828 b0829 b0830 b0831 b0832 b0833	forward	865756	b0828
874564..875944:	b0834	forward	874564	b0834
875785..877297:	b0835	reverse	877297	b0835
877438..879259:	b0836 b0837	forward	877438	b0836
878708..879741:	b0838	reverse	879741	b0838
879842..881291:	b0839	forward	879842	b0839
880981..882671:	b0840 b0841	reverse	882671	b0841
882857..884438:	b0842	forward	882857	b0842
884121..886592:	b0843 b0844 b0845	reverse	886592	b0845
884121..886592:	b0843 b0844 b0845	reverse	885474	b0844
886622..887483:	b0846	forward	886622	b0846
887200..889153:	b4417 b0847	reverse	889153	b0847
889110..889703:	b0848	forward	889110	b0848
889681..890020:	b0849	reverse	890020	b0849
890031..892795:	b0850 b0851 b0852 b0853	forward	890031	b0850
890031..892795:	b0850 b0851 b0852 b0853	forward	892147	b0853
892981..894169:	b0854	forward	892981	b0854
894226..898986:	b0855 b0856 b0857 b0858 b0859	forward	894226	b0855
898921..899798:	b0860	reverse	899798	b0860
899905..902993:	b0861 b0862 b0863 b0864	reverse	902993	b0864
903111..903740:	b0865	reverse	903740	b0865
903744..905339:	b0866 b0867	forward	903744	b0866
904935..910304:	b0868 b0869 b0870 b0871	reverse	910304	b0871
904935..910304:	b0868 b0869 b0870 b0871	reverse	908543	b0870
910311..913061:	b0872 b0873	reverse	913061	b0873
913160..914122:	b0874	reverse	914122	b0874
914556..915283:	b0875	reverse	915283	b0875
915662..917700:	b0876	forward	915662	b0876
916892..918331:	b0877	reverse	918331	b0877
918347..925094:	b0878 b0879 b0881 b0882	forward	918347	b0878
918347..925094:	b0878 b0879 b0881 b0882	forward	921840	b0881
921213..921898:	b0880	reverse	921898	b0880
925192..931300:	b0884 b0885 b0886 b0887 b0888	reverse	931300	b0888
925192..931300:	b0884 b0885 b0886 b0887 b0888	reverse	925735	b0884
931551..939999:	b0889 b0890 b0891 b0892 b0893	forward	931551	b0889
931551..939999:	b0889 b0890 b0891 b0892 b0893	forward	938587	b0893
940104..944163:	b0894 b0895 b0896	forward	940104	b0894
943942..944827:	b0897	reverse	944827	b0897
945059..946281:	b0898	forward	945059	b0898
946405..948034:	b0899	forward	946405	b0899
947842..948834:	b0900	reverse	948834	b0900
948863..949575:	b0901	forward	948863	b0901
949537..953714:	b0902 b0903 b0904	reverse	953714	b0904
953822..955888:	b0905	reverse	955888	b0905
955895..956733:	b0906	forward	955895	b0906
956798..960281:	b0907 b0908 b0909	forward	956798	b0907
960385..963520:	b0910 b0911 b0912	forward	960385	b0910
960385..963520:	b0910 b0911 b0912	forward	961115	b0911
963686..970873:	b0913 b0914 b0915 b0916 b0917 b0918	forward	963686	b0913
963686..970873:	b0913 b0914 b0915 b0916 b0917 b0918	forward	965815	b0914
963686..970873:	b0913 b0914 b0915 b0916 b0917 b0918	forward	969866	b0917
963686..970873:	b0913 b0914 b0915 b0916 b0917 b0918	forward	969874	b0918
970949..972199:	b0919	forward	970949	b0919
971678..972647:	b0920	reverse	972647	b0920
972720..980045:	b0921 b0922 b0923 b0924	forward	972720	b0921
980110..983790:	b0925 b0926 b0927	forward	980110	b0925
980110..983790:	b0925 b0926 b0927	forward	982244	b0926
983136..986315:	b0928 b0929	reverse	986315	b0929
983136..986315:	b0928 b0929	reverse	984966	b0928
986691..989635:	b0930 b0931	reverse	989635	b0931
986691..989635:	b0930 b0931	reverse	988293	b0930
989736..992637:	b0932	forward	989736	b0932
992453..995491:	b0933 b0934 b0935	reverse	995491	b0935
996627..996663:	b0937	reverse	996663	b0937
997053..997648:	b0938	forward	997053	b0938
997930..1003900:	b0939 b0940 b0941 b0942 b0943 b0944	forward	997930	b0939
1003960..1005894:	b0945 b0946	forward	1003960	b0945
1003960..1005894:	b0945 b0946	forward	1005034	b0946
1005623..1006846:	b0947	reverse	1006846	b0947
1006897..1014794:	b0948 b0949 b0950 b0951 b0952	forward	1006897	b0948
1014872..1015361:	b0953	forward	1014872	b0953
1014967..1017552:	b0954 b0955	reverse	1017552	b0955
1014967..1017552:	b0954 b0955	reverse	1015720	b0954
1017681..1018262:	b0956	forward	1017681	b0956
1018186..1020170:	b0957 b0958	reverse	1020170	b0958
1018186..1020170:	b0957 b0958	reverse	1019413	b0957
1020308..1021556:	b0959	forward	1020308	b0959
1020871..1023610:	b0960 b0961	reverse	1023610	b0961
1023657..1026028:	b0962	forward	1023657	b0962
1025302..1027049:	b0963 b0964	reverse	1027049	b0964
1025302..1027049:	b0963 b0964	reverse	1026263	b0963
1027148..1027763:	b0965	forward	1027148	b0965
1027576..1029227:	b0966 b0967	reverse	1029227	b0967
1029195..1029817:	b0968	forward	1029195	b0968
1029472..1030675:	b0969 b0970	reverse	1030675	b0970
1031389..1034174:	b0972 b0973	forward	1031389	b0972
1034325..1036838:	b0974 b0975 b0976 b0977	forward	1034325	b0974
1037049..1041336:	b0978 b0979 b4592 b0980	forward	1037049	b0978
1041147..1047903:	b0981 b0982 b0983 b0984 b0985	reverse	1047903	b0985
1047918..1048479:	b0986	reverse	1048479	b0986
1048687..1048914:	b0987	reverse	1048914	b0987
1050526..1050906:	b0990	forward	1050526	b0990
1051017..1051657:	b0991 b4517	forward	1051017	b0991
1051017..1051657:	b0991 b4517	forward	1051220	b4517
1051499..1055450:	b0992 b0993	reverse	1055450	b0993
1051499..1055450:	b0992 b0993	reverse	1052656	b0992
1055472..1056648:	b0994	forward	1055472	b0994
1056342..1057306:	b0995	reverse	1057306	b0995
1057262..1061786:	b0996 b0997 b0998	forward	1057262	b0996
1061400..1063025:	b0999 b1000	reverse	1063025	b1000
1063263..1064598:	b1001	forward	1063263	b1001
1064780..1066251:	b1002	forward	1064780	b1002
1065942..1066981:	b1003 b1004	reverse	1066981	b1004
1067110..1067783:	ycdF b4518	forward	1067110	ycdF
1067715..1069050:	b1006	reverse	1069050	b1006
1069172..1069385:	b1007	reverse	1069385	b1007
1069630..1070098:	b1008	reverse	1070098	b1008
1070498..1070686:	b1009	reverse	1070686	b1009
1072221..1072870:	b1012	reverse	1072870	b1012
1073444..1074203:	b1013	forward	1073444	b1013
1073881..1078145:	b1014	reverse	1078145	b1014
1078390..1080417:	b1015	forward	1078390	b1015
1080545..1083960:	b1016 efeU_2 b1018 b1019	forward	1080545	b1016
1084169..1085277:	b1020	forward	1084169	b1020
1085224..1091742:	b1021 b1022 b1023 b1024	reverse	1091742	b1024
1092058..1093492:	b1025	forward	1092058	b1025
1094922..1095003:	ymdE	forward	1094922	ymdE
1095129..1096183:	b1029	forward	1095129	b1029
1097047..1100439:	b1033 b1034 b1035 b1036	forward	1097047	b1033
1100028..1100752:	b1037	reverse	1100752	b1037
1101298..1102335:	b1039 b1040	reverse	1102335	b1040
1103530..1104169:	b1042	forward	1103530	b1042
1104212..1107277:	b1043 b1044 b1045 b1046	forward	1104212	b1043
1106924..1108330:	b1047	reverse	1108330	b1047
1108498..1113021:	b1048 b1049 b1050	forward	1108498	b1048
1112778..1114714:	b1051 b1052 b1053	reverse	1114714	b1053
1112778..1114714:	b1051 b1052 b1053	reverse	1113433	b1051
1114773..1115838:	b1054	reverse	1115838	b1054
1116010..1117216:	b1055	forward	1116010	b1055
1117081..1118298:	b1056 b1057	reverse	1118298	b1057
1118548..1119837:	b1058 b1059	reverse	1119837	b1059
1119892..1120212:	b1060	reverse	1120212	b1060
1120430..1124580:	b1061 b1062 b1063 b1064 b1065	reverse	1124580	b1065
1120430..1124580:	b1061 b1062 b1063 b1064 b1065	reverse	1123291	b1064
1120430..1124580:	b1061 b1062 b1063 b1064 b1065	reverse	1121863	b1062
1124691..1128771:	b1066 b1067 b1068 b1069	forward	1124691	b1066
1128377..1130116:	b1070 b1071 b1072	reverse	1130116	b1072
1130205..1140562:	b1073 b1074 b1075 b1076 b1077 b1078 b1079 b1080 b1081 b1082 b1083	forward	1130205	b1073
1140354..1143704:	b1084	reverse	1143704	b1084
1143920..1143959:	b1085	forward	1143920	b1085
1144161..1145220:	b1086	forward	1144161	b1086
1144888..1145889:	b1087	reverse	1145889	b1087
1145843..1158877:	b4418 b1088 b1089 b1090 b1091 b1092 b1093 b1094 b1095 b1096 b1097 b1098 b1099 b1100 b1101	forward	1145843	b4418
1145843..1158877:	b4418 b1088 b1089 b1090 b1091 b1092 b1093 b1094 b1095 b1096 b1097 b1098 b1099 b1100 b1101	forward	1150768	b1094
1145843..1158877:	b4418 b1088 b1089 b1090 b1091 b1092 b1093 b1094 b1095 b1096 b1097 b1098 b1099 b1100 b1101	forward	1154279	b1098
1145843..1158877:	b4418 b1088 b1089 b1090 b1091 b1092 b1093 b1094 b1095 b1096 b1097 b1098 b1099 b1100 b1101	forward	1156992	b1101
1158625..1160838:	b1102	reverse	1160838	b1102
1161044..1165104:	b1103 b1104 b1105 b1106 b1107 b1108	forward	1161044	b1103
1165273..1166685:	b1109	forward	1165273	b1109
1166797..1167416:	b1110	forward	1166797	b1110
1167151..1168082:	b1111	reverse	1168082	b1111
1168332..1168517:	b1112	forward	1168332	b1112
1168525..1169645:	b1113	reverse	1169645	b1113
1169688..1173248:	b1114	reverse	1173248	b1114
1173403..1174421:	b1115	reverse	1174421	b1115
1174620..1179952:	b1116 b1117 b1118 b1119 b1120	forward	1174620	b1116
1179640..1184881:	b1121 b1122 b1123 b1124 b1125 b1126	reverse	1184881	b1126
1185044..1186659:	b1127	forward	1185044	b1127
1186163..1194172:	b1128 b1129 b1130 b1131 b1132 b1133 b1134 b1135	reverse	1194172	b1135
1186163..1194172:	b1128 b1129 b1130 b1131 b1132 b1133 b1134 b1135	reverse	1193024	b1133
1186163..1194172:	b1128 b1129 b1130 b1131 b1132 b1133 b1134 b1135	reverse	1189693	b1130
1194183..1195844:	b1136	forward	1194183	b1136
1195899..1196086:	C0293	forward	1195899	C0293
1196009..1197474:	b1137 b1138	reverse	1197474	b1138
1197880..1198919:	b1139	forward	1197880	b1139
1198875..1200611:	b1140 b1141 b1142	reverse	1200611	b1142
1200691..1201222:	b1143	forward	1200691	b1143
1200622..1201402:	b1144	reverse	1201402	b1144
1201442..1202156:	b1145	reverse	1202156	b1145
1202218..1202460:	b1146	forward	1202218	b1146
1202470..1204724:	b1147 b1148 b1149	forward	1202470	b1147
1204815..1204896:	b1150	forward	1204815	b1150
1205047..1206653:	b1151 b1152 b1153	forward	1205047	b1151
1207370..1207747:	b1155	forward	1207370	b1155
1207795..1208098:	b1156	reverse	1208098	b1156
1208397..1208601:	b1157	reverse	1208601	b1157
1208889..1209336:	b1158	forward	1208889	b1158
1209521..1210365:	b1159	forward	1209521	b1159
1210645..1210839:	icdC	forward	1210645	icdC
1211146..1211248:	b1160	reverse	1211248	b1160
1211845..1212365:	b1161	reverse	1212365	b1161
1212426..1214703:	b1162 b1163	reverse	1214703	b1163
1212426..1214703:	b1162 b1163	reverse	1213332	b1162
1214974..1215564:	b1164 b1165	forward	1214974	b1164
1215660..1215741:	b1166	forward	1215660	b1166
1216026..1216265:	b1167	forward	1216026	b1167
1216677..1217993:	b1168	forward	1216677	b1168
1218171..1218512:	b4520	forward	1218171	b4520
1219983..1221398:	ycgH_1 ycgH_2	forward	1219983	ycgH_1
1221527..1222324:	b1171 b1172 b4593	reverse	1222324	b4593
1222843..1223478:	b1173	forward	1222843	b1173
1223437..1225364:	b1174 b1175 b1176	reverse	1225364	b1176
1225703..1228638:	b1177 b1179 b1180 b1181	forward	1225703	b1177
1226307..1226734:	b1178	reverse	1226734	b1178
1228674..1229617:	b1182	reverse	1229617	b1182
1229954..1231729:	b1183 b1184	forward	1229954	b1183
1231599..1233977:	b1185 b1186	reverse	1233977	b1186
1231599..1233977:	b1185 b1186	reverse	1232280	b1185
1234123..1234926:	b1187	forward	1234123	b1187
1234896..1236464:	b1188	reverse	1236464	b1188
1236747..1239654:	b1189 b1190	forward	1236747	b1189
1239145..1242332:	b1191 b1192	reverse	1242332	b1192
1242349..1243257:	b1193	forward	1242349	b1193
1242700..1243749:	b1194	reverse	1243749	b1194
1243905..1244175:	b1195	forward	1243905	b1195
1244439..1244928:	b1196	forward	1244439	b1196
1245048..1246645:	b1197	reverse	1246645	b1197
1246895..1250128:	b1198 b1199 b1200	reverse	1250128	b1200
1250242..1252385:	b1201	forward	1250242	b1201
1252170..1255185:	b1202	reverse	1255185	b1202
1255851..1257780:	b1203 b1204	reverse	1257780	b1204
1255851..1257780:	b1203 b1204	reverse	1257103	b1203
1257959..1258578:	b1205	forward	1257959	b1205
1258185..1262759:	b1206 b1207 b1208 b1209	reverse	1262759	b1209
1262826..1268376:	b1210 b1211 b1212 b1213 b1214 b1215	forward	1262826	b1210
1268516..1268723:	b4420	forward	1268516	b4420
1268478..1268546:	b4419	reverse	1268546	b4419
1268940..1269021:	b4421	reverse	1269021	b4421
1269653..1269734:	b4424	forward	1269653	b4424
1269805..1271116:	b1216	reverse	1271116	b1216
1271248..1272435:	b1217 b1218	forward	1271248	b1217
1272275..1272854:	b1219	reverse	1272854	b1219
1273093..1274410:	b1220	forward	1273093	b1220
1274275..1276907:	b1221 b1222	reverse	1276907	b1222
1277147..1278753:	b1223	forward	1277147	b1223
1279027..1286149:	b1224 b1225 b1226 b1227 b1228	forward	1279027	b1224
1279027..1286149:	b1224 b1225 b1226 b1227 b1228	forward	1282672	b1225
1286426..1286454:	b4425	reverse	1286454	b4425
1286852..1288396:	b1232 b1233	reverse	1288396	b1233
1288355..1291646:	b1234 b1235 b1236	forward	1288355	b1234
1288355..1291646:	b1234 b1235 b1236	forward	1290565	b1236
1291605..1292191:	b1237	reverse	1292191	b1237
1292716..1293447:	b1238	forward	1292716	b1238
1293783..1294014:	ychG_2	reverse	1294014	ychG_2
1294318..1294408:	ychG_1	reverse	1294408	ychG_1
1294542..1297367:	b1241	reverse	1297367	b1241
1297690..1298516:	b1242	forward	1297690	b1242
1298717..1305249:	b1243 b1244 b1245 b1246 b1247	forward	1298717	b1243
1304519..1306702:	b1248 b1249	reverse	1306702	b1249
1306784..1307059:	b4595	forward	1306784	b4595
1306849..1308325:	b1250	reverse	1308325	b1250
1308512..1308914:	b1251	reverse	1308914	b1251
1309085..1309952:	b1252	forward	1309085	b1252
1309839..1311727:	b1253 b1254 b1255	reverse	1311727	b1255
1312013..1313193:	b1256	forward	1312013	b1256
1312719..1313269:	b1257	reverse	1313269	b1257
1313273..1313678:	b1258	reverse	1313678	b1258
1314399..1319388:	b1260 b1261 b1262 b1263	reverse	1319388	b1263
1319517..1321004:	b1264	reverse	1321004	b1264
1321050..1321164:	b1265	reverse	1321164	b1265
1321208..1325934:	b1266 b1267 b1268 b1269	forward	1321208	b1266
1321208..1325934:	b1266 b1267 b1268 b1269	forward	1324723	b1269
1325396..1327189:	b1270 b1271	reverse	1327189	b1271
1327325..1328551:	b1272	forward	1327325	b1272
1328262..1328739:	b1273	reverse	1328739	b1273
1328841..1331717:	b1274	forward	1328841	b1274
1331789..1333066:	b1275	forward	1331789	b1275
1333114..1336994:	b4522 b4523 b1276	forward	1333114	b4522
1333114..1336994:	b4522 b4523 b1276	forward	1333803	b1276
1336144..1337215:	b1277	reverse	1337215	b1277
1337332..1339880:	b1278 b1279 b1280	forward	1337332	b1278
1339897..1341143:	b1281 b1282	forward	1339897	b1281
1341007..1341392:	b1283	reverse	1341392	b1283
1341538..1342666:	b1284 b4596	reverse	1342666	b4596
1342694..1344781:	b1285	reverse	1344781	b1285
1344953..1356953:	b1286 b1287 b1288 b1289 b1290 b1291 b1292 b1293 b1294 b1295 b1296	reverse	1356953	b1296
1344953..1356953:	b1286 b1287 b1288 b1289 b1290 b1291 b1292 b1293 b1294 b1295 b1296	reverse	1349146	b1288
1357265..1358970:	b1297	reverse	1358970	b1297
1359108..1360692:	b1298 b1299	forward	1359108	b1298
1360726..1362239:	b1300	forward	1360726	b1300
1362496..1363490:	b1301	forward	1362496	b1301
1363627..1364721:	b1302	forward	1363627	b1302
1364731..1365968:	b1303	reverse	1365968	b1303
1366060..1368074:	b1304 b1305 b1306 b1307 b1308	forward	1366060	b1304
1366060..1368074:	b1304 b1305 b1306 b1307 b1308	forward	1367685	b1308
1368208..1371228:	b1309 b1310	forward	1368208	b1309
1371389..1372046:	b1311	forward	1371389	b1311
1372241..1378658:	b1312 b1313 b1314 b1315 b1316 b1317	forward	1372241	b1312
1378858..1380954:	b1318 b4524 b1319	forward	1378858	b1318
1380964..1382021:	b1320	reverse	1382021	b1320
1382092..1388242:	b1321 b1322 b1323 b1325	forward	1382092	b1321
1382092..1388242:	b1321 b1322 b1323 b1325	forward	1384721	b1323
1386084..1386884:	b1324	reverse	1386884	b1324
1387727..1388881:	b1326 b4525	reverse	1388881	b4525
1388899..1389911:	b4673 b1327	reverse	1389911	b1327
1389968..1390919:	b1328	forward	1389968	b1328
1391219..1393045:	b1329	forward	1391219	b1329
1392721..1393995:	b1330	reverse	1393995	b1330
1395351..1395840:	b1332	forward	1395351	b1332
1395509..1402608:	b1333 b1334 b1335 b1336 b1337 b1338	reverse	1402608	b1338
1395509..1402608:	b1333 b1334 b1335 b1336 b1337 b1338	reverse	1397577	b1334
1395509..1402608:	b1333 b1334 b1335 b1336 b1337 b1338	reverse	1396684	b1333
1402725..1404645:	b1339 b1340	forward	1402725	b1339
1403366..1403852:	b4426	reverse	1403852	b4426
1404544..1405866:	b1341	reverse	1405866	b1341
1405983..1407279:	b1342 b4699 fnrS	forward	1405983	b1342
1407371..1408972:	C0343 b1343	forward	1407371	C0343
1408902..1411245:	b1344 b1345	reverse	1411245	b1345
1411775..1411856:	b1348	reverse	1411856	b1348
1412017..1412700:	b1349	reverse	1412700	b1349
1412961..1415462:	b1350	reverse	1415462	b1350
1415577..1415650:	b1351	reverse	1415650	b1351
1415856..1415989:	b4526	reverse	1415989	b4526
1416187..1416268:	b1352	reverse	1416268	b1352
1416666..1417441:	b1353 ECK120003273_Phantom	forward	1416666	b1353
1417260..1417484:	b1355	reverse	1417484	b1355
1417733..1418270:	b1356	reverse	1418270	b1356
1418478..1418948:	b1357 b1358	forward	1418478	b1357
1419190..1419827:	b1359	forward	1419190	b1359
1420031..1421385:	b1360 b1361	forward	1420031	b1360
1421769..1424065:	b1363 b1364 b1365 b1366	forward	1421769	b1363
1424217..1424298:	ECK120003285_Phantom	forward	1424217	ECK120003285_Phantom
1424598..1425419:	b1368	forward	1424598	b1368
1425743..1426780:	b1370	reverse	1426780	b1370
1427094..1429741:	b1372	forward	1427094	b1372
1432917..1433665:	b1376	reverse	1433665	b1376
1433752..1434984:	b1377	reverse	1434984	b1377
1435217..1438865:	b1378	reverse	1438865	b1378
1439044..1439959:	b4529	forward	1439044	b4529
1439280..1440900:	b1379 b1380	reverse	1440900	b1380
1441033..1444536:	b1381 b1382 b1383	forward	1441033	b1381
1444408..1445351:	b1384	reverse	1445351	b1384
1445367..1447086:	b1385	forward	1445367	b1385
1447110..1448764:	b1386	reverse	1448764	b1386
1449599..1451330:	b1387	reverse	1451330	b1387
1451892..1453935:	b1388 b1389 b1390	forward	1451892	b1388
1453970..1460123:	b1391 b1392 b1393 b1394 b1395 b1396 b1397	forward	1453970	b1391
1460134..1463121:	b1398 b1399 b1400	forward	1460134	b1398
1463380..1465969:	ydbA_1	forward	1463380	ydbA_1
1465862..1466003:	b1402	reverse	1466003	b1402
1467313..1472092:	b1404 ydbA_2	forward	1467313	b1404
1472213..1475439:	b1406 b1407	forward	1472213	b1406
1475627..1476042:	b1408	forward	1475627	b1408
1476289..1476370:	b1409	forward	1476289	b1409
1477333..1480485:	b1410 b1411	forward	1477333	b1410
1480155..1480928:	b1412	reverse	1480928	b1412
1481037..1485027:	b1413	forward	1481037	b1413
1485189..1486167:	b1414	forward	1485189	b1414
1486215..1488449:	b1415	forward	1486215	b1415
1487635..1488777:	gapC_2 gapC_1	reverse	1488777	gapC_1
1488894..1490236:	b1418 b1419 b4429	forward	1488894	b1418
1489230..1489629:	b4597	reverse	1489629	b4597
1489707..1490241:	b4428 b1420	reverse	1490241	b1420
1489707..1490241:	b4428 b1420	reverse	1490234	b4428
1490456..1492447:	b1421	forward	1490456	b1421
1491999..1493131:	b1422	reverse	1493131	b1422
1493288..1494728:	b1423	forward	1493288	b1423
1494800..1497724:	b1424 b1426 b1427	forward	1494800	b1424
1496583..1496695:	ECK120003329_Phantom	reverse	1496695	ECK120003329_Phantom
1497417..1498486:	b1428	reverse	1498486	b1428
1498573..1501660:	b1429 b1430 b1431	forward	1498573	b1429
1498573..1501660:	b1429 b1430 b1431	forward	1499493	b1430
1501546..1501627:	yncK_2	reverse	1501627	yncK_2
1501672..1502979:	b1432	forward	1501672	b1432
1502856..1504131:	b1433	reverse	1504131	b1433
1504172..1507011:	b1434 b1435	forward	1504172	b1434
1504172..1507011:	b1434 b1435	forward	1504779	b1435
1506826..1507113:	b1436	reverse	1507113	b1436
1507297..1509581:	b4532 b1438 b1439	forward	1507297	b4532
1507406..1507487:	ECK120003337_Phantom	reverse	1507487	ECK120003337_Phantom
1509658..1511780:	b1440 b1441	forward	1509658	b1440
1511917..1515198:	b1442 b1443 b1444	forward	1511917	b1442
1514920..1515269:	b4598	reverse	1515269	b4598
1515285..1516133:	b1445 b1446	forward	1515285	b1445
1515285..1516133:	b1445 b1446	forward	1515636	b1446
1515707..1516905:	b1447 b1448	reverse	1516905	b1448
1517018..1518104:	b1449	forward	1517018	b1449
1518266..1518843:	b1450	forward	1518266	b1450
1518839..1521086:	b1451	reverse	1521086	b1451
1521277..1522516:	b1452	forward	1521277	b1452
1522422..1524039:	b1453	reverse	1524039	b1453
1524243..1524780:	b1454	forward	1524243	b1454
1527688..1528553:	b1457	forward	1527688	b1457
1528574..1529691:	b1458 b1459	forward	1528574	b1458
1531053..1531481:	b1461	forward	1531053	b1461
1531332..1531922:	b1462	reverse	1531922	b1462
1532011..1533031:	b1463	forward	1532011	b1463
1532878..1542103:	b1464 b1465 b1466 b1467 b1468 b1469	reverse	1542103	b1469
1532878..1542103:	b1464 b1465 b1466 b1467 b1468 b1469	reverse	1533893	b1464
1542364..1542445:	b1470	reverse	1542445	b1470
1544217..1545228:	b1473	reverse	1545228	b1473
1545393..1550123:	b1474 b1475 b1476	forward	1545393	b1474
1550329..1553763:	b1477 b1478 b1479	reverse	1553763	b1479
1550329..1553763:	b1477 b1478 b1479	reverse	1550785	b1477
1553786..1554066:	b1480	reverse	1554066	b1480
1554621..1555337:	b1482	forward	1554621	b1482
1555086..1557011:	b1483 b1484	reverse	1557011	b1484
1557201..1561146:	b1485 b1486 b1487 b1488	reverse	1561146	b1488
1561491..1565181:	b1489 b1490	reverse	1565181	b1490
1565486..1570102:	b1491 b1492 b1493	reverse	1570102	b1493
1565486..1570102:	b1491 b1492 b1493	reverse	1566863	b1491
1570461..1577433:	b1494 b1495 b1496	reverse	1577433	b1496
1577707..1580585:	b1497 b1498	reverse	1580585	b1498
1580915..1581736:	b1499	reverse	1581736	b1499
1582375..1584527:	b1501	reverse	1584527	b1501
1585385..1585583:	b1502	reverse	1585583	b1502
1585853..1585985:	b1503	reverse	1585985	b1503
1586394..1586696:	b1504	reverse	1586696	b1504
1586998..1588073:	b1505	reverse	1588073	b1505
1588348..1588592:	b1506	reverse	1588592	b1506
1588598..1590503:	b1507 b1508	reverse	1590503	b1508
1590651..1595681:	b1509 b1510	reverse	1595681	b1510
1596589..1599301:	b1511 b1512	reverse	1599301	b1512
1599482..1603046:	b1513 b1514 b1515	forward	1599482	b1513
1603067..1606728:	b1516 b1517 b1518 b1519	forward	1603067	b1516
1606053..1607093:	b1520	reverse	1607093	b1520
1607209..1608743:	b1521	reverse	1608743	b1521
1608948..1612749:	b1522 b1523 b1524 b1525	reverse	1612749	b1525
1612803..1614388:	b1526 b1527	forward	1612803	b1526
1615016..1616299:	b1528	forward	1615016	b1528
1616159..1616967:	b1529	reverse	1616967	b1529
1617112..1618261:	b1530 b1531 b1532	forward	1617112	b1530
1617834..1619190:	b1533	reverse	1619190	b1533
1619314..1621109:	b1534 b4599	forward	1619314	b1534
1619314..1621109:	b1534 b4599	forward	1620609	b4599
1620852..1621898:	b4698 b1535	reverse	1621898	b1535
1622086..1622551:	b1536	reverse	1622551	b1536
1622659..1623276:	b1537	forward	1622659	b1537
1623165..1625425:	b1538	reverse	1625425	b1538
1625512..1627114:	b1539 b1540	forward	1625512	b1539
1627190..1627526:	b1541	forward	1627190	b1541
1627590..1628825:	b1542	reverse	1628825	b1542
1629064..1630301:	b1543	reverse	1630301	b1543
1631619..1631700:	b1545	forward	1631619	b1545
1633274..1633920:	b1547	reverse	1633920	b1547
1634857..1634945:	b4533	forward	1634857	b4533
1635140..1635518:	b1549	forward	1635140	b1549
1635427..1635869:	b1550	reverse	1635869	b1550
1635990..1636071:	b1551	reverse	1636071	b1551
1636461..1636744:	b1552	reverse	1636744	b1552
1637418..1638546:	b1554 b1555 b1556	reverse	1638546	b1556
1639065..1639738:	b1557	reverse	1639738	b1557
1639870..1639987:	b1558	forward	1639870	b1558
1639891..1641859:	b1559 b1560	reverse	1641859	b1560
1642532..1643921:	b1561 b1562 b1563 b1564	reverse	1643921	b1564
1644186..1644323:	b1565	forward	1644186	b1565
1644383..1644788:	b1566	forward	1644383	b1566
1645197..1645278:	b1567	reverse	1645278	b1567
1645382..1645902:	b1568 b1569	reverse	1645902	b1569
1645949..1646396:	b1570	forward	1645949	b1570
1646511..1647089:	b1571 b1572 b1573	forward	1646511	b1571
1647277..1647437:	b1574	forward	1647277	b1574
1647480..1648016:	b1575 b1576	forward	1647480	b1575
1648068..1648880:	b1577	forward	1648068	b1577
1649500..1650778:	b1579	forward	1649500	b1579
1650706..1653730:	ynfP b1580 b1581 b1582	reverse	1653730	b1582
1653771..1655106:	b1583 b1584	forward	1653771	b1583
1654436..1655506:	b1585	reverse	1655506	b1585
1655561..1655963:	b1586	forward	1655561	b1586
1656032..1663265:	b1587 b1588 b1589 b1590 b1591	forward	1656032	b1587
1663347..1664566:	b1592	forward	1663347	b1592
1664355..1666622:	b1593 b1594	reverse	1666622	b1594
1664355..1666622:	b1593 b1594	reverse	1665293	b1593
1666699..1667639:	b1595	reverse	1667639	b1595
1667686..1669172:	b1596	forward	1667686	b1596
1669396..1669687:	b1597	forward	1669396	b1597
1669822..1669917:	b4601	forward	1669822	b4601
1669935..1670876:	b1598	forward	1669935	b1598
1670666..1671552:	b1599 b1600	reverse	1671552	b1600
1671926..1673139:	b1601	forward	1671926	b1601
1672905..1676024:	b1602 b1603	reverse	1676024	b1603
1676391..1677468:	b1604	forward	1676391	b1604
1677541..1679968:	b1605 b1606	forward	1677541	b1605
1679163..1680092:	b1607	reverse	1680092	b1607
1680158..1683370:	b1608 b1609 b1610	forward	1680158	b1608
1682985..1686469:	b1611 b1612	reverse	1686469	b1612
1686568..1689611:	b1613 b1614	forward	1686568	b1613
1686568..1689611:	b1613 b1614	forward	1687817	b1614
1689532..1694111:	b1615 b1616 b1617	reverse	1694111	b1617
1694410..1696111:	b1618 b1619	reverse	1696111	b1619
1694410..1696111:	b1618 b1619	reverse	1695120	b1618
1696240..1697253:	b1620	reverse	1697253	b1620
1697338..1701468:	b1621 b1622 b1623	forward	1697338	b1621
1697338..1701468:	b1621 b1622 b1623	forward	1700228	b1623
1700999..1702353:	b1624	reverse	1702353	b1624
1702533..1710291:	b4409 b1625 b1626 b1627 b1628 b1629 b1630 b1631 b1632 b1633	forward	1702533	b4409
1710697..1713408:	b1634 b1635	forward	1710697	b1634
1712863..1717654:	b1636 b1637 b1638 b1639 b1640	reverse	1717654	b1640
1712863..1717654:	b1636 b1637 b1638 b1639 b1640	reverse	1715351	b1637
1717799..1718777:	b1641	forward	1717799	b1641
1718200..1718894:	b1642	reverse	1718894	b1642
1718928..1722301:	b1643 b1644 b1645	forward	1718928	b1643
1721892..1723965:	b1646 b1647 b1648	reverse	1723965	b1648
1721892..1723965:	b1646 b1647 b1648	reverse	1723678	b1647
1724042..1731857:	b1649 b1650 b1651 b1652 b1653	forward	1724042	b1649
1724042..1731857:	b1649 b1650 b1651 b1652 b1653	forward	1725823	b1651
1731629..1732185:	b1654	reverse	1732185	b1654
1732406..1733339:	b1655	forward	1732406	b1655
1733349..1734151:	b1656	forward	1733349	b1656
1734072..1735607:	b1657 b4602	reverse	1735607	b4602
1735713..1737027:	b1658	forward	1735713	b1658
1736539..1737851:	b1659	reverse	1737851	b1659
1737898..1740713:	b1660 b1661	forward	1737898	b1660
1740126..1741478:	b1662	reverse	1741478	b1662
1741415..1742975:	b1663	forward	1741415	b1663
1742468..1744187:	b1664	reverse	1744187	b1664
1744695..1746883:	b1667 b1668	forward	1744695	b1667
1746800..1752623:	b1669 b1670 b1671 b1672 b1673 b1674	reverse	1752623	b1674
1752858..1753189:	b1675	reverse	1753189	b1675
1753492..1755196:	b1676	forward	1753492	b1676
1755403..1755998:	b1677	forward	1755403	b1677
1755693..1762440:	b1678 b1679 b1680 b1681 b1682 b1683 b1684	reverse	1762440	b1684
1762700..1762852:	b4430	reverse	1762852	b4430
1762916..1766933:	b1685 b1686 b1687	reverse	1766933	b1687
1766999..1768384:	b1688	forward	1766999	b1688
1768392..1768497:	b4431	forward	1768392	b4431
1768608..1769040:	b1689	forward	1768608	b1689
1769075..1770301:	b1690	forward	1769075	b1690
1771787..1773513:	b1692 b1693	forward	1771787	b1692
1774020..1776420:	b1694 b1695	forward	1774020	b1694
1776353..1777369:	b1696	reverse	1777369	b1696
1777596..1779210:	b1697 b1698	forward	1777596	b1697
1779373..1780989:	b1699 b1700	forward	1779373	b1699
1781020..1782717:	b1701	forward	1781020	b1701
1782517..1785184:	b1702	reverse	1785184	b1702
1785434..1787544:	b1703 b1704	forward	1785434	b1703
1785434..1787544:	b1703 b1704	forward	1786406	b1704
1787335..1800828:	b1706 b1707 b1708 b1709 b1710 b1711 b1712 b1713 b1714 b1715 b1716 b1717 b1718 b1719	reverse	1800828	b1719
1787637..1787840:	b1705	forward	1787637	b1705
1802064..1802145:	arpB_2	forward	1802064	arpB_2
1803153..1803458:	b4535	forward	1803153	b4535
1803299..1804191:	b1722	reverse	1804191	b1722
1804380..1806904:	b1723 b1724 b1725	forward	1804380	b1723
1804380..1806904:	b1723 b1724 b1725	forward	1805792	b1725
1806414..1807371:	b1726	reverse	1807371	b1726
1807347..1808118:	b1727	forward	1807347	b1727
1808219..1808812:	b1728	forward	1808219	b1728
1808907..1810439:	b1729	forward	1808907	b1729
1810282..1810922:	b1730	reverse	1810922	b1730
1811372..1811728:	b1731	reverse	1811728	b1731
1811860..1814168:	b1732	forward	1811860	b1732
1814272..1819219:	b1733 b1734 b1735 b1736 b1737	reverse	1819219	b1737
1814272..1819219:	b1733 b1734 b1735 b1736 b1737	reverse	1817879	b1736
1819256..1819748:	b1738	reverse	1819748	b1738
1819878..1820307:	b1739	reverse	1820307	b1739
1820446..1822481:	b1740 b1741	forward	1820446	b1740
1822304..1823007:	b1742	reverse	1823007	b1742
1823079..1823759:	b1743	reverse	1823759	b1743
1824036..1828722:	b1744 b1745 b1746 b1747	reverse	1828722	b1747
1828815..1830026:	b1748	reverse	1830026	b1748
1830422..1838958:	b1749 b1750 b1751 b1752 b1753 b1754 b1755 b1756 b1757	forward	1830422	b1749
1830422..1838958:	b1749 b1750 b1751 b1752 b1753 b1754 b1755 b1756 b1757	forward	1831376	b1750
1830422..1838958:	b1749 b1750 b1751 b1752 b1753 b1754 b1755 b1756 b1757	forward	1836733	b1756
1830422..1838958:	b1749 b1750 b1751 b1752 b1753 b1754 b1755 b1756 b1757	forward	1837461	b1757
1838734..1839474:	b1758	reverse	1839474	b1758
1839478..1839929:	b1759	forward	1839478	b1759
1839700..1840186:	b1760	reverse	1840186	b1760
1840330..1842098:	b1761	forward	1840330	b1761
1841733..1846727:	b1762 b1763 b1764 b1765	reverse	1846727	b1765
1846816..1848761:	b1766	forward	1846816	b1766
1848851..1850660:	b1767 b1768	forward	1848851	b1767
1850592..1859394:	b1769 b1770 b1771 b1772 b1773 b1774 b1775 b1776	reverse	1859394	b1776
1850592..1859394:	b1769 b1770 b1771 b1772 b1773 b1774 b1775 b1776	reverse	1852909	b1770
1859637..1860489:	b1777 b1778	reverse	1860489	b1778
1860620..1862793:	b1779 b1780	forward	1860620	b1779
1862661..1864529:	b1781 b1782	reverse	1864529	b1782
1864881..1868024:	b1783 b1784	forward	1864881	b1783
1868809..1869804:	b1785	forward	1868809	b1785
1869997..1872911:	b1786 b1787 b1789	forward	1869997	b1786
1869997..1872911:	b1786 b1787 b1789	forward	1871564	b1787
1871889..1872120:	b1788	reverse	1872120	b1788
1872709..1873622:	b1790	reverse	1873622	b1790
1873669..1875345:	b1791 b1792	forward	1873669	b1791
1874868..1875580:	b1793	reverse	1875580	b1793
1875726..1877024:	b1794 b4676 b4675	forward	1875726	b1794
1876986..1877320:	b1795	reverse	1877320	b1795
1877373..1877980:	b1796 b1797	reverse	1877980	b1797
1878108..1879882:	b1798 b1799	reverse	1879882	b1799
1878108..1879882:	b1798 b1799	reverse	1878824	b1798
1879910..1881007:	b1800	forward	1879910	b1800
1881165..1884885:	b1801 b1802 b1803	forward	1881165	b1801
1884741..1891286:	b1804 sroD b1805 b1806 b1807 b1808	reverse	1891286	b1808
1884741..1891286:	b1804 sroD b1805 b1806 b1807 b1808	reverse	1889346	b1807
1891357..1892016:	b1809	forward	1891357	b1809
1892086..1892693:	b1810	forward	1892086	b1810
1892471..1892777:	b1811	reverse	1892777	b1811
1892781..1896447:	b1812 b1813 b1814	forward	1892781	b1812
1892781..1896447:	b1812 b1813 b1814	forward	1894905	b1814
1896633..1898090:	b1815	forward	1896633	b1815
1897780..1899796:	b1816	reverse	1899796	b1816
1899956..1903307:	b1817 b1818 b1819 b1820	forward	1899956	b1817
1903487..1904443:	b1821	forward	1903487	b1821
1904235..1905641:	b1822 b1823 b1824	reverse	1905641	b1824
1906079..1906815:	b1825 b1826	reverse	1906815	b1826
1906924..1907263:	b4536	forward	1906924	b4536
1907061..1908160:	b1827	reverse	1908160	b1827
1908333..1909632:	b1828	forward	1908333	b1828
1909663..1914245:	b1829 b1830 b1831 b1832	reverse	1914245	b1832
1909663..1914245:	b1829 b1830 b1831 b1832	reverse	1910642	b1829
1914259..1920068:	b1833 b1834 b1835 b1836	forward	1914259	b1833
1920105..1920374:	b1837	forward	1920105	b1837
1920442..1921023:	b1838	reverse	1921023	b1838
1921081..1921678:	b4432	forward	1921081	b4432
1921152..1923024:	b4433 b1839 b1840 b1841	reverse	1923024	b1841
1923109..1925319:	b1842 b1843 b1844	forward	1923109	b1842
1923109..1925319:	b1842 b1843 b1844	forward	1924121	b1844
1924578..1926874:	b1845	reverse	1926874	b1845
1926941..1928806:	b1846 b1847 b1848	reverse	1928806	b1848
1926941..1928806:	b1846 b1847 b1848	reverse	1927746	b1846
1928876..1930137:	b1849	forward	1928876	b1849
1930043..1934391:	b1850 b1851 b1852	reverse	1934391	b1852
1934611..1937438:	b1853 b1854	forward	1934611	b1853
1934611..1937438:	b1853 b1854	forward	1935567	b1854
1937024..1940635:	b1855 b1856 b1857	reverse	1940635	b1857
1940615..1942435:	b1858 b1859	forward	1940615	b1858
1942097..1944045:	b1860 b1861	reverse	1944045	b1861
1944091..1944172:	b4677	reverse	1944172	b4677
1944505..1944881:	b1862	forward	1944505	b1862
1944694..1948641:	b1863 b1864 b1865 b1866	reverse	1948641	b1866
1948829..1952733:	b1867 b1868 b1869 b1870 b1871	forward	1948829	b1867
1948829..1952733:	b1867 b1868 b1869 b1870 b1871	forward	1950273	b1869
1952519..1956184:	b1872 b1873	reverse	1956184	b1873
1956484..1957897:	b1874 b1875	reverse	1957897	b1875
1958028..1959900:	b1876	forward	1958028	b1876
1959976..1960434:	b1877	forward	1959976	b1877
1960232..1970744:	b1878 b1879 b1880 b1881 b1882 b1883 b1884 b1885 b1886	reverse	1970744	b1886
1960232..1970744:	b1878 b1879 b1880 b1881 b1882 b1883 b1884 b1885 b1886	reverse	1964237	b1880
1970806..1976376:	b1887 b1888 b1889 b1890 b1891 b1892	reverse	1976376	b1892
1977739..1978337:	b1895	forward	1977739	b1895
1978117..1980436:	b1896 b1897	reverse	1980436	b1897
1980542..1984194:	b4460 b1900 b1901	reverse	1984194	b1901
1984821..1985879:	b1902 ECK120003620_Phantom	forward	1984821	b1902
1985443..1985814:	b4537	reverse	1985814	b4537
1985910..1986038:	b4434 b4663	reverse	1986038	b4663
1986214..1986608:	b1904	forward	1986214	b1904
1986704..1987460:	b1905	forward	1986704	b1905
1986779..1987533:	b1906	reverse	1987533	b1906
1987666..1989053:	b1907	forward	1987666	b1907
1988809..1989672:	b1908	reverse	1989672	b1908
1990140..1993432:	b1912 b1913 b1914	reverse	1993432	b1914
1993819..1994240:	b1915	forward	1993819	b1915
1994046..1999848:	b1916 b1917 b1918 b1919 b1920 b1921 b1922	reverse	1999848	b1922
1994046..1999848:	b1916 b1917 b1918 b1919 b1920 b1921 b1922	reverse	1998493	b1920
1994046..1999848:	b1916 b1917 b1918 b1919 b1920 b1921 b1922	reverse	1994906	b1916
1999932..2001698:	b1923	reverse	2001698	b1923
2001859..2005748:	b1924 b1925 b1926 b1927	forward	2001859	b1924
2005667..2006149:	b1928	reverse	2006149	b1928
2006257..2008408:	b1929 b1930 b1931	forward	2006257	b1929
2008571..2009051:	b1932	forward	2008571	b1932
2009428..2009554:	yedN_2	reverse	2009554	yedN_2
2009816..2009944:	yedN_1	reverse	2009944	yedN_1
2010221..2010304:	b1935	reverse	2010304	b1935
2010402..2011067:	b1937	reverse	2011067	b1937
2011169..2021635:	b1938 b1939 b1940 b1941 b1942 b1943 b1944 b1945 b1946 b1947 b1948 b1949 b1950	forward	2011169	b1938
2021948..2022652:	b1951	forward	2021948	b1951
2022389..2022868:	b1952	reverse	2022868	b1952
2022960..2023258:	b1953	forward	2022960	b1953
2023179..2023350:	b1954	reverse	2023350	b1954
2023489..2024360:	b1955	forward	2023489	b1955
2024177..2027421:	b1956 b1957 b1958	reverse	2027421	b1958
2027561..2028507:	b1959	forward	2027561	b1959
2028188..2031497:	b1960 b1961 b1962 b1963	reverse	2031497	b1963
2028188..2031497:	b1960 b1961 b1962 b1963	reverse	2031124	b1962
2028188..2031497:	b1960 b1961 b1962 b1963	reverse	2030362	b1961
2032075..2033342:	yedS_1 yedS_2 yedS_3	forward	2032075	yedS_1
2033803..2034789:	b1967	forward	2033803	b1967
2034692..2036896:	b1968 b1969	reverse	2036896	b1969
2036950..2039343:	b1970 b1971 b1972	forward	2036950	b1970
2039363..2040179:	b1973	forward	2039363	b1973
2040449..2041093:	b1974	forward	2040449	b1974
2041436..2042576:	b1976	forward	2041436	b1976
2042921..2050033:	b1978	forward	2042921	b1978
2050608..2051303:	yeeL_1	reverse	2051303	yeeL_1
2051591..2054728:	b1981 b1982	forward	2051591	b1981
2051591..2054728:	b1981 b1982	forward	2053031	b1982
2054817..2055648:	b1983	forward	2054817	b1983
2056177..2057788:	b1985	reverse	2057788	b1985
2057981..2063870:	b1987 b1988 b1990 b1991 b1992 b1993	reverse	2063870	b1993
2065311..2065947:	yoeG	reverse	2065947	yoeG
2065963..2066504:	yoeH	reverse	2066504	yoeH
2066648..2067025:	insCD-3	reverse	2067025	insCD-3
2066738..2066937:	b1995	forward	2066738	b1995
2068247..2069283:	b1998 b1999	forward	2068247	b1998
2069336..2074719:	b4435 b2000 b2001 b2002	forward	2069336	b4435
2074815..2075124:	b2003	forward	2074815	b2003
2075716..2076309:	b2005 b2006	forward	2075716	b2005
2076489..2077037:	b4538	forward	2076489	b4538
2077008..2080638:	b2007 b2008 b2009 b2010	reverse	2080638	b2010
2077008..2080638:	b2007 b2008 b2009 b2010	reverse	2079341	b2009
2080757..2082409:	b2011	forward	2080757	b2011
2082262..2083526:	b2012 b2013	reverse	2083526	b2013
2083667..2087756:	b2014 b4678 b2015 b2016 b4539 b2017	reverse	2087756	b2017
2083667..2087756:	b2014 b4678 b2015 b2016 b4539 b2017	reverse	2087180	b2016
2083667..2087756:	b2014 b4678 b2015 b2016 b4539 b2017	reverse	2085257	b4678
2083667..2087756:	b2014 b4678 b2015 b2016 b4539 b2017	reverse	2085257	b2014
2087984..2095327:	b2018 b2019 b2020 b2021 b2022 b2023 b2024 b2025 b2026	forward	2087984	b2018
2087984..2095327:	b2018 b2019 b2020 b2021 b2022 b2023 b2024 b2025 b2026	forward	2094572	b2026
2095275..2096354:	b2027	reverse	2096354	b2027
2096435..2099766:	b2028 b2029 wbbL_2	reverse	2099766	wbbL_2
2096435..2099766:	b2028 b2029 wbbL_2	reverse	2099348	b2029
2100897..2115109:	wbbL_1 b2032 b2033 b2034 b2035 b2036 b2037 b2038 b2039 b2040 b2041 b2042 b2043 b2044	reverse	2115109	b2044
2100897..2115109:	wbbL_1 b2032 b2033 b2034 b2035 b2036 b2037 b2038 b2039 b2040 b2041 b2042 b2043 b2044	reverse	2112375	b2042
2100897..2115109:	wbbL_1 b2032 b2033 b2034 b2035 b2036 b2037 b2038 b2039 b2040 b2041 b2042 b2043 b2044	reverse	2111259	b2041
2115264..2116456:	b2045	reverse	2116456	b2045
2116771..2120981:	b2046 b2047 b2048	reverse	2120981	b2048
2121193..2126339:	b2049 b2050 b2051 b2052 b2053	reverse	2126339	b2053
2126444..2126867:	b2054	reverse	2126867	b2054
2127107..2127646:	b2055	reverse	2127646	b2055
2127906..2130813:	b2056 b2057 b2058	reverse	2130813	b2058
2131481..2133629:	b2060	reverse	2133629	b2060
2133877..2133958:	b2061	reverse	2133958	b2061
2134973..2135241:	b2062	reverse	2135241	b2062
2135882..2137765:	b2063	forward	2135882	b2063
2137470..2141025:	b2064 b2065 b2066	reverse	2141025	b2066
2141248..2144729:	b2067	forward	2141248	b2067
2144609..2145582:	b2068	reverse	2145582	b2068
2145665..2147435:	b2069	forward	2145665	b2069
2146947..2148732:	b2070	reverse	2148732	b2070
2149174..2149504:	b2071	forward	2149174	b2071
2149710..2151145:	b2072 b2073	reverse	2151145	b2073
2151320..2151521:	b4667	reverse	2151521	b4667
2151330..2151890:	b4436 b4437	forward	2151330	b4436
2151330..2151890:	b4436 b4437	forward	2151667	b4437
2151687..2151965:	b4668	reverse	2151965	b4668
2151999..2163574:	b2074 b2075 b2076 b2077 b2078 b2079 b2080	forward	2151999	b2074
2163618..2165284:	b2081 b4438	forward	2163618	b2081
2165272..2165577:	b2082	reverse	2165577	b2082
2165602..2166379:	yegZ ECK120003706_Phantom b2085	reverse	2166379	b2085
2166706..2167550:	b2086	forward	2166706	b2086
2167408..2167787:	b2087	reverse	2167787	b2087
2169384..2175272:	b2090 b2091 b2092 b2093 b2094 b2095 b2096	reverse	2175272	b2096
2169384..2175272:	b2090 b2091 b2092 b2093 b2094 b2095 b2096	reverse	2169779	b2090
2169385..2169762:	b2089	forward	2169385	b2089
2175399..2176619:	b2097	reverse	2176619	b2097
2176804..2180235:	b2098 b2099 b2100	forward	2176804	b2098
2179956..2183841:	b2101 b2102 b2103 b2104 b2105	reverse	2183841	b2105
2183923..2184791:	b2106	forward	2183923	b2106
2184934..2185324:	b2107	forward	2184934	b2107
2185335..2186375:	b2108	reverse	2186375	b2108
2186718..2189605:	b2109 b2110	reverse	2189605	b2110
2189681..2190244:	b2111	reverse	2190244	b2111
2190492..2192221:	b2112 b2113	reverse	2192221	b2113
2192285..2194387:	b2114	forward	2192285	b2114
2194475..2195392:	molR_1	forward	2194475	molR_1
2195738..2197321:	molR_2	forward	2195738	molR_2
2197948..2198029:	molR_3	forward	2197948	molR_3
2198617..2201860:	b2118	forward	2198617	b2118
2202670..2203618:	b2119	forward	2202670	b2119
2203767..2208819:	b2120 b2121 b2122	forward	2203767	b2120
2209268..2209734:	b2123	forward	2209268	b2123
2209540..2212701:	b2124 b2125 b2126	reverse	2212701	b2126
2212864..2213647:	b2127	forward	2212864	b2127
2213654..2213961:	b4542	forward	2213654	b4542
2213793..2220065:	b2128 b2129 b2130 b2131 b2132	reverse	2220065	b2132
2220169..2222029:	b2133	forward	2220169	b2133
2221582..2222956:	b2134	reverse	2222956	b2134
2222973..2223691:	b2135	reverse	2223691	b2135
2223794..2224716:	b2136	forward	2223794	b2136
2224421..2225324:	b2137	reverse	2225324	b2137
2225552..2226501:	b2138	reverse	2226501	b2138
2226977..2227166:	b4679	forward	2226977	b4679
2227347..2228434:	b2140	reverse	2228434	b2140
2228625..2231963:	b2141 b2142 b2143 b2144 b2145	forward	2228625	b2141
2228625..2231963:	b2141 b2142 b2143 b2144 b2145	forward	2229837	b2143
2231997..2234782:	b2146 b2147	forward	2231997	b2146
2234377..2239730:	b2148 b2149 b2150 b2151	reverse	2239730	b2151
2234377..2239730:	b2148 b2149 b2150 b2151	reverse	2238587	b2150
2239868..2241817:	b2152 b2153	reverse	2241817	b2153
2241901..2242913:	b2154	forward	2241901	b2154
2242676..2244809:	b2155	reverse	2244809	b2155
2245034..2247678:	b2156 b2157	reverse	2247678	b2157
2247722..2248792:	b2158	forward	2247722	b2158
2248823..2250830:	b2159 b2160	forward	2248823	b2159
2250806..2252188:	b2161	reverse	2252188	b2161
2252253..2253254:	b2162	reverse	2253254	b2162
2253367..2254054:	b2163	forward	2253367	b2163
2254053..2257294:	b2164 b2165 b2166	reverse	2257294	b2166
2257551..2261561:	b2167 b2168 b2169	reverse	2261561	b2169
2261901..2264091:	b2170 b2171	forward	2261901	b2170
2261901..2264091:	b2170 b2171	forward	2263434	b2171
2263076..2263372:	b4502	reverse	2263372	b4502
2264231..2265738:	b2172	forward	2264231	b2172
2265813..2267690:	b2173 b2174	forward	2265813	b2173
2267832..2276059:	b2175 b2176 b2177 b2178 b2179 b2180	forward	2267832	b2175
2275271..2278562:	b2181 b2182 b2183	reverse	2278562	b2183
2275271..2278562:	b2181 b2182 b2183	reverse	2276487	b2181
2278640..2280873:	b2184 b2185	forward	2278640	b2184
2278640..2280873:	b2184 b2185	forward	2280461	b2185
2280834..2282033:	b2186	reverse	2282033	b2186
2282123..2284235:	b2187 b2188	forward	2282123	b2187
2284309..2286922:	b2190	reverse	2286922	b2190
2286922..2286979:	b2191	forward	2286922	b2191
2288455..2289459:	b2193	forward	2288455	b2193
2289138..2301596:	b2194 b2195 b2196 b2197 b2198 b2199 b2200 b2201 b2202 b2203 b2204 b2205 b2206 b2207 b2208	reverse	2301596	b2208
2301612..2301680:	b4604	forward	2301612	b4604
2301883..2302482:	b2209	forward	2301883	b2209
2302975..2304822:	b2210	reverse	2304822	b2210
2305010..2306683:	b2211	reverse	2306683	b2211
2306782..2310849:	b2212 b2213 b2214 b2215	reverse	2310849	b2215
2311121..2311187:	b4439	forward	2311121	b4439
2311473..2315151:	b2216 b2217	forward	2311473	b2216
2314664..2317870:	b2218	reverse	2317870	b2218
2318039..2321335:	b2219 b2220	forward	2318039	b2219
2321456..2322108:	b2221	forward	2321456	b2221
2322440..2322736:	b2222	forward	2322440	b2222
2322842..2323938:	b2223	forward	2322842	b2223
2324135..2325376:	b2224	forward	2324135	b2224
2325365..2328298:	b2225 b2226 yfaS_2	reverse	2328298	yfaS_2
2328324..2332573:	yfaS_1	reverse	2332573	yfaS_1
2333055..2337480:	b2230 b2231	reverse	2337480	b2231
2337558..2338556:	b2232	forward	2337558	b2232
2338353..2342164:	b2233	reverse	2342164	b2233
2342577..2342834:	b4605	reverse	2342834	b4605
2342782..2346976:	b2234 b2235 b2236	forward	2342782	b2234
2346741..2350472:	b2237 b2239 b2240	reverse	2350472	b2240
2346741..2350472:	b2237 b2239 b2240	reverse	2347521	b2237
2347890..2347971:	b2238	forward	2347890	b2238
2350603..2356217:	b2241 b2242 b2243 b2244 ypaA	forward	2350603	b2241
2356032..2358117:	b2245 b2246	reverse	2358117	b2246
2358195..2360252:	b2247 b2248	reverse	2360252	b2248
2360409..2361684:	b2249	reverse	2361684	b2249
2361759..2362338:	b2250	reverse	2362338	b2250
2362539..2363038:	b2251	forward	2362539	b2251
2363141..2363691:	b2252	reverse	2363691	b2252
2363911..2365064:	b2253	forward	2363911	b2253
2365111..2371252:	b2254 b2255 b2256 b2257 b4544 b2258	forward	2365111	b2254
2371058..2379587:	b2259 b2260 b2261 b2262 b2263 b2264 b2265 b2266 b2267	reverse	2379587	b2267
2371058..2379587:	b2259 b2260 b2261 b2262 b2263 b2264 b2265 b2266 b2267	reverse	2371595	b2259
2379599..2380596:	b2268	forward	2379599	b2268
2381254..2381876:	b2269	forward	2381254	b2269
2382378..2383674:	b2270	reverse	2383674	b2270
2384143..2384737:	b2271	forward	2384143	b2271
2384926..2385532:	b2272	forward	2384926	b2272
2385842..2386492:	b2273	reverse	2386492	b2273
2386694..2387957:	b2274 b2275	forward	2386694	b2274
2387607..2403397:	b2276 b2277 b2278 b2279 b2280 b2281 b2282 b2283 b2284 b2285 b2286 b2287 b2288	reverse	2403397	b2288
2403638..2404841:	b2289	reverse	2404841	b2289
2405531..2407647:	b2290 b2291	forward	2405531	b2290
2407387..2411312:	b2292 b2293 b2294 b2295	reverse	2411312	b2295
2411269..2414988:	b2296 b2297	forward	2411269	b2296
2415073..2416620:	b2298	forward	2415073	b2298
2416512..2418520:	b2299 b2300 b2301	reverse	2418520	b2301
2416512..2418520:	b2299 b2300 b2301	reverse	2417831	b2300
2416512..2418520:	b2299 b2300 b2301	reverse	2417246	b2299
2418610..2419277:	b2302	forward	2418610	b2302
2419316..2420810:	b2303 b2304	forward	2419316	b2303
2420589..2421409:	b2305	reverse	2421409	b2305
2421581..2424858:	b2306 b2307 b2308 b2309	reverse	2424858	b2309
2424941..2425956:	b2310	reverse	2425956	b2310
2426038..2435910:	b2311 b2312 b2313 b2314 b2315 b2316 b2317 b2318 b2319 b2320	reverse	2435910	b2320
2426038..2435910:	b2311 b2312 b2313 b2314 b2315 b2316 b2317 b2318 b2319 b2320	reverse	2432036	b2316
2435931..2437127:	b2321	forward	2435931	b2321
2436530..2438239:	b2322	reverse	2438239	b2322
2438294..2439663:	b2323	reverse	2439663	b2323
2439762..2442023:	b2324	forward	2439762	b2324
2441552..2446494:	b2325 b2326 b2327 b2328 b2329 b2330	reverse	2446494	b2330
2446602..2447477:	b2331	forward	2446602	b2331
2447139..2448512:	b2332 b2333	reverse	2448512	b2333
2448869..2449002:	b2334	reverse	2449002	b2334
2449104..2449555:	b2335	reverse	2449555	b2335
2450615..2452910:	b2337 b2338	reverse	2452910	b2338
2453029..2453371:	b2339	reverse	2453371	b2339
2454260..2458534:	b2340 b2341 b2342	reverse	2458534	b2342
2458612..2459000:	b2343	reverse	2459000	b2343
2459322..2460772:	b2344	forward	2459322	b2344
2461050..2462010:	b2345	forward	2461050	b2345
2462219..2463210:	b2346	reverse	2463210	b2346
2463293..2464280:	b2347	forward	2463293	b2347
2464532..2468536:	b2349 b2350 b2351 b2352	forward	2464532	b2349
2464532..2468536:	b2349 b2350 b2351 b2352	forward	2465849	b2350
2468760..2469188:	b2353	forward	2468760	b2353
2469118..2469510:	b2354	reverse	2469510	b2354
2469883..2469964:	b2355	reverse	2469964	b2355
2470572..2470653:	b2357	reverse	2470653	b2357
2471617..2471698:	b2359	forward	2471617	b2359
2472031..2472911:	b2360	forward	2472031	b2360
2473884..2474524:	b2363 b4545 b4501	forward	2473884	b2363
2474573..2475668:	b2364	reverse	2475668	b2364
2475868..2478607:	b2365 b2366	forward	2475868	b2365
2478602..2479764:	b2367	reverse	2479764	b2367
2480272..2481429:	b2368	reverse	2481429	b2368
2481652..2486105:	b2369 b2370	forward	2481652	b2369
2486029..2486841:	b2371	reverse	2486841	b2371
2487436..2488229:	b2372	reverse	2488229	b2372
2488271..2489792:	b2373	reverse	2489792	b2373
2490002..2491306:	b2374	reverse	2491306	b2374
2491757..2492460:	b2375	reverse	2492460	b2375
2492856..2493355:	b2377	reverse	2493355	b2377
2492955..2493058:	b2376	forward	2492955	b2376
2493550..2494613:	b2378	forward	2493550	b2378
2494234..2494872:	tpke70	reverse	2494872	tpke70
2494797..2495155:	b4680	forward	2494797	b4680
2494980..2496378:	b2379	reverse	2496378	b2379
2496665..2500084:	b2380 b2381 b2382	forward	2496665	b2380
2500010..2503548:	b2383 b2384	reverse	2503548	b2384
2504026..2504394:	b2385	reverse	2504394	b2385
2504875..2506297:	b2386 b2387	reverse	2506297	b2387
2506385..2507485:	b2388	reverse	2507485	b2388
2507711..2508980:	b2389	forward	2507711	b2389
2509030..2509346:	b2390	forward	2509030	b2390
2509285..2510785:	b2392	reverse	2510785	b2392
2511030..2512362:	b2393	forward	2511030	b2393
2513575..2515871:	b2395	reverse	2515871	b2395
2516428..2517291:	b2398 b2399	forward	2516428	b2398
2516982..2518804:	b2400	reverse	2518804	b2400
2519494..2520532:	b2405	reverse	2520532	b2405
2520725..2521922:	b2406	reverse	2521922	b2406
2522050..2522913:	b2407	reverse	2522913	b2407
2523033..2523820:	b2408	forward	2523033	b2408
2523898..2524908:	b2409	reverse	2524908	b2409
2524943..2526177:	b2410	forward	2524943	b2410
2525796..2529302:	b4546 b2411 b2412	reverse	2529302	b2412
2529441..2530326:	b2413	forward	2529441	b2413
2530365..2534415:	b2414 b2415 b2416 b2417	forward	2530365	b2414
2530365..2534415:	b2414 b2415 b2416 b2417	forward	2531520	b2415
2534386..2535339:	b2418	reverse	2535339	b2418
2535342..2536591:	b2419 b2420	forward	2535342	b2419
2536205..2541585:	b2421 b2422 b2423 b2424 b2425	reverse	2541585	b2425
2536205..2541585:	b2421 b2422 b2423 b2424 b2425	reverse	2537725	b2421
2541621..2542694:	b2426	reverse	2542694	b2426
2542745..2543695:	b2427	reverse	2543695	b2427
2543755..2547630:	b2428 b2429 b2430	forward	2543755	b2428
2547263..2550190:	b2431 b2432 b2433 b2434	reverse	2550190	b2434
2550264..2552275:	b2435 b2436	forward	2550264	b2435
2552247..2556786:	b2437 b2438 b2439 b2440 b2441	reverse	2556786	b2441
2556792..2558214:	b2442	forward	2556792	b2442
2558303..2558935:	b2443	forward	2558303	b2443
2559291..2560023:	b2444 b2445	forward	2559291	b2444
2560078..2561193:	b2446 b2447	forward	2560078	b2446
2561596..2562439:	b2448 b2449	forward	2561596	b2448
2562512..2563402:	b2450	forward	2562512	b2450
2563729..2566207:	b2451 b2452	reverse	2566207	b2452
2566314..2567492:	b2453	reverse	2567492	b2453
2567579..2568275:	b2454	reverse	2568275	b2454
2568533..2570036:	b2455 b2456	reverse	2570036	b2456
2570149..2573488:	b2457 b2458 b2459 b2460 b2461	reverse	2573488	b2461
2573503..2573851:	b2462	reverse	2573851	b2462
2574063..2576552:	b2463	reverse	2576552	b2463
2576685..2579715:	b2464 b2465	forward	2576685	b2464
2579595..2583595:	b2466 b2467 b2468	reverse	2583595	b2468
2579595..2583595:	b2466 b2467 b2468	reverse	2581518	b2467
2583646..2585484:	b2469	forward	2583646	b2469
2585564..2588665:	b2470	forward	2585564	b2470
2588728..2588992:	b4606	reverse	2588992	b4606
2589200..2591334:	b2471 b2472 b4547	forward	2589200	b2471
2590758..2597806:	b2473 b2474 b2475 b2476 b2477 b2478	reverse	2597806	b2478
2590758..2597806:	b2473 b2474 b2475 b2476 b2477 b2478	reverse	2594805	b2475
2597898..2599035:	b2479 b2480	forward	2597898	b2479
2599782..2601561:	b2482	forward	2599782	b2482
2601868..2601949:	b2483	forward	2601868	b2483
2603102..2604892:	b2484 b2485	forward	2603102	b2484
2604972..2612834:	b2486 b2487 b2488 b2489 b2490 b2491 b2492	forward	2604972	b2486
2612414..2613944:	b2493	reverse	2613944	b2493
2614007..2616257:	b2494 b2495	forward	2614007	b2494
2615901..2618930:	b2496 b2497 b2498	reverse	2618930	b2498
2619172..2624922:	b2499 b2500 b2501 b2502	forward	2619172	b2499
2619172..2624922:	b2499 b2500 b2501 b2502	forward	2620193	b2500
2619172..2624922:	b2499 b2500 b2501 b2502	forward	2620999	b2501
2624813..2627007:	b2503	reverse	2627007	b2503
2627269..2627598:	b2504	forward	2627269	b2504
2627923..2628181:	b2505	forward	2627923	b2505
2628384..2628907:	b2506	forward	2628384	b2506
2628858..2632125:	b2507 b2508	reverse	2632125	b2508
2632216..2633859:	b2509	forward	2632216	b2509
2633259..2650329:	b2510 b2511 b2512 b2513 b2514 sroE b2515 b2516 b2517 b2518 b2519 b2520	reverse	2650329	b2520
2633259..2650329:	b2510 b2511 b2512 b2513 b2514 sroE b2515 b2516 b2517 b2518 b2519 b2520	reverse	2642934	b2518
2650489..2651531:	b2521	forward	2650489	b2521
2651373..2651606:	C0614	reverse	2651606	C0614
2651884..2652184:	b4440	forward	2651884	b4440
2652020..2660287:	b2522 b2523 b2524 b2525 b2526 b2527 b2528 b2529 b2530 b2531	reverse	2660287	b2531
2660532..2661369:	b2532	reverse	2661369	b2532
2661427..2662309:	b2533	forward	2661427	b2533
2662373..2663247:	b2534	forward	2662373	b2534
2663428..2664961:	b2535	forward	2663428	b2535
2664585..2666990:	b2536 b2537	reverse	2666990	b2537
2667184..2671896:	b2538 b2539 b2540 b2541 b2542 b2543	forward	2667184	b2538
2671798..2673816:	b2544 b2545	reverse	2673816	b2545
2673990..2677437:	b2546 b2547 b2548	reverse	2677437	b2548
2677720..2680782:	b2549	reverse	2680782	b2549
2680803..2682394:	b2550	forward	2680803	b2550
2681998..2683593:	b2551	reverse	2683593	b2551
2683814..2685107:	b2552	forward	2683814	b2552
2684900..2689148:	b2553 b2554 b2555 b2556	reverse	2689148	b2556
2689170..2689368:	b4441	reverse	2689368	b4441
2689600..2693592:	b2557	reverse	2693592	b2557
2693803..2695358:	b2558	forward	2693803	b2558
2695129..2696613:	b2559 b2560	reverse	2696613	b2560
2696729..2698343:	b2561 b2562	forward	2696729	b2561
2698079..2698396:	b4607 shoB	reverse	2698396	shoB
2698079..2698396:	b4607 shoB	reverse	2698400	b4607
2698533..2708249:	b2563 b2564 b2565 b2566 b2567 b2568 b2569 b2570 b2571 b2572 b2573	reverse	2708249	b2573
2698533..2708249:	b2563 b2564 b2565 b2566 b2567 b2568 b2569 b2570 b2571 b2572 b2573	reverse	2705231	b2569
2698533..2708249:	b2563 b2564 b2565 b2566 b2567 b2568 b2569 b2570 b2571 b2572 b2573	reverse	2702122	b2567
2708413..2710174:	b2574	forward	2708413	b2574
2709857..2710828:	b2575	reverse	2710828	b2575
2710899..2712496:	b2576	forward	2710899	b2576
2712341..2713366:	b2577	reverse	2713366	b2577
2713396..2713977:	b2578	forward	2713396	b2578
2714030..2714543:	b2579	reverse	2714543	b2579
2714750..2715789:	b2580	forward	2714750	b2580
2715397..2716684:	b2581	reverse	2716684	b2581
2716736..2722571:	b2582 b2583 b2584 b2585 b2586	forward	2716736	b2582
2716736..2722571:	b2582 b2583 b2584 b2585 b2586	forward	2717951	b2584
2721941..2723837:	b2587	reverse	2723837	b2587
2729319..2734087:	b2592 b4609 b2593 b2594	reverse	2734087	b2594
2729319..2734087:	b2592 b4609 b2593 b2594	reverse	2733206	b2593
2734092..2737066:	b2595 ECK120003922_Phantom b2597 b2598 b2599	forward	2734092	b2595
2734092..2737066:	b2595 ECK120003922_Phantom b2597 b2598 b2599	forward	2735143	b2597
2736793..2739222:	b2600 b2601	reverse	2739222	b2601
2739340..2739604:	b2602	forward	2739340	b2602
2739844..2742183:	b2603 b2604 b2605	forward	2739844	b2603
2742015..2745875:	b2606 b2607 b2608 b2609 b2610	reverse	2745875	b2610
2742015..2745875:	b2606 b2607 b2608 b2609 b2610	reverse	2744282	b2609
2745946..2748212:	b2611 b4461	forward	2745946	b2611
2747887..2748768:	b2614	reverse	2748768	b2614
2748799..2752239:	b2615 b2616 b2617	forward	2748799	b2615
2748799..2752239:	b2615 b2616 b2617	forward	2749780	b2616
2748799..2752239:	b2615 b2616 b2617	forward	2751575	b2617
2751765..2752816:	b2618 b2619	reverse	2752816	b2619
2752853..2754065:	b2620 b2621	forward	2752853	b2620
2752853..2754065:	b2620 b2621	forward	2753606	b2621
2754150..2755609:	b2622	forward	2754150	b2622
2755625..2756636:	b2623	reverse	2756636	b2623
2756642..2756924:	b2624	forward	2756642	b2624
2757007..2758250:	b2625	forward	2757007	b2625
2758485..2759181:	b2626	forward	2758485	b2626
2759216..2763486:	b2627 b2628	reverse	2763486	b2628
2763546..2763849:	b2629	reverse	2763849	b2629
2763915..2765459:	b2630 b2631	forward	2763915	b2630
2765728..2766413:	b2632	forward	2765728	b2632
2767013..2767427:	b2633	forward	2767013	b2633
2767744..2769694:	b2634 b2635 b2636 b2637	forward	2767744	b2634
2769852..2770177:	b2638	reverse	2770177	b2638
2770364..2771206:	b2639 b2640 b2641	reverse	2771206	b2641
2771304..2773037:	b2642	forward	2771304	b2642
2773923..2774769:	b2643 b2644	forward	2773923	b2643
2775021..2775102:	b4548	forward	2775021	b4548
2775117..2775198:	b2645	forward	2775117	b2645
2775540..2775778:	b2646	forward	2775540	b2646
2775964..2776123:	b4645	forward	2775964	b4645
2776141..2780622:	b2647	reverse	2780622	b2647
2781199..2781277:	pinH	reverse	2781277	pinH
2781835..2781916:	b2649	reverse	2781916	b2649
2782660..2782993:	b2650	reverse	2782993	b2650
2783324..2783405:	b2651	forward	2783324	b2651
2783950..2784031:	ECK120003956_Phantom	reverse	2784031	ECK120003956_Phantom
2785908..2785967:	ygaQ_3	forward	2785908	ygaQ_3
2786994..2794507:	b2659 b2660 b2661 b2662 b2663 b2664	forward	2786994	b2659
2786994..2794507:	b2659 b2660 b2661 b2662 b2663 b2664	forward	2793676	b2664
2794229..2795080:	b2665 b2666	reverse	2795080	b2666
2794229..2795080:	b2665 b2666	reverse	2794835	b2665
2795230..2796302:	b2667 b2668	forward	2795230	b2667
2796021..2796558:	b2669	reverse	2796558	b2669
2797111..2797884:	b2670	forward	2797111	b2670
2797606..2798094:	b2671	reverse	2798094	b2671
2798128..2798535:	b2672	forward	2798128	b2672
2798728..2798918:	b2673	forward	2798728	b2673
2799007..2802578:	b2674 b2675 b2676	forward	2799007	b2674
2802775..2806228:	b2677 b2678 b2679	forward	2802775	b2677
2806457..2807561:	b2680 b2681	forward	2806457	b2680
2807592..2812383:	b2682 b2683 b2684 b2685 b2686	forward	2807592	b2682
2807592..2812383:	b2682 b2683 b2684 b2685 b2686	forward	2808716	b2684
2812022..2815549:	b2687 b2688 b2689 b2690	reverse	2815549	b2690
2812822..2812903:	b4442	forward	2812822	b4442
2816839..2823634:	b2696 b2697 b2698 b2699 b2700 b2701	reverse	2823634	b2701
2816839..2823634:	b2696 b2697 b2698 b2699 b2700 b2701	reverse	2822396	b2700
2816839..2823634:	b2696 b2697 b2698 b2699 b2700 b2701	reverse	2821870	b2699
2816839..2823634:	b2696 b2697 b2698 b2699 b2700 b2701	reverse	2820112	b2697
2823807..2828953:	b2702 b2703 b2704 b2705 b2706 b2707 b2708	forward	2823807	b2702
2823807..2828953:	b2702 b2703 b2704 b2705 b2706 b2707 b2708	forward	2827730	b2708
2828728..2830338:	b2709	reverse	2830338	b2709
2830491..2833115:	b2710 b2711	forward	2830491	b2710
2833106..2837316:	b2712 b2713 b2714	reverse	2837316	b2714
2837545..2840538:	b2715 b2716	forward	2837545	b2715
2840348..2842191:	b2717 b2718 b2719	reverse	2842191	b2719
2840348..2842191:	b2717 b2718 b2719	reverse	2841124	b2717
2842256..2845324:	b2720 b2721 b2722	reverse	2845324	b2722
2845622..2847191:	b2723	reverse	2847191	b2723
2847324..2847931:	b2724	reverse	2847931	b2724
2848181..2848410:	b2725	reverse	2848410	b2725
2848652..2854470:	b2726 b2727 b2728 b2729 b2730 b2731	forward	2848652	b2726
2854424..2854866:	b2732	reverse	2854866	b2732
2855046..2858443:	b2733 b2734	forward	2855046	b2733
2858338..2859286:	b2735	reverse	2859286	b2735
2859414..2862991:	b2736 b2737 b2738 b2739	forward	2859414	b2736
2863170..2864512:	b2740	forward	2863170	b2740
2864475..2874384:	b2741 b2742 b2743 b2744 b2745 b2746 b2747 b2748 b2749 b2750 b2751 b2752	reverse	2874384	b2752
2864475..2874384:	b2741 b2742 b2743 b2744 b2745 b2746 b2747 b2748 b2749 b2750 b2751 b2752	reverse	2870988	b2748
2874404..2875819:	b2753	forward	2874404	b2753
2876000..2880135:	b2754 b2755 b2756 b2757 b2758	reverse	2880135	b2758
2880169..2882224:	b2759 b2760	reverse	2882224	b2760
2882594..2885268:	b2761	reverse	2885268	b2761
2885559..2889974:	b2762 b2763 b2764	reverse	2889974	b2764
2890212..2892900:	b2765 b2766 b2767 b2768	forward	2890212	b2765
2890212..2892900:	b2765 b2766 b2767 b2768	forward	2890655	b2766
2892873..2895556:	b2769 b2770 b2771	reverse	2895556	b2771
2895979..2898310:	b4463 b2774	reverse	2898310	b2774
2898827..2901464:	b2775 b2776	forward	2898827	b2775
2902672..2903475:	b2777	reverse	2903475	b2777
2903948..2904669:	b2778	forward	2903948	b2778
2904609..2913050:	b2779 b2780 b2781 b2782 b2783 b2784 b2785	reverse	2913050	b2785
2904609..2913050:	b2779 b2780 b2781 b2782 b2783 b2784 b2785	reverse	2909419	b2783
2913022..2916105:	b2786	forward	2913022	b2786
2915891..2920255:	b2787 b2788 b2789	reverse	2920255	b2789
2920328..2923333:	b2790 b2791 b2792 b4408 b2793	reverse	2923333	b2793
2920328..2923333:	b2790 b2791 b2792 b4408 b2793	reverse	2922562	b4408
2923334..2925929:	b2794 b2795	forward	2923334	b2794
2926124..2929973:	b2796 b2797 b2798	forward	2926124	b2796
2929598..2931777:	b2799 b2800	reverse	2931777	b2800
2932228..2938504:	b2801 b2802 b2803 b2804 b2805	forward	2932228	b2801
2932228..2938504:	b2801 b2802 b2803 b2804 b2805	forward	2933574	b2802
2932228..2938504:	b2801 b2802 b2803 b2804 b2805	forward	2937341	b2805
2938018..2940610:	b2806 b2807 b2808	reverse	2940610	b2808
2940716..2941186:	b4443	forward	2940716	b4443
2940855..2941194:	b2809	reverse	2941194	b2809
2941342..2943138:	b2810 b2811	forward	2941342	b2810
2942859..2945229:	b2812 b2813	reverse	2945229	b2813
2945696..2947085:	b2817	reverse	2947085	b2817
2947233..2948813:	b2818	forward	2947233	b2818
2948406..2962202:	b2819 b2820 b2821 b2822 b2823 b2824 b2825 b2826	reverse	2962202	b2826
2962338..2967025:	b2827 b2828 b2829 b2830	reverse	2967025	b2830
2967311..2967527:	b4610	reverse	2967527	b4610
2967669..2969542:	b2831 b2832 b2833	forward	2967669	b2831
2967669..2969542:	b2831 b2832 b2833	forward	2968420	b2832
2967669..2969542:	b2831 b2832 b2833	forward	2969259	b2833
2969581..2970921:	b2834	forward	2969581	b2834
2970531..2974077:	b2835 b2836	reverse	2974077	b2836
2974178..2974410:	b4445	reverse	2974410	b4445
2974586..2975992:	b2837	forward	2974586	b2837
2975467..2976951:	b2838	reverse	2976951	b2838
2977016..2978131:	b2839	forward	2977016	b2839
2977751..2980230:	b2840 b2841	reverse	2980230	b2841
2980491..2982217:	b2842 b2843	reverse	2982217	b2843
2982271..2983635:	b2844	reverse	2983635	b2844
2983829..2985148:	b2845	forward	2983829	b2845
2985565..2986259:	b2846	forward	2985565	b2846
2986476..2987309:	b2847	forward	2986476	b2847
2987477..2987678:	b2848	forward	2987477	b2848
2987845..2987926:	b4683	reverse	2987926	b4683
2987958..2988440:	b2849	reverse	2988440	b2849
2989632..2989756:	b2851	forward	2989632	b2851
2990847..2990928:	b2852	forward	2990847	b2852
2992257..2992310:	pbl	forward	2992257	pbl
2993002..2993061:	b2856	reverse	2993061	b2856
2993761..2996867:	ygeN b2859 insCD-4 b2860 b2861 b2862 b2863	reverse	2996867	b2863
2997085..2997939:	b2865	reverse	2997939	b2865
2998292..3002035:	b2866 b2867 b2868	forward	2998292	b2866
3001886..3003869:	b2869	reverse	3003869	b2869
3004338..3005505:	b2870	forward	3004338	b2870
3005815..3010499:	b2871 b2872 b2873 b2874	forward	3005815	b2871
3010446..3013165:	b2875 b2876	reverse	3013165	b2876
3013117..3013934:	b2877	forward	3013117	b2877
3014058..3022316:	b2878 b2879 b2880 b2881	forward	3014058	b2878
3022446..3026759:	b2882 b2883 b4464	forward	3022446	b2882
3026532..3028985:	b2886 b2887	reverse	3028985	b2887
3029411..3030812:	b2888	forward	3029411	b2888
3031041..3031934:	b2889	forward	3031041	b2889
3031555..3039121:	b2890 b2891 b2892 b2893 b2894 b2896 b2897	reverse	3039121	b2897
3031555..3039121:	b2890 b2891 b2892 b2893 b2894 b2896 b2897	reverse	3034347	b2891
3037838..3038620:	b2895	forward	3037838	b2895
3039301..3040679:	b2898	forward	3039301	b2898
3040144..3041681:	b2899 b2900	reverse	3041681	b2900
3041660..3043171:	b2901	forward	3041660	b2901
3043118..3048798:	b2902 b2903 b2904 b2905	reverse	3048798	b2905
3049079..3053501:	b2906 b2907 b2908 b2909	reverse	3053501	b2909
3053509..3055466:	b2910 b2911 b2912 b4446	forward	3053509	b2910
3054919..3055024:	b4665	reverse	3055024	b4665
3055141..3057645:	b2913 b2914 b2915	reverse	3057645	b2915
3055141..3057645:	b2913 b2914 b2915	reverse	3057374	b2914
3055141..3057645:	b2913 b2914 b2915	reverse	3056504	b2913
3057739..3058762:	b2916	forward	3057739	b2916
3058937..3062012:	b2917 b2918	forward	3058937	b2917
3062080..3064087:	b2919 b2920	forward	3062080	b2919
3064136..3066831:	b2921 b2922 b2923	reverse	3066831	b2923
3064136..3066831:	b2921 b2922 b2923	reverse	3065235	b2921
3066922..3067896:	b2924	reverse	3067896	b2924
3067984..3076884:	b2925 b2926 b2927 b2928 b2929 b2930 b4465 b2933	reverse	3076884	b2933
3067984..3076884:	b2925 b2926 b2927 b2928 b2929 b2930 b4465 b2933	reverse	3071842	b2927
3076911..3077395:	b2934	reverse	3077395	b2934
3077448..3079735:	b2935	reverse	3079735	b2935
3079867..3081131:	b2936	forward	3079867	b2936
3080339..3084073:	b2937 b2938 b2939	reverse	3084073	b2939
3084290..3084371:	b2940	forward	3084290	b2940
3084706..3085931:	b2942	forward	3084706	b2942
3086280..3087714:	b2943	forward	3086280	b2943
3087773..3092232:	b2944 b2945 b2946 b2947 b2948 b2949	forward	3087773	b2944
3087773..3092232:	b2944 b2945 b2946 b2947 b2948 b2949	forward	3089100	b2946
3092109..3093106:	b2950	reverse	3093106	b2950
3093073..3096732:	b2951 b2952 b2953 b2954 b2955	forward	3093073	b2951
3093073..3096732:	b2951 b2952 b2953 b2954 b2955	forward	3094700	b2954
3096446..3100907:	b2956 b2957 b2958 b2959 b2960	reverse	3100907	b2960
3096446..3100907:	b2956 b2957 b2958 b2959 b2960	reverse	3098800	b2957
3101009..3103521:	b2961 b2962 b2963	forward	3101009	b2961
3103673..3105043:	b2964	forward	3103673	b2964
3104994..3107195:	b2965	reverse	3107195	b2965
3107544..3108385:	b2966	forward	3107544	b2966
3108579..3109132:	b2968	reverse	3109132	b2968
3109652..3110007:	yghE	reverse	3110007	yghE
3110014..3112384:	b2970 b2971 b2972	reverse	3112384	b2972
3112431..3117279:	b4466	reverse	3117279	b4466
3117678..3126092:	b2975 b2976 b2977 b4467 b4468 b2979	reverse	3126092	b2979
3119346..3119580:	C0719	forward	3119346	C0719
3126225..3127304:	b2980	forward	3126225	b2980
3127106..3128092:	b2981	reverse	3128092	b2981
3128058..3128235:	b2982	forward	3128058	b2982
3129566..3130399:	b2983	reverse	3130399	b2983
3130493..3131184:	b2984	reverse	3131184	b2984
3131293..3132026:	b2985	reverse	3132026	b2985
3132232..3132313:	b2986	forward	3132232	b2986
3132951..3134265:	b2987	reverse	3134265	b2987
3134637..3136629:	b2988	reverse	3136629	b2988
3136717..3137874:	b2989	forward	3136717	b2989
3137599..3144385:	b2990 b2991 b2992 b2993 b2994 b2995 b2996 b2997	reverse	3144385	b2997
3144525..3144793:	b2998	reverse	3144793	b2998
3144804..3145641:	yghX_1 yghX_2	reverse	3145641	yghX_2
3145882..3147247:	b3001	forward	3145882	b3001
3146725..3147516:	b3002	reverse	3147516	b3002
3147684..3148576:	b3003	forward	3147684	b3003
3148629..3150237:	b3005 b3006 ECK120004121_Phantom	reverse	3150237	ECK120004121_Phantom
3150230..3152348:	b3008 b3009	forward	3150230	b3008
3151930..3153217:	b3010	reverse	3153217	b3010
3153347..3156619:	b3011 b3012 b3013	forward	3153347	b3011
3156696..3156954:	b3014	forward	3156696	b3014
3156701..3166589:	b4469 b3017 b3018 b3019 b3020 b3021 b3022	reverse	3166589	b3022
3166708..3167731:	b3023 b3024	reverse	3167731	b3024
3167822..3169892:	b3025 b3026	forward	3167822	b3025
3170059..3170321:	b3027	reverse	3170321	b3027
3170524..3171597:	b3028 b3029	forward	3170524	b3028
3171010..3175950:	b3030 b3031 b3032 b3033 b3034	reverse	3175950	b3034
3176021..3179768:	b3035 b3036 b3037 b3038	forward	3176021	b3035
3176021..3179768:	b3035 b3036 b3037 b3038	forward	3177735	b3037
3179621..3180465:	b3039	reverse	3180465	b3039
3180469..3181498:	b3040	forward	3180469	b3040
3181763..3182745:	b3041 sroG	reverse	3182745	sroG
3182817..3183216:	b3042	forward	3182817	b3042
3183495..3184016:	b3043	forward	3183495	b3043
3185457..3187798:	b3046	forward	3185457	b3046
3187977..3189760:	b3047 b3048	forward	3187977	b3047
3189487..3190010:	b3049	reverse	3190010	b3049
3190159..3190806:	b3050	forward	3190159	b3050
3190878..3192407:	b3051	forward	3190878	b3051
3192641..3199058:	b4447 b4611 b3052 b3053 b3054	reverse	3199058	b3054
3192641..3199058:	b4447 b4611 b3052 b3053 b3054	reverse	3193268	b4611
3192641..3199058:	b4447 b4611 b3052 b3053 b3054	reverse	3192888	b4447
3193136..3193212:	ibsE	forward	3193136	ibsE
3199062..3201538:	b3055 b3056	forward	3199062	b3055
3201047..3202657:	b3057 b3058	reverse	3202657	b3058
3202675..3203597:	b3059	forward	3202675	b3059
3203114..3204306:	b3060	reverse	3204306	b3060
3204598..3205144:	b3061	forward	3204598	b3061
3205544..3205888:	b3062	forward	3205544	b3062
3206090..3207507:	b3063	forward	3206090	b3063
3207560..3208593:	b3064	reverse	3208593	b3064
3208737..3212993:	b3065 b3066 b3067	forward	3208737	b3065
3212526..3213517:	b3068	reverse	3213517	b3068
3213778..3214552:	b3070	reverse	3214552	b3070
3214775..3215632:	b3071	forward	3214775	b3071
3215261..3217140:	b3072	reverse	3217140	b3072
3217492..3218874:	b3073	forward	3217492	b3073
3218977..3219301:	b3074	reverse	3219301	b3074
3219458..3220516:	b3075	forward	3219458	b3075
3220596..3224210:	b3076 b3077	forward	3220596	b3076
3224273..3225667:	b3078	forward	3224273	b3078
3225899..3229074:	b3079 b3080	forward	3225899	b3079
3229643..3231748:	b3081	forward	3229643	b3081
3231693..3232502:	b3082 b3083	reverse	3232502	b3083
3232588..3233939:	b3084	reverse	3233939	b3084
3233951..3234532:	b3085	forward	3233951	b3085
3234588..3235023:	b3086	forward	3234588	b3086
3235286..3237555:	b3087 b4448 b3088	forward	3235286	b3087
3237884..3239278:	b3089	forward	3237884	b3089
3239128..3242807:	b3090 b3091 b3092	reverse	3242807	b3092
3243027..3244580:	b3093	forward	3243027	b3093
3244640..3248443:	b3094 b3095 b3096 b3097 b3098 b3099 b3100	forward	3244640	b3094
3248554..3250100:	b3101 b3102	forward	3248554	b3101
3248554..3250100:	b3101 b3102	forward	3248998	b3102
3250279..3250741:	b3103	forward	3250279	b3103
3250897..3251068:	b3104	forward	3250897	b3104
3251057..3252298:	b3105	reverse	3252298	b3105
3252318..3253428:	b3106 b3107	forward	3252318	b3106
3252318..3253428:	b3106 b3107	forward	3253043	b3107
3253230..3256054:	b4470 b3110	reverse	3256054	b3110
3256269..3265121:	b4471 b3113 b3114 b3115 b3116 b3117 b3118	reverse	3265121	b3118
3265510..3265591:	b3119	forward	3265510	b3119
3266167..3266226:	b3120	forward	3266167	b3120
3267209..3267596:	b3121	forward	3267209	b3121
3268193..3273017:	b3123 b3124 b3125 b3126 b3127	reverse	3273017	b3127
3268193..3273017:	b3123 b3124 b3125 b3126 b3127	reverse	3268615	b3123
3273228..3274945:	b3128	forward	3273228	b3128
3274993..3275881:	b3129 b3130	forward	3274993	b3129
3275405..3276725:	b3131	reverse	3276725	b3131
3276887..3279756:	b3132 b3133 b3134 b3135	forward	3276887	b3132
3279911..3282021:	b3136 b3137	forward	3279911	b3136
3282373..3282440:	b3138	forward	3282373	b3138
3283393..3284926:	b3140 b3141	forward	3283393	b3140
3285419..3286061:	b3142	forward	3285419	b3142
3286177..3286614:	b3143	forward	3286177	b3143
3287005..3290454:	b3144 b3145	forward	3287005	b3144
3290161..3291395:	b3146	reverse	3291395	b3146
3291393..3295245:	b3147 b3148 b3149 b3150	forward	3291393	b3147
3294928..3296934:	b3151 b3152	reverse	3296934	b3152
3297027..3297344:	b3153	forward	3297027	b3153
3297344..3299390:	b3154 b3156 b3157	reverse	3299390	b3157
3297958..3298487:	b3155	forward	3297958	b3155
3299461..3303020:	b3158 b3159 b3160	forward	3299461	b3158
3302455..3303886:	b3161	reverse	3303886	b3161
3303915..3316224:	b3162 b4685 b3163 b3164 b3165 b3166 b3167 b3168 b3169 b3170	reverse	3316224	b3170
3303915..3316224:	b3162 b4685 b3163 b3164 b3165 b3166 b3167 b3168 b3169 b3170	reverse	3309807	b3165
3303915..3316224:	b3162 b4685 b3163 b3164 b3165 b3166 b3167 b3168 b3169 b3170	reverse	3309271	b3164
3316581..3318067:	b3172	forward	3316581	b3172
3317958..3319672:	b3173	reverse	3319672	b3173
3320177..3326882:	b3175 b3176 b3177 b3178 b3179 b3181	reverse	3326882	b3181
3320177..3326882:	b3175 b3176 b3177 b3178 b3179 b3181	reverse	3320612	b3175
3325779..3326224:	b3180	forward	3325779	b3180
3326953..3328644:	b3182	forward	3326953	b3182
3328341..3331539:	b3183 b3184 b3185 b3186	reverse	3331539	b3186
3331692..3333221:	b3187 b3188	forward	3331692	b3187
3333002..3338264:	b3189 b3190 b3191 b3192 b3193 b3194 b3195	reverse	3338264	b3195
3333002..3338264:	b3189 b3190 b3191 b3192 b3193 b3194 b3195	reverse	3334855	b3190
3338233..3346272:	b3196 b3197 b3198 b3199 b3200 b3201 b3202 b3203 b3204 b3205 b3206	forward	3338233	b3196
3346445..3347389:	b3207	forward	3346445	b3207
3346791..3352097:	b3208 b3209 b3210 b3211	reverse	3352097	b3211
3346791..3352097:	b3208 b3209 b3210 b3211	reverse	3348558	b3209
3348590..3348723:	b4450	forward	3348590	b4450
3352532..3358884:	b3212 b3213	forward	3352532	b3212
3359195..3359987:	b3214	forward	3359195	b3214
3360406..3360487:	b3215	forward	3360406	b3215
3361088..3363128:	b3216	forward	3361088	b3216
3363276..3363610:	b3217	forward	3363276	b3217
3364702..3364783:	b3218	reverse	3364783	b3218
3364755..3365776:	ychE_2 b3219	forward	3364755	ychE_2
3365809..3367018:	b3220	forward	3365809	b3220
3366910..3371640:	b3221 b3222 b3223 b3224 b3225	reverse	3371640	b3225
3371664..3372545:	b3226	reverse	3372545	b3226
3372919..3374271:	b3227	forward	3372919	b3227
3374189..3375587:	b3228 b3229	reverse	3375587	b3229
3375770..3378123:	b3230 b3231 b3232	reverse	3378123	b3232
3375770..3378123:	b3230 b3231 b3232	reverse	3376830	b3231
3378144..3381352:	b3233 b3234 b3235	forward	3378144	b3233
3381061..3382494:	b3236	reverse	3382494	b3236
3382624..3383332:	b3237	forward	3382624	b3237
3383504..3383876:	b3238	forward	3383504	b3238
3383766..3386156:	b3239 b3240	reverse	3386156	b3240
3386233..3387213:	b3241	reverse	3387213	b3241
3387500..3388510:	b3243	forward	3387500	b3243
3388457..3390139:	b3244	reverse	3390139	b3244
3390338..3401372:	b4472 b3247 b3248 b3249 b3250 b3251 b3252	reverse	3401372	b3252
3390338..3401372:	b4472 b3247 b3248 b3249 b3250 b3251 b3252	reverse	3399401	b3251
3401464..3402739:	b3253	forward	3401464	b3253
3402411..3402559:	b3254	reverse	3402559	b3254
3403161..3410529:	b3255 b3256 b3257 b3258 b3259 b3260 b3261 b3262	forward	3403161	b3255
3403161..3410529:	b3255 b3256 b3257 b3258 b3259 b3260 b3261 b3262	forward	3408267	b3260
3410606..3411019:	b3263	forward	3410606	b3263
3411380..3411526:	b3264	reverse	3411526	b3264
3412725..3412921:	b3265	forward	3412725	b3265
3413277..3416120:	b3266	forward	3413277	b3266
3416380..3416782:	b3267	forward	3416380	b3267
3417163..3418109:	b3268	forward	3417163	b3268
3418915..3418996:	b3269	forward	3418915	b3269
3420078..3421249:	b3271	forward	3420078	b3271
3427232..3428050:	b3279	forward	3427232	b3279
3427644..3431623:	b3280 b3281 b3282 b3283 b3284 b4473	reverse	3431623	b4473
3427644..3431623:	b3280 b3281 b3282 b3283 b3284 b4473	reverse	3430684	b3284
3431666..3436537:	b3287 b3288 b3289 b3290 b3291	forward	3431666	b3287
3431666..3436537:	b3287 b3288 b3289 b3290 b3291	forward	3435995	b3291
3436217..3451929:	b4550 b3292 b3293 b3294 b3295 b3296 b3297 b3298 b3299 b3300 b3301 b3302 b3303 b3304 b3305 b3306 b3307 b3308 b3309 b3310 b3311 b3312 b3313 b3314 b3315 b3316 b3317 b3318 b3319 b3320 b3321 b3322	reverse	3451929	b3322
3436217..3451929:	b4550 b3292 b3293 b3294 b3295 b3296 b3297 b3298 b3299 b3300 b3301 b3302 b3303 b3304 b3305 b3306 b3307 b3308 b3309 b3310 b3311 b3312 b3313 b3314 b3315 b3316 b3317 b3318 b3319 b3320 b3321 b3322	reverse	3451462	b3321
3451957..3453309:	b3323	reverse	3453309	b3323
3454333..3456310:	b3325	forward	3454333	b3325
3456357..3458934:	b3326 b3327	forward	3456357	b3326
3459363..3459469:	b3328	forward	3459363	b3328
3459671..3460349:	b3329 b3330	forward	3459671	b3329
3460871..3461897:	b3332	forward	3460871	b3332
3461985..3463459:	b3333 b3334	forward	3461985	b3333
3463774..3464308:	b3335	forward	3463774	b3335
3464035..3465033:	b3336 b3337	reverse	3465033	b3337
3465109..3467923:	b3338	reverse	3467923	b3338
3468015..3475547:	b3339 b3340 b3341 b3342 b3343 b3344 b3345 b3346 b3347	reverse	3475547	b3347
3468015..3475547:	b3339 b3340 b3341 b3342 b3343 b3344 b3345 b3346 b3347	reverse	3474528	b3346
3468015..3475547:	b3339 b3340 b3341 b3342 b3343 b3344 b3345 b3346 b3347	reverse	3472642	b3342
3475636..3475918:	b3348	forward	3475636	b3348
3475782..3479214:	b3349 b4551 b3350 b3351	reverse	3479214	b3351
3475782..3479214:	b3349 b4551 b3350 b3351	reverse	3476546	b3349
3479216..3483597:	b3352 b3353 b3354 b3355	forward	3479216	b3352
3483061..3483973:	b3356	reverse	3483973	b3356
3483973..3486994:	b3357 b3358	forward	3483973	b3357
3486782..3490471:	b3359 b3360 b3361 b3362 b3363	reverse	3490471	b3363
3486782..3490471:	b3359 b3360 b3361 b3362 b3363	reverse	3488259	b3359
3490541..3491814:	b3364	forward	3490541	b3364
3492007..3497252:	b3365 b3366 b3367 b3368	forward	3492007	b3365
3497448..3497640:	b3369	forward	3497448	b3369
3497871..3501990:	b3370 b3371 b4474 b3374	forward	3497871	b3370
3502048..3502863:	b3375	forward	3502048	b3375
3502968..3506564:	b3376 b3377 b3378 b3379	reverse	3506564	b3379
3507025..3510414:	b3380 b3381 b3382 b3383	reverse	3510414	b3383
3510419..3518978:	b3384 b3385 b3386 b3387 b3388 b3389 b3390 b3391 b3392	reverse	3518978	b3392
3510419..3518978:	b3384 b3385 b3386 b3387 b3388 b3389 b3390 b3391 b3392	reverse	3517191	b3390
3519074..3519382:	b3393	reverse	3519382	b3393
3519481..3519802:	b3394	reverse	3519802	b3394
3520035..3520813:	b3395	reverse	3520813	b3395
3520844..3523615:	b3396	forward	3520844	b3396
3523349..3524194:	b3397	reverse	3524194	b3397
3524341..3528851:	b3398 b3399 b3400 b3401	forward	3524341	b3398
3528439..3530525:	b3402	reverse	3530525	b3402
3530700..3532631:	b3403	forward	3530700	b3403
3532283..3534707:	b3404 b3405	reverse	3534707	b3405
3534804..3537858:	b3406 b3407	forward	3534804	b3406
3534804..3537858:	b3406 b3407	forward	3535373	b3407
3538080..3541005:	b3408 b3409 b3410	forward	3538080	b3408
3541401..3542308:	b3411	forward	3541401	b3411
3541938..3542895:	b3412	reverse	3542895	b3412
3542876..3544324:	b3413 b3414	forward	3542876	b3413
3544433..3546006:	b3415	forward	3544433	b3415
3545705..3550531:	b3416 b3417	reverse	3550531	b3417
3551044..3553921:	b3418	forward	3551044	b3418
3553468..3556142:	b4475 b3421	reverse	3556142	b3421
3556238..3557648:	b3422	forward	3556238	b3422
3557650..3559883:	b3423 b3424 b3425	reverse	3559883	b3425
3559991..3562603:	b3426	forward	3559991	b3426
3561663..3573065:	b3427 b3428 b3429 b3430 b3431 b3432 b3433	reverse	3573065	b3433
3573093..3573949:	b3434	forward	3573093	b3434
3573706..3576776:	b4476 b3437 b3438	reverse	3576776	b3438
3576849..3578857:	b3439 b3440	reverse	3578857	b3440
3578946..3579092:	b4451	reverse	3579092	b4451
3579134..3579692:	b3441	forward	3579134	b3441
3579864..3580214:	b3442	forward	3579864	b3442
3582778..3583059:	b3446	forward	3582778	b3446
3583100..3584925:	b3447	reverse	3584925	b3447
3584960..3585627:	b3448	forward	3584960	b3448
3585160..3588852:	b3449 b3450 b3451 b3452	reverse	3588852	b3452
3585160..3588852:	b3449 b3450 b3451 b3452	reverse	3586316	b3449
3589003..3590384:	b3453	reverse	3590384	b3453
3590698..3595656:	b3454 b3455 b3456 b3457 b3458	reverse	3595656	b3458
3595980..3596858:	b3459	forward	3595980	b3459
3596549..3597726:	b3460	reverse	3597726	b3460
3597854..3602338:	b3461 b3462 b3463 b3464	reverse	3602338	b3464
3597854..3602338:	b3461 b3462 b3463 b3464	reverse	3598946	b3461
3602414..3603421:	b3465 b3466	forward	3602414	b3465
3602947..3603661:	b3467	reverse	3603661	b3467
3603723..3608664:	b3468 b3469 b3471 b3472	forward	3603723	b3468
3603723..3608664:	b3468 b3469 b3471 b3472	forward	3607938	b3472
3606681..3607043:	b3470	reverse	3607043	b3470
3608200..3609787:	b3473	reverse	3609787	b3473
3609931..3617063:	b3474 b3475 b3476 b3477 b3478 b3479 b3480 b3481	forward	3609931	b3474
3609931..3617063:	b3474 b3475 b3476 b3477 b3478 b3479 b3480 b3481	forward	3610959	b3475
3617197..3621421:	b3482	forward	3617197	b3482
3621540..3621896:	b3483	forward	3621540	b3483
3622052..3622177:	yrhC	forward	3622052	yrhC
3623256..3623348:	b3484	forward	3623256	b3484
3623514..3630622:	b3485 b3486 b3487 b3488	reverse	3630622	b3488
3623514..3630622:	b3485 b3486 b3487 b3488	reverse	3628952	b3487
3631419..3632481:	b3490	reverse	3632481	b3490
3632901..3633852:	b3491	forward	3632901	b3491
3633993..3635492:	b3492	reverse	3635492	b3492
3635635..3637378:	b3493	forward	3635635	b3493
3637014..3637867:	b3494	reverse	3637867	b3494
3637958..3638629:	b3495	forward	3637958	b3495
3638789..3640697:	b3496	forward	3638789	b3496
3640293..3643262:	b3497 b3498	reverse	3643262	b3498
3643356..3646397:	b3499 b3500	forward	3643356	b3499
3645598..3646004:	b4613	reverse	3646004	b4613
3646532..3646957:	b3501	forward	3646532	b3501
3646975..3648737:	b3502 b3503	forward	3646975	b3502
3651189..3651291:	b3505	reverse	3651291	b3505
3651959..3652597:	b3506	forward	3651959	b3506
3652791..3653147:	b3507	forward	3652791	b3507
3653309..3654813:	b3508 b3509 b3510	reverse	3654813	b3510
3655003..3655591:	b3511	forward	3655003	b3511
3656265..3657226:	b3512	forward	3656265	b3512
3657230..3661486:	b3513 b3514	forward	3657230	b3513
3661553..3662654:	b3515	reverse	3662654	b3515
3662886..3662999:	b4452	forward	3662886	b4452
3662873..3663868:	b3516	reverse	3663868	b3516
3664350..3665624:	b3517	reverse	3665624	b3517
3665772..3667250:	b3518	reverse	3667250	b3518
3667594..3669526:	b3519	forward	3667594	b3519
3669222..3669958:	b3520	reverse	3669958	b3520
3670368..3672435:	b3521 b3522	forward	3670368	b3521
3672925..3674269:	b3523	forward	3672925	b3523
3674197..3677256:	b3524 b3525	reverse	3677256	b3525
3677413..3678840:	b3526	forward	3677413	b3526
3678320..3694385:	b3527 b3528 b3529 b3530 b3531 b3532 b3533 b3534 b3535	reverse	3694385	b3535
3678320..3694385:	b3527 b3528 b3529 b3530 b3531 b3532 b3533 b3534 b3535	reverse	3681519	b3528
3694464..3697990:	b3536 b3537 b3538	forward	3694464	b3536
3697922..3698151:	b4453	reverse	3698151	b4453
3698217..3698347:	b4454	forward	3698217	b4454
3698567..3700151:	b3539	forward	3698567	b3539
3699631..3705893:	b3540 b3541 b3542 b3543 b3544	reverse	3705893	b3544
3706719..3708598:	b3546	reverse	3708598	b3546
3708804..3710017:	b3547	reverse	3710017	b3547
3710278..3710982:	b3548	reverse	3710982	b3548
3711033..3712212:	b3549 b3550	forward	3711033	b3549
3711939..3714453:	b3551	reverse	3714453	b3551
3714526..3715271:	b3552	forward	3714526	b3552
3715305..3716662:	b3553	forward	3715305	b3553
3716208..3717118:	b3554	reverse	3717118	b3554
3717500..3717873:	b3555	forward	3717500	b3555
3717911..3718357:	b3556	forward	3717911	b3556
3718454..3718485:	b4455	reverse	3718485	b4455
3718821..3720119:	insJK b3557 b3558 b4614	forward	3718821	insJK
3720302..3723383:	b3559 b3560	reverse	3723383	b3560
3723526..3723773:	b4553	reverse	3723773	b4553
3723853..3724988:	b3561	forward	3723853	b3561
3725040..3725308:	b3562	reverse	3725308	b3562
3725390..3725782:	b3563	reverse	3725782	b3563
3725924..3728834:	b3564 b3565	reverse	3728834	b3565
3729098..3730184:	b3566	forward	3729098	b3566
3730189..3734545:	b3567 b3568 b3569	forward	3730189	b3567
3733950..3735296:	b3570	reverse	3735296	b3570
3735486..3737565:	b3571	forward	3735486	b3571
3737692..3739240:	b3572	forward	3737692	b3572
3738940..3740562:	b3573 b3574	reverse	3740562	b3574
3738940..3740562:	b3573 b3574	reverse	3739655	b3573
3740719..3742169:	b3575 b3576	forward	3740719	b3575
3742424..3742670:	b3577	forward	3742424	b3577
3743025..3744103:	b3578	forward	3743025	b3578
3744192..3746498:	b3579 b3580	forward	3744192	b3579
3746611..3747153:	b3581	forward	3746611	b3581
3747268..3748778:	b3582 b3583	forward	3747268	b3582
3748826..3749929:	b3584	reverse	3749929	b3584
3749988..3751446:	b3585	forward	3749988	b3585
3751057..3752039:	b3586	reverse	3752039	b3586
3752931..3754557:	b3588	reverse	3754557	b3588
3754679..3755835:	b3589	reverse	3755835	b3589
3755972..3760011:	b3590 b3591 b3592	reverse	3760011	b3592
3755972..3760011:	b3590 b3591 b3592	reverse	3758010	b3590
3760188..3766051:	b3593 b3594 b3595	forward	3760188	b3593
3766265..3766755:	b3596	forward	3766265	b3596
3767187..3767518:	b4615	forward	3767187	b4615
3768202..3769775:	b3597 b3598	reverse	3769775	b3598
3770212..3774296:	b3599 b3600 b3601	forward	3770212	b3599
3770212..3774296:	b3599 b3600 b3601	forward	3772407	b3600
3773464..3774466:	b4554	reverse	3774466	b4554
3774662..3775189:	b3602	forward	3774662	b3602
3775362..3779853:	b3603 b3604 b3605 b3606	forward	3775362	b3603
3779546..3783084:	b3607 b3608 b3609 b3610 b3611	reverse	3783084	b3611
3783207..3787090:	b3612 b3613 b3614	forward	3783207	b3612
3787289..3790599:	b3615 b3616 b3617	reverse	3790599	b3617
3790769..3791717:	b3618	reverse	3791717	b3618
3791960..3796257:	b3619 b3620 b3621 b3622	forward	3791960	b3619
3795144..3806305:	b3623 b3624 b3625 b3626 b3627 b3628 b3629 b3630 b3631 b3632	reverse	3806305	b3632
3806535..3808454:	b3633 b3634	forward	3806535	b3633
3808185..3809212:	b3635	reverse	3809212	b3635
3809219..3810597:	b3636 b3637 b3638	reverse	3810597	b3638
3810716..3813215:	b3639 b3640 b3641	forward	3810716	b3639
3813055..3814599:	b3642 b3643	reverse	3814599	b3643
3814666..3815637:	b3644	forward	3814666	b3644
3815725..3816687:	b3645	forward	3815725	b3645
3816871..3817621:	b3646	forward	3816871	b3646
3817431..3819213:	b3647	reverse	3819213	b3647
3819403..3825362:	b3648 b3649 b3650 b3651 b3652	forward	3819403	b3648
3825180..3826827:	b3653	reverse	3826827	b3653
3826940..3828273:	b3654	forward	3826940	b3654
3828449..3830374:	b3655	forward	3828449	b3655
3830225..3833820:	b3656 b3657	reverse	3833820	b3657
3835745..3836160:	b3659	forward	3835745	b3659
3836231..3837430:	b3660	forward	3836231	b3660
3837003..3838035:	b3661	reverse	3838035	b3661
3838194..3838637:	b4555	forward	3838194	b4555
3838495..3839686:	b3662	reverse	3839686	b3662
[truncated: 398 more rows]

## Sheet: HS15min
Predicted Operon Interval	Assembled Operon	Strand	Alternative TSS	TSS Associated Gene
145..5070:	b0001 b0002 b0003 b0004	forward	145	b0001
5197..5488:	b0005	forward	5197	b0005
5425..6490:	b0006	reverse	6490	b0006
6516..8153:	b0007	reverse	8153	b0007
8189..10322:	b0008 b0009	forward	8189	b0008
9812..10518:	b0010	reverse	10518	b0010
10653..11706:	b0011 b0013	reverse	11706	b0013
10790..11339:	b0012	forward	10790	b0012
12048..15388:	b0014 tpke11 b0015	forward	12048	b0014
16678..16952:	b0018 b4412	reverse	16952	b4412
16947..17086:	b4413	forward	16947	b4413
17457..19843:	b0019 b0020	forward	17457	b0019
20529..21160:	b0023	reverse	21160	b0023
21158..28264:	b0024 b0025 b0026 b0027 b0028 b0029 b0030	forward	21158	b0024
28289..29272:	b0031	forward	28289	b0031
29549..34859:	b0032 b0033 b0034	forward	29549	b0032
34606..35358:	b0035	reverse	35358	b0035
35376..36154:	b0036	reverse	36154	b0036
36243..39142:	b0037 b0038	reverse	39142	b0038
39152..41854:	b0039 b0040	reverse	41854	b0040
42364..43032:	b0041	forward	42364	b0041
43525..49735:	b0042 b0043 b0044 b0045 b0046 b0047	forward	43525	b0042
43525..49735:	b0042 b0043 b0044 b0045 b0046 b0047	forward	47230	b0046
49798..50620:	b0048	forward	49798	b0048
50425..57241:	b0049 b0050 b0051 b0052 b0053 b0054	reverse	57241	b0054
50425..57241:	b0049 b0050 b0051 b0052 b0053 b0054	reverse	52589	b0051
57258..59697:	b0055 b0056 b0057	forward	57258	b0055
59707..65808:	b0058 b0059 b0060	reverse	65808	b0060
65843..66527:	b0061	reverse	66527	b0061
66806..70073:	b0062 b0063	reverse	70073	b0063
70220..72263:	b0064 b0065	forward	70220	b0064
72127..77299:	b0066 b0067 b0068 sroA b0069	reverse	77299	b0069
72127..77299:	b0066 b0067 b0068 sroA b0069	reverse	75609	sroA
77342..78983:	b4577 sgrT b0070	forward	77342	b4577
78771..83736:	b0071 b0072 b0073 b0074 b0075	reverse	83736	b0075
84305..85418:	b0076	forward	84305	b0076
85596..89255:	b0077 b0078 fruL b0080	forward	85596	b0077
85596..89255:	b0077 b0078 fruL b0080	forward	87968	b0080
89587..111605:	b0081 b0082 b0083 b0084 b0085 b0086 b0087 b0088 b0089 b0090 b0091 b0092 b0093 b0094 b0095 b0096 b0097 b0098 b0099	forward	89587	b0081
89587..111605:	b0081 b0082 b0083 b0084 b0085 b0086 b0087 b0088 b0089 b0090 b0091 b0092 b0093 b0094 b0095 b0096 b0097 b0098 b0099	forward	93045	b0085
89587..111605:	b0081 b0082 b0083 b0084 b0085 b0086 b0087 b0088 b0089 b0090 b0091 b0092 b0093 b0094 b0095 b0096 b0097 b0098 b0099	forward	95906	b0087
89587..111605:	b0081 b0082 b0083 b0084 b0085 b0086 b0087 b0088 b0089 b0090 b0091 b0092 b0093 b0094 b0095 b0096 b0097 b0098 b0099	forward	106505	b0096
89587..111605:	b0081 b0082 b0083 b0084 b0085 b0086 b0087 b0088 b0089 b0090 b0091 b0092 b0093 b0094 b0095 b0096 b0097 b0098 b0099	forward	107666	b0097
111364..113252:	b0100 b0101 b0102 b0103	reverse	113252	b0103
113392..114567:	b0104	forward	113392	b0104
114239..117080:	b0105 b0106 b0107	reverse	117080	b0107
117459..117569:	b0108	reverse	117569	b0108
117694..118684:	b0109	reverse	118684	b0109
118716..120208:	b0110 b0111	forward	118716	b0110
119988..121675:	b0112	reverse	121675	b0112
122027..129412:	b0113 b0114 b0115 b0116	forward	122027	b0113
122027..129412:	b0113 b0114 b0115 b0116	forward	127694	b0116
122816..122845:	tp2	reverse	122845	tp2
129370..131316:	b0117	reverse	131316	b0117
131518..134313:	b0118	forward	131518	b0118
134338..135062:	b0119	forward	134338	b0119
134649..136939:	b0120 b0121 b0122	reverse	136939	b0122
134649..136939:	b0120 b0121 b0122	reverse	136503	b0121
137042..138747:	b0123	forward	137042	b0123
138643..141247:	b0124	reverse	141247	b0124
141359..146327:	b0125 b0127 b0128 b0129 b0130	forward	141359	b0125
141359..146327:	b0125 b0127 b0128 b0129 b0130	forward	142693	b0127
141893..142703:	b0126	reverse	142703	b0126
145842..146755:	b0131	reverse	146755	b0131
146890..148561:	b0132	forward	146890	b0132
147750..149635:	b0133 b0134	reverse	149635	b0134
149692..150906:	b0135	reverse	150906	b0135
151143..155450:	b0136 b0137 b0138 b0139	reverse	155450	b0139
155545..156135:	b0140	reverse	156135	b0140
156365..156851:	b0141	reverse	156851	b0141
157259..162058:	b0142 b0143 b0144 b0145 b0146 b0147	reverse	162058	b0147
157259..162058:	b0142 b0143 b0144 b0145 b0146 b0147	reverse	160651	b0145
157259..162058:	b0142 b0143 b0144 b0145 b0146 b0147	reverse	159171	b0143
162074..167334:	b0148 b0149	forward	162074	b0148
162074..167334:	b0148 b0149	forward	164657	b0149
167534..173389:	b0150 b0151 b0152 b0153	forward	167534	b0150
173363..174990:	b0154	reverse	174990	b0154
175017..177092:	b0155 b0156	forward	175017	b0155
175017..177092:	b0155 b0156	forward	176557	b0156
176779..179196:	b0157 b0158 b0159	reverse	179196	b0159
179197..182414:	b0160 b0161	forward	179197	b0160
182442..183624:	b0162	forward	182442	b0162
183612..189552:	b0163 b0164 b0165 b0166 b0167 b0168	reverse	189552	b0168
183612..189552:	b0163 b0164 b0165 b0166 b0167 b0168	reverse	185977	b0166
183612..189552:	b0163 b0164 b0165 b0166 b0167 b0168	reverse	184192	b0163
189710..213821:	b4414 b0169 b0170 b0171 b0172 b0173 b0174 b0175 b0176 b0177 b0178 b0179 b0180 b0181 b0182 b0183 b0184 b0185 b0186 b0187 b0188	forward	189710	b4414
189710..213821:	b4414 b0169 b0170 b0171 b0172 b0173 b0174 b0175 b0176 b0177 b0178 b0179 b0180 b0181 b0182 b0183 b0184 b0185 b0186 b0187 b0188	forward	190801	b0170
189710..213821:	b4414 b0169 b0170 b0171 b0172 b0173 b0174 b0175 b0176 b0177 b0178 b0179 b0180 b0181 b0182 b0183 b0184 b0185 b0186 b0187 b0188	forward	191811	b0171
189710..213821:	b4414 b0169 b0170 b0171 b0172 b0173 b0174 b0175 b0176 b0177 b0178 b0179 b0180 b0181 b0182 b0183 b0184 b0185 b0186 b0187 b0188	forward	202074	b0180
213497..214196:	b0189 b4406	reverse	214196	b4406
214276..216133:	b0190 b0191 b0192	forward	214276	b0190
215956..222712:	b0193 b0194 b0195 b0196 b0197 b0198 b0199	reverse	222712	b0199
215956..222712:	b0193 b0194 b0195 b0196 b0197 b0198 b0199	reverse	218835	b0194
222806..223632:	b0200	forward	222806	b0200
229130..230008:	b0207	forward	229130	b0207
229893..230910:	b0208	reverse	230910	b0208
231066..232529:	b0209 b0210	forward	231066	b0209
232546..234800:	b0211 b0212	reverse	234800	b0212
234784..235709:	b0213	forward	234784	b0213
235015..236038:	b0214	reverse	236038	b0214
236020..236926:	b0215	forward	236020	b0215
237309..238082:	b0217	forward	237309	b0217
238437..238464:	C0067	forward	238437	C0067
239168..239251:	yafF	forward	239168	yafF
239327..240229:	b0219	reverse	240229	b0219
240300..240863:	b0220	forward	240300	b0220
240848..243345:	b0221	reverse	243345	b0221
243503..245790:	b0222 b0223	forward	243503	b0222
244841..246532:	b0224 b0225 b0226	reverse	246532	b0226
246687..247505:	b0227	forward	246687	b0227
247605..248255:	b0228	forward	247605	b0228
248303..249833:	lfhA	reverse	249833	lfhA
250066..253078:	lafU b0231 b0232 b0233 b0234	forward	250066	lafU
253439..253548:	ykfJ	forward	253439	ykfJ
253742..254235:	prfH	forward	253742	prfH
254133..255776:	b0237	reverse	255776	b0237
255918..258519:	b0238 b0239 b0240	forward	255918	b0238
255918..258519:	b0238 b0239 b0240	forward	257809	b0240
258232..259379:	b0241	reverse	259379	b0241
259572..262097:	b0242 b0243	forward	259572	b0242
262456..262687:	b0245	reverse	262687	b0245
264539..264752:	b0249	reverse	264752	b0249
264779..265994:	b0250 b0251 ykfL	reverse	265994	ykfL
266842..266868:	b0252	reverse	266868	b0252
267394..268266:	b0253	reverse	268266	b0253
268367..269422:	b0254	reverse	269422	b0254
269478..273229:	b0255 b0256 b0257 b4690 b0258	forward	269478	b0255
274502..277221:	b0260 b0261	forward	274502	b0260
276937..278003:	b0262	reverse	278003	b0262
278071..278466:	b0263 insAB-2	reverse	278466	insAB-2
279266..281225:	b4505 b0266 b0267	reverse	281225	b0267
279266..281225:	b4505 b0266 b0267	reverse	280036	b0266
281438..284421:	b0268 b0269	forward	281438	b0268
284571..287819:	b0270 b0271	forward	284571	b0270
287304..289573:	b0272 b0273	reverse	289573	b0273
290678..291892:	b0276	forward	290678	b0276
291501..292175:	b0277	reverse	292175	b0277
292441..293047:	b0278	reverse	293047	b0278
293333..293416:	b0279	reverse	293416	b0279
294406..296284:	b0280 b0281	reverse	296284	b0281
294406..296284:	b0280 b0281	reverse	294844	b0280
296666..301799:	b0282 b0283 b0284 b0285 b0286	reverse	301799	b0286
302171..304065:	b0287	forward	302171	b0287
303021..308382:	b0288 b0289 b0290 b0291	reverse	308382	b0291
303021..308382:	b0288 b0289 b0290 b0291	reverse	303478	b0288
308632..309249:	b0292	reverse	309249	b0292
309269..309920:	b0293	reverse	309920	b0293
309951..310546:	b0294	reverse	310546	b0294
311322..311554:	b0295	forward	311322	b0295
311514..312008:	b4506 b0296	reverse	312008	b0296
313781..314444:	eaeH	forward	313781	eaeH
315631..315742:	b0299	forward	315631	b0299
315667..316430:	b0300	reverse	316430	b0300
316565..316980:	ykgQ	forward	316565	ykgQ
316993..317517:	b0301	reverse	317517	b0301
317587..317660:	b0303	reverse	317660	b0303
317878..319262:	b0304	reverse	319262	b0304
319446..320298:	b0305	forward	319446	b0305
320787..323832:	b0306 b0307 b0308	forward	320787	b0306
323582..324455:	b0309 b0310	reverse	324455	b0310
324655..328598:	b0311 b0312 b0313	reverse	328598	b0313
328729..330782:	b0314	forward	328729	b0314
331419..332734:	b0315	forward	331419	b0315
332695..333696:	b0316	reverse	333696	b0316
333747..334289:	b0317	reverse	334289	b0317
334482..335610:	b0318 b0319	forward	334482	b0318
336049..338998:	b0320 b0321	forward	336049	b0320
339238..339345:	b0322	forward	339238	b0322
339359..341910:	b0323 b0324	forward	339359	b0323
342064..343239:	b0325	forward	342064	b0325
343375..344195:	b0326	forward	343375	b0326
344476..344888:	b0327	forward	344476	b0327
344946..345513:	b0328	reverse	345513	b0328
345662..346058:	b0329	forward	345662	b0329
346104..347692:	b0330	reverse	347692	b0330
347875..348493:	b0331	forward	347875	b0331
349221..350283:	b0333	forward	349221	b0333
350448..351929:	b0334	forward	350448	b0334
352143..353912:	b0335	forward	352143	b0335
354108..356800:	b0336 b0337	forward	354108	b0336
357122..357943:	b0338	reverse	357943	b0338
358133..358535:	b0339	forward	358133	b0339
358726..360450:	b0340 b0341	forward	358726	b0340
360651..362295:	b0342 b0343	reverse	362295	b0343
362434..365498:	b0344	reverse	365498	b0344
365570..367701:	b0345 b0346	reverse	367701	b0346
367766..374278:	b0347 b0348 b0349 b0350 b0351 b0352	forward	367766	b0347
374667..377133:	b0353 b0354	forward	374667	b0353
374667..377133:	b0353 b0354	forward	375966	b0354
376547..379124:	b0355 b0356 b0357	reverse	379124	b0357
379232..380066:	b0358	reverse	380066	b0358
380103..380325:	b0359	reverse	380325	b0359
380475..381912:	b0360 insCD-1 b0361	forward	380475	b0360
381801..383174:	b0362 b0363	reverse	383174	b0363
383525..383824:	b0364	reverse	383824	b0364
384424..387967:	b0365 b0366 b0367 b0368	forward	384424	b0365
387776..388976:	b0369	reverse	388976	b0369
389482..390984:	b0371	forward	389482	b0371
390286..392206:	insEF-2 b0372 b0373	reverse	392206	b0373
392189..393630:	b0374	forward	392189	b0374
393691..394429:	b0375	forward	393691	b0375
394199..395525:	b0376	reverse	395525	b0376
395676..398430:	b0377 b0378	forward	395676	b0377
398080..398539:	b0379	reverse	398539	b0379
398787..399432:	b0380	forward	398787	b0380
398922..400176:	b0381	reverse	400176	b0381
400585..402899:	b0382 b0383 b0384	forward	400585	b0382
402962..404087:	b0385	forward	402962	b0385
404000..404917:	b0386	reverse	404917	b0386
404960..407727:	b0387 b0388 b0389 b0390 b0391	forward	404960	b0387
404960..407727:	b0387 b0388 b0389 b0390 b0391	forward	407371	b0391
407821..408247:	b0392	forward	407821	b0392
408257..409280:	b0393	reverse	409280	b0393
409343..410628:	b0394	forward	409343	b0394
410222..416205:	b0396 b0397 b0398	reverse	416205	b0398
416323..418585:	b0399 b0400	forward	416323	b0399
418645..421695:	b0401 b0402	forward	418645	b0401
421716..423874:	b0403	forward	421716	b0403
423357..424142:	b0404	reverse	424142	b0404
424211..430536:	b0405 b0406 b0407 b0408 b0409 b0410	forward	424211	b0405
424211..430536:	b0405 b0406 b0407 b0408 b0409 b0410	forward	425306	b0406
424211..430536:	b0405 b0406 b0407 b0408 b0409 b0410	forward	429828	b0410
430181..432100:	b0411 b0412	reverse	432100	b0412
430181..432100:	b0411 b0412	reverse	431408	b0411
432198..436624:	b0413 b0414 b0415 b0416 b0417 b0418	forward	432198	b0413
436189..440596:	b0419 b0420 b0421 b0422	reverse	440596	b0422
440758..442278:	b0423	forward	440758	b0423
442141..443782:	b0424 b0425	reverse	443782	b0425
443823..444626:	b0426	forward	443823	b0426
444216..445916:	b0427	reverse	445916	b0427
445992..450878:	b0428 b0429 b0430 b0431 b0432	reverse	450878	b0432
451243..453439:	b0433 b0434	reverse	453439	b0434
453573..464057:	b0435 b0436 b0437 b0438 b0439 b0440 b0441 b0442 b0443	forward	453573	b0435
453573..464057:	b0435 b0436 b0437 b0438 b0439 b0440 b0441 b0442 b0443	forward	454215	b0436
453573..464057:	b0435 b0436 b0437 b0438 b0439 b0440 b0441 b0442 b0443	forward	455800	b0437
453573..464057:	b0435 b0436 b0437 b0438 b0439 b0440 b0441 b0442 b0443	forward	458036	b0439
453573..464057:	b0435 b0436 b0437 b0438 b0439 b0440 b0441 b0442 b0443	forward	460552	b0440
464026..466550:	b0444 b0445	reverse	466550	b0445
464026..466550:	b0444 b0445	reverse	464789	b0444
466590..467499:	b0446	forward	466590	b0446
467575..471715:	b0447 b0448 b0449	forward	467575	b0447
471775..473517:	b0450 b0451	forward	471775	b0450
473255..474423:	b0452	reverse	474423	b0452
474585..475243:	b0453	forward	474585	b0453
474700..475560:	b0454	reverse	475560	b0454
475670..476310:	b0455 b0456	forward	475670	b0455
476124..477871:	b0457	reverse	477871	b0457
477917..478510:	b0458	reverse	478510	b0458
478544..480018:	b0459 b0460 b0461	reverse	480018	b0461
480431..484915:	b0462 b0463	reverse	484915	b0463
484939..489324:	b0464 b0465	forward	484939	b0464
489122..490055:	b0466 b0467	reverse	490055	b0467
490077..496252:	b0468 b0469 b0470 b0471 b0472 b0473	forward	490077	b0468
496352..498488:	b0474 b0475	forward	496352	b0474
496352..498488:	b0474 b0475	forward	497254	b0475
498256..499222:	b0476	reverse	499222	b0476
499324..500735:	b0477	forward	499324	b0477
500228..502519:	b0478	reverse	502519	b0478
502657..503952:	b0479	reverse	503952	b0479
504104..505900:	b0480	forward	504104	b0480
505720..507346:	b0481 b0482	reverse	507346	b0482
506414..506516:	b4585	forward	506414	b4585
507405..508099:	b0483	forward	507405	b0483
507525..510636:	b0484	reverse	510636	b0484
510854..513811:	b0485 b0486 b0487	forward	510854	b0485
510854..513811:	b0485 b0486 b0487	forward	513131	b0487
513435..515048:	b0488 b0489	reverse	515048	b0489
515111..516766:	b0490 b0491	forward	515111	b0490
516538..519028:	b0492 b0493 b0494	reverse	519028	b0494
518893..522104:	b0495 b0496	forward	518893	b0495
522441..527824:	b0497 b0498 b0499	forward	522441	b0497
528123..528288:	ECK120002880_Phantom	forward	528123	ECK120002880_Phantom
528699..531468:	b0502 b0503 b0504	reverse	531468	b0504
528699..531468:	b0502 b0503 b0504	reverse	530475	b0503
531617..533092:	b0505 b0506	forward	531617	b0505
531617..533092:	b0505 b0506	forward	532187	b0506
533120..534905:	b0507	forward	533120	b0507
535041..535678:	b0508	forward	535041	b0508
535895..536529:	b0509	forward	535895	b0509
536798..537754:	b0510 b0511	forward	536798	b0510
538405..539689:	b0512	forward	538405	b0512
539925..542162:	b0513 b0514	forward	539925	b0513
542412..545139:	b0515 b0516 b0517	reverse	545139	b0517
546421..549617:	b0518 ylbE_1 ylbE_2 b0520	forward	546421	b0518
549666..550642:	b0521	forward	549666	b0521
550415..552365:	b0522 b0523	reverse	552365	b0523
552403..553777:	b0524 b0525	reverse	553777	b0525
553798..555460:	b0526	forward	553798	b0526
555269..555715:	b0527	reverse	555715	b0527
555788..557009:	b0528 b0529	reverse	557009	b0529
557395..557982:	b0530	forward	557395	b0530
558727..558905:	b0531	forward	558727	b0531
559138..561435:	b0532	forward	559138	b0532
561581..562947:	b0533 b0534	forward	561581	b0533
563496..563722:	b0535	reverse	563722	b0535
563884..565234:	b0537	reverse	565234	b0537
565336..565669:	b0539	reverse	565669	b0539
565368..565996:	ECK120002902_Phantom ybcD	forward	565368	ECK120002902_Phantom
567186..567937:	b0541 b0542 b0543	forward	567186	b0541
567186..567937:	b0541 b0542 b0543	forward	567248	b0542
568545..569410:	b0544	forward	568545	b0544
570096..571677:	b0545 b0546 b4588	forward	570096	b0545
571700..571768:	b0547	forward	571700	b0547
572173..572942:	b0548 b0549 b0550	forward	572173	b0548
573004..573584:	b4509 b0551	forward	573004	b4509
574960..576089:	b0553	reverse	576089	b0553
576902..577816:	b0555 b0556	forward	576902	b0555
577710..578150:	b0557	reverse	578150	b0557
578502..578533:	b0558	reverse	578533	b0558
579062..579594:	b0559	forward	579062	b0559
580166..580664:	b0560	forward	580166	b0560
581026..581334:	b0561	forward	581026	b0561
581278..582030:	b0562	reverse	582030	b0562
582097..582363:	b0563	forward	582097	b0563
582894..583781:	b0564	forward	582894	b0564
583849..584886:	b0565	reverse	584886	b0565
585173..586203:	b0566	reverse	586203	b0566
586314..592412:	b0567 b0568 b0569	reverse	592412	b0569
592528..594685:	b0570 b0571	reverse	594685	b0571
594797..596184:	b0572	forward	594797	b0572
596316..602632:	b0573 b0574 b0575 b0576	forward	596316	b0573
602338..606636:	b0577 b0578 b0579 b0580 b0581	reverse	606636	b0581
602338..606636:	b0577 b0578 b0579 b0580 b0581	reverse	605130	b0579
606911..607237:	b4700 b4415	forward	606911	b4700
608508..609274:	b0583	reverse	609274	b0583
609403..611629:	b0584	reverse	611629	b0584
612123..612936:	b0585	forward	612123	b0585
613317..617207:	b0586	forward	613317	b0586
617801..617827:	b0587	forward	617801	b0587
618548..620360:	b0588 b0589	reverse	620360	b0589
620581..621460:	b0590	reverse	621460	b0590
621501..622611:	b0591	forward	621501	b0591
622780..623733:	b0592	reverse	623733	b0592
624086..631922:	b0593 b0594 b0595 b0596 b0597 b0598 b4512	forward	624086	b0593
624086..631922:	b0593 b0594 b0595 b0596 b0597 b0598 b4512	forward	629069	b0598
631135..632746:	b0599	reverse	632746	b0599
632779..634525:	b0600	forward	632779	b0600
633964..635662:	b0601 b0602	reverse	635662	b0602
635917..636622:	b0603	reverse	636622	b0603
637011..637913:	b0604	reverse	637913	b0604
637852..640588:	b0605 b0606	forward	637852	b0605
640605..641125:	b0607	reverse	641125	b0607
641203..642600:	b0608	forward	641203	b0608
642610..643125:	ECK120002943_Phantom	forward	642610	ECK120002943_Phantom
642721..644262:	b0610 b0611	reverse	644262	b0611
644272..645739:	b0612	reverse	645739	b0612
645965..646655:	b0613	reverse	646655	b0613
646943..649497:	b0614 b0615 b0616	reverse	649497	b0616
649867..649896:	b0617	reverse	649896	b0617
650851..650888:	b0618	reverse	650888	b0618
651656..653715:	b0619 b0620	forward	651656	b0619
653776..655215:	b0621	reverse	655215	b0621
655941..656293:	b0622	forward	655941	b0622
656472..657015:	b0623	forward	656472	b0623
656639..657181:	b0624	reverse	657181	b0624
657183..658683:	b0625 b0626 b0627	forward	657183	b0625
657183..658683:	b0625 b0626 b0627	forward	658053	b0627
658405..659474:	b0628	reverse	659474	b0628
659802..660629:	b0629	reverse	660629	b0629
660804..674067:	b0630 b0631 b0632 b0633 b0634 b0635 b0636 b0637 b0638 b0639 b0640 b0641 b0642	reverse	674067	b0642
660804..674067:	b0630 b0631 b0632 b0633 b0634 b0635 b0636 b0637 b0638 b0639 b0640 b0641 b0642	reverse	668444	b0637
660804..674067:	b0630 b0631 b0632 b0633 b0634 b0635 b0636 b0637 b0638 b0639 b0640 b0641 b0642	reverse	663275	b0632
660804..674067:	b0630 b0631 b0632 b0633 b0634 b0635 b0636 b0637 b0638 b0639 b0640 b0641 b0642	reverse	661926	b0631
674157..674907:	b0643	forward	674157	b0643
674674..675785:	b0644	reverse	675785	b0644
675871..676531:	b0645	forward	675871	b0645
676672..678113:	b0646	forward	676672	b0646
678015..678408:	b0647	reverse	678408	b0647
678708..679424:	b0648	forward	678708	b0648
679527..681085:	b0649	forward	679527	b0649
680926..683666:	b0650 b0651	reverse	683666	b0651
683712..687003:	b0652 b0653 b0654 sroC b0655	reverse	687003	b0655
683712..687003:	b0652 b0653 b0654 sroC b0655	reverse	686152	sroC
683712..687003:	b0652 b0653 b0654 sroC b0655	reverse	685213	b0653
688235..688293:	b0656	reverse	688293	b0656
688472..694214:	b0657 b0658 b0659 b0660 b0661	reverse	694214	b0661
688472..694214:	b0657 b0658 b0659 b0660 b0661	reverse	692653	b0660
694298..695668:	b0662	forward	694298	b0662
696353..698442:	b0674	reverse	698442	b0674
698662..702855:	b0675 b0676 b0677 b0678	reverse	702855	b0678
702980..705197:	b0679	forward	702980	b0679
705282..707210:	b0680	forward	705282	b0680
707524..708762:	b0681	forward	707524	b0681
709035..709355:	b0682	forward	709035	b0682
709372..712065:	b0683 b4637 b0684 b0685 b0686	reverse	712065	b0686
712166..714494:	b0687 b0688	forward	712166	b0687
714609..715082:	b0689	forward	714609	b0689
715159..715848:	ybfG ybfH	reverse	715848	ybfH
716116..719455:	b0692 b0693	reverse	719455	b0693
720244..724195:	b0694 b0695 b0696	reverse	724195	b0696
720244..724195:	b0694 b0695 b0696	reverse	723711	b0695
724220..726266:	b0697	reverse	726266	b0697
726564..727965:	b0698	reverse	727965	b0698
728304..728744:	b0699	forward	728304	b0699
728768..732973:	b0700 ECK120004454_Phantom	forward	728768	b0700
733059..733329:	b0702	forward	733059	b0702
734846..735364:	b0704	forward	734846	b0704
735690..735797:	b4514	forward	735690	b4514
737505..738034:	b0706	forward	737505	b0706
738208..740300:	b0707 b0708	forward	738208	b0707
740145..741839:	b0709	reverse	741839	b0709
742019..746115:	b0710 b0711 b0712 b0713 b0714	forward	742019	b0710
745938..747032:	b0715	reverse	747032	b0715
747240..751101:	b0716 b0717 b0718	reverse	751101	b0718
751469..751782:	b0719	reverse	751782	b0719
752348..753995:	b0720	reverse	753995	b0720
754176..764376:	b0721 b0722 b0723 b0724 b0725 b0726 b0727 b0728 b0729	forward	754176	b0721
754176..764376:	b0721 b0722 b0723 b0724 b0725 b0726 b0727 b0728 b0729	forward	757802	b0726
754176..764376:	b0721 b0722 b0723 b0724 b0725 b0726 b0727 b0728 b0729	forward	762159	b0728
764204..765126:	b0730	reverse	765126	b0730
765196..770043:	b0731 b0732	forward	765196	b0731
770391..773900:	b0733 b0734 b4515 b0735	forward	770391	b0733
773929..779780:	b0736 b0737 b0738 b0739 b0740 b0741 b0742	forward	773929	b0736
781229..783374:	b0750 b0751	forward	781229	b0750
783017..784595:	b0752 b0753	reverse	784595	b0753
784814..786053:	b0754	forward	784814	b0754
785748..791283:	b0755 b0756 b0757 b0758 b0759	reverse	791283	b0759
785748..791283:	b0755 b0756 b0757 b0758 b0759	reverse	788232	b0756
785748..791283:	b0755 b0756 b0757 b0758 b0759	reverse	786904	b0755
791464..793895:	b0760 b0761	reverse	793895	b0761
793973..796939:	b0762 b0763 b0764 b0765	forward	793973	b0762
796679..797673:	b0766	reverse	797673	b0766
797669..798942:	b0767	forward	797669	b0767
798810..799815:	b0768	reverse	799815	b0768
799989..800324:	b0769	forward	799989	b0769
801198..802543:	b0770	forward	801198	b0770
802841..805092:	b0771	forward	802841	b0771
804837..806545:	b0772	reverse	806545	b0772
806567..808524:	b0773 b0774	reverse	808524	b0774
806567..808524:	b0773 b0774	reverse	807150	b0773
808519..812236:	b0775 b0776 b0777 b0778	forward	808519	b0775
812443..812598:	b4591	reverse	812598	b4591
812718..815095:	b0779	forward	812718	b0779
814766..815894:	b0780	reverse	815894	b0780
816135..819860:	b0781 b0782 b0783 b0784 b0785 b0786	forward	816135	b0781
816135..819860:	b0781 b0782 b0783 b0784 b0785 b0786	forward	819080	b0786
820004..820786:	b0787	forward	820004	b0787
820749..823639:	b0788 b0789 b0790	reverse	823639	b0790
823813..824350:	b0791	forward	823813	b0791
824154..829893:	b0792 b0793 b0794 b0795 b0796	reverse	829893	b0796
830049..831315:	b0797	forward	830049	b0797
831473..832228:	b0798	reverse	832228	b0798
832275..837141:	b0799 b0800 b0801	forward	832275	b0799
832275..837141:	b0799 b0800 b0801	forward	835540	b0801
836654..837181:	b0802	reverse	837181	b0802
837432..838422:	b0803 b0804	reverse	838422	b0804
838497..840354:	b0805	reverse	840354	b0805
840969..841312:	b0806	reverse	841312	b0806
841545..842694:	b0807	forward	841545	b0807
842496..844636:	b0808	reverse	844636	b0808
844774..847270:	b0809 b0810 b0811	reverse	847270	b0811
847555..848172:	b0812	reverse	848172	b0812
848410..849359:	b0813	reverse	849359	b0813
849433..850351:	b0814	forward	849433	b0814
850198..852270:	b0815 b4416	reverse	852270	b4416
851885..852082:	b0816	forward	851885	b0816
852358..854027:	b0817 b0818	forward	852358	b0817
853999..855021:	b0819	reverse	855021	b0819
855159..857001:	b0820	forward	855159	b0820
856913..858324:	b0821	reverse	858324	b0821
858410..862718:	b0822 b0823 b0824	reverse	862718	b0824
858410..862718:	b0822 b0823 b0824	reverse	859266	b0822
862837..863681:	b0825	forward	862837	b0825
863413..865616:	b0826 b0827	reverse	865616	b0827
865754..872190:	b0828 b0829 b0830 b0831 b0832	forward	865754	b0828
872215..874482:	b0833	forward	872215	b0833
874580..875919:	b0834	forward	874580	b0834
875854..877298:	b0835	reverse	877298	b0835
877436..877894:	b0836	forward	877436	b0836
877954..879053:	b0837	forward	877954	b0837
878921..879742:	b0838	reverse	879742	b0838
879890..881208:	b0839	forward	879890	b0839
880985..882631:	b0840 b0841	reverse	882631	b0841
882896..884401:	b0842	forward	882896	b0842
884130..886592:	b0843 b0844 b0845	reverse	886592	b0845
886624..887253:	b0846	forward	886624	b0846
887195..889078:	b4417 b0847	reverse	889078	b0847
889163..889811:	b0848	forward	889163	b0848
889565..890020:	b0849	reverse	890020	b0849
890055..892775:	b0850 b0851 b0852 b0853	forward	890055	b0850
890055..892775:	b0850 b0851 b0852 b0853	forward	892148	b0853
892864..898852:	b0854 b0855 b0856 b0857 b0858 b0859	forward	892864	b0854
898541..899847:	b0860	reverse	899847	b0860
899916..902993:	b0861 b0862 b0863 b0864	reverse	902993	b0864
903107..903739:	b0865	reverse	903739	b0865
903745..905334:	b0866 b0867	forward	903745	b0866
904928..910304:	b0868 b0869 b0870 b0871	reverse	910304	b0871
904928..910304:	b0868 b0869 b0870 b0871	reverse	908544	b0870
910373..912880:	b0872 b0873	reverse	912880	b0873
913142..914123:	b0874	reverse	914123	b0874
914545..915294:	b0875	reverse	915294	b0875
915523..917553:	b0876	forward	915523	b0876
917156..918345:	b0877	reverse	918345	b0877
918403..924835:	b0878 b0879 b0881 b0882	forward	918403	b0878
921294..921898:	b0880	reverse	921898	b0880
925191..931300:	b0884 b0885 b0886 b0887 b0888	reverse	931300	b0888
925191..931300:	b0884 b0885 b0886 b0887 b0888	reverse	925701	b0884
931551..939999:	b0889 b0890 b0891 b0892 b0893	forward	931551	b0889
931551..939999:	b0889 b0890 b0891 b0892 b0893	forward	938586	b0893
940106..944155:	b0894 b0895 b0896	forward	940106	b0894
944119..944837:	b0897	reverse	944837	b0897
945064..946295:	b0898	forward	945064	b0898
946692..948010:	b0899	forward	946692	b0899
947870..948838:	b0900	reverse	948838	b0900
948862..949837:	b0901	forward	948862	b0901
949520..953716:	b0902 b0903 b0904	reverse	953716	b0904
954057..955879:	b0905	reverse	955879	b0905
955927..963424:	b0906 b0907 b0908 b0909 b0910 b0911 b0912	forward	955927	b0906
955927..963424:	b0906 b0907 b0908 b0909 b0910 b0911 b0912	forward	956801	b0907
955927..963424:	b0906 b0907 b0908 b0909 b0910 b0911 b0912	forward	960385	b0910
955927..963424:	b0906 b0907 b0908 b0909 b0910 b0911 b0912	forward	963006	b0912
963541..972079:	b0913 b0914 b0915 b0916 b0917 b0918 b0919	forward	963541	b0913
963541..972079:	b0913 b0914 b0915 b0916 b0917 b0918 b0919	forward	965815	b0914
963541..972079:	b0913 b0914 b0915 b0916 b0917 b0918 b0919	forward	969864	b0917
963541..972079:	b0913 b0914 b0915 b0916 b0917 b0918 b0919	forward	969874	b0918
963541..972079:	b0913 b0914 b0915 b0916 b0917 b0918 b0919	forward	970955	b0919
971631..972641:	b0920	reverse	972641	b0920
972719..980069:	b0921 b0922 b0923 b0924	forward	972719	b0921
980152..983735:	b0925 b0926 b0927	forward	980152	b0925
980152..983735:	b0925 b0926 b0927	forward	982243	b0926
983289..984966:	b0928	reverse	984966	b0928
985055..986315:	b0929	reverse	986315	b0929
986766..989635:	b0930 b0931	reverse	989635	b0931
986766..989635:	b0930 b0931	reverse	988266	b0930
989738..992546:	b0932	forward	989738	b0932
992466..996735:	b0933 b0934 b0935 b0936 b0937	reverse	996735	b0937
997062..997578:	b0938	forward	997062	b0938
998408..1003914:	b0940 b0941 b0942 b0943 b0944	forward	998408	b0940
1003960..1005886:	b0945 b0946	forward	1003960	b0945
1003960..1005886:	b0945 b0946	forward	1005072	b0946
1005539..1006845:	b0947	reverse	1006845	b0947
1006893..1015424:	b0948 b0949 b0950 b0951 b0952 b0953	forward	1006893	b0948
1006893..1015424:	b0948 b0949 b0950 b0951 b0952 b0953	forward	1014872	b0953
1015065..1017571:	b0954 b0955	reverse	1017571	b0955
1015065..1017571:	b0954 b0955	reverse	1015720	b0954
1017681..1018541:	b0956	forward	1017681	b0956
1018185..1020177:	b0957 b0958	reverse	1020177	b0958
1018185..1020177:	b0957 b0958	reverse	1019428	b0957
1020306..1021347:	b0959	forward	1020306	b0959
1020822..1023610:	b0960 b0961	reverse	1023610	b0961
1023656..1026166:	b0962	forward	1023656	b0962
1025698..1026279:	b0963	reverse	1026279	b0963
1026383..1027032:	b0964	reverse	1027032	b0964
1027148..1027714:	b0965	forward	1027148	b0965
1027579..1029218:	b0966 b0967	reverse	1029218	b0967
1029199..1029855:	b0968	forward	1029199	b0968
1029425..1030672:	b0969 b0970	reverse	1030672	b0970
1031332..1036782:	b0972 b0973 b0974 b0975 b0976 b0977	forward	1031332	b0972
1036906..1041276:	b0978 b0979 b4592 b0980	forward	1036906	b0978
1041156..1047905:	b0981 b0982 b0983 b0984 b0985	reverse	1047905	b0985
1047988..1049022:	b0986 b0987	reverse	1049022	b0987
1050526..1051598:	b0990 b0991 b4517	forward	1050526	b0990
1050526..1051598:	b0990 b0991 b4517	forward	1051217	b4517
1051483..1055450:	b0992 b0993	reverse	1055450	b0993
1055467..1056717:	b0994	forward	1055467	b0994
1056338..1057304:	b0995	reverse	1057304	b0995
1057287..1061575:	b0996 b0997 b0998	forward	1057287	b0996
1061448..1063025:	b0999 b1000	reverse	1063025	b1000
1063433..1064494:	b1001	forward	1063433	b1001
1064782..1066087:	b1002	forward	1064782	b1002
1065940..1066980:	b1003 b1004	reverse	1066980	b1004
1067105..1067735:	ycdF b4518	forward	1067105	ycdF
1067708..1070105:	b1006 b1007 b1008	reverse	1070105	b1008
1070181..1071298:	b1009 b1010	reverse	1071298	b1010
1071437..1072081:	b1011	reverse	1072081	b1011
1072185..1073283:	b1012	reverse	1073283	b1012
1073443..1074357:	b1013	forward	1073443	b1013
1074113..1078061:	b1014	reverse	1078061	b1014
1078433..1080201:	b1015	forward	1078433	b1015
1080533..1081446:	b1016 efeU_2	forward	1080533	b1016
1081466..1083864:	b1018 b1019	forward	1081466	b1018
1084128..1085861:	b1020	forward	1084128	b1020
1085224..1086965:	b1021 b1022	reverse	1086965	b1022
1087510..1091513:	b1023 b1024	reverse	1091513	b1024
1092058..1093480:	b1025	forward	1092058	b1025
1093434..1093509:	b1026	reverse	1093509	b1026
1094673..1094944:	ymdE	forward	1094673	ymdE
1095128..1096162:	b1029	forward	1095128	b1029
1097047..1100134:	b1033 b1034 b1035 b1036	forward	1097047	b1033
1099966..1100932:	b1037	reverse	1100932	b1037
1100960..1102538:	b1038 b1039 b1040	reverse	1102538	b1040
1103207..1104146:	b1041 b1042	forward	1103207	b1041
1104306..1104498:	b1043	forward	1104306	b1043
1104547..1107053:	b1044 b1045 b1046	forward	1104547	b1044
1107013..1108268:	b1047	reverse	1108268	b1047
1108498..1112778:	b1048 b1049	forward	1108498	b1048
1112760..1115838:	b1051 b1052 b1053 b1054	reverse	1115838	b1054
1112760..1115838:	b1051 b1052 b1053 b1054	reverse	1113433	b1051
1112889..1113031:	b1050	forward	1112889	b1050
1115989..1117147:	b1055	forward	1115989	b1055
1117004..1118301:	b1056 b1057	reverse	1118301	b1057
1118453..1119837:	b1058 b1059	reverse	1119837	b1059
1119844..1120243:	b1060	reverse	1120243	b1060
1120431..1121879:	b1061 b1062	reverse	1121879	b1062
1121914..1124582:	b1063 b1064 b1065	reverse	1124582	b1065
1121914..1124582:	b1063 b1064 b1065	reverse	1123297	b1064
1121914..1124582:	b1063 b1064 b1065	reverse	1122524	b1063
1124687..1128737:	b1066 b1067 b1068 b1069	forward	1124687	b1066
1128568..1130108:	b1070 b1071 b1072	reverse	1130108	b1072
1128568..1130108:	b1070 b1071 b1072	reverse	1129389	b1071
1130216..1133898:	b1073 b1074 b1075 b1076 b1077	forward	1130216	b1073
1133903..1134770:	b1078	forward	1133903	b1078
1134813..1137452:	b1079 b1080 b1081	forward	1134813	b1079
1137574..1140286:	b1082 b1083	forward	1137574	b1082
1140339..1143725:	b1084	reverse	1143725	b1084
1143935..1144077:	b1085	forward	1143935	b1085
1144161..1145340:	b1086	forward	1144161	b1086
1144866..1145920:	b1087	reverse	1145920	b1087
1145867..1156810:	b4418 b1088 b1089 b1090 b1091 b1092 b1093 b1094 b1095 b1096 b1097 b1098 b1099 b1100	forward	1145867	b4418
1145867..1156810:	b4418 b1088 b1089 b1090 b1091 b1092 b1093 b1094 b1095 b1096 b1097 b1098 b1099 b1100	forward	1150782	b1094
1145867..1156810:	b4418 b1088 b1089 b1090 b1091 b1092 b1093 b1094 b1095 b1096 b1097 b1098 b1099 b1100	forward	1154299	b1098
1156989..1158579:	b1101	forward	1156989	b1101
1158575..1160823:	b1102	reverse	1160823	b1102
1161046..1165036:	b1103 b1104 b1105 b1106 b1107 b1108	forward	1161046	b1103
1165275..1166687:	b1109	forward	1165275	b1109
1166822..1167421:	b1110	forward	1166822	b1110
1167086..1168084:	b1111	reverse	1168084	b1111
1168242..1168594:	b1112	forward	1168242	b1112
1168570..1169609:	b1113	reverse	1169609	b1113
1169685..1173249:	b1114	reverse	1173249	b1114
1173584..1174425:	b1115	reverse	1174425	b1115
1174622..1179689:	b1116 b1117 b1118 b1119 b1120	forward	1174622	b1116
1179713..1180426:	b1121	reverse	1180426	b1121
1180872..1180915:	b1122	reverse	1180915	b1122
1180963..1184852:	b1123 b1124 b1125 b1126	reverse	1184852	b1126
1185028..1186440:	b1127	forward	1185028	b1127
1186046..1189695:	b1128 b1129 b1130	reverse	1189695	b1130
1186046..1189695:	b1128 b1129 b1130	reverse	1187489	b1128
1189777..1194172:	b1131 b1132 b1133 b1134 b1135	reverse	1194172	b1135
1189777..1194172:	b1131 b1132 b1133 b1134 b1135	reverse	1193026	b1133
1194183..1195668:	b1136	forward	1194183	b1136
1195900..1196009:	C0293	forward	1195900	C0293
1196164..1196474:	b1137	reverse	1196474	b1137
1196806..1197241:	b1138	reverse	1197241	b1138
1197888..1198732:	b1139	forward	1197888	b1139
1198869..1201404:	b1140 b1141 b1142 b1144	reverse	1201404	b1144
1200690..1201180:	b1143	forward	1200690	b1143
1201442..1202161:	b1145	reverse	1202161	b1145
1202227..1203347:	b1146 b1147 b1148	forward	1202227	b1146
1203400..1204952:	b1149 b1150	forward	1203400	b1149
1205072..1205454:	b1151	forward	1205072	b1151
1205474..1206697:	b1152 b1153	forward	1205474	b1152
1206950..1207735:	b1154 b1155	forward	1206950	b1154
1207677..1208908:	b1156 b1157	reverse	1208908	b1157
1208913..1209376:	b1158	forward	1208913	b1158
1209530..1210268:	b1159	forward	1209530	b1159
1210639..1210844:	icdC	forward	1210639	icdC
1211906..1213335:	b1161 b1162	reverse	1213335	b1162
1213524..1214721:	b1163	reverse	1214721	b1163
1214965..1216283:	b1164 b1165 b1166 b1167	forward	1214965	b1164
1216535..1218115:	b1168	forward	1216535	b1168
1218178..1218398:	b4520	forward	1218178	b4520
1219844..1221471:	ycgH_1 ycgH_2	forward	1219844	ycgH_1
1221493..1222325:	b1171 b1172 b4593	reverse	1222325	b4593
1222392..1222548:	b4594	forward	1222392	b4594
1222855..1223146:	b1173	forward	1222855	b1173
1223386..1225363:	b1174 b1175 b1176	reverse	1225363	b1176
1225702..1228498:	b1177 b1179 b1180 b1181	forward	1225702	b1177
1226285..1226735:	b1178	reverse	1226735	b1178
1228837..1229407:	b1182	reverse	1229407	b1182
1229822..1231685:	C0299 b1183 b1184	forward	1229822	C0299
1231684..1233984:	b1185 b1186	reverse	1233984	b1186
1231684..1233984:	b1185 b1186	reverse	1232280	b1185
1234120..1234887:	b1187	forward	1234120	b1187
1234891..1236498:	b1188	reverse	1236498	b1188
1236749..1239522:	b1189 b1190	forward	1236749	b1189
1239127..1242335:	b1191 b1192	reverse	1242335	b1192
1242349..1243261:	b1193	forward	1242349	b1193
1242827..1243776:	b1194	reverse	1243776	b1194
1243901..1244257:	b1195	forward	1243901	b1195
1244352..1244814:	b1196	forward	1244352	b1196
1244989..1246516:	b1197	reverse	1246516	b1197
1246884..1250129:	b1198 b1199 b1200	reverse	1250129	b1200
1250245..1252416:	b1201	forward	1250245	b1201
1252183..1255220:	b1202	reverse	1255220	b1202
1255858..1257765:	b1203 b1204	reverse	1257765	b1204
1255858..1257765:	b1203 b1204	reverse	1257092	b1203
1257960..1258460:	b1205	forward	1257960	b1205
1258245..1262759:	b1206 b1207 b1208 b1209	reverse	1262759	b1209
1262897..1268394:	b1210 b1211 b1212 b1213 b1214 b1215	forward	1262897	b1210
1268511..1268627:	b4420	forward	1268511	b4420
1268492..1268516:	b4419	reverse	1268516	b4419
1268861..1268968:	b4421	reverse	1268968	b4421
1269925..1271111:	b1216	reverse	1271111	b1216
1271233..1272501:	b1217 b1218	forward	1271233	b1217
1272133..1272855:	b1219	reverse	1272855	b1219
1273123..1274631:	b1220	forward	1273123	b1220
1274305..1277024:	b1221 b1222	reverse	1277024	b1222
1277155..1278737:	b1223	forward	1277155	b1223
1279038..1285796:	b1224 b1225 b1226 b1227	forward	1279038	b1224
1279038..1285796:	b1224 b1225 b1226 b1227	forward	1282705	b1225
1286392..1286459:	b1229	reverse	1286459	b1229
1286844..1288396:	b1232 b1233	reverse	1288396	b1233
1288374..1291648:	b1234 b1235 b1236	forward	1288374	b1234
1288374..1291648:	b1234 b1235 b1236	forward	1290566	b1236
1291593..1292181:	b1237	reverse	1292181	b1237
1292716..1293458:	b1238	forward	1292716	b1238
1293633..1297366:	ychG_2 ychG_1 b1241	reverse	1297366	b1241
1297721..1298605:	b1242	forward	1297721	b1242
1298694..1304829:	b1243 b1244 b1245 b1246 b1247	forward	1298694	b1243
1304646..1306695:	b1248 b1249	reverse	1306695	b1249
1306784..1307240:	b4595	forward	1306784	b4595
1306980..1308298:	b1250	reverse	1308298	b1250
1308448..1308931:	b1251	reverse	1308931	b1251
1308935..1309853:	b1252	forward	1308935	b1252
1309808..1311727:	b1253 b1254 b1255	reverse	1311727	b1255
1312014..1312922:	b1256	forward	1312014	b1256
1312731..1313269:	b1257	reverse	1313269	b1257
1313336..1313842:	b1258	reverse	1313842	b1258
1313997..1314082:	b1259	reverse	1314082	b1259
1314372..1321131:	b1260 b1261 b1262 b1263 b1264 b1265	reverse	1321131	b1265
1321207..1325853:	b1266 b1267 b1268 b1269	forward	1321207	b1266
1321207..1325853:	b1266 b1267 b1268 b1269	forward	1324738	b1269
1325442..1327189:	b1270 b1271	reverse	1327189	b1271
1327324..1332924:	b1272 b1274 b1275	forward	1327324	b1272
1327324..1332924:	b1272 b1274 b1275	forward	1328820	b1274
1327324..1332924:	b1272 b1274 b1275	forward	1331788	b1275
1328215..1328738:	b1273	reverse	1328738	b1273
1333112..1337114:	b4522 b4523 b1276	forward	1333112	b4522
1333112..1337114:	b4522 b4523 b1276	forward	1333804	b1276
1336268..1337214:	b1277	reverse	1337214	b1277
1337338..1339774:	b1278 b1279 b1280	forward	1337338	b1278
1339893..1341129:	b1281 b1282	forward	1339893	b1281
1341012..1341391:	b1283	reverse	1341391	b1283
1341511..1342667:	b1284 b4596	reverse	1342667	b4596
1342807..1344804:	b1285	reverse	1344804	b1285
1344875..1349774:	b1286 b1287 b1288 b1289	reverse	1349774	b1289
1344875..1349774:	b1286 b1287 b1288 b1289	reverse	1349146	b1288
1344875..1349774:	b1286 b1287 b1288 b1289	reverse	1348154	b1287
1349803..1357173:	b1290 b1291 b1292 b1293 b1294 b1295 b1296	reverse	1357173	b1296
1349803..1357173:	b1290 b1291 b1292 b1293 b1294 b1295 b1296	reverse	1355703	b1295
1357293..1358969:	b1297	reverse	1358969	b1297
1359109..1364869:	b1298 b1299 b1300 b1301 b1302	forward	1359109	b1298
1364827..1365971:	b1303	reverse	1365971	b1303
1366060..1368072:	b1304 b1305 b1306 b1307 b1308	forward	1366060	b1304
1368208..1369635:	b1309	forward	1368208	b1309
1369980..1372958:	b1310 b1311 b1312	forward	1369980	b1310
1372962..1374849:	b1313 b1314	forward	1372962	b1313
1374894..1378799:	b1315 b1316 b1317	forward	1374894	b1315
1378897..1379482:	b1318	forward	1378897	b1318
1379993..1380889:	b1319	forward	1379993	b1319
1380807..1382018:	b1320	reverse	1382018	b1320
1381985..1384677:	b1321 b1322	forward	1381985	b1321
1384710..1388246:	b1323 b1325	forward	1384710	b1323
1384710..1388246:	b1323 b1325	forward	1386495	b1325
1386017..1386873:	b1324	reverse	1386873	b1324
1387705..1388880:	b1326 b4525	reverse	1388880	b4525
1387705..1388880:	b1326 b4525	reverse	1388703	b1326
1388907..1389922:	b4673 b1327	reverse	1389922	b1327
1389970..1390911:	b1328	forward	1389970	b1328
1391219..1393036:	b1329	forward	1391219	b1329
1392866..1393995:	b1330	reverse	1393995	b1330
1395350..1395960:	b1332	forward	1395350	b1332
1395579..1402622:	b1333 b1334 b1335 b1336 b1337 b1338	reverse	1402622	b1338
1395579..1402622:	b1333 b1334 b1335 b1336 b1337 b1338	reverse	1397577	b1334
1395579..1402622:	b1333 b1334 b1335 b1336 b1337 b1338	reverse	1396682	b1333
1402721..1403723:	b1339	forward	1402721	b1339
1403673..1403877:	b4426	reverse	1403877	b4426
1403977..1404847:	b1340	forward	1403977	b1340
1404374..1405862:	b1341	reverse	1405862	b1341
1405985..1407277:	b1342 b4699 fnrS	forward	1405985	b1342
1405985..1407277:	b1342 b4699 fnrS	forward	1407152	b4699
1405985..1407277:	b1342 b4699 fnrS	forward	1407152	fnrS
1407371..1408983:	C0343 b1343	forward	1407371	C0343
1408895..1411177:	b1344 b1345	reverse	1411177	b1345
1411355..1411376:	b1346	reverse	1411376	b1346
1411492..1411956:	b1347 b1348	reverse	1411956	b1348
1411996..1415419:	b1349 b1350	reverse	1415419	b1350
1415480..1416286:	b1351 b4526 b1352	reverse	1416286	b1352
1416655..1417184:	b1353	forward	1416655	b1353
1416971..1417581:	b4527 b1355	reverse	1417581	b1355
1417347..1417406:	ECK120003273_Phantom	forward	1417347	ECK120003273_Phantom
1417698..1418271:	b1356	reverse	1418271	b1356
1418407..1419029:	b1357 b1358	forward	1418407	b1357
1419174..1419948:	b1359	forward	1419174	b1359
1420046..1420748:	b1360	forward	1420046	b1360
1420755..1421355:	b1361	forward	1420755	b1361
1421795..1423970:	b1363 b1364 b1365 b1366	forward	1421795	b1363
1424054..1424319:	ECK120003285_Phantom	forward	1424054	ECK120003285_Phantom
1424517..1425697:	b1368 b1369	forward	1424517	b1368
1425692..1426784:	b1370	reverse	1426784	b1370
1426789..1427038:	b1371	forward	1426789	b1371
1427196..1430319:	b1372	forward	1427196	b1372
1433139..1433664:	b1376	reverse	1433664	b1376
1433822..1434685:	b1377	reverse	1434685	b1377
1435200..1435228:	b4427	forward	1435200	b4427
1435227..1438826:	b1378	reverse	1438826	b1378
1439039..1439913:	b4529	forward	1439039	b4529
1439165..1439800:	b1379	reverse	1439800	b1379
1439839..1440901:	b1380	reverse	1440901	b1380
1441055..1444510:	b1381 b1382 b1383	forward	1441055	b1381
1444389..1445300:	b1384	reverse	1445300	b1384
1445365..1447094:	b1385	forward	1445365	b1385
1447070..1449427:	b1386	reverse	1449427	b1386
1449579..1451698:	b1387	reverse	1451698	b1387
1452050..1452790:	b1388	forward	1452050	b1388
1453028..1453947:	b1389 b1390	forward	1453028	b1389
1454016..1461520:	b1391 b1392 b1393 b1394 b1395 b1396 b1397 b1398	forward	1454016	b1391
1461527..1463113:	b1399 b1400	forward	1461527	b1399
1463850..1465997:	ydbA_1	forward	1463850	ydbA_1
1465890..1466000:	b1402	reverse	1466000	b1402
1467307..1472118:	b1404 ydbA_2	forward	1467307	b1404
1467307..1472118:	b1404 ydbA_2	forward	1468557	ydbA_2
1472211..1475433:	b1406 b1407	forward	1472211	b1406
1475648..1476235:	b1408	forward	1475648	b1408
1476525..1480774:	b1409 b1410 b1411	forward	1476525	b1409
1480223..1480897:	b1412	reverse	1480897	b1412
1481037..1484997:	b1413	forward	1481037	b1413
1485188..1487726:	b1414 b1415	forward	1485188	b1414
1485188..1487726:	b1414 b1415	forward	1486244	b1415
1487578..1488777:	gapC_2 gapC_1	reverse	1488777	gapC_1
1488894..1490225:	b1418 b1419 b4429	forward	1488894	b1418
1488894..1490225:	b1418 b1419 b4429	forward	1489700	b1419
1489462..1489530:	b4597	reverse	1489530	b4597
1489840..1490239:	b4428 b1420	reverse	1490239	b1420
1489840..1490239:	b4428 b1420	reverse	1490220	b4428
1490461..1492259:	b1421	forward	1490461	b1421
1491962..1493138:	b1422	reverse	1493138	b1422
1493220..1494685:	b1423	forward	1493220	b1423
1494801..1497735:	b1424 b1426 b1427	forward	1494801	b1424
1497577..1498500:	b1428	reverse	1498500	b1428
1498507..1500235:	b1429 b1430	forward	1498507	b1429
1498507..1500235:	b1429 b1430	forward	1499503	b1430
1500451..1501438:	b1431	forward	1500451	b1431
1501262..1501695:	yncK_2	reverse	1501695	yncK_2
1501681..1502973:	b1432	forward	1501681	b1432
1502994..1504168:	b1433	reverse	1504168	b1433
1504173..1506915:	b1434 b1435	forward	1504173	b1434
1504173..1506915:	b1434 b1435	forward	1504779	b1435
1506648..1507133:	b1436	reverse	1507133	b1436
1507297..1509494:	b4532 b1438 b1439	forward	1507297	b4532
1507312..1507430:	ECK120003337_Phantom	reverse	1507430	ECK120003337_Phantom
1509657..1515157:	b1440 b1441 b1442 b1443 b1444	forward	1509657	b1440
1514921..1515267:	b4598	reverse	1515267	b4598
1515287..1516168:	b1445 b1446	forward	1515287	b1445
1515287..1516168:	b1445 b1446	forward	1515587	b1446
1515689..1516895:	b1447 b1448	reverse	1516895	b1448
1517044..1518109:	b1449	forward	1517044	b1449
1518286..1518899:	b1450	forward	1518286	b1450
1518948..1521100:	b1451	reverse	1521100	b1451
1521251..1522508:	b1452	forward	1521251	b1452
1522425..1524036:	b1453	reverse	1524036	b1453
1524225..1524897:	b1454	forward	1524225	b1454
1525112..1525132:	b1455	forward	1525112	b1455
1526002..1527927:	rhsE	forward	1526002	rhsE
1527999..1528543:	b1457	forward	1527999	b1457
1528687..1529015:	b1458	forward	1528687	b1458
1529463..1529631:	b1459	forward	1529463	b1459
1531007..1531489:	b1461	forward	1531007	b1461
1531403..1531848:	b1462	reverse	1531848	b1462
1532031..1533088:	b1463	forward	1532031	b1463
1532888..1533908:	b1464	reverse	1533908	b1464
1533934..1535326:	b1465 b1466	reverse	1535326	b1466
1535381..1542074:	b1467 b1468 b1469	reverse	1542074	b1469
1543334..1543355:	b1471	reverse	1543355	b1471
1544273..1545236:	b1473	reverse	1545236	b1473
1545400..1550088:	b1474 b1475 b1476	forward	1545400	b1474
1550317..1554344:	b1477 b1478 b1479 b1480 b1481	reverse	1554344	b1481
1550317..1554344:	b1477 b1478 b1479 b1480 b1481	reverse	1554060	b1480
1550317..1554344:	b1477 b1478 b1479 b1480 b1481	reverse	1553762	b1479
1550317..1554344:	b1477 b1478 b1479 b1480 b1481	reverse	1550803	b1477
1554620..1555234:	b1482	forward	1554620	b1482
1555088..1556052:	b1483	reverse	1556052	b1483
1556195..1560517:	b1484 b1485 b1486 b1487	reverse	1560517	b1487
1560559..1561086:	b1488	reverse	1561086	b1488
1561457..1565179:	b1489 b1490	reverse	1565179	b1490
1565464..1566870:	b1491	reverse	1566870	b1491
1566918..1568511:	b1492	reverse	1568511	b1492
1568815..1570101:	b1493	reverse	1570101	b1493
1570634..1575648:	b1494 b1495	reverse	1575648	b1495
1575908..1577346:	b1496	reverse	1577346	b1496
1577567..1578725:	b1497	reverse	1578725	b1497
1579319..1580517:	b1498	reverse	1580517	b1498
1580911..1581737:	b1499	reverse	1581737	b1499
1581779..1581851:	b1500	reverse	1581851	b1500
1582224..1584531:	b1501	reverse	1584531	b1501
1584922..1585747:	b1502	reverse	1585747	b1502
1585851..1586106:	b1503	reverse	1586106	b1503
1586345..1586751:	b1504	reverse	1586751	b1504
1586905..1588004:	b1505	reverse	1588004	b1505
1588361..1588604:	b1506	reverse	1588604	b1506
1588667..1590503:	b1507 b1508	reverse	1590503	b1508
1590642..1595931:	b1509 b1510	reverse	1595931	b1510
1596577..1599271:	b1511 b1512	reverse	1599271	b1512
1599352..1604113:	b1513 b1514 b1515 b1516	forward	1599352	b1513
1604184..1605296:	b1517 b1518	forward	1604184	b1517
1605342..1606717:	b1519	forward	1605342	b1519
1605910..1607075:	b1520	reverse	1607075	b1520
1607222..1608738:	b1521	reverse	1608738	b1521
1608882..1612727:	b1522 b1523 b1524 b1525	reverse	1612727	b1525
1608882..1612727:	b1522 b1523 b1524 b1525	reverse	1609903	b1522
1612803..1614860:	b1526 b1527	forward	1612803	b1526
1615014..1616317:	b1528	forward	1615014	b1528
1616113..1616963:	b1529	reverse	1616963	b1529
1617113..1618270:	b1530 b1531 b1532	forward	1617113	b1530
1617828..1619190:	b1533	reverse	1619190	b1533
1619309..1620569:	b1534	forward	1619309	b1534
1620612..1620834:	b4599	forward	1620612	b4599
1620850..1621901:	b4698 b1535	reverse	1621901	b1535
1622144..1622502:	b1536	reverse	1622502	b1536
1622768..1623307:	b1537	forward	1622768	b1537
1623297..1625425:	b1538	reverse	1625425	b1538
1625512..1627109:	b1539 b1540	forward	1625512	b1539
1627191..1627509:	b1541	forward	1627191	b1541
1627530..1628935:	b1542	reverse	1628935	b1542
1629020..1630173:	b1543	reverse	1630173	b1543
1632019..1632126:	b1545	forward	1632019	b1545
1633127..1634242:	b1547 b1548	reverse	1634242	b1548
1634899..1635050:	b4533	forward	1634899	b4533
1635268..1635358:	b1549	forward	1635268	b1549
1635575..1635869:	b1550	reverse	1635869	b1550
1636406..1636745:	b1552	reverse	1636745	b1552
1637182..1638627:	b1553 b1554 b1555 b1556	reverse	1638627	b1556
1639237..1639739:	b1557	reverse	1639739	b1557
1639875..1640405:	b1558	forward	1639875	b1558
1640242..1643921:	b1559 b1560 b1561 b1562 b1563 b1564	reverse	1643921	b1564
1643913..1644135:	b1565	forward	1643913	b1565
1644404..1644790:	b1566	forward	1644404	b1566
1645164..1645308:	b1567	reverse	1645308	b1567
1645405..1645832:	b1568 b1569	reverse	1645832	b1569
1645949..1646397:	b1570	forward	1645949	b1570
1646532..1647040:	b1571 b1572 b1573	forward	1646532	b1571
1647319..1647760:	b1574 b1575	forward	1647319	b1574
1647870..1647966:	b1576	forward	1647870	b1576
1648112..1648882:	b1577	forward	1648112	b1577
1649510..1650645:	b1579	forward	1649510	b1579
1650892..1653726:	b1580 b1581 b1582	reverse	1653726	b1582
1653807..1655053:	b1583 b1584	forward	1653807	b1583
1654049..1655511:	b1585	reverse	1655511	b1585
1655560..1655981:	b1586	forward	1655560	b1586
1656063..1663263:	b1587 b1588 b1589 b1590 b1591	forward	1656063	b1587
1663312..1664626:	b1592	forward	1663312	b1592
1664416..1667619:	b1593 b1594 b1595	reverse	1667619	b1595
1664416..1667619:	b1593 b1594 b1595	reverse	1666611	b1594
1667681..1669073:	b1596	forward	1667681	b1596
1669381..1669699:	b1597	forward	1669381	b1597
1669936..1670828:	b1598	forward	1669936	b1598
1670830..1671540:	b1599 b1600	reverse	1671540	b1600
1671907..1673045:	b1601	forward	1671907	b1601
1672912..1676038:	b1602 b1603	reverse	1676038	b1603
1676391..1677444:	b1604	forward	1676391	b1604
1677549..1679851:	b1605 b1606	forward	1677549	b1605
1678873..1680099:	b1607	reverse	1680099	b1607
1680159..1683186:	b1608 b1609 b1610	forward	1680159	b1608
1682998..1684674:	b1611	reverse	1684674	b1611
1684723..1686469:	b1612	reverse	1686469	b1612
1686568..1689614:	b1613 b1614	forward	1686568	b1613
1689553..1690533:	b1615	reverse	1690533	b1615
1691081..1694099:	b1616 b1617	reverse	1694099	b1617
1694444..1696111:	b1618 b1619	reverse	1696111	b1619
1694444..1696111:	b1618 b1619	reverse	1695114	b1618
1696228..1697236:	b1620	reverse	1697236	b1620
1697344..1701425:	b1621 b1622 b1623	forward	1697344	b1621
1700932..1702353:	b1624	reverse	1702353	b1624
1702536..1710197:	b4409 b1625 b1626 b1627 b1628 b1629 b1630 b1631 b1632 b1633	forward	1702536	b4409
1702536..1710197:	b4409 b1625 b1626 b1627 b1628 b1629 b1630 b1631 b1632 b1633	forward	1703228	b1626
1710763..1712352:	b1634	forward	1710763	b1634
1712369..1713429:	b1635	forward	1712369	b1635
1712946..1717654:	b1636 b1637 b1638 b1639 b1640	reverse	1717654	b1640
1712946..1717654:	b1636 b1637 b1638 b1639 b1640	reverse	1715311	b1637
1717776..1718654:	b1641	forward	1717776	b1641
1718131..1718894:	b1642	reverse	1718894	b1642
1718927..1722145:	b1643 b1644 b1645	forward	1718927	b1643
1721970..1723963:	b1646 b1647 b1648	reverse	1723963	b1648
1724042..1727059:	b1649 b1650 b1651 b1652	forward	1724042	b1649
1724042..1727059:	b1649 b1650 b1651 b1652	forward	1724656	b1650
1724042..1727059:	b1649 b1650 b1651 b1652	forward	1725823	b1651
1727065..1731834:	b1653	forward	1727065	b1653
1731587..1732283:	b1654	reverse	1732283	b1654
1732406..1733299:	b1655	forward	1732406	b1655
1733349..1734177:	b1656	forward	1733349	b1656
1733847..1735344:	b1657	reverse	1735344	b1657
1735437..1735608:	b4602	reverse	1735608	b4602
1735711..1736999:	b1658	forward	1735711	b1658
1736690..1737864:	b1659	reverse	1737864	b1659
1737899..1740661:	b1660 b1661	forward	1737899	b1660
1737899..1740661:	b1660 b1661	forward	1739225	b1661
1740459..1741299:	b1662	reverse	1741299	b1662
1741428..1742975:	b1663	forward	1741428	b1663
1742486..1744186:	b1664	reverse	1744186	b1664
1744696..1746762:	b1667 b1668	forward	1744696	b1667
1746647..1751855:	b1669 b1670 b1671 b1672 b1673	reverse	1751855	b1673
1751863..1752539:	b1674	reverse	1752539	b1674
1752867..1753189:	b1675	reverse	1753189	b1675
1753491..1755190:	b1676	forward	1753491	b1676
1755405..1755996:	b1677	forward	1755405	b1677
1755692..1762455:	b1678 b1679 b1680 b1681 b1682 b1683 b1684	reverse	1762455	b1684
1762689..1762803:	b4430	reverse	1762803	b4430
1762875..1766939:	b1685 b1686 b1687	reverse	1766939	b1687
1767033..1768492:	b1688 b4431	forward	1767033	b1688
1768600..1768867:	b1689	forward	1768600	b1689
1769132..1769288:	b1690	forward	1769132	b1690
1770473..1771210:	b1691	forward	1770473	b1691
1771824..1773513:	b1692 b1693	forward	1771824	b1692
1773604..1775158:	b1694	forward	1773604	b1694
1775220..1776353:	b1695	forward	1775220	b1695
1776329..1777370:	b1696	reverse	1777370	b1696
1777584..1782620:	b1697 b1698 b1699 b1700 b1701	forward	1777584	b1697
1782692..1785184:	b1702	reverse	1785184	b1702
1785434..1787590:	b1703 b1704	forward	1785434	b1703
1785434..1787590:	b1703 b1704	forward	1786343	b1704
1787630..1787918:	b1705	forward	1787630	b1705
1787639..1800756:	b1706 b1707 b1708 b1709 b1710 b1711 b1712 b1713 b1714 b1715 b1716 b1717 b1718 b1719	reverse	1800756	b1719
1787639..1800756:	b1706 b1707 b1708 b1709 b1710 b1711 b1712 b1713 b1714 b1715 b1716 b1717 b1718 b1719	reverse	1797159	b1714
1787639..1800756:	b1706 b1707 b1708 b1709 b1710 b1711 b1712 b1713 b1714 b1715 b1716 b1717 b1718 b1719	reverse	1790783	b1708
1801257..1801282:	arpB_1	forward	1801257	arpB_1
1802377..1802997:	arpB_2	forward	1802377	arpB_2
1803153..1803471:	b4535	forward	1803153	b4535
1803190..1804188:	b1722	reverse	1804188	b1722
1804375..1806728:	b1723 b1724 b1725	forward	1804375	b1723
1806329..1807372:	b1726	reverse	1807372	b1726
1807347..1808162:	b1727	forward	1807347	b1727
1808192..1808837:	b1728	forward	1808192	b1728
1808902..1810687:	b1729	forward	1808902	b1729
1810309..1810956:	b1730	reverse	1810956	b1730
1811402..1811725:	b1731	reverse	1811725	b1731
1811871..1814174:	b1732	forward	1811871	b1732
1814252..1816573:	b1733 b1734	reverse	1816573	b1734
1816583..1819271:	b1735 b1736 b1737	reverse	1819271	b1737
1819350..1819687:	b1738	reverse	1819687	b1738
1819878..1820307:	b1739	reverse	1820307	b1739
1820445..1822493:	b1740 b1741	forward	1820445	b1740
1822211..1823005:	b1742	reverse	1823005	b1742
1823079..1823675:	b1743	reverse	1823675	b1743
1824030..1827700:	b1744 b1745 b1746	reverse	1827700	b1746
1827826..1830041:	b1747 b1748	reverse	1830041	b1748
1830422..1831335:	b1749	forward	1830422	b1749
1831401..1838877:	b1750 b1751 b1752 b1753 b1754 b1755 b1756 b1757	forward	1831401	b1750
1838500..1839463:	b1758	reverse	1839463	b1758
1839482..1839977:	b1759	forward	1839482	b1759
1839752..1840193:	b1760	reverse	1840193	b1760
1840330..1841991:	b1761	forward	1840330	b1761
1841791..1842884:	b1762	reverse	1842884	b1762
1842915..1846727:	b1763 b1764 b1765	reverse	1846727	b1765
1846815..1848762:	b1766	forward	1846815	b1766
1848851..1850657:	b1767 b1768	forward	1848851	b1767
1850625..1852026:	b1769	reverse	1852026	b1769
1852140..1856812:	b1770 b1771 b1772 b1773 b1774	reverse	1856812	b1774
1857517..1858065:	b1775	reverse	1858065	b1775
1858286..1859373:	b1776	reverse	1859373	b1776
1859605..1860489:	b1777 b1778	reverse	1860489	b1778
1860620..1862817:	b1779 b1780	forward	1860620	b1779
1862603..1864530:	b1781 b1782	reverse	1864530	b1782
1864770..1868263:	b1783 b1784	forward	1864770	b1783
1868848..1869814:	b1785	forward	1868848	b1785
1870039..1872305:	b1786 b1787	forward	1870039	b1786
1870039..1872305:	b1786 b1787	forward	1871562	b1787
1871690..1872231:	b1788	reverse	1872231	b1788
1872342..1872858:	b1789	forward	1872342	b1789
1872737..1873623:	b1790	reverse	1873623	b1790
1873669..1875513:	b1791 b1792	forward	1873669	b1791
1873669..1875513:	b1791 b1792	forward	1874879	b1792
1875013..1875620:	b1793	reverse	1875620	b1793
1875706..1877106:	b1794 b4676 b4675	forward	1875706	b1794
1876826..1877326:	b1795	reverse	1877326	b1795
1877396..1877908:	b1796 b1797	reverse	1877908	b1797
1878109..1878822:	b1798	reverse	1878822	b1798
1878940..1879854:	b1799	reverse	1879854	b1799
1879900..1881059:	b1800	forward	1879900	b1800
1881177..1882459:	b1801	forward	1881177	b1801
1882666..1883842:	b1802	forward	1882666	b1802
1883919..1884886:	b1803	forward	1883919	b1803
1884732..1891285:	b1804 sroD b1805 b1806 b1807 b1808	reverse	1891285	b1808
1884732..1891285:	b1804 sroD b1805 b1806 b1807 b1808	reverse	1889312	b1807
1884732..1891285:	b1804 sroD b1805 b1806 b1807 b1808	reverse	1886156	sroD
1891358..1891857:	b1809	forward	1891358	b1809
1891928..1892641:	b1810	forward	1891928	b1810
1892444..1892777:	b1811	reverse	1892777	b1811
1892781..1896428:	b1812 b1813 b1814	forward	1892781	b1812
1896444..1898026:	b1815	forward	1896444	b1815
1897886..1899796:	b1816	reverse	1899796	b1816
1899956..1903290:	b1817 b1818 b1819 b1820	forward	1899956	b1817
1903487..1904344:	b1821	forward	1903487	b1821
1904209..1905642:	b1822 b1823 b1824	reverse	1905642	b1824
1906224..1906591:	b1825	reverse	1906591	b1825
1906629..1906821:	b1826	reverse	1906821	b1826
1906924..1907262:	b4536	forward	1906924	b4536
1906983..1908154:	b1827	reverse	1908154	b1827
1908371..1909648:	b1828	forward	1908371	b1828
1909634..1914234:	b1829 b1830 b1831 b1832	reverse	1914234	b1832
1909634..1914234:	b1829 b1830 b1831 b1832	reverse	1910641	b1829
1914256..1920365:	b1833 b1834 b1835 b1836 b1837	forward	1914256	b1833
1920141..1920985:	b1838	reverse	1920985	b1838
1921087..1921611:	b4432	forward	1921087	b4432
1921126..1923010:	b4433 b1839 b1840 b1841	reverse	1923010	b1841
1923109..1925145:	b1842 b1843 b1844	forward	1923109	b1842
1923109..1925145:	b1842 b1843 b1844	forward	1924121	b1844
1924611..1926884:	b1845	reverse	1926884	b1845
1926985..1927756:	b1846	reverse	1927756	b1846
1927908..1928806:	b1847 b1848	reverse	1928806	b1848
1928871..1930160:	b1849	forward	1928871	b1849
1930017..1932628:	b1850 b1851	reverse	1932628	b1851
1932745..1934391:	b1852	reverse	1934391	b1852
1934611..1937262:	b1853 b1854	forward	1934611	b1853
1934611..1937262:	b1853 b1854	forward	1935593	b1854
1937111..1938257:	b1855	reverse	1938257	b1855
1938298..1940632:	b1856 b1857	reverse	1940632	b1857
1940612..1942428:	b1858 b1859	forward	1940612	b1858
1942082..1944039:	b1860 b1861	reverse	1944039	b1861
1944082..1944167:	b4677	reverse	1944167	b4677
1944377..1945060:	b1862	forward	1944377	b1862
1944835..1948640:	b1863 b1864 b1865 b1866	reverse	1948640	b1866
1948795..1952699:	b1867 b1868 b1869 b1870 b1871	forward	1948795	b1867
1948795..1952699:	b1867 b1868 b1869 b1870 b1871	forward	1950268	b1869
1952580..1956016:	b1872 b1873	reverse	1956016	b1873
1956462..1957896:	b1874 b1875	reverse	1957896	b1875
1958029..1959886:	b1876	forward	1958029	b1876
1960135..1960486:	b1877	forward	1960135	b1877
1960726..1964244:	b1878 b1879 b1880	reverse	1964244	b1880
1964357..1970744:	b1881 b1882 b1883 b1884 b1885 b1886	reverse	1970744	b1886
1970813..1976388:	b1887 b1888 b1889 b1890 b1891 b1892	reverse	1976388	b1892
1977759..1978345:	b1895	forward	1977759	b1895
1978113..1980442:	b1896 b1897	reverse	1980442	b1897
1980605..1984185:	b4460 b1900 b1901	reverse	1984185	b1901
1984820..1985853:	b1902 ECK120003620_Phantom	forward	1984820	b1902
1985322..1986027:	b4537 b4434 b4663	reverse	1986027	b4663
1985322..1986027:	b4537 b4434 b4663	reverse	1986071	b4434
1986232..1986265:	b1904	forward	1986232	b1904
1986699..1987413:	b1905	forward	1986699	b1905
1987206..1987533:	b1906	reverse	1987533	b1906
1987665..1989110:	b1907	forward	1987665	b1907
1988774..1989672:	b1908	reverse	1989672	b1908
1990139..1993432:	b1912 b1913 b1914	reverse	1993432	b1914
1993815..1994112:	b1915	forward	1993815	b1915
1994043..1994915:	b1916	reverse	1994915	b1916
1994950..1999829:	b1917 b1918 b1919 b1920 b1921 b1922	reverse	1999829	b1922
1994950..1999829:	b1917 b1918 b1919 b1920 b1921 b1922	reverse	1998491	b1920
1999931..2001698:	b1923	reverse	2001698	b1923
2001861..2005737:	b1924 b1925 b1926 b1927	forward	2001861	b1924
2005561..2006139:	b1928	reverse	2006139	b1928
2006253..2007797:	b1929 b1930	forward	2006253	b1929
2007810..2008405:	b1931	forward	2007810	b1931
2008591..2009141:	b1932	forward	2008591	b1932
2009589..2009672:	yedN_1	reverse	2009672	yedN_1
2010731..2011079:	b1937	reverse	2011079	b1937
2011209..2017527:	b1938 b1939 b1940 b1941 b1942 b1943	forward	2011209	b1938
2017603..2019527:	b1944 b1945 b1946	forward	2017603	b1944
2019538..2020881:	b1947 b1948 b1949	forward	2019538	b1947
2020963..2021234:	b1950	forward	2020963	b1950
2021962..2022677:	b1951	forward	2021962	b1951
2022366..2022878:	b1952	reverse	2022878	b1952
2022960..2023285:	b1953	forward	2022960	b1953
2023242..2023356:	b1954	reverse	2023356	b1954
2023498..2024503:	b1955	forward	2023498	b1955
2024346..2027412:	b1956 b1957 b1958	reverse	2027412	b1958
2027537..2028540:	b1959	forward	2027537	b1959
2028422..2031501:	b1960 b1961 b1962 b1963	reverse	2031501	b1963
2032071..2033344:	yedS_1 yedS_2 yedS_3	forward	2032071	yedS_1
2033805..2034788:	b1967	forward	2033805	b1967
2034826..2036859:	b1968 b1969	reverse	2036859	b1969
2036980..2039233:	b1970 b1971 b1972	forward	2036980	b1970
2039364..2040062:	b1973	forward	2039364	b1973
2040354..2041210:	b1974	forward	2040354	b1974
2041627..2042575:	b1976	forward	2041627	b1976
2043289..2050037:	b1978	forward	2043289	b1978
2050729..2051389:	yeeL_1	reverse	2051389	yeeL_1
2051589..2054670:	b1981 b1982	forward	2051589	b1981
2051589..2054670:	b1981 b1982	forward	2053052	b1982
2054837..2055647:	b1983	forward	2054837	b1983
2056225..2059972:	b1985 b1987 b1988	reverse	2059972	b1988
2056225..2059972:	b1985 b1987 b1988	reverse	2058987	b1987
2060189..2064020:	b1990 b1991 b1992 b1993	reverse	2064020	b1993
2065322..2066505:	yoeG yoeH	reverse	2066505	yoeH
2066614..2067016:	insCD-3	reverse	2067016	insCD-3
2066785..2066999:	b1995	forward	2066785	b1995
2068250..2069264:	b1998 b1999	forward	2068250	b1998
2069336..2074749:	b4435 b2000 b2001 b2002	forward	2069336	b4435
2075667..2076269:	b2005 b2006	forward	2075667	b2005
2076454..2077064:	b4538	forward	2076454	b4538
2076860..2079347:	b2007 b2008 b2009	reverse	2079347	b2009
2076860..2079347:	b2007 b2008 b2009	reverse	2077386	b2007
2079399..2080606:	b2010	reverse	2080606	b2010
2080715..2082456:	b2011	forward	2080715	b2011
2082047..2083581:	b2012 b2013	reverse	2083581	b2013
2083667..2087755:	b2014 b4678 b2015 b2016 b4539 b2017	reverse	2087755	b2017
2083667..2087755:	b2014 b4678 b2015 b2016 b4539 b2017	reverse	2087181	b2016
2083667..2087755:	b2014 b4678 b2015 b2016 b4539 b2017	reverse	2085252	b4678
2083667..2087755:	b2014 b4678 b2015 b2016 b4539 b2017	reverse	2085252	b2014
2087983..2095332:	b2018 b2019 b2020 b2021 b2022 b2023 b2024 b2025 b2026	forward	2087983	b2018
2087983..2095332:	b2018 b2019 b2020 b2021 b2022 b2023 b2024 b2025 b2026	forward	2094594	b2026
2095278..2096354:	b2027	reverse	2096354	b2027
2096464..2099741:	b2028 b2029 wbbL_2	reverse	2099741	wbbL_2
2096464..2099741:	b2028 b2029 wbbL_2	reverse	2099347	b2029
2100887..2113915:	wbbL_1 b2032 b2033 b2034 b2035 b2036 b2037 b2038 b2039 b2040 b2041 b2042 b2043	reverse	2113915	b2043
2100887..2113915:	wbbL_1 b2032 b2033 b2034 b2035 b2036 b2037 b2038 b2039 b2040 b2041 b2042 b2043	reverse	2112374	b2042
2100887..2113915:	wbbL_1 b2032 b2033 b2034 b2035 b2036 b2037 b2038 b2039 b2040 b2041 b2042 b2043	reverse	2111257	b2041
2100887..2113915:	wbbL_1 b2032 b2033 b2034 b2035 b2036 b2037 b2038 b2039 b2040 b2041 b2042 b2043	reverse	2107797	b2037
2113942..2115100:	b2044	reverse	2115100	b2044
2115180..2116441:	b2045	reverse	2116441	b2045
2117047..2118122:	b2046	reverse	2118122	b2046
2118339..2120993:	b2047 b2048	reverse	2120993	b2048
2121075..2123765:	b2049 b2050	reverse	2123765	b2050
2123833..2124082:	b2051	reverse	2124082	b2051
2124267..2125195:	b2052	reverse	2125195	b2052
2125221..2126328:	b2053	reverse	2126328	b2053
2126657..2126827:	b2054	reverse	2126827	b2054
2127280..2127499:	b2055	reverse	2127499	b2055
2127908..2129943:	b2056 b2057	reverse	2129943	b2057
2130102..2130241:	b2058	reverse	2130241	b2058
2130627..2131446:	b2059	reverse	2131446	b2059
2131500..2133900:	b2060 b2061	reverse	2133900	b2061
2134349..2134584:	b2062	reverse	2134584	b2062
2135882..2137634:	b2063	forward	2135882	b2063
2137489..2141024:	b2064 b2065 b2066	reverse	2141024	b2066
2141249..2144648:	b2067	forward	2141249	b2067
2144472..2145582:	b2068	reverse	2145582	b2068
2145667..2147116:	b2069	forward	2145667	b2069
2147087..2148937:	b2070	reverse	2148937	b2070
2149166..2149540:	b2071	forward	2149166	b2071
2149723..2151080:	b2072 b2073	reverse	2151080	b2073
2151333..2151898:	b4436 b4437	forward	2151333	b4436
2151333..2151898:	b4436 b4437	forward	2151667	b4437
2151326..2151388:	b4667	reverse	2151388	b4667
2151658..2151961:	b4668	reverse	2151961	b4668
2151998..2156386:	b2074 b2075	forward	2151998	b2074
2156424..2163087:	b2076 b2077 b2078 b2079	forward	2156424	b2076
2156424..2163087:	b2076 b2077 b2078 b2079	forward	2162268	b2079
2163213..2163580:	b2080	forward	2163213	b2080
2163618..2165229:	b2081 b4438	forward	2163618	b2081
2163618..2165229:	b2081 b4438	forward	2165136	b4438
2165210..2166379:	b2082 yegZ ECK120003706_Phantom b2085	reverse	2166379	b2085
2166740..2167699:	b2086	forward	2166740	b2086
2167684..2168197:	b2087	reverse	2168197	b2087
2169363..2169785:	b2090	reverse	2169785	b2090
2169380..2169718:	b2089	forward	2169380	b2089
2169831..2175255:	b2091 b2092 b2093 b2094 b2095 b2096	reverse	2175255	b2096
2175358..2176646:	b2097	reverse	2176646	b2097
2176795..2180135:	b2098 b2099 b2100	forward	2176795	b2098
2179802..2183848:	b2101 b2102 b2103 b2104 b2105	reverse	2183848	b2105
2179802..2183848:	b2101 b2102 b2103 b2104 b2105	reverse	2180830	b2101
2183919..2184861:	b2106	forward	2183919	b2106
2184934..2185308:	b2107	forward	2184934	b2107
2185596..2188953:	b2108 b2109	reverse	2188953	b2109
2189706..2190206:	b2111	reverse	2190206	b2111
2190492..2192221:	b2112 b2113	reverse	2192221	b2113
2192285..2194397:	b2114	forward	2192285	b2114
2194471..2197101:	molR_1 molR_2	forward	2194471	molR_1
2197431..2202147:	molR_3 b2118	forward	2197431	molR_3
2202775..2203612:	b2119	forward	2202775	b2119
2203833..2209072:	b2120 b2121 b2122	forward	2203833	b2120
2209240..2209737:	b2123	forward	2209240	b2123
2209697..2212696:	b2124 b2125 b2126	reverse	2212696	b2126
2212713..2213530:	b2127	forward	2212713	b2127
2213648..2213969:	b4542	forward	2213648	b4542
2213810..2220064:	b2128 b2129 b2130 b2131 b2132	reverse	2220064	b2132
2220169..2222015:	b2133	forward	2220169	b2133
2221616..2222960:	b2134	reverse	2222960	b2134
2223006..2223683:	b2135	reverse	2223683	b2135
2223793..2224573:	b2136	forward	2223793	b2136
2224368..2225325:	b2137	reverse	2225325	b2137
2225688..2226362:	b2138	reverse	2226362	b2138
2226516..2226672:	b2139	reverse	2226672	b2139
2226978..2227212:	b4679	forward	2226978	b4679
2227386..2228436:	b2140	reverse	2228436	b2140
2228623..2230845:	b2141 b2142 b2143	forward	2228623	b2141
2228623..2230845:	b2141 b2142 b2143	forward	2228967	b2142
2230863..2231883:	b2144 b2145	forward	2230863	b2144
2232010..2233251:	b2146	forward	2232010	b2146
2233377..2234581:	b2147	forward	2233377	b2147
2234645..2235674:	b2148	reverse	2235674	b2148
2235786..2237272:	b2149	reverse	2237272	b2149
2237331..2238393:	b2150	reverse	2238393	b2150
2238923..2239806:	b2151	reverse	2239806	b2151
2239981..2241805:	b2152 b2153	reverse	2241805	b2153
2241901..2242802:	b2154	forward	2241901	b2154
2242637..2244808:	b2155	reverse	2244808	b2155
2245055..2247675:	b2156 b2157	reverse	2247675	b2157
2247717..2250845:	b2158 b2159 b2160	forward	2247717	b2158
2250902..2252099:	b2161	reverse	2252099	b2161
2252537..2253270:	b2162	reverse	2253270	b2162
2253401..2254018:	b2163	forward	2253401	b2163
2254229..2257359:	b2164 b2165 b2166	reverse	2257359	b2166
2257532..2261536:	b2167 b2168 b2169	reverse	2261536	b2169
2261906..2264091:	b2170 b2171	forward	2261906	b2170
2261906..2264091:	b2170 b2171	forward	2263435	b2171
2263056..2263328:	b4502	reverse	2263328	b4502
2264232..2265773:	b2172	forward	2264232	b2172
2265813..2267654:	b2173 b2174	forward	2265813	b2173
2267831..2276035:	b2175 b2176 b2177 b2178 b2179 b2180	forward	2267831	b2175
2275241..2276418:	b2181	reverse	2276418	b2181
2276547..2278564:	b2182 b2183	reverse	2278564	b2183
2278626..2280899:	b2184 b2185	forward	2278626	b2184
2278626..2280899:	b2184 b2185	forward	2280461	b2185
2280844..2281990:	b2186	reverse	2281990	b2186
2281986..2284235:	b2187 b2188	forward	2281986	b2187
2284287..2286931:	b2190	reverse	2286931	b2190
2286922..2286956:	b2191	forward	2286922	b2191
2288390..2289481:	b2193	forward	2288390	b2193
2289211..2301526:	b2194 b2195 b2196 b2197 b2198 b2199 b2200 b2201 b2202 b2203 b2204 b2205 b2206 b2207 b2208	reverse	2301526	b2208
2301596..2301694:	b4604	forward	2301596	b4604
2301878..2302596:	b2209	forward	2301878	b2209
2303164..2304780:	b2210	reverse	2304780	b2210
2304962..2306667:	b2211	reverse	2306667	b2211
2306684..2309582:	b2212 b2213 b2214	reverse	2309582	b2214
2309620..2310886:	b2215	reverse	2310886	b2215
2311474..2315088:	b2216 b2217	forward	2311474	b2216
2314553..2317931:	b2218	reverse	2317931	b2218
2318032..2321335:	b2219 b2220	forward	2318032	b2219
2321728..2322104:	b2221	forward	2321728	b2221
2322450..2324111:	b2222 b2223	forward	2322450	b2222
2324137..2325334:	b2224	forward	2324137	b2224
2325315..2328319:	b2225 b2226 yfaS_2	reverse	2328319	yfaS_2
2328353..2337480:	yfaS_1 b2229 b2230 b2231	reverse	2337480	b2231
2337560..2338577:	b2232	forward	2337560	b2232
2338205..2342039:	b2233	reverse	2342039	b2233
2342799..2346865:	b2234 b2235 b2236	forward	2342799	b2234
2346572..2347521:	b2237	reverse	2347521	b2237
2347675..2347959:	b2238	forward	2347675	b2238
2347729..2350517:	b2239 b2240	reverse	2350517	b2240
2350636..2354867:	b2241 b2242 b2243	forward	2350636	b2241
2354905..2356077:	b2244 ypaA	forward	2354905	b2244
2356023..2358167:	b2245 b2246	reverse	2358167	b2246
2358253..2360260:	b2247 b2248	reverse	2360260	b2248
2360349..2361682:	b2249	reverse	2361682	b2249
2361711..2362323:	b2250	reverse	2362323	b2250
2362543..2363038:	b2251	forward	2362543	b2251
2362925..2363741:	b2252	reverse	2363741	b2252
2363898..2371361:	b2253 b2254 b2255 b2256 b2257 b4544 b2258	forward	2363898	b2253
2371222..2371591:	b2259	reverse	2371591	b2259
2371667..2379586:	b2260 b2261 b2262 b2263 b2264 b2265 b2266 b2267	reverse	2379586	b2267
2371667..2379586:	b2260 b2261 b2262 b2263 b2264 b2265 b2266 b2267	reverse	2375809	b2263
2379588..2380601:	b2268	forward	2379588	b2268
2380939..2381411:	b2269	forward	2380939	b2269
2382042..2383704:	b2270	reverse	2383704	b2270
2384090..2384690:	b2271	forward	2384090	b2271
2384933..2385470:	b2272	forward	2384933	b2272
2385799..2386456:	b2273	reverse	2386456	b2273
2386570..2388011:	b2274 b2275	forward	2386570	b2274
2387909..2403397:	b2276 b2277 b2278 b2279 b2280 b2281 b2282 b2283 b2284 b2285 b2286 b2287 b2288	reverse	2403397	b2288
2387909..2403397:	b2276 b2277 b2278 b2279 b2280 b2281 b2282 b2283 b2284 b2285 b2286 b2287 b2288	reverse	2398239	b2283
2403637..2405034:	b2289	reverse	2405034	b2289
2405531..2407674:	b2290 b2291	forward	2405531	b2290
2407383..2409406:	b2292	reverse	2409406	b2292
2409411..2411312:	b2293 b2294 b2295	reverse	2411312	b2295
2411269..2414989:	b2296 b2297	forward	2411269	b2296
2415100..2416635:	b2298	forward	2415100	b2298
2416484..2418524:	b2299 b2300 b2301	reverse	2418524	b2301
2416484..2418524:	b2299 b2300 b2301	reverse	2417831	b2300
2416484..2418524:	b2299 b2300 b2301	reverse	2417246	b2299
2418632..2420808:	b2302 b2303 b2304	forward	2418632	b2302
2418632..2420808:	b2302 b2303 b2304	forward	2419321	b2303
2420469..2421631:	b2305	reverse	2421631	b2305
2421715..2425955:	b2306 b2307 b2308 b2309 b2310	reverse	2425955	b2310
2421715..2425955:	b2306 b2307 b2308 b2309 b2310	reverse	2424859	b2309
2425978..2435919:	b2311 b2312 b2313 b2314 b2315 b2316 b2317 b2318 b2319 b2320	reverse	2435919	b2320
2425978..2435919:	b2311 b2312 b2313 b2314 b2315 b2316 b2317 b2318 b2319 b2320	reverse	2432036	b2316
2425978..2435919:	b2311 b2312 b2313 b2314 b2315 b2316 b2317 b2318 b2319 b2320	reverse	2428821	b2313
2435930..2437150:	b2321	forward	2435930	b2321
2436741..2439663:	b2322 b2323	reverse	2439663	b2323
2439737..2442051:	b2324	forward	2439737	b2324
2441802..2446500:	b2325 b2326 b2327 b2328 b2329 b2330	reverse	2446500	b2330
2446602..2447486:	b2331	forward	2446602	b2331
2446999..2449001:	b2332 b2333 b2334	reverse	2449001	b2334
2449106..2449584:	b2335	reverse	2449584	b2335
2449766..2450354:	b2336	reverse	2450354	b2336
2450512..2453069:	b2337 b2338	reverse	2453069	b2338
2453165..2453550:	b2339	reverse	2453550	b2339
2454252..2458423:	b2340 b2341 b2342	reverse	2458423	b2342
2454252..2458423:	b2340 b2341 b2342	reverse	2454933	b2340
2458618..2459000:	b2343	reverse	2459000	b2343
2459321..2460739:	b2344	forward	2459321	b2344
2461006..2462040:	b2345	forward	2461006	b2345
2462108..2463210:	b2346	reverse	2463210	b2346
2463290..2464297:	b2347	forward	2463290	b2347
2464532..2467303:	b2349 b2350 b2351	forward	2464532	b2349
2468770..2469190:	b2353	forward	2468770	b2353
2468973..2469902:	b2354 b2355	reverse	2469902	b2355
2470434..2470861:	b2357	reverse	2470861	b2357
2470905..2470982:	b2358	reverse	2470982	b2358
2471640..2471956:	b2359	forward	2471640	b2359
2472025..2472840:	b2360	forward	2472025	b2360
2473211..2474606:	b2361 b2362 b2363 b4545 b4501	forward	2473211	b2361
2474670..2475652:	b2364	reverse	2475652	b2364
2475871..2478636:	b2365 b2366	forward	2475871	b2365
2478537..2481384:	b2367 b2368	reverse	2481384	b2368
2481652..2486122:	b2369 b2370	forward	2481652	b2369
2486107..2486906:	b2371	reverse	2486906	b2371
2487224..2488185:	b2372	reverse	2488185	b2372
2488263..2491284:	b2373 b2374	reverse	2491284	b2374
2491692..2492453:	b2375	reverse	2492453	b2375
2492657..2493391:	b2377	reverse	2493391	b2377
2492733..2492923:	b2376	forward	2492733	b2376
2493515..2494659:	b2378	forward	2493515	b2378
2494330..2494383:	tpke70	reverse	2494383	tpke70
2494797..2495082:	b4680	forward	2494797	b4680
2495001..2496377:	b2379	reverse	2496377	b2379
2496688..2499990:	b2380 b2381 b2382	forward	2496688	b2380
2499907..2503568:	b2383 b2384	reverse	2503568	b2384
2503575..2504644:	b2385	reverse	2504644	b2385
2504655..2506307:	b2386 b2387	reverse	2506307	b2387
2506436..2507485:	b2388	reverse	2507485	b2388
2507605..2509528:	b2389 b2390	forward	2507605	b2389
2509284..2510792:	b2392	reverse	2510792	b2392
2511031..2512376:	b2393	forward	2511031	b2393
2513571..2515967:	b2395	reverse	2515967	b2395
2516428..2517269:	b2398 b2399	forward	2516428	b2398
2516909..2518806:	b2400	reverse	2518806	b2400
2519532..2520526:	b2405	reverse	2520526	b2405
2520729..2521914:	b2406	reverse	2521914	b2406
2522009..2522991:	b2407	reverse	2522991	b2407
2523118..2524067:	b2408	forward	2523118	b2408
2523987..2524904:	b2409	reverse	2524904	b2409
2524948..2526025:	b2410	forward	2524948	b2410
2525776..2529301:	b4546 b2411 b2412	reverse	2529301	b2412
2529445..2530315:	b2413	forward	2529445	b2413
2530395..2534418:	b2414 b2415 b2416 b2417	forward	2530395	b2414
2530395..2534418:	b2414 b2415 b2416 b2417	forward	2531623	b2415
2534339..2535339:	b2418	reverse	2535339	b2418
2535324..2536556:	b2419 b2420	forward	2535324	b2419
2536212..2541588:	b2421 b2422 b2423 b2424 b2425	reverse	2541588	b2425
2541650..2543697:	b2426 b2427	reverse	2543697	b2427
2541650..2543697:	b2426 b2427	reverse	2542694	b2426
2543764..2547441:	b2428 b2429 b2430	forward	2543764	b2428
2547309..2550188:	b2431 b2432 b2433 b2434	reverse	2550188	b2434
2550263..2552156:	b2435 b2436	forward	2550263	b2435
2552182..2556789:	b2437 b2438 b2439 b2440 b2441	reverse	2556789	b2441
2556798..2558206:	b2442	forward	2556798	b2442
2558300..2559051:	b2443	forward	2558300	b2443
2559421..2560017:	b2444 b2445	forward	2559421	b2444
2560099..2561177:	b2446 b2447	forward	2560099	b2446
2561575..2562450:	b2448 b2449	forward	2561575	b2448
2562508..2563403:	b2450	forward	2562508	b2450
2563596..2566208:	b2451 b2452	reverse	2566208	b2452
2566324..2570088:	b2453 b2454 b2455 b2456	reverse	2570088	b2456
2570139..2572206:	b2457 b2458 b2459	reverse	2572206	b2459
2572346..2573307:	b2460 b2461	reverse	2573307	b2461
2573552..2573830:	b2462	reverse	2573830	b2462
2574067..2576552:	b2463	reverse	2576552	b2463
2576679..2579799:	b2464 b2465	forward	2576679	b2464
2579649..2583563:	b2466 b2467 b2468	reverse	2583563	b2468
2579649..2583563:	b2466 b2467 b2468	reverse	2581523	b2467
2583601..2588672:	b2469 b2470	forward	2583601	b2469
2588682..2589068:	b4606	reverse	2589068	b4606
2589242..2591069:	b2471 b2472 b4547	forward	2589242	b2471
2590855..2597807:	b2473 b2474 b2475 b2476 b2477 b2478	reverse	2597807	b2478
2590855..2597807:	b2473 b2474 b2475 b2476 b2477 b2478	reverse	2595641	b2476
2597897..2599044:	b2479 b2480	forward	2597897	b2479
2599897..2601174:	b2482	forward	2599897	b2482
2602021..2602436:	b2483	forward	2602021	b2483
2603046..2611949:	b2484 b2485 b2486 b2487 b2488 b2489 b2490 b2491	forward	2603046	b2484
2611983..2612845:	b2492	forward	2611983	b2492
2612332..2613947:	b2493	reverse	2613947	b2493
2614007..2616188:	b2494 b2495	forward	2614007	b2494
2615989..2618930:	b2496 b2497 b2498	reverse	2618930	b2498
2619174..2624723:	b2499 b2500 b2501 b2502	forward	2619174	b2499
2619174..2624723:	b2499 b2500 b2501 b2502	forward	2620999	b2501
2624665..2626896:	b2503	reverse	2626896	b2503
2627269..2627569:	b2504	forward	2627269	b2504
2627781..2628952:	b2505 b2506	forward	2627781	b2505
2628809..2632126:	b2507 b2508	reverse	2632126	b2508
2632212..2633904:	b2509	forward	2632212	b2509
2633538..2641025:	b2510 b2511 b2512 b2513 b2514 sroE b2515 b2516	reverse	2641025	b2516
2641064..2642975:	b2517 b2518	reverse	2642975	b2518
2643011..2650468:	b2519 b2520	reverse	2650468	b2520
2650489..2651411:	b2521	forward	2650489	b2521
2651283..2651609:	C0614	reverse	2651609	C0614
2651874..2652232:	b4440	forward	2651874	b4440
2652145..2660249:	b2522 b2523 b2524 b2525 b2526 b2527 b2528 b2529 b2530 b2531	reverse	2660249	b2531
2660533..2661363:	b2532	reverse	2661363	b2532
2661428..2662298:	b2533	forward	2661428	b2533
2662371..2663281:	b2534	forward	2662371	b2534
2663419..2664730:	b2535	forward	2663419	b2535
2664634..2666988:	b2536 b2537	reverse	2666988	b2537
2667025..2671834:	b2538 b2539 b2540 b2541 b2542 b2543	forward	2667025	b2538
2671762..2673807:	b2544 b2545	reverse	2673807	b2545
2673881..2677420:	b2546 b2547 b2548	reverse	2677420	b2548
2677676..2680766:	b2549	reverse	2680766	b2549
2680860..2682359:	b2550	forward	2680860	b2550
2682019..2683593:	b2551	reverse	2683593	b2551
2683821..2685240:	b2552	forward	2683821	b2552
2684835..2689362:	b2553 b2554 b2555 b2556 b4441	reverse	2689362	b4441
2689560..2693611:	b2557	reverse	2693611	b2557
2693784..2695364:	b2558	forward	2693784	b2558
2695143..2696606:	b2559 b2560	reverse	2696606	b2560
2696730..2698021:	b2561 b2562	forward	2696730	b2561
2698037..2698395:	b4607 shoB	reverse	2698395	shoB
2698037..2698395:	b4607 shoB	reverse	2698400	b4607
2698569..2702244:	b2563 b2564 b2565 b2566 b2567	reverse	2702244	b2567
2702293..2708250:	b2568 b2569 b2570 b2571 b2572 b2573	reverse	2708250	b2573
2702293..2708250:	b2568 b2569 b2570 b2571 b2572 b2573	reverse	2705231	b2569
2708440..2710050:	b2574	forward	2708440	b2574
2709755..2710786:	b2575	reverse	2710786	b2575
2710898..2712434:	b2576	forward	2710898	b2576
2712315..2713347:	b2577	reverse	2713347	b2577
2713422..2714060:	b2578	forward	2713422	b2578
2714032..2714542:	b2579	reverse	2714542	b2579
2714751..2715707:	b2580	forward	2714751	b2580
2715485..2716645:	b2581	reverse	2716645	b2581
2716698..2722152:	b2582 b2583 b2584 b2585	forward	2716698	b2582
2722163..2722463:	b2586	forward	2722163	b2586
2722216..2723833:	b2587	reverse	2723833	b2587
2729294..2734061:	b2592 b4609 b2593 b2594	reverse	2734061	b2594
2734091..2735573:	b2595 ECK120003922_Phantom b2597	forward	2734091	b2595
2734091..2735573:	b2595 ECK120003922_Phantom b2597	forward	2735142	b2597
2735597..2736972:	b2598 b2599	forward	2735597	b2598
2736707..2739222:	b2600 b2601	reverse	2739222	b2601
2739368..2739744:	b2602	forward	2739368	b2602
2739845..2742203:	b2603 b2604 b2605	forward	2739845	b2603
2742133..2745877:	b2606 b2607 b2608 b2609 b2610	reverse	2745877	b2610
2745947..2748146:	b2611 b4461	forward	2745947	b2611
2748074..2748768:	b2614	reverse	2748768	b2614
2748797..2752186:	b2615 b2616 b2617	forward	2748797	b2615
2748797..2752186:	b2615 b2616 b2617	forward	2749781	b2616
2748797..2752186:	b2615 b2616 b2617	forward	2751575	b2617
2751953..2752781:	b2618 b2619	reverse	2752781	b2619
2752853..2754063:	b2620 b2621	forward	2752853	b2620
2752853..2754063:	b2620 b2621	forward	2753606	b2621
2754150..2755591:	b2622	forward	2754150	b2622
2755730..2756622:	b2623	reverse	2756622	b2623
2756625..2756958:	b2624	forward	2756625	b2624
2757128..2757763:	b2625	forward	2757128	b2625
2758604..2759167:	b2626	forward	2758604	b2626
2759276..2763499:	b2627 b2628	reverse	2763499	b2628
2763523..2763849:	b2629	reverse	2763849	b2629
2763916..2765524:	b2630 b2631	forward	2763916	b2630
2765732..2766532:	b2632	forward	2765732	b2632
2766722..2767466:	b2633	forward	2766722	b2633
2767723..2768319:	b2634	forward	2767723	b2634
2768435..2768592:	b2635	forward	2768435	b2635
2768720..2769696:	b2636 b2637	forward	2768720	b2636
2769384..2771249:	b2638 b2639 b2640 b2641	reverse	2771249	b2641
2771304..2772846:	b2642	forward	2771304	b2642
2774904..2775376:	b4548 b2645	forward	2774904	b4548
2775520..2775782:	b2646	forward	2775520	b2646
2775920..2776124:	b4645	forward	2775920	b4645
2776134..2780672:	b2647	reverse	2780672	b2647
2781182..2781323:	pinH	reverse	2781323	pinH
2781694..2781871:	b2649	reverse	2781871	b2649
2782777..2782870:	b2650	reverse	2782870	b2650
2783952..2784055:	ECK120003956_Phantom	reverse	2784055	ECK120003956_Phantom
2784788..2785261:	b4462	forward	2784788	b4462
2785920..2786260:	ygaQ_3	forward	2785920	ygaQ_3
2786479..2786554:	b2658	forward	2786479	b2658
2786987..2791993:	b2659 b2660 b2661 b2662	forward	2786987	b2659
2792204..2794518:	b2663 b2664	forward	2792204	b2663
2792204..2794518:	b2663 b2664	forward	2793676	b2664
2794167..2795064:	b2665 b2666	reverse	2795064	b2666
2794167..2795064:	b2665 b2666	reverse	2794834	b2665
2795189..2796243:	b2667 b2668	forward	2795189	b2667
2796019..2796519:	b2669	reverse	2796519	b2669
2797171..2797685:	b2670	forward	2797171	b2670
2797625..2798114:	b2671	reverse	2798114	b2671
2798141..2798558:	b2672	forward	2798141	b2672
2798722..2802512:	b2673 b2674 b2675 b2676	forward	2798722	b2673
2802783..2806197:	b2677 b2678 b2679	forward	2802783	b2677
2806322..2807098:	b2680 b2681	forward	2806322	b2680
2807591..2812143:	b2682 b2683 b2684 b2685 b2686	forward	2807591	b2682
2807591..2812143:	b2682 b2683 b2684 b2685 b2686	forward	2808737	b2684
2812028..2815548:	b2687 b2688 b2689 b2690	reverse	2815548	b2690
2812785..2812885:	b4442	forward	2812785	b4442
2816907..2820111:	b2696 b2697	reverse	2820111	b2697
2820147..2823627:	b2698 b2699 b2700 b2701	reverse	2823627	b2701
2820147..2823627:	b2698 b2699 b2700 b2701	reverse	2822394	b2700
2820147..2823627:	b2698 b2699 b2700 b2701	reverse	2821841	b2699
2823821..2828891:	b2702 b2703 b2704 b2705 b2706 b2707 b2708	forward	2823821	b2702
2823821..2828891:	b2702 b2703 b2704 b2705 b2706 b2707 b2708	forward	2827731	b2708
2828763..2830337:	b2709	reverse	2830337	b2709
2830461..2833116:	b2710 b2711	forward	2830461	b2710
2833153..2836147:	b2712 b2713	reverse	2836147	b2713
2836222..2837311:	b2714	reverse	2837311	b2714
2837544..2840544:	b2715 b2716	forward	2837544	b2715
2840337..2842117:	b2717 b2718 b2719	reverse	2842117	b2719
2840337..2842117:	b2717 b2718 b2719	reverse	2841123	b2717
2842235..2847259:	b2720 b2721 b2722 b2723	reverse	2847259	b2723
2847292..2847887:	b2724	reverse	2847887	b2724
2847984..2848428:	b2725	reverse	2848428	b2725
2848633..2854471:	b2726 b2727 b2728 b2729 b2730 b2731	forward	2848633	b2726
2854396..2854847:	b2732	reverse	2854847	b2732
2855082..2858325:	b2733 b2734	forward	2855082	b2733
2858352..2859331:	b2735	reverse	2859331	b2735
2859431..2861403:	b2736 b2737	forward	2859431	b2736
2861581..2862252:	b2738	forward	2861581	b2738
2862303..2863059:	b2739	forward	2862303	b2739
2863168..2864704:	b2740	forward	2863168	b2740
2864488..2874391:	b2741 b2742 b2743 b2744 b2745 b2746 b2747 b2748 b2749 b2750 b2751 b2752	reverse	2874391	b2752
2864488..2874391:	b2741 b2742 b2743 b2744 b2745 b2746 b2747 b2748 b2749 b2750 b2751 b2752	reverse	2870921	b2748
2874564..2875849:	b2753	forward	2874564	b2753
2875726..2880161:	b2754 b2755 b2756 b2757 b2758	reverse	2880161	b2758
2880166..2882207:	b2759 b2760	reverse	2882207	b2760
2882576..2885266:	b2761	reverse	2885266	b2761
2885373..2885478:	b4701	forward	2885373	b4701
2885539..2889985:	b2762 b2763 b2764	reverse	2889985	b2764
2890206..2892876:	b2765 b2766 b2767 b2768	forward	2890206	b2765
2892838..2895829:	b2769 b2770 b2771	reverse	2895829	b2771
2896003..2897313:	b4463	reverse	2897313	b4463
2897857..2898002:	b2774	reverse	2898002	b2774
2898648..2899823:	b2775	forward	2898648	b2775
2899897..2901475:	b2776	forward	2899897	b2776
2902719..2903469:	b2777	reverse	2903469	b2777
2903969..2904591:	b2778	forward	2903969	b2778
2904607..2913051:	b2779 b2780 b2781 b2782 b2783 b2784 b2785	reverse	2913051	b2785
2904607..2913051:	b2779 b2780 b2781 b2782 b2783 b2784 b2785	reverse	2909390	b2783
2904607..2913051:	b2779 b2780 b2781 b2782 b2783 b2784 b2785	reverse	2907786	b2780
2913063..2915906:	b2786	forward	2913063	b2786
2915987..2920139:	b2787 b2788 b2789	reverse	2920139	b2789
2920420..2923333:	b2790 b2791 b2792 b4408 b2793	reverse	2923333	b2793
2920420..2923333:	b2790 b2791 b2792 b4408 b2793	reverse	2922555	b4408
2923333..2925737:	b2794 b2795	forward	2923333	b2794
2926178..2927591:	b2796	forward	2926178	b2796
2927621..2930048:	b2797 b2798	forward	2927621	b2797
2929835..2931747:	b2799 b2800	reverse	2931747	b2800
2932494..2933224:	b2801	forward	2932494	b2801
2933620..2935384:	b2802	forward	2933620	b2802
2935446..2938361:	b2803 b2804 b2805	forward	2935446	b2803
2938014..2940589:	b2806 b2807 b2808	reverse	2940589	b2808
2940717..2940923:	b4443	forward	2940717	b4443
2940886..2941193:	b2809	reverse	2941193	b2809
2941340..2943198:	b2810 b2811	forward	2941340	b2810
2942807..2945227:	b2812 b2813	reverse	2945227	b2813
2945692..2947086:	b2817	reverse	2947086	b2817
2947231..2949178:	b2818	forward	2947231	b2818
2948452..2962204:	b2819 b2820 b2821 b2822 b2823 b2824 b2825 b2826	reverse	2962204	b2826
2948452..2962204:	b2819 b2820 b2821 b2822 b2823 b2824 b2825 b2826	reverse	2957031	b2821
2962331..2967038:	b2827 b2828 b2829 b2830	reverse	2967038	b2830
2967302..2967577:	b4610	reverse	2967577	b4610
2967518..2969557:	b2831 b2832 b2833	forward	2967518	b2831
2967518..2969557:	b2831 b2832 b2833	forward	2968416	b2832
2967518..2969557:	b2831 b2832 b2833	forward	2969259	b2833
2969581..2970781:	b2834	forward	2969581	b2834
2970667..2974077:	b2835 b2836	reverse	2974077	b2836
2974128..2974215:	b4444	reverse	2974215	b4444
2974291..2974411:	b4445	reverse	2974411	b4445
2974586..2975829:	b2837	forward	2974586	b2837
2975322..2976957:	b2838	reverse	2976957	b2838
2977019..2978101:	b2839	forward	2977019	b2839
2977681..2980244:	b2840 b2841	reverse	2980244	b2841
2980521..2982168:	b2842 b2843	reverse	2982168	b2843
2982422..2983634:	b2844	reverse	2983634	b2844
2983836..2985148:	b2845	forward	2983836	b2845
2985527..2986198:	b2846	forward	2985527	b2846
2986508..2987311:	b2847	forward	2986508	b2847
2987512..2987547:	b2848	forward	2987512	b2848
2987815..2987922:	b4683	reverse	2987922	b4683
2988848..2988872:	b2850	forward	2988848	b2850
2990148..2991385:	b2852	forward	2990148	b2852
2991611..2991936:	b2853	forward	2991611	b2853
2992128..2992215:	pbl	forward	2992128	pbl
2992562..2992840:	b2855	reverse	2992840	b2855
2992976..2993201:	b2856	reverse	2993201	b2856
2993338..2994413:	b2857 ygeN b2859 insCD-4	reverse	2994413	insCD-4
2995681..2996871:	b2862 b2863	reverse	2996871	b2863
2997100..2997939:	b2865	reverse	2997939	b2865
2998440..3002042:	b2866 b2867 b2868	forward	2998440	b2866
3001988..3003873:	b2869	reverse	3003873	b2869
3004269..3005512:	b2870	forward	3004269	b2870
3005536..3008043:	b2871 b2872	forward	3005536	b2871
3008053..3009393:	b2873	forward	3008053	b2873
3009455..3010598:	b2874	forward	3009455	b2874
3010489..3013078:	b2875 b2876	reverse	3013078	b2876
3013175..3013695:	b2877	forward	3013175	b2877
3014240..3019319:	b2878 b2879 b2880	forward	3014240	b2878
3019353..3026521:	b2881 b2882 b2883 b4464	forward	3019353	b2881
3026447..3028964:	b2886 b2887	reverse	3028964	b2887
3029369..3031019:	b2888 b4684	forward	3029369	b2888
3031039..3031899:	b2889	forward	3031039	b2889
3031629..3039121:	b2890 b2891 b2892 b2893 b2894 b2896 b2897	reverse	3039121	b2897
3031629..3039121:	b2890 b2891 b2892 b2893 b2894 b2896 b2897	reverse	3037799	b2894
3031629..3039121:	b2890 b2891 b2892 b2893 b2894 b2896 b2897	reverse	3034346	b2891
3037840..3038570:	b2895	forward	3037840	b2895
3039299..3040676:	b2898	forward	3039299	b2898
3040086..3041681:	b2899 b2900	reverse	3041681	b2900
3040086..3041681:	b2899 b2900	reverse	3041205	b2899
3041659..3043314:	b2901	forward	3041659	b2901
3043101..3043923:	b2902	reverse	3043923	b2902
3044084..3048707:	b2903 b2904 b2905	reverse	3048707	b2905
3044084..3048707:	b2903 b2904 b2905	reverse	3047594	b2904
3049059..3053503:	b2906 b2907 b2908 b2909	reverse	3053503	b2909
3053510..3055285:	b2910 b2911 b2912 b4446	forward	3053510	b2910
3053510..3055285:	b2910 b2911 b2912 b4446	forward	3054870	b4446
3054872..3054991:	b4665	reverse	3054991	b4665
3055118..3056476:	b2913	reverse	3056476	b2913
3056551..3057701:	b2914 b2915	reverse	3057701	b2915
3056551..3057701:	b2914 b2915	reverse	3057374	b2914
3057729..3058723:	b2916	forward	3057729	b2916
3058866..3060897:	b2917	forward	3058866	b2917
3061283..3061833:	b2918	forward	3061283	b2918
3062072..3064367:	b2919 b2920	forward	3062072	b2919
3064001..3067901:	b2921 b2922 b2923 b2924	reverse	3067901	b2924
3068122..3076623:	b2925 b2926 b2927 b2928 b2929 b2930 b4465 b2933	reverse	3076623	b2933
3068122..3076623:	b2925 b2926 b2927 b2928 b2929 b2930 b4465 b2933	reverse	3073238	b2929
3068122..3076623:	b2925 b2926 b2927 b2928 b2929 b2930 b4465 b2933	reverse	3069360	b2925
3077565..3079737:	b2935	reverse	3079737	b2935
3079868..3080908:	b2936	forward	3079868	b2936
3080547..3084549:	b2937 b2938 b2939 b2941	reverse	3084549	b2941
3080547..3084549:	b2937 b2938 b2939 b2941	reverse	3084418	b2939
3084360..3084403:	b2940	forward	3084360	b2940
3084705..3085936:	b2942	forward	3084705	b2942
3086250..3087708:	b2943	forward	3086250	b2943
3087773..3088313:	b2944	forward	3087773	b2944
3088374..3092226:	b2945 b2946 b2947 b2948 b2949	forward	3088374	b2945
3092083..3093115:	b2950	reverse	3093115	b2950
3093102..3096552:	b2951 b2952 b2953 b2954 b2955	forward	3093102	b2951
3096428..3097625:	b2956	reverse	3097625	b2956
3097664..3100906:	b2957 b2958 b2959 b2960	reverse	3100906	b2960
3097664..3100906:	b2957 b2958 b2959 b2960	reverse	3098796	b2957
3101010..3103537:	b2961 b2962 b2963	forward	3101010	b2961
3103633..3105030:	b2964	forward	3103633	b2964
3104639..3107281:	b2965	reverse	3107281	b2965
3107383..3108305:	b2966	forward	3107383	b2966
3108566..3109094:	b2968	reverse	3109094	b2968
3109153..3109925:	yghE	reverse	3109925	yghE
3110016..3111486:	b2970 b2971	reverse	3111486	b2971
3111511..3112391:	b2972	reverse	3112391	b2972
3112422..3117157:	b4466	reverse	3117157	b4466
3117587..3119327:	b2975	reverse	3119327	b2975
3119346..3119584:	C0719	forward	3119346	C0719
3119372..3126062:	b2976 b2977 b4467 b4468 b2979	reverse	3126062	b2979
3126225..3127486:	b2980	forward	3126225	b2980
3127022..3128198:	b2981	reverse	3128198	b2981
3128086..3128238:	b2982	forward	3128086	b2982
3129311..3130462:	b2983	reverse	3130462	b2983
3130536..3131247:	b2984	reverse	3131247	b2984
3131290..3131962:	b2985	reverse	3131962	b2985
3132173..3132808:	b2986	forward	3132173	b2986
3132859..3134391:	b2987	reverse	3134391	b2987
3134626..3136630:	b2988	reverse	3136630	b2988
3136715..3137907:	b2989	forward	3136715	b2989
3137523..3144381:	b2990 b2991 b2992 b2993 b2994 b2995 b2996 b2997	reverse	3144381	b2997
3137523..3144381:	b2990 b2991 b2992 b2993 b2994 b2995 b2996 b2997	reverse	3141093	b2994
3144532..3144797:	b2998	reverse	3144797	b2998
3144884..3145664:	yghX_1 yghX_2	reverse	3145664	yghX_2
3145873..3146940:	b3001	forward	3145873	b3001
3146701..3147517:	b3002	reverse	3147517	b3002
3147651..3148482:	b3003	forward	3147651	b3003
3148659..3148754:	ECK120004120_Phantom	forward	3148659	ECK120004120_Phantom
3148699..3150207:	b3005 b3006 ECK120004121_Phantom	reverse	3150207	ECK120004121_Phantom
3150211..3152309:	b3008 b3009	forward	3150211	b3008
3152058..3153258:	b3010	reverse	3153258	b3010
3153325..3155521:	b3011 b3012	forward	3153325	b3011
3155730..3156907:	b3013 b3014	forward	3155730	b3013
3156754..3166590:	b4469 b3017 b3018 b3019 b3020 b3021 b3022	reverse	3166590	b3022
3156754..3166590:	b4469 b3017 b3018 b3019 b3020 b3021 b3022	reverse	3164043	b3019
3166703..3167729:	b3023 b3024	reverse	3167729	b3024
3167822..3169946:	b3025 b3026	forward	3167822	b3025
3170097..3170130:	b3027	reverse	3170130	b3027
3170525..3171588:	b3028 b3029	forward	3170525	b3028
3170525..3171588:	b3028 b3029	forward	3171141	b3029
3171007..3175952:	b3030 b3031 b3032 b3033 b3034	reverse	3175952	b3034
3176090..3179768:	b3035 b3036 b3037 b3038	forward	3176090	b3035
3176090..3179768:	b3035 b3036 b3037 b3038	forward	3177735	b3037
3179545..3180477:	b3039	reverse	3180477	b3039
3180469..3181488:	b3040	forward	3180469	b3040
3181777..3182745:	b3041 sroG	reverse	3182745	sroG
3182815..3183215:	b3042	forward	3182815	b3042
3183534..3183999:	b3043	forward	3183534	b3043
3185460..3187787:	b3046	forward	3185460	b3046
3187923..3188124:	b3047	forward	3187923	b3047
3188998..3189708:	b3048	forward	3188998	b3048
3189725..3190100:	b3049	reverse	3190100	b3049
3190116..3192556:	b3050 b3051	forward	3190116	b3050
3192593..3192887:	b4447	reverse	3192887	b4447
3192722..3192849:	b4664	forward	3192722	b4664
3193057..3199057:	b4611 b3052 b3053 b3054	reverse	3199057	b3054
3193057..3199057:	b4611 b3052 b3053 b3054	reverse	3193263	b4611
3193162..3193309:	ibsE	forward	3193162	ibsE
3199064..3201604:	b3055 b3056	forward	3199064	b3055
3201157..3202656:	b3057 b3058	reverse	3202656	b3058
3202675..3203426:	b3059	forward	3202675	b3059
3203081..3204296:	b3060	reverse	3204296	b3060
3204576..3205860:	b3061 b3062	forward	3204576	b3061
3206107..3207538:	b3063	forward	3206107	b3063
3207257..3208596:	b3064	reverse	3208596	b3064
3208737..3212996:	b3065 b3066 b3067	forward	3208737	b3065
3212543..3214550:	b3068 b3070	reverse	3214550	b3070
3212543..3214550:	b3068 b3070	reverse	3213518	b3068
3214768..3215633:	b3071	forward	3214768	b3071
3215262..3217200:	b3072	reverse	3217200	b3072
3217481..3218920:	b3073	forward	3217481	b3073
3218954..3219277:	b3074	reverse	3219277	b3074
3219476..3220524:	b3075	forward	3219476	b3075
3221053..3223817:	b3076	forward	3221053	b3076
3224341..3225313:	b3078	forward	3224341	b3078
3225896..3226003:	b3079	forward	3225896	b3079
3227021..3229292:	b3080	forward	3227021	b3080
3229782..3231704:	b3081	forward	3229782	b3081
3231587..3233897:	b3082 b3083 b3084	reverse	3233897	b3084
3231587..3233897:	b3082 b3083 b3084	reverse	3232538	b3083
3233964..3234547:	b3085	forward	3233964	b3085
3234782..3237559:	b3086 b3087 b4448 b3088	forward	3234782	b3086
3234782..3237559:	b3086 b3087 b4448 b3088	forward	3235304	b3087
3237884..3239422:	b3089	forward	3237884	b3089
3239116..3239791:	b3090	reverse	3239791	b3090
3239827..3242765:	b3091 b3092	reverse	3242765	b3092
3243128..3248436:	b3093 b3094 b3095 b3096 b3097 b3098 b3099 b3100	forward	3243128	b3093
3243128..3248436:	b3093 b3094 b3095 b3096 b3097 b3098 b3099 b3100	forward	3244648	b3094
3243128..3248436:	b3093 b3094 b3095 b3096 b3097 b3098 b3099 b3100	forward	3245574	b3095
3243128..3248436:	b3093 b3094 b3095 b3096 b3097 b3098 b3099 b3100	forward	3246907	b3097
3248557..3250161:	b3101 b3102	forward	3248557	b3101
3248557..3250161:	b3101 b3102	forward	3248996	b3102
3250284..3250739:	b3103	forward	3250284	b3103
3250959..3251308:	b3104	forward	3250959	b3104
3251080..3252299:	b3105	reverse	3252299	b3105
3252294..3253512:	b3106 b3107	forward	3252294	b3106
3252294..3253512:	b3106 b3107	forward	3253044	b3107
3253211..3256001:	b4470 b3110	reverse	3256001	b3110
3256261..3264059:	b4471 b3113 b3114 b3115 b3116 b3117	reverse	3264059	b3117
3264109..3265119:	b3118	reverse	3265119	b3118
3265529..3265564:	b3119	forward	3265529	b3119
3266478..3266520:	b3121	forward	3266478	b3121
3268197..3272945:	b3123 b3124 b3125 b3126 b3127	reverse	3272945	b3127
3268197..3272945:	b3123 b3124 b3125 b3126 b3127	reverse	3270807	b3125
3268197..3272945:	b3123 b3124 b3125 b3126 b3127	reverse	3268615	b3123
3273257..3274924:	b3128	forward	3273257	b3128
3274993..3275918:	b3129 b3130	forward	3274993	b3129
3275689..3276728:	b3131	reverse	3276728	b3131
3276930..3279642:	b3132 b3133 b3134 b3135	forward	3276930	b3132
3279981..3281099:	b3136	forward	3279981	b3136
3281371..3282064:	b3137	forward	3281371	b3137
3282242..3282600:	b3138	forward	3282242	b3138
3283484..3285041:	b3140 b3141	forward	3283484	b3140
3285497..3286056:	b3142	forward	3285497	b3142
3286191..3286492:	b3143	forward	3286191	b3143
3287012..3290575:	b3144 b3145	forward	3287012	b3144
3289970..3291386:	b3146	reverse	3291386	b3146
3291391..3295044:	b3147 b3148 b3149 b3150	forward	3291391	b3147
3294953..3296934:	b3151 b3152	reverse	3296934	b3152
3297021..3297503:	b3153	forward	3297021	b3153
3297284..3297958:	b3154	reverse	3297958	b3154
3297963..3298517:	b3155	forward	3297963	b3155
3298058..3299389:	b3156 b3157	reverse	3299389	b3157
3299489..3300508:	b3158	forward	3299489	b3158
3300530..3301314:	b3159	forward	3300530	b3159
3301442..3302621:	b3160	forward	3301442	b3160
3302241..3316211:	b3161 b3162 b4685 b3163 b3164 b3165 b3166 b3167 b3168 b3169 b3170	reverse	3316211	b3170
3302241..3316211:	b3161 b3162 b4685 b3163 b3164 b3165 b3166 b3167 b3168 b3169 b3170	reverse	3309807	b3165
3302241..3316211:	b3161 b3162 b4685 b3163 b3164 b3165 b3166 b3167 b3168 b3169 b3170	reverse	3303882	b3161
3309205..3309382:	b4449	forward	3309205	b4449
3316581..3318103:	b3172	forward	3316581	b3172
3317746..3319672:	b3173	reverse	3319672	b3173
3320177..3326879:	b3175 b3176 b3177 b3178 b3179 b3181	reverse	3326879	b3181
3320177..3326879:	b3175 b3176 b3177 b3178 b3179 b3181	reverse	3320611	b3175
3325786..3326225:	b3180	forward	3325786	b3180
3326959..3328404:	b3182	forward	3326959	b3182
3328429..3331538:	b3183 b3184 b3185 b3186	reverse	3331538	b3186
3331659..3332771:	b3187	forward	3331659	b3187
3332828..3333259:	b3188	forward	3332828	b3188
3332942..3338158:	b3189 b3190 b3191 b3192 b3193 b3194 b3195	reverse	3338158	b3195
3332942..3338158:	b3189 b3190 b3191 b3192 b3193 b3194 b3195	reverse	3334855	b3190
3338233..3346262:	b3196 b3197 b3198 b3199 b3200 b3201 b3202 b3203 b3204 b3205 b3206	forward	3338233	b3196
3346442..3347387:	b3207	forward	3346442	b3207
3346999..3352035:	b3208 b3209 b3210 b3211	reverse	3352035	b3211
3346999..3352035:	b3208 b3209 b3210 b3211	reverse	3351064	b3210
3346999..3352035:	b3208 b3209 b3210 b3211	reverse	3348553	b3209
3348582..3348723:	b4450	forward	3348582	b4450
3352531..3358875:	b3212 b3213	forward	3352531	b3212
3359172..3359990:	b3214	forward	3359172	b3214
3360882..3363608:	b3216 b3217	forward	3360882	b3216
3364677..3364784:	b3218	reverse	3364784	b3218
3364842..3367070:	b3219 b3220	forward	3364842	b3219
3366954..3369105:	b3221 b3222 b3223	reverse	3369105	b3223
3369213..3370632:	b3224	reverse	3370632	b3224
3370669..3371570:	b3225	reverse	3371570	b3225
3371707..3372556:	b3226	reverse	3372556	b3226
3372880..3374206:	b3227	forward	3372880	b3227
3373876..3375586:	b3228 b3229	reverse	3375586	b3229
3375768..3378081:	b3230 b3231 b3232	reverse	3378081	b3232
3375768..3378081:	b3230 b3231 b3232	reverse	3376830	b3231
3378147..3381340:	b3233 b3234 b3235	forward	3378147	b3233
3381077..3382494:	b3236	reverse	3382494	b3236
3382697..3383315:	b3237	forward	3382697	b3237
3383503..3383877:	b3238	forward	3383503	b3238
3383772..3384189:	b3239	reverse	3384189	b3239
3384338..3387343:	b3240 b3241 b3242	reverse	3387343	b3242
3387500..3388637:	b3243	forward	3387500	b3243
3388272..3390086:	b3244	reverse	3390086	b3244
3390316..3401443:	b4472 b3247 b3248 b3249 b3250 b3251 b3252	reverse	3401443	b3252
3390316..3401443:	b4472 b3247 b3248 b3249 b3250 b3251 b3252	reverse	3399400	b3251
3401470..3402950:	b3253	forward	3401470	b3253
3402552..3402681:	b3254	reverse	3402681	b3254
3403161..3405351:	b3255 b3256	forward	3403161	b3255
3405366..3408050:	b3257 b3258 b3259	forward	3405366	b3257
3408259..3410538:	b3260 b3261 b3262	forward	3408259	b3260
3410607..3410928:	b3263	forward	3410607	b3263
3411189..3411509:	b3264	reverse	3411509	b3264
3412077..3413004:	b3265	forward	3412077	b3265
3413076..3416188:	b3266	forward	3413076	b3266
3416376..3416682:	b3267	forward	3416376	b3267
3417375..3418129:	b3268	forward	3417375	b3268
3418613..3421272:	b3269 b3270 b3271	forward	3418613	b3269
3427231..3428042:	b3279	forward	3427231	b3279
3427581..3431625:	b3280 b3281 b3282 b3283 b3284 b4473	reverse	3431625	b4473
3427581..3431625:	b3280 b3281 b3282 b3283 b3284 b4473	reverse	3430626	b3284
3427581..3431625:	b3280 b3281 b3282 b3283 b3284 b4473	reverse	3428183	b3280
3431666..3435951:	b3287 b3288 b3289 b3290	forward	3431666	b3287
3436010..3436525:	b3291	forward	3436010	b3291
3436216..3453415:	b4550 b3292 b3293 b3294 b3295 b3296 b3297 b3298 b3299 b3300 b3301 b3302 b3303 b3304 b3305 b3306 b3307 b3308 b3309 b3310 b3311 b3312 b3313 b3314 b3315 b3316 b3317 b3318 b3319 b3320 b3321 b3322 b3323	reverse	3453415	b3323
3436216..3453415:	b4550 b3292 b3293 b3294 b3295 b3296 b3297 b3298 b3299 b3300 b3301 b3302 b3303 b3304 b3305 b3306 b3307 b3308 b3309 b3310 b3311 b3312 b3313 b3314 b3315 b3316 b3317 b3318 b3319 b3320 b3321 b3322 b3323	reverse	3451462	b3321
3436216..3453415:	b4550 b3292 b3293 b3294 b3295 b3296 b3297 b3298 b3299 b3300 b3301 b3302 b3303 b3304 b3305 b3306 b3307 b3308 b3309 b3310 b3311 b3312 b3313 b3314 b3315 b3316 b3317 b3318 b3319 b3320 b3321 b3322 b3323	reverse	3446243	b3310
3454376..3456339:	b3325	forward	3454376	b3325
3456753..3457698:	b3326	forward	3456753	b3326
3457871..3459508:	b3327 b3328	forward	3457871	b3327
3460050..3460333:	b3330	forward	3460050	b3330
3460714..3460916:	b3331	forward	3460714	b3331
3461111..3461481:	b3332	forward	3461111	b3332
3462033..3464299:	b3333 b3334 b3335	forward	3462033	b3333
3464101..3465023:	b3336 b3337	reverse	3465023	b3337
3465131..3467923:	b3338	reverse	3467923	b3338
3468076..3479220:	b3339 b3340 b3341 b3342 b3343 b3344 b3345 b3346 b3347 b3349 b4551 b3350 b3351	reverse	3479220	b3351
3468076..3479220:	b3339 b3340 b3341 b3342 b3343 b3344 b3345 b3346 b3347 b3349 b4551 b3350 b3351	reverse	3475533	b3347
3475596..3476081:	b3348	forward	3475596	b3348
3479261..3483438:	b3352 b3353 b3354 b3355	forward	3479261	b3352
3482924..3483868:	b3356	reverse	3483868	b3356
3483974..3486956:	b3357 b3358	forward	3483974	b3357
3486594..3489671:	b3359 b3360 b3361 b3362	reverse	3489671	b3362
3486594..3489671:	b3359 b3360 b3361 b3362	reverse	3488244	b3359
3489706..3490356:	b3363	reverse	3490356	b3363
3490542..3491821:	b3364	forward	3490542	b3364
3492004..3494900:	b3365 b3366	forward	3492004	b3365
3494947..3497301:	b3367 b3368	forward	3494947	b3367
3497422..3497699:	b3369	forward	3497422	b3369
3497904..3498699:	b3370	forward	3497904	b3370
3499274..3500296:	b3371	forward	3499274	b3371
3500391..3502001:	b4474 b3374	forward	3500391	b4474
3502058..3502882:	b3375	forward	3502058	b3375
3502867..3506574:	b3376 b3377 b3378 b3379	reverse	3506574	b3379
3506874..3508770:	b3380 b3381	reverse	3508770	b3381
3509053..3510259:	b3382 b3383	reverse	3510259	b3383
3510421..3517400:	b3384 b3385 b3386 b3387 b3388 b3389 b3390	reverse	3517400	b3390
3517477..3520786:	b3391 b3392 b3393 b3394 b3395	reverse	3520786	b3395
3520888..3523602:	b3396	forward	3520888	b3396
3523356..3524249:	b3397	reverse	3524249	b3397
3524340..3528811:	b3398 b3399 b3400 b3401	forward	3524340	b3398
3524340..3528811:	b3398 b3399 b3400 b3401	forward	3526660	b3399
3528335..3530486:	b3402	reverse	3530486	b3402
3530702..3532543:	b3403	forward	3530702	b3403
3532500..3534764:	b3404 b3405	reverse	3534764	b3405
3534798..3535347:	b3406	forward	3534798	b3406
3535373..3537863:	b3407	forward	3535373	b3407
3538082..3541046:	b3408 b3409 b3410	forward	3538082	b3408
3541341..3542354:	b3411	forward	3541341	b3411
3541930..3542895:	b3412	reverse	3542895	b3412
3543179..3544343:	b3413 b3414	forward	3543179	b3413
3544657..3546006:	b3415	forward	3544657	b3415
3545863..3550532:	b3416 b3417	reverse	3550532	b3417
3551105..3553920:	b3418	forward	3551105	b3418
3553800..3556141:	b4475 b3421	reverse	3556141	b3421
3556281..3557887:	b3422	forward	3556281	b3422
3557631..3559946:	b3423 b3424 b3425	reverse	3559946	b3425
3559991..3562440:	b3426	forward	3559991	b3426
3561624..3572959:	b3427 b3428 b3429 b3430 b3431 b3432 b3433	reverse	3572959	b3433
3573047..3574184:	b3434	forward	3573047	b3434
3573786..3574978:	b4476	reverse	3574978	b4476
3575115..3578857:	b3437 b3438 b3439 b3440	reverse	3578857	b3440
3575115..3578857:	b3437 b3438 b3439 b3440	reverse	3577669	b3439
3575115..3578857:	b3437 b3438 b3439 b3440	reverse	3576804	b3438
3579133..3579694:	b3441	forward	3579133	b3441
3578947..3579042:	b4451	reverse	3579042	b4451
3579903..3580814:	b3442	forward	3579903	b3442
3581091..3581471:	yrhA	forward	3581091	yrhA
3582818..3583079:	b3446	forward	3582818	b3446
3583120..3584872:	b3447	reverse	3584872	b3447
3584942..3585504:	b3448	forward	3584942	b3448
3585238..3588856:	b3449 b3450 b3451 b3452	reverse	3588856	b3452
3588937..3590433:	b3453	reverse	3590433	b3453
3590547..3595742:	b3454 b3455 b3456 b3457 b3458	reverse	3595742	b3458
3595980..3596792:	b3459	forward	3595980	b3459
3596327..3597783:	b3460	reverse	3597783	b3460
3597879..3602337:	b3461 b3462 b3463 b3464	reverse	3602337	b3464
3597879..3602337:	b3461 b3462 b3463 b3464	reverse	3598954	b3461
3602361..3603316:	b3465 b3466	forward	3602361	b3465
3602884..3603661:	b3467	reverse	3603661	b3467
3603723..3606788:	b3468 b3469	forward	3603723	b3468
3606514..3607095:	b3470	reverse	3607095	b3470
3607167..3608637:	b3471 b3472	forward	3607167	b3471
3608144..3609787:	b3473	reverse	3609787	b3473
3609972..3611617:	b3474 b3475	forward	3609972	b3474
3611735..3613261:	b3476	forward	3611735	b3476
3613285..3617072:	b3477 b3478 b3479 b3480 b3481	forward	3613285	b3477
3617195..3621201:	b3482	forward	3617195	b3482
3621464..3621881:	b3483	forward	3621464	b3483
3622050..3622108:	yrhC	forward	3622050	yrhC
3623252..3623819:	b3484	forward	3623252	b3484
3623497..3630628:	b3485 b3486 b3487 b3488	reverse	3630628	b3488
3623497..3630628:	b3485 b3486 b3487 b3488	reverse	3628952	b3487
3630984..3631112:	yhiK	reverse	3631112	yhiK
3631798..3632299:	b3490	reverse	3632299	b3490
3632960..3633902:	b3491	forward	3632960	b3491
3633987..3635523:	b3492	reverse	3635523	b3492
3635637..3637384:	b3493	forward	3635637	b3493
3637091..3637867:	b3494	reverse	3637867	b3494
3638006..3638669:	b3495	forward	3638006	b3495
3638849..3640351:	b3496	forward	3638849	b3496
3640363..3643266:	b3497 b3498	reverse	3643266	b3498
3643408..3645805:	b3499 b3500	forward	3643408	b3499
3645669..3646005:	b4613	reverse	3646005	b4613
3646529..3648762:	b3501 b3502 b3503	forward	3646529	b3501
3649234..3649993:	b3504	forward	3649234	b3504
3651196..3651283:	b3505	reverse	3651283	b3505
3651960..3652570:	b3506	forward	3651960	b3506
3652665..3653203:	b3507	forward	3652665	b3507
3653239..3653909:	b3508	reverse	3653909	b3508
3653947..3654299:	b3509	reverse	3654299	b3509
3654349..3654810:	b3510	reverse	3654810	b3510
3655001..3655637:	b3511	forward	3655001	b3511
3656297..3656982:	b3512	forward	3656297	b3512
3657395..3658296:	b3513	forward	3657395	b3513
3658492..3661549:	b3514	forward	3658492	b3514
3661711..3662677:	b3515	reverse	3662677	b3515
3662881..3662993:	b4452	forward	3662881	b4452
[truncated: 522 more rows]

## Sheet: HS30min
Predicted Operon Interval	Assembled Operon	Strand	Alternative TSS	TSS Associated Gene
141..5058:	b0001 b0002 b0003 b0004	forward	141	b0001
5202..5504:	b0005	forward	5202	b0005
5452..6489:	b0006	reverse	6489	b0006
6725..7959:	b0007	reverse	7959	b0007
8192..9924:	b0008 b0009	forward	8192	b0008
9902..11337:	b0010 b0011	reverse	11337	b0011
11166..11202:	b0012	forward	11166	b0012
11382..11547:	b0013	reverse	11547	b0013
12046..15391:	b0014 tpke11 b0015	forward	12046	b0014
16818..16928:	b0018 b4412	reverse	16928	b4412
16818..16928:	b0018 b4412	reverse	16961	b0018
16958..17031:	b4413	forward	16958	b4413
17420..18696:	b0019	forward	17420	b0019
18702..19608:	b0020	forward	18702	b0020
20764..21129:	b0023	reverse	21129	b0023
21195..27273:	b0024 b0025 b0026 b0027 b0028 b0029	forward	21195	b0024
27343..28260:	b0030	forward	27343	b0030
28293..29184:	b0031	forward	28293	b0031
29551..34123:	b0032 b0033	forward	29551	b0032
34264..34833:	b0034	forward	34264	b0034
34787..36202:	b0035 b0036	reverse	36202	b0036
36228..39120:	b0037 b0038	reverse	39120	b0038
39223..41668:	b0039 b0040	reverse	41668	b0040
42433..42955:	b0041	forward	42433	b0041
43204..44082:	b0042	forward	43204	b0042
44172..45763:	b0043 b0044	forward	44172	b0043
45794..49770:	b0045 b0046 b0047	forward	45794	b0045
49784..50308:	b0048	forward	49784	b0048
50415..51212:	b0049	reverse	51212	b0049
51244..57241:	b0050 b0051 b0052 b0053 b0054	reverse	57241	b0054
57338..58420:	b0055	forward	57338	b0055
58481..59309:	b0056 b0057	forward	58481	b0056
59614..65703:	b0058 b0059 b0060	reverse	65703	b0060
59614..65703:	b0058 b0059 b0060	reverse	63350	b0059
65857..66180:	b0061	reverse	66180	b0061
67109..70073:	b0062 b0063	reverse	70073	b0063
70302..72142:	b0064 b0065	forward	70302	b0064
72144..75614:	b0066 b0067 b0068 sroA	reverse	75614	sroA
75647..77299:	b0069	reverse	77299	b0069
77393..78974:	b4577 sgrT b0070	forward	77393	b4577
77393..78974:	b4577 sgrT b0070	forward	77387	sgrT
78818..83736:	b0071 b0072 b0073 b0074 b0075	reverse	83736	b0075
84303..85315:	b0076	forward	84303	b0076
85592..89162:	b0077 b0078 fruL b0080	forward	85592	b0077
85592..89162:	b0077 b0078 fruL b0080	forward	88003	b0080
89588..111015:	b0081 b0082 b0083 b0084 b0085 b0086 b0087 b0088 b0089 b0090 b0091 b0092 b0093 b0094 b0095 b0096 b0097 b0098	forward	89588	b0081
89588..111015:	b0081 b0082 b0083 b0084 b0085 b0086 b0087 b0088 b0089 b0090 b0091 b0092 b0093 b0094 b0095 b0096 b0097 b0098	forward	93078	b0085
89588..111015:	b0081 b0082 b0083 b0084 b0085 b0086 b0087 b0088 b0089 b0090 b0091 b0092 b0093 b0094 b0095 b0096 b0097 b0098	forward	95974	b0087
89588..111015:	b0081 b0082 b0083 b0084 b0085 b0086 b0087 b0088 b0089 b0090 b0091 b0092 b0093 b0094 b0095 b0096 b0097 b0098	forward	100723	b0091
89588..111015:	b0081 b0082 b0083 b0084 b0085 b0086 b0087 b0088 b0089 b0090 b0091 b0092 b0093 b0094 b0095 b0096 b0097 b0098	forward	102176	b0092
89588..111015:	b0081 b0082 b0083 b0084 b0085 b0086 b0087 b0088 b0089 b0090 b0091 b0092 b0093 b0094 b0095 b0096 b0097 b0098	forward	103949	b0094
89588..111015:	b0081 b0082 b0083 b0084 b0085 b0086 b0087 b0088 b0089 b0090 b0091 b0092 b0093 b0094 b0095 b0096 b0097 b0098	forward	106507	b0096
89588..111015:	b0081 b0082 b0083 b0084 b0085 b0086 b0087 b0088 b0089 b0090 b0091 b0092 b0093 b0094 b0095 b0096 b0097 b0098	forward	108278	b0098
111061..111552:	b0099	forward	111061	b0099
111439..113220:	b0100 b0101 b0102 b0103	reverse	113220	b0103
111439..113220:	b0100 b0101 b0102 b0103	reverse	111758	b0100
113393..114549:	b0104	forward	113393	b0104
114365..117112:	b0105 b0106 b0107	reverse	117112	b0107
117705..118684:	b0109	reverse	118684	b0109
118670..120220:	b0110 b0111	forward	118670	b0110
120094..121629:	b0112	reverse	121629	b0112
122026..129392:	b0113 b0114 b0115 b0116	forward	122026	b0113
122026..129392:	b0113 b0114 b0115 b0116	forward	122870	b0114
122026..129392:	b0113 b0114 b0115 b0116	forward	127694	b0116
122811..122929:	tp2	reverse	122929	tp2
129971..131168:	b0117	reverse	131168	b0117
131520..134281:	b0118	forward	131520	b0118
134339..134781:	b0119	forward	134339	b0119
134759..136495:	b0120 b0121	reverse	136495	b0121
136574..136939:	b0122	reverse	136939	b0122
137046..138733:	b0123	forward	137046	b0123
138791..141198:	b0124	reverse	141198	b0124
141360..142368:	b0125	forward	141360	b0125
141945..142703:	b0126	reverse	142703	b0126
142696..144993:	b0127 b0128 b0129	forward	142696	b0127
145119..146324:	b0130	forward	145119	b0130
146268..146754:	b0131	reverse	146754	b0131
146856..147864:	b0132	forward	146856	b0132
147886..149635:	b0133 b0134	reverse	149635	b0134
149692..150972:	b0135	reverse	150972	b0135
151057..152212:	b0136 b0137	reverse	152212	b0137
152288..152760:	b0138	reverse	152760	b0138
152815..155437:	b0139	reverse	155437	b0139
155701..156170:	b0140	reverse	156170	b0140
156536..156600:	b0141	reverse	156600	b0141
157303..162054:	b0142 b0143 b0144 b0145 b0146 b0147	reverse	162054	b0147
157303..162054:	b0142 b0143 b0144 b0145 b0146 b0147	reverse	160644	b0145
162075..167305:	b0148 b0149	forward	162075	b0148
162075..167305:	b0148 b0149	forward	164643	b0149
167662..169724:	b0150	forward	167662	b0150
169735..170556:	b0151	forward	169735	b0151
170646..173507:	b0152 b0153	forward	170646	b0152
173414..174920:	b0154	reverse	174920	b0154
175060..177088:	b0155 b0156	forward	175060	b0155
175060..177088:	b0155 b0156	forward	176556	b0156
176803..179188:	b0157 b0158 b0159	reverse	179188	b0159
176803..179188:	b0157 b0158 b0159	reverse	177650	b0157
179193..182379:	b0160 b0161	forward	179193	b0160
179193..182379:	b0160 b0161	forward	180843	b0161
182442..183623:	b0162	forward	182442	b0162
183572..184177:	b0163	reverse	184177	b0163
184242..189547:	b0164 b0165 b0166 b0167 b0168	reverse	189547	b0168
184242..189547:	b0164 b0165 b0166 b0167 b0168	reverse	185976	b0166
184242..189547:	b0164 b0165 b0166 b0167 b0168	reverse	185205	b0164
189709..192592:	b4414 b0169 b0170 b0171	forward	189709	b4414
189709..192592:	b4414 b0169 b0170 b0171	forward	190799	b0170
189709..192592:	b4414 b0169 b0170 b0171	forward	191816	b0171
192617..194836:	b0172 b0173	forward	192617	b0172
194903..211795:	b0174 b0175 b0176 b0177 b0178 b0179 b0180 b0181 b0182 b0183 b0184 b0185 b0186	forward	194903	b0174
194903..211795:	b0174 b0175 b0176 b0177 b0178 b0179 b0180 b0181 b0182 b0183 b0184 b0185 b0186	forward	200409	b0178
194903..211795:	b0174 b0175 b0176 b0177 b0178 b0179 b0180 b0181 b0182 b0183 b0184 b0185 b0186	forward	200970	b0179
194903..211795:	b0174 b0175 b0176 b0177 b0178 b0179 b0180 b0181 b0182 b0183 b0184 b0185 b0186	forward	202071	b0180
211831..213688:	b0187 b0188	forward	211831	b0187
213609..214195:	b0189 b4406	reverse	214195	b4406
214296..216064:	b0190 b0191 b0192	forward	214296	b0190
216066..216889:	b0193	reverse	216889	b0193
217022..218832:	b0194	reverse	218832	b0194
218873..222687:	b0195 b0196 b0197 b0198 b0199	reverse	222687	b0199
218873..222687:	b0195 b0196 b0197 b0198 b0199	reverse	221703	b0198
222813..223464:	b0200	forward	222813	b0200
229163..230005:	b0207	forward	229163	b0207
229894..230912:	b0208	reverse	230912	b0208
231061..232491:	b0209 b0210	forward	231061	b0209
232551..234782:	b0211 b0212	reverse	234782	b0212
232551..234782:	b0211 b0212	reverse	234026	b0211
234798..235619:	b0213	forward	234798	b0213
235424..236045:	b0214	reverse	236045	b0214
236019..236923:	b0215	forward	236019	b0215
237369..238050:	b0217	forward	237369	b0217
238792..238853:	b0218	reverse	238853	b0218
239363..240221:	b0219	reverse	240221	b0219
240300..240861:	b0220	forward	240300	b0220
240843..243308:	b0221	reverse	243308	b0221
243507..245100:	b0222 b0223	forward	243507	b0222
244955..246678:	b0224 b0225 b0226	reverse	246678	b0226
244955..246678:	b0224 b0225 b0226	reverse	246241	b0225
244955..246678:	b0224 b0225 b0226	reverse	245816	b0224
246914..247537:	b0227	forward	246914	b0227
247588..248134:	b0228	forward	247588	b0228
248392..250090:	lfhA	reverse	250090	lfhA
250369..250608:	lafU	forward	250369	lafU
250875..251875:	b0231	forward	250875	b0231
251972..253112:	b0232 b0233 b0234	forward	251972	b0232
253527..254054:	ykfJ prfH	forward	253527	ykfJ
254124..255776:	b0237	reverse	255776	b0237
255918..256475:	b0238	forward	255918	b0238
256497..258303:	b0239 b0240	forward	256497	b0239
256497..258303:	b0239 b0240	forward	257809	b0240
258230..259380:	b0241	reverse	259380	b0241
259593..262089:	b0242 b0243	forward	259593	b0242
262481..262686:	b0245	reverse	262686	b0245
264781..265392:	b0250	reverse	265392	b0250
265868..265991:	ykfL	reverse	265991	ykfL
266722..267191:	b0252	reverse	267191	b0252
267351..268267:	b0253	reverse	268267	b0253
268360..269371:	b0254	reverse	269371	b0254
269424..271797:	b0255 b0256 b0257	forward	269424	b0255
269424..271797:	b0255 b0256 b0257	forward	270985	b0257
271803..271875:	b4690	forward	271803	b4690
272021..273128:	b0258	forward	272021	b0258
274505..277133:	b0260 b0261	forward	274505	b0260
276953..278428:	b0262 b0263 insAB-2	reverse	278428	insAB-2
279270..279599:	b4505	reverse	279599	b4505
279620..280040:	b0266	reverse	280040	b0266
280065..281139:	b0267	reverse	281139	b0267
281576..284359:	b0268 b0269	forward	281576	b0268
284574..285969:	b0270	forward	284574	b0270
286040..287645:	b0271	forward	286040	b0271
287466..289563:	b0272 b0273	reverse	289563	b0273
287466..289563:	b0272 b0273	reverse	288396	b0272
290628..291462:	b0276	forward	290628	b0276
291525..292098:	b0277	reverse	292098	b0277
292427..292965:	b0278	reverse	292965	b0278
293616..293877:	b0279	reverse	293877	b0279
294389..296289:	b0280 b0281	reverse	296289	b0281
294389..296289:	b0280 b0281	reverse	294840	b0280
296582..301077:	b0282 b0283 b0284 b0285	reverse	301077	b0285
301185..301775:	b0286	reverse	301775	b0286
302176..303038:	b0287	forward	302176	b0287
303045..303455:	b0288	reverse	303455	b0288
303605..308377:	b0289 b0290 b0291	reverse	308377	b0291
308606..309921:	b0292 b0293	reverse	309921	b0293
309935..310612:	b0294	reverse	310612	b0294
311415..311653:	b0295	forward	311415	b0295
311648..311922:	b4506 b0296	reverse	311922	b0296
312387..312421:	b4671	reverse	312421	b4671
314217..314306:	eaeH	forward	314217	eaeH
315683..316399:	b0300	reverse	316399	b0300
316718..316774:	ykgQ	forward	316718	ykgQ
316962..317717:	b0301 b0303	reverse	317717	b0303
317918..319178:	b0304	reverse	319178	b0304
319399..320296:	b0305	forward	319399	b0305
320788..321493:	b0306	forward	320788	b0306
321597..323901:	b0307 b0308	forward	321597	b0307
323823..324488:	b0310	reverse	324488	b0310
324699..327963:	b0311 b0312	reverse	327963	b0312
328022..328570:	b0313	reverse	328570	b0313
328773..330769:	b0314	forward	328773	b0314
331374..332738:	b0315	forward	331374	b0315
332807..333679:	b0316	reverse	333679	b0316
333849..334289:	b0317	reverse	334289	b0317
334547..335084:	b0318	forward	334547	b0318
335111..335746:	b0319	forward	335111	b0319
336093..338907:	b0320 b0321	forward	336093	b0320
339152..341660:	b0322 b0323 b0324	forward	339152	b0322
342090..343190:	b0325	forward	342090	b0325
343675..344091:	b0326	forward	343675	b0326
344477..344866:	b0327	forward	344477	b0327
344977..345566:	b0328	reverse	345566	b0328
345673..346071:	b0329	forward	345673	b0329
346136..347658:	b0330	reverse	347658	b0330
348159..348415:	b0331	forward	348159	b0331
349220..350397:	b0333	forward	349220	b0333
350488..351735:	b0334	forward	350488	b0334
351976..353875:	b0335	forward	351976	b0335
354136..356820:	b0336 b0337	forward	354136	b0336
356985..357953:	b0338	reverse	357953	b0338
358281..358383:	b0339	forward	358281	b0339
358750..360310:	b0340 b0341	forward	358750	b0340
360563..362207:	b0342 b0343	reverse	362207	b0343
362502..365541:	b0344	reverse	365541	b0344
365686..366767:	b0345	reverse	366767	b0345
366806..367648:	b0346	reverse	367648	b0346
367801..371308:	b0347 b0348 b0349	forward	367801	b0347
371337..372026:	b0350	forward	371337	b0350
372165..374219:	b0351 b0352	forward	372165	b0351
374724..375902:	b0353	forward	374724	b0353
375967..376723:	b0354	forward	375967	b0354
376619..379129:	b0355 b0356 b0357	reverse	379129	b0357
379235..380319:	b0358 b0359	reverse	380319	b0359
381800..381949:	b0361	forward	381800	b0361
381938..383087:	b0363	reverse	383087	b0363
383620..383788:	b0364	reverse	383788	b0364
384426..385387:	b0365	forward	384426	b0365
385463..387933:	b0366 b0367 b0368	forward	385463	b0366
387911..388982:	b0369	reverse	388982	b0369
389516..390960:	b0371	forward	389516	b0371
390490..392206:	insEF-2 b0372 b0373	reverse	392206	b0373
392219..393628:	b0374	forward	392219	b0374
393656..394296:	b0375	forward	393656	b0375
394228..395548:	b0376	reverse	395548	b0376
395897..398288:	b0377 b0378	forward	395897	b0377
398036..398573:	b0379	reverse	398573	b0379
398787..399556:	b0380	forward	398787	b0380
399033..400180:	b0381	reverse	400180	b0381
400585..402874:	b0382 b0383 b0384	forward	400585	b0382
400585..402874:	b0382 b0383 b0384	forward	400956	b0383
400585..402874:	b0382 b0383 b0384	forward	402504	b0384
402959..404041:	b0385	forward	402959	b0385
404001..404911:	b0386	reverse	404911	b0386
404976..405524:	b0387	forward	404976	b0387
405624..406458:	b0388 b0389	forward	405624	b0388
406632..407724:	b0390 b0391	forward	406632	b0390
407823..408227:	b0392	forward	407823	b0392
408285..409279:	b0393	reverse	409279	b0393
409281..410305:	b0394	forward	409281	b0394
410363..411733:	b0396	reverse	411733	b0396
411763..416205:	b0397 b0398	reverse	416205	b0398
416323..418555:	b0399 b0400	forward	416323	b0399
418776..421634:	b0401 b0402	forward	418776	b0401
421801..423591:	b0403	forward	421801	b0403
423574..424142:	b0404	reverse	424142	b0404
424213..429755:	b0405 b0406 b0407 b0408 b0409	forward	424213	b0405
424213..429755:	b0405 b0406 b0407 b0408 b0409	forward	425306	b0406
429848..430267:	b0410	forward	429848	b0410
430207..431411:	b0411	reverse	431411	b0411
431534..432098:	b0412	reverse	432098	b0412
432198..436504:	b0413 b0414 b0415 b0416 b0417 b0418	forward	432198	b0413
432198..436504:	b0413 b0414 b0415 b0416 b0417 b0418	forward	435644	b0418
436282..437386:	b0419	reverse	437386	b0419
437549..440596:	b0420 b0421 b0422	reverse	440596	b0422
440611..442194:	b0423	forward	440611	b0423
442225..443776:	b0424 b0425	reverse	443776	b0425
442225..443776:	b0424 b0425	reverse	442894	b0424
443824..444627:	b0426	forward	443824	b0426
444240..445916:	b0427	reverse	445916	b0427
445994..450882:	b0428 b0429 b0430 b0431 b0432	reverse	450882	b0432
445994..450882:	b0428 b0429 b0430 b0431 b0432	reverse	447912	b0430
451262..453432:	b0433 b0434	reverse	453432	b0434
453573..455721:	b0435 b0436	forward	453573	b0435
453573..455721:	b0435 b0436	forward	454217	b0436
455820..463622:	b0437 b0438 b0439 b0440 b0441 b0442	forward	455820	b0437
455820..463622:	b0437 b0438 b0439 b0440 b0441 b0442	forward	458035	b0439
463636..464066:	b0443	forward	463636	b0443
464003..466310:	b0444 b0445	reverse	466310	b0445
464003..466310:	b0444 b0445	reverse	464775	b0444
466633..467486:	b0446	forward	466633	b0446
467592..471548:	b0447 b0448 b0449	forward	467592	b0447
471794..473515:	b0450 b0451	forward	471794	b0450
473537..474405:	b0452	reverse	474405	b0452
474565..475217:	b0453	forward	474565	b0453
474725..475540:	b0454	reverse	475540	b0454
475670..475791:	b0455	forward	475670	b0455
475896..476255:	b0456	forward	475896	b0456
476121..477869:	b0457	reverse	477869	b0457
477946..479975:	b0458 b0459 b0460 b0461	reverse	479975	b0461
477946..479975:	b0458 b0459 b0460 b0461	reverse	478498	b0458
480451..484915:	b0462 b0463	reverse	484915	b0463
484939..485647:	b0464	forward	484939	b0464
485760..489270:	b0465	forward	485760	b0465
489121..490036:	b0466 b0467	reverse	490036	b0467
490240..490492:	b0468	forward	490240	b0468
490537..491273:	b0469	forward	490537	b0469
491293..494276:	b0470 b0471 b0472	forward	491293	b0470
491293..494276:	b0470 b0471 b0472	forward	493428	b0472
494295..496262:	b0473	forward	494295	b0473
496357..497189:	b0474	forward	496357	b0474
497246..498486:	b0475	forward	497246	b0475
498264..499205:	b0476	reverse	499205	b0476
499329..500753:	b0477	forward	499329	b0477
500548..502514:	b0478	reverse	502514	b0478
502659..503969:	b0479	reverse	503969	b0479
504106..505895:	b0480	forward	504106	b0480
505696..506307:	b0481	reverse	506307	b0481
506386..506516:	b4585	forward	506386	b4585
506500..507318:	b0482	reverse	507318	b0482
507403..507838:	b0483	forward	507403	b0483
507921..510633:	b0484	reverse	510633	b0484
510878..513041:	b0485 b0486	forward	510878	b0485
513176..513917:	b0487	forward	513176	b0487
513643..515047:	b0488 b0489	reverse	515047	b0489
515112..516604:	b0490 b0491	forward	515112	b0490
515112..516604:	b0490 b0491	forward	515712	b0491
516534..519026:	b0492 b0493 b0494	reverse	519026	b0494
516534..519026:	b0492 b0493 b0494	reverse	517526	b0492
518794..522045:	b0495 b0496	forward	518794	b0495
522446..527882:	b0497 b0498 b0499	forward	522446	b0497
522446..527882:	b0497 b0498 b0499	forward	526972	b0499
528308..528357:	ECK120002880_Phantom	forward	528308	ECK120002880_Phantom
528730..529236:	b0502	reverse	529236	b0502
529256..530481:	b0503	reverse	530481	b0503
530535..531477:	b0504	reverse	531477	b0504
531616..533082:	b0505 b0506	forward	531616	b0505
531616..533082:	b0505 b0506	forward	532158	b0506
533158..534917:	b0507	forward	533158	b0507
535015..535590:	b0508	forward	535015	b0508
535893..536645:	b0509	forward	535893	b0509
536828..538331:	b0510 b0511	forward	536828	b0510
538458..539690:	b0512	forward	538458	b0512
539968..540991:	b0513	forward	539968	b0513
541224..542186:	b0514	forward	541224	b0514
542419..544519:	b0515 b0516	reverse	544519	b0516
544788..545619:	b0517	reverse	545619	b0517
546056..547485:	b0518	forward	546056	b0518
547596..547836:	ylbE_1	forward	547596	ylbE_1
547843..548793:	ylbE_2	forward	547843	ylbE_2
549039..549575:	b0520	forward	549039	b0520
549789..550359:	b0521	forward	549789	b0521
550412..552370:	b0522 b0523	reverse	552370	b0523
550412..552370:	b0522 b0523	reverse	551920	b0522
552437..553746:	b0524 b0525	reverse	553746	b0525
553797..555291:	b0526	forward	553797	b0526
555271..555539:	b0527	reverse	555539	b0527
555778..557006:	b0528 b0529	reverse	557006	b0529
557387..557881:	b0530	forward	557387	b0530
558542..558569:	b0531	forward	558542	b0531
559545..561460:	b0532	forward	559545	b0532
561612..563003:	b0533 b0534	forward	561612	b0533
563022..563715:	b0535	reverse	563715	b0535
563997..565237:	b0537	reverse	565237	b0537
565291..565450:	b0539	reverse	565450	b0539
565378..565618:	ECK120002902_Phantom	forward	565378	ECK120002902_Phantom
565820..566010:	ybcD	forward	565820	ybcD
567185..567866:	b0541 b0542 b0543	forward	567185	b0541
567185..567866:	b0541 b0542 b0543	forward	567235	b0542
568586..569408:	b0544	forward	568586	b0544
570093..571673:	b0545 b0546 b4588	forward	570093	b0545
570093..571673:	b0545 b0546 b4588	forward	571521	b4588
571713..571765:	b0547	forward	571713	b0547
572148..572585:	b0548 b0549	forward	572148	b0548
572666..573095:	b0550 b4509	forward	572666	b0550
573131..573573:	b0551	forward	573131	b0551
574921..576091:	b0553	reverse	576091	b0553
576903..577304:	b0555	forward	576903	b0555
577341..577761:	b0556 b4510	forward	577341	b0556
577665..578143:	b0557	reverse	578143	b0557
578716..578864:	b0558	reverse	578864	b0558
579088..579591:	b0559	forward	579088	b0559
579189..579559:	b4589	reverse	579559	b4589
580580..580604:	b0560	forward	580580	b0560
580961..581348:	b0561	forward	580961	b0561
581311..582019:	b0562	reverse	582019	b0562
582072..582383:	b0563	forward	582072	b0563
582904..583674:	b0564	forward	582904	b0564
583803..584895:	b0565	reverse	584895	b0565
585261..586201:	b0566	reverse	586201	b0566
586291..587193:	b0567	reverse	587193	b0567
587208..592436:	b0568 b0569	reverse	592436	b0569
592547..594683:	b0570 b0571	reverse	594683	b0571
592547..594683:	b0570 b0571	reverse	594172	b0570
594815..596265:	b0572	forward	594815	b0572
596317..601127:	b0573 b0574 b0575	forward	596317	b0573
601151..602620:	b0576	forward	601151	b0576
602659..603908:	b0577	reverse	603908	b0577
603961..605362:	b0578 b0579 b0580	reverse	605362	b0580
605473..606480:	b0581	reverse	606480	b0581
606938..607050:	b4700	forward	606938	b4700
607077..607271:	b4415	forward	607077	b4415
608653..609386:	b0583	reverse	609386	b0583
609429..611612:	b0584	reverse	611612	b0584
612019..613110:	b0585	forward	612019	b0585
613323..617235:	b0586	forward	613323	b0586
617448..618628:	b0587	forward	617448	b0587
618557..619418:	b0588	reverse	619418	b0588
619492..620363:	b0589	reverse	620363	b0589
620705..621421:	b0590	reverse	621421	b0590
621601..622672:	b0591	forward	621601	b0591
622750..623827:	b0592	reverse	623827	b0592
624230..626653:	b0593 b0594	forward	624230	b0593
626922..627658:	b0595	forward	626922	b0595
627904..628921:	b0596 b0597	forward	627904	b0596
629078..631866:	b0598 b4512	forward	629078	b0598
631418..632744:	b0599	reverse	632744	b0599
632778..634123:	b0600	forward	632778	b0600
634013..635748:	b0601 b0602	reverse	635748	b0602
635949..636548:	b0603	reverse	636548	b0603
637012..637841:	b0604	reverse	637841	b0604
637914..638918:	b0605	forward	637914	b0605
638951..640597:	b0606	forward	638951	b0606
640607..641119:	b0607	reverse	641119	b0607
641284..642610:	b0608	forward	641284	b0608
642654..643318:	ECK120002943_Phantom	forward	642654	ECK120002943_Phantom
642741..643226:	b0610	reverse	643226	b0610
643396..644227:	b0611	reverse	644227	b0611
644275..645731:	b0612	reverse	645731	b0612
645882..645940:	b0613	reverse	645940	b0613
646776..647040:	b0614	reverse	647040	b0614
647350..648798:	b0615	reverse	648798	b0615
648810..649699:	b0616	reverse	649699	b0616
650810..650890:	b0618	reverse	650890	b0618
651412..653796:	b0619 b0620	forward	651412	b0619
651412..653796:	b0619 b0620	forward	653064	b0620
653832..655219:	b0621	reverse	655219	b0621
655926..656284:	b0622	forward	655926	b0622
656495..656778:	b0623	forward	656495	b0623
656772..657213:	b0624	reverse	657213	b0624
657188..657953:	b0625 b0626	forward	657188	b0625
658089..658445:	b0627	forward	658089	b0627
658411..659485:	b0628	reverse	659485	b0628
659558..660583:	b0629	reverse	660583	b0629
660815..668443:	b0630 b0631 b0632 b0633 b0634 b0635 b0636 b0637	reverse	668443	b0637
660815..668443:	b0630 b0631 b0632 b0633 b0634 b0635 b0636 b0637	reverse	663278	b0632
660815..668443:	b0630 b0631 b0632 b0633 b0634 b0635 b0636 b0637	reverse	661931	b0631
668592..674144:	b0638 b0639 b0640 b0641 b0642	reverse	674144	b0642
674156..674964:	b0643	forward	674156	b0643
674595..675766:	b0644	reverse	675766	b0644
676071..678067:	b0645 b0646	forward	676071	b0645
677952..678549:	b0647	reverse	678549	b0647
678826..680825:	b0648 b0649	forward	678826	b0648
680928..682644:	b0650	reverse	682644	b0650
682671..683538:	b0651	reverse	683538	b0651
683719..685894:	b0652 b0653 b0654	reverse	685894	b0654
685901..686994:	sroC b0655	reverse	686994	b0655
685901..686994:	sroC b0655	reverse	686156	sroC
688497..692659:	b0657 b0658 b0659 b0660	reverse	692659	b0660
692718..694220:	b0661	reverse	694220	b0661
694300..695646:	b0662	forward	694300	b0662
696601..698446:	b0674	reverse	698446	b0674
698661..699583:	b0675	reverse	699583	b0675
699638..702839:	b0676 b0677 b0678	reverse	702839	b0678
703047..705197:	b0679	forward	703047	b0679
705282..707208:	b0680	forward	705282	b0680
707556..708841:	b0681	forward	707556	b0681
709039..709207:	b0682	forward	709039	b0682
709376..711133:	b0683 b4637 b0684 b0685	reverse	711133	b0685
709376..711133:	b0683 b4637 b0684 b0685	reverse	709907	b0683
711232..712062:	b0686	reverse	712062	b0686
712165..714467:	b0687 b0688	forward	712165	b0687
714583..714896:	b0689	forward	714583	b0689
715178..715861:	ybfG ybfH	reverse	715861	ybfH
716120..719656:	b0692 b0693	reverse	719656	b0693
719992..720062:	b4590	forward	719992	b4590
720271..727817:	b0694 b0695 b0696 b0697 b0698	reverse	727817	b0698
720271..727817:	b0694 b0695 b0696 b0697 b0698	reverse	723711	b0695
728303..728651:	b0699	forward	728303	b0699
728761..732970:	b0700 ECK120004454_Phantom	forward	728761	b0700
733106..733265:	b0702	forward	733106	b0702
733365..735304:	ybfO b0704	forward	733365	ybfO
738267..740203:	b0707 b0708	forward	738267	b0707
740262..741834:	b0709	reverse	741834	b0709
741906..745959:	b0710 b0711 b0712 b0713 b0714	forward	741906	b0710
746103..747029:	b0715	reverse	747029	b0715
747166..748196:	b0716	reverse	748196	b0716
748470..748509:	b0717	reverse	748509	b0717
749236..751117:	b0718	reverse	751117	b0718
751535..751979:	b0719	reverse	751979	b0719
752361..753905:	b0720	reverse	753905	b0720
754179..764376:	b0721 b0722 b0723 b0724 b0725 b0726 b0727 b0728 b0729	forward	754179	b0721
754179..764376:	b0721 b0722 b0723 b0724 b0725 b0726 b0727 b0728 b0729	forward	757821	b0726
754179..764376:	b0721 b0722 b0723 b0724 b0725 b0726 b0727 b0728 b0729	forward	762173	b0728
764294..765123:	b0730	reverse	765123	b0730
765246..767167:	b0731	forward	765246	b0731
767281..769929:	b0732	forward	767281	b0732
770425..773862:	b0733 b0734 b4515 b0735	forward	770425	b0733
773929..779772:	b0736 b0737 b0738 b0739 b0740 b0741 b0742	forward	773929	b0736
773929..779772:	b0736 b0737 b0738 b0739 b0740 b0741 b0742	forward	774175	b0737
781237..783374:	b0750 b0751	forward	781237	b0750
783058..784086:	b0752	reverse	784086	b0752
784110..784566:	b0753	reverse	784566	b0753
784815..786145:	b0754	forward	784815	b0754
786008..786905:	b0755	reverse	786905	b0755
786985..791294:	b0756 b0757 b0758 b0759	reverse	791294	b0759
786985..791294:	b0756 b0757 b0758 b0759	reverse	788232	b0756
791468..793011:	b0760	reverse	793011	b0760
793117..793789:	b0761	reverse	793789	b0761
793973..794182:	b0762	forward	793973	b0762
794312..796938:	b0763 b0764 b0765	forward	794312	b0763
796736..797661:	b0766	reverse	797661	b0766
797707..798848:	b0767	forward	797707	b0767
798822..799817:	b0768	reverse	799817	b0768
800038..801032:	b0769	forward	800038	b0769
801086..802542:	b0770	forward	801086	b0770
802741..805198:	b0771	forward	802741	b0771
804958..806551:	b0772	reverse	806551	b0772
806623..807157:	b0773	reverse	807157	b0773
807191..808518:	b0774	reverse	808518	b0774
808569..812240:	b0775 b0776 b0777 b0778	forward	808569	b0775
812373..812452:	b4591	reverse	812452	b4591
812729..814916:	b0779	forward	812729	b0779
814778..815909:	b0780	reverse	815909	b0780
816084..818964:	b0781 b0782 b0783 b0784 b0785	forward	816084	b0781
819081..819859:	b0786	forward	819081	b0786
820252..820790:	b0787	forward	820252	b0787
820799..822928:	b0788 b0789	reverse	822928	b0789
822963..823630:	b0790	reverse	823630	b0790
823799..824355:	b0791	forward	823799	b0791
824220..829890:	b0792 b0793 b0794 b0795 b0796	reverse	829890	b0796
824220..829890:	b0792 b0793 b0794 b0795 b0796	reverse	828405	b0794
824220..829890:	b0792 b0793 b0794 b0795 b0796	reverse	826619	b0793
830091..831546:	b0797	forward	830091	b0797
831601..832045:	b0798	reverse	832045	b0798
832302..835462:	b0799 b0800	forward	832302	b0799
835537..836885:	b0801	forward	835537	b0801
836658..837145:	b0802	reverse	837145	b0802
837408..838401:	b0803 b0804	reverse	838401	b0804
838864..840541:	b0805	reverse	840541	b0805
840974..841231:	b0806	reverse	841231	b0806
841532..842555:	b0807	forward	841532	b0807
842381..844625:	b0808	reverse	844625	b0808
844794..847270:	b0809 b0810 b0811	reverse	847270	b0811
847558..848172:	b0812	reverse	848172	b0812
848456..849358:	b0813	reverse	849358	b0813
849434..850240:	b0814	forward	849434	b0814
850247..851812:	b0815	reverse	851812	b0815
851919..852251:	b0816	forward	851919	b0816
852168..852275:	b4416	reverse	852275	b4416
852358..854031:	b0817 b0818	forward	852358	b0817
853999..855021:	b0819	reverse	855021	b0819
855148..856947:	b0820	forward	855148	b0820
856885..858069:	b0821	reverse	858069	b0821
858413..859276:	b0822	reverse	859276	b0822
859357..862716:	b0823 b0824	reverse	862716	b0824
862832..863702:	b0825	forward	862832	b0825
863435..865622:	b0826 b0827	reverse	865622	b0827
863435..865622:	b0826 b0827	reverse	864515	b0826
865750..872059:	b0828 b0829 b0830 b0831 b0832	forward	865750	b0828
872126..874496:	b0833	forward	872126	b0833
874626..875922:	b0834	forward	874626	b0834
875862..877297:	b0835	reverse	877297	b0835
877438..877893:	b0836	forward	877438	b0836
878015..879055:	b0837	forward	878015	b0837
878917..879742:	b0838	reverse	879742	b0838
879918..881207:	b0839	forward	879918	b0839
881012..882625:	b0840 b0841	reverse	882625	b0841
882876..884395:	b0842	forward	882876	b0842
884143..886587:	b0843 b0844 b0845	reverse	886587	b0845
886623..887296:	b0846	forward	886623	b0846
887195..889084:	b4417 b0847	reverse	889084	b0847
889167..889670:	b0848	forward	889167	b0848
889625..890025:	b0849	reverse	890025	b0849
890093..892709:	b0850 b0851 b0852 b0853	forward	890093	b0850
890093..892709:	b0850 b0851 b0852 b0853	forward	892133	b0853
892954..898847:	b0854 b0855 b0856 b0857 b0858 b0859	forward	892954	b0854
898669..899848:	b0860	reverse	899848	b0860
899994..903004:	b0861 b0862 b0863 b0864	reverse	903004	b0864
903107..903739:	b0865	reverse	903739	b0865
903748..905156:	b0866 b0867	forward	903748	b0866
904947..910303:	b0868 b0869 b0870 b0871	reverse	910303	b0871
904947..910303:	b0868 b0869 b0870 b0871	reverse	908542	b0870
910344..912957:	b0872 b0873	reverse	912957	b0873
913146..914123:	b0874	reverse	914123	b0874
914544..915254:	b0875	reverse	915254	b0875
915683..917335:	b0876	forward	915683	b0876
917019..918332:	b0877	reverse	918332	b0877
918417..924828:	b0878 b0879 b0881 b0882	forward	918417	b0878
918417..924828:	b0878 b0879 b0881 b0882	forward	919422	b0879
918417..924828:	b0878 b0879 b0881 b0882	forward	922106	b0881
921520..921899:	b0880	reverse	921899	b0880
925195..925701:	b0884	reverse	925701	b0884
925938..930226:	b0885 b0886 b0887	reverse	930226	b0887
930256..931299:	b0888	reverse	931299	b0888
931604..939989:	b0889 b0890 b0891 b0892 b0893	forward	931604	b0889
931604..939989:	b0889 b0890 b0891 b0892 b0893	forward	938586	b0893
940138..944152:	b0894 b0895 b0896	forward	940138	b0894
944145..944775:	b0897	reverse	944775	b0897
945090..946297:	b0898	forward	945090	b0898
946439..948027:	b0899	forward	946439	b0899
947728..948837:	b0900	reverse	948837	b0900
948862..949866:	b0901	forward	948862	b0901
949541..950377:	b0902	reverse	950377	b0902
950429..953726:	b0903 b0904	reverse	953726	b0904
950429..953726:	b0903 b0904	reverse	952778	b0903
954117..955885:	b0905	reverse	955885	b0905
956094..956741:	b0906	forward	956094	b0906
956801..959383:	b0907 b0908	forward	956801	b0907
959460..960286:	b0909	forward	959460	b0909
960400..963479:	b0910 b0911 b0912	forward	960400	b0910
960400..963479:	b0910 b0911 b0912	forward	961136	b0911
960400..963479:	b0910 b0911 b0912	forward	963030	b0912
963550..969835:	b0913 b0914 b0915 b0916	forward	963550	b0913
963550..969835:	b0913 b0914 b0915 b0916	forward	965820	b0914
969858..970873:	b0917 b0918	forward	969858	b0917
969858..970873:	b0917 b0918	forward	969874	b0918
970937..972138:	b0919	forward	970937	b0919
971723..972631:	b0920	reverse	972631	b0920
972760..980030:	b0921 b0922 b0923 b0924	forward	972760	b0921
972760..980030:	b0921 b0922 b0923 b0924	forward	975472	b0924
980230..983587:	b0925 b0926 b0927	forward	980230	b0925
980230..983587:	b0925 b0926 b0927	forward	982243	b0926
983595..984964:	b0928	reverse	984964	b0928
985057..986315:	b0929	reverse	986315	b0929
986733..989635:	b0930 b0931	reverse	989635	b0931
986733..989635:	b0930 b0931	reverse	988260	b0930
989788..992515:	b0932	forward	989788	b0932
992485..993996:	b0933 b0934	reverse	993996	b0934
994119..996120:	b0935 b0936	reverse	996120	b0936
996499..996631:	b0937	reverse	996631	b0937
997067..997639:	b0938	forward	997067	b0938
997764..1003893:	b0939 b0940 b0941 b0942 b0943 b0944	forward	997764	b0939
1003991..1005049:	b0945	forward	1003991	b0945
1005075..1005901:	b0946	forward	1005075	b0946
1005676..1006844:	b0947	reverse	1006844	b0947
1006897..1014691:	b0948 b0949 b0950 b0951 b0952	forward	1006897	b0948
1014875..1015457:	b0953	forward	1014875	b0953
1015087..1017571:	b0954 b0955	reverse	1017571	b0955
1015087..1017571:	b0954 b0955	reverse	1015720	b0954
1017673..1018370:	b0956	forward	1017673	b0956
1018188..1020168:	b0957 b0958	reverse	1020168	b0958
1018188..1020168:	b0957 b0958	reverse	1019421	b0957
1020361..1021103:	b0959	forward	1020361	b0959
1020981..1023610:	b0960 b0961	reverse	1023610	b0961
1023646..1026038:	b0962	forward	1023646	b0962
1025721..1026271:	b0963	reverse	1026271	b0963
1026505..1026943:	b0964	reverse	1026943	b0964
1027106..1027604:	b0965	forward	1027106	b0965
1027575..1029214:	b0966 b0967	reverse	1029214	b0967
1027575..1029214:	b0966 b0967	reverse	1027945	b0966
1029283..1029665:	b0968	forward	1029283	b0968
1029390..1029920:	b0969	reverse	1029920	b0969
1029925..1030671:	b0970	reverse	1030671	b0970
1031338..1034273:	b0972 b0973	forward	1031338	b0972
1034408..1036800:	b0974 b0975 b0976 b0977	forward	1034408	b0974
1036975..1038447:	b0978	forward	1036975	b0978
1038595..1039801:	b0979 b4592	forward	1038595	b0979
1039853..1041146:	b0980	forward	1039853	b0980
1041149..1043399:	b0981	reverse	1043399	b0981
1043443..1047906:	b0982 b0983 b0984 b0985	reverse	1047906	b0985
1043443..1047906:	b0982 b0983 b0984 b0985	reverse	1044100	b0982
1047916..1048613:	b0986	reverse	1048613	b0986
1048696..1049056:	b0987	reverse	1049056	b0987
1049748..1049811:	b0988	forward	1049748	b0988
1050600..1051821:	b0990 b0991 b4517	forward	1050600	b0990
1050600..1051821:	b0990 b0991 b4517	forward	1051274	b4517
1051477..1055404:	b0992 b0993	reverse	1055404	b0993
1055480..1056544:	b0994	forward	1055480	b0994
1056341..1057303:	b0995	reverse	1057303	b0995
1057294..1061649:	b0996 b0997 b0998	forward	1057294	b0996
1061673..1063032:	b0999 b1000	reverse	1063032	b1000
1063288..1064306:	b1001	forward	1063288	b1001
1064780..1066012:	b1002	forward	1064780	b1002
1066047..1067040:	b1003 b1004	reverse	1067040	b1004
1067103..1067735:	ycdF b4518	forward	1067103	ycdF
1067766..1070751:	b1006 b1007 b1008 b1009	reverse	1070751	b1009
1071026..1071149:	b1010	reverse	1071149	b1010
1071955..1072012:	b1011	reverse	1072012	b1011
1072300..1073018:	b1012	reverse	1073018	b1012
1073444..1074159:	b1013	forward	1073444	b1013
1074151..1078149:	b1014	reverse	1078149	b1014
1078508..1080089:	b1015	forward	1078508	b1015
1080538..1081287:	b1016 efeU_2	forward	1080538	b1016
1081410..1083790:	b1018 b1019	forward	1081410	b1018
1084128..1085451:	b1020	forward	1084128	b1020
1085328..1089028:	b1021 b1022 b1023	reverse	1089028	b1023
1089091..1091516:	b1024	reverse	1091516	b1024
1092059..1093492:	b1025	forward	1092059	b1025
1094669..1094951:	ymdE	forward	1094669	ymdE
1095128..1096027:	b1029	forward	1095128	b1029
1097044..1100107:	b1033 b1034 b1035 b1036	forward	1097044	b1033
1100030..1100825:	b1037	reverse	1100825	b1037
1100908..1102385:	b1038 b1039 b1040	reverse	1102385	b1040
1103315..1104154:	b1041 b1042	forward	1103315	b1041
1104340..1104471:	b1043	forward	1104340	b1043
1104619..1104993:	b1044	forward	1104619	b1044
1105028..1107044:	b1045 b1046	forward	1105028	b1045
1107005..1108190:	b1047	reverse	1108190	b1047
1108556..1112722:	b1048 b1049	forward	1108556	b1048
1108556..1112722:	b1048 b1049	forward	1110034	b1049
1112899..1112933:	b1050	forward	1112899	b1050
1112907..1114753:	b1051 b1052 b1053	reverse	1114753	b1053
1112907..1114753:	b1051 b1052 b1053	reverse	1113423	b1051
1114905..1115835:	b1054	reverse	1115835	b1054
1115993..1117208:	b1055	forward	1115993	b1055
1117100..1118260:	b1056 b1057	reverse	1118260	b1057
1118533..1119793:	b1058 b1059	reverse	1119793	b1059
1119830..1120249:	b1060	reverse	1120249	b1060
1120471..1121871:	b1061 b1062	reverse	1121871	b1062
1121920..1124506:	b1063 b1064 b1065	reverse	1124506	b1065
1121920..1124506:	b1063 b1064 b1065	reverse	1122548	b1063
1124744..1128711:	b1066 b1067 b1068 b1069	forward	1124744	b1066
1124744..1128711:	b1066 b1067 b1068 b1069	forward	1127005	b1069
1128610..1130103:	b1070 b1071 b1072	reverse	1130103	b1072
1128610..1130103:	b1070 b1071 b1072	reverse	1129389	b1071
1130115..1131021:	b1073 b1074	forward	1130115	b1073
1131239..1132929:	b1075 b1076	forward	1131239	b1075
1133141..1133648:	b1077	forward	1133141	b1077
1133959..1134739:	b1078	forward	1133959	b1078
1134937..1140280:	b1079 b1080 b1081 b1082 b1083	forward	1134937	b1079
1140368..1143725:	b1084	reverse	1143725	b1084
1143772..1143947:	b1085	forward	1143772	b1085
1144143..1145220:	b1086	forward	1144143	b1086
1145146..1145813:	b1087	reverse	1145813	b1087
1145868..1152445:	b4418 b1088 b1089 b1090 b1091 b1092 b1093 b1094 b1095	forward	1145868	b4418
1145868..1152445:	b4418 b1088 b1089 b1090 b1091 b1092 b1093 b1094 b1095	forward	1146013	b1088
1145868..1152445:	b4418 b1088 b1089 b1090 b1091 b1092 b1093 b1094 b1095	forward	1150798	b1094
1152484..1156768:	b1096 b1097 b1098 b1099 b1100	forward	1152484	b1096
1152484..1156768:	b1096 b1097 b1098 b1099 b1100	forward	1154301	b1098
1156920..1158573:	b1101	forward	1156920	b1101
1158549..1160542:	b1102	reverse	1160542	b1102
1161085..1165045:	b1103 b1104 b1105 b1106 b1107 b1108	forward	1161085	b1103
1161085..1165045:	b1103 b1104 b1105 b1106 b1107 b1108	forward	1162302	b1106
1161085..1165045:	b1103 b1104 b1105 b1106 b1107 b1108	forward	1163308	b1107
1165275..1166663:	b1109	forward	1165275	b1109
1166793..1167446:	b1110	forward	1166793	b1110
1167370..1168137:	b1111	reverse	1168137	b1111
1168244..1168615:	b1112	forward	1168244	b1112
1168773..1169609:	b1113	reverse	1169609	b1113
1169675..1173216:	b1114	reverse	1173216	b1114
1173453..1174182:	b1115	reverse	1174182	b1115
1174624..1177783:	b1116 b1117 b1118	forward	1174624	b1116
1174624..1177783:	b1116 b1117 b1118	forward	1176430	b1118
1177799..1179572:	b1119 b1120	forward	1177799	b1119
1179649..1180395:	b1121	reverse	1180395	b1121
1180740..1184821:	b1123 b1124 b1125 b1126	reverse	1184821	b1126
1180740..1184821:	b1123 b1124 b1125 b1126	reverse	1182920	b1124
1180740..1184821:	b1123 b1124 b1125 b1126	reverse	1182234	b1123
1185031..1186332:	b1127	forward	1185031	b1127
1186129..1189674:	b1128 b1129 b1130	reverse	1189674	b1130
1186129..1189674:	b1128 b1129 b1130	reverse	1189169	b1129
1186129..1189674:	b1128 b1129 b1130	reverse	1187488	b1128
1189792..1194178:	b1131 b1132 b1133 b1134 b1135	reverse	1194178	b1135
1189792..1194178:	b1131 b1132 b1133 b1134 b1135	reverse	1193026	b1133
1194267..1195638:	b1136	forward	1194267	b1136
1195909..1195937:	C0293	forward	1195909	C0293
1196064..1196652:	b1137	reverse	1196652	b1137
1197206..1197502:	b1138	reverse	1197502	b1138
1198093..1198917:	b1139	forward	1198093	b1139
1198873..1200610:	b1140 b1141 b1142	reverse	1200610	b1142
1200701..1201056:	b1143	forward	1200701	b1143
1200804..1201396:	b1144	reverse	1201396	b1144
1201459..1202161:	b1145	reverse	1202161	b1145
1202227..1204674:	b1146 b1147 b1148 b1149	forward	1202227	b1146
1204888..1204940:	b1150	forward	1204888	b1150
1205014..1205369:	b1151	forward	1205014	b1151
1205558..1206542:	b1152 b1153	forward	1205558	b1152
1206965..1207738:	b1154 b1155	forward	1206965	b1154
1207684..1208851:	b1156 b1157	reverse	1208851	b1157
1209145..1209396:	b1158	forward	1209145	b1158
1209544..1210219:	b1159	forward	1209544	b1159
1210624..1210812:	icdC	forward	1210624	icdC
1211001..1211026:	b1160	reverse	1211026	b1160
1211977..1212332:	b1161	reverse	1212332	b1161
1212542..1213333:	b1162	reverse	1213333	b1162
1213540..1214708:	b1163	reverse	1214708	b1163
1214985..1215558:	b1164 b1165	forward	1214985	b1164
1215598..1215818:	b1166	forward	1215598	b1166
1215951..1216269:	b1167	forward	1215951	b1167
1216530..1218004:	b1168	forward	1216530	b1168
1218175..1218390:	b4520	forward	1218175	b4520
1219913..1220416:	ycgH_1	forward	1219913	ycgH_1
1220438..1221412:	ycgH_2	forward	1220438	ycgH_2
1221475..1222325:	b1171 b1172 b4593	reverse	1222325	b4593
1222482..1222559:	b4594	forward	1222482	b4594
1222823..1223073:	b1173	forward	1222823	b1173
1223441..1225437:	b1174 b1175 b1176	reverse	1225437	b1176
1225705..1226294:	b1177	forward	1225705	b1177
1226274..1226735:	b1178	reverse	1226735	b1178
1226819..1228642:	b1179 b1180 b1181	forward	1226819	b1179
1228832..1229631:	b1182	reverse	1229631	b1182
1229816..1229896:	C0299	forward	1229816	C0299
1229959..1230401:	b1183	forward	1229959	b1183
1230416..1231640:	b1184	forward	1230416	b1184
1231687..1232285:	b1185	reverse	1232285	b1185
1232351..1233977:	b1186	reverse	1233977	b1186
1234123..1234849:	b1187	forward	1234123	b1187
1234893..1236505:	b1188	reverse	1236505	b1188
1236757..1239405:	b1189 b1190	forward	1236757	b1189
1239188..1242341:	b1191 b1192	reverse	1242341	b1192
1242387..1243159:	b1193	forward	1242387	b1193
1243027..1243663:	b1194	reverse	1243663	b1194
1243901..1244098:	b1195	forward	1243901	b1195
1244361..1244842:	b1196	forward	1244361	b1196
1245151..1246474:	b1197	reverse	1246474	b1197
1246838..1250129:	b1198 b1199 b1200	reverse	1250129	b1200
1250241..1252156:	b1201	forward	1250241	b1201
1252339..1255208:	b1202	reverse	1255208	b1202
1255869..1257773:	b1203 b1204	reverse	1257773	b1204
1255869..1257773:	b1203 b1204	reverse	1257058	b1203
1257995..1258580:	b1205	forward	1257995	b1205
1258315..1260057:	b1206	reverse	1260057	b1206
1260116..1262758:	b1207 b1208 b1209	reverse	1262758	b1209
1262895..1268372:	b1210 b1211 b1212 b1213 b1214 b1215	forward	1262895	b1210
1268522..1268624:	b4420	forward	1268522	b4420
1268936..1268979:	b4421	reverse	1268979	b4421
1269947..1271097:	b1216	reverse	1271097	b1216
1271338..1272484:	b1217 b1218	forward	1271338	b1217
1272332..1272890:	b1219	reverse	1272890	b1219
1273113..1274411:	b1220	forward	1273113	b1220
1274307..1276846:	b1221 b1222	reverse	1276846	b1222
1277149..1278744:	b1223	forward	1277149	b1223
1279075..1285793:	b1224 b1225 b1226 b1227	forward	1279075	b1224
1279075..1285793:	b1224 b1225 b1226 b1227	forward	1282685	b1225
1286420..1286460:	b4425	reverse	1286460	b4425
1286847..1288389:	b1232 b1233	reverse	1288389	b1233
1288394..1291647:	b1234 b1235 b1236	forward	1288394	b1234
1288394..1291647:	b1234 b1235 b1236	forward	1289390	b1235
1288394..1291647:	b1234 b1235 b1236	forward	1290588	b1236
1291686..1292182:	b1237	reverse	1292182	b1237
1292720..1293442:	b1238	forward	1292720	b1238
1293760..1294164:	ychG_2	reverse	1294164	ychG_2
1294258..1294418:	ychG_1	reverse	1294418	ychG_1
1294555..1297365:	b1241	reverse	1297365	b1241
1297712..1298515:	b1242	forward	1297712	b1242
1298751..1304816:	b1243 b1244 b1245 b1246 b1247	forward	1298751	b1243
1298751..1304816:	b1243 b1244 b1245 b1246 b1247	forward	1303737	b1247
1304795..1306669:	b1248 b1249	reverse	1306669	b1249
1304795..1306669:	b1248 b1249	reverse	1305199	b1248
1306784..1307004:	b4595	forward	1306784	b4595
1306988..1308293:	b1250	reverse	1308293	b1250
1308534..1308920:	b1251	reverse	1308920	b1251
1309072..1309842:	b1252	forward	1309072	b1252
1309834..1311724:	b1253 b1254 b1255	reverse	1311724	b1255
1312010..1312917:	b1256	forward	1312010	b1256
1312620..1313847:	b1257 b1258	reverse	1313847	b1258
1313968..1314114:	b1259	reverse	1314114	b1259
1314404..1321131:	b1260 b1261 b1262 b1263 b1264 b1265	reverse	1321131	b1265
1314404..1321131:	b1260 b1261 b1262 b1263 b1264 b1265	reverse	1315313	b1260
1321216..1324657:	b1266 b1267 b1268	forward	1321216	b1266
1321216..1324657:	b1266 b1267 b1268	forward	1321980	b1267
1324742..1325790:	b1269	forward	1324742	b1269
1325580..1327160:	b1270 b1271	reverse	1327160	b1271
1325580..1327160:	b1270 b1271	reverse	1326468	b1270
1327324..1328430:	b1272	forward	1327324	b1272
1328273..1328737:	b1273	reverse	1328737	b1273
1328840..1331717:	b1274	forward	1328840	b1274
1331801..1332905:	b1275	forward	1331801	b1275
1333114..1333736:	b4522 b4523	forward	1333114	b4522
1333805..1336510:	b1276	forward	1333805	b1276
1336312..1337213:	b1277	reverse	1337213	b1277
1337325..1338127:	b1278	forward	1337325	b1278
1338157..1339838:	b1279 b1280	forward	1338157	b1279
1339896..1341047:	b1281 b1282	forward	1339896	b1281
1339896..1341047:	b1281 b1282	forward	1340681	b1282
1341019..1341368:	b1283	reverse	1341368	b1283
1341562..1342654:	b1284 b4596	reverse	1342654	b4596
1342896..1344781:	b1285	reverse	1344781	b1285
1344958..1348162:	b1286 b1287	reverse	1348162	b1287
1348173..1349146:	b1288	reverse	1349146	b1288
1349269..1349679:	b1289	reverse	1349679	b1289
1349804..1355148:	b1290 b1291 b1292 b1293 b1294	reverse	1355148	b1294
1355160..1355682:	b1295	reverse	1355682	b1295
1355770..1357111:	b1296	reverse	1357111	b1296
1357464..1358971:	b1297	reverse	1358971	b1297
1359162..1360538:	b1298 b1299	forward	1359162	b1298
1360812..1364798:	b1300 b1301 b1302	forward	1360812	b1300
1364819..1366086:	b1303	reverse	1366086	b1303
1366060..1368071:	b1304 b1305 b1306 b1307 b1308	forward	1366060	b1304
1368210..1369144:	b1309	forward	1368210	b1309
1370030..1372015:	b1310 b1311	forward	1370030	b1310
1372131..1372818:	b1312	forward	1372131	b1312
1372975..1375790:	b1313 b1314 b1315	forward	1372975	b1313
1375928..1378137:	b1316	forward	1375928	b1316
1378417..1378751:	b1317	forward	1378417	b1317
1378940..1379727:	b1318	forward	1378940	b1318
1379900..1379943:	b4524	forward	1379900	b4524
1379996..1380886:	b1319	forward	1379996	b1319
1381065..1382020:	b1320	reverse	1382020	b1320
1382094..1386356:	b1321 b1322 b1323	forward	1382094	b1321
1386191..1386873:	b1324	reverse	1386873	b1324
1386938..1388217:	b1325	forward	1386938	b1325
1387746..1388704:	b1326	reverse	1388704	b1326
1388914..1389892:	b4673 b1327	reverse	1389892	b1327
1389966..1390926:	b1328	forward	1389966	b1328
1391219..1393080:	b1329	forward	1391219	b1329
1392867..1393994:	b1330	reverse	1393994	b1330
1395352..1395771:	b1332	forward	1395352	b1332
1395643..1396690:	b1333	reverse	1396690	b1333
1396778..1397577:	b1334	reverse	1397577	b1334
1397725..1399679:	b1335 b1336	reverse	1399679	b1336
1397725..1399679:	b1335 b1336	reverse	1398270	b1335
1400088..1401247:	b1337	reverse	1401247	b1337
1401576..1402681:	b1338	reverse	1402681	b1338
1402819..1403678:	b1339	forward	1402819	b1339
1403625..1403836:	b4426	reverse	1403836	b4426
1403893..1404731:	b1340	forward	1403893	b1340
1404443..1405722:	b1341	reverse	1405722	b1341
1406045..1407357:	b1342 b4699 fnrS	forward	1406045	b1342
1406045..1407357:	b1342 b4699 fnrS	forward	1407152	b4699
1406045..1407357:	b1342 b4699 fnrS	forward	1407152	fnrS
1407494..1408980:	b1343	forward	1407494	b1343
1408907..1411237:	b1344 b1345	reverse	1411237	b1345
1411429..1411461:	b1346	reverse	1411461	b1346
1411705..1411746:	b1347	reverse	1411746	b1347
1411784..1411904:	b1348	reverse	1411904	b1348
1411976..1415434:	b1349 b1350	reverse	1415434	b1350
1411976..1415434:	b1349 b1350	reverse	1412957	b1349
1415501..1415863:	b1351	reverse	1415863	b1351
1416034..1416257:	b1352	reverse	1416257	b1352
1416665..1417144:	b1353	forward	1416665	b1353
1417248..1417381:	ECK120003273_Phantom	forward	1417248	ECK120003273_Phantom
1417326..1417560:	b1355	reverse	1417560	b1355
1417698..1418268:	b1356	reverse	1418268	b1356
1418423..1419021:	b1357 b1358	forward	1418423	b1357
1419180..1419787:	b1359	forward	1419180	b1359
1420015..1421319:	b1360 b1361	forward	1420015	b1360
1421554..1421635:	b4528	forward	1421554	b4528
1421798..1423945:	b1363 b1364 b1365 b1366	forward	1421798	b1363
1424107..1424333:	ECK120003285_Phantom	forward	1424107	ECK120003285_Phantom
1424565..1425534:	b1368	forward	1424565	b1368
1425744..1426780:	b1370	reverse	1426780	b1370
1426750..1427015:	b1371	forward	1426750	b1371
1427109..1430378:	b1372	forward	1427109	b1372
1433172..1433666:	b1376	reverse	1433666	b1376
1433797..1435067:	b1377	reverse	1435067	b1377
1435190..1438796:	b1378	reverse	1438796	b1378
1439045..1439464:	b4529	forward	1439045	b4529
1439279..1440901:	b1379 b1380	reverse	1440901	b1380
1441084..1444219:	b1381 b1382 b1383	forward	1441084	b1381
1444727..1445254:	b1384	reverse	1445254	b1384
1445412..1447081:	b1385	forward	1445412	b1385
1447074..1449259:	b1386	reverse	1449259	b1386
1449587..1451175:	b1387	reverse	1451175	b1387
1452142..1452736:	b1388	forward	1452142	b1388
1452900..1453934:	b1389 b1390	forward	1452900	b1389
1453963..1454306:	b1391	forward	1453963	b1391
1454448..1457042:	b1392 b1393 b1394	forward	1454448	b1392
1457084..1458374:	b1395	forward	1457084	b1395
1458525..1461469:	b1396 b1397 b1398	forward	1458525	b1396
1461529..1463080:	b1399 b1400	forward	1461529	b1399
1463413..1466021:	ydbA_1	forward	1463413	ydbA_1
1467305..1468563:	b1404	forward	1467305	b1404
1468704..1472070:	ydbA_2	forward	1468704	ydbA_2
1472223..1473146:	b1406	forward	1472223	b1406
1473565..1475440:	b1407	forward	1473565	b1407
1475629..1476135:	b1408	forward	1475629	b1408
1476523..1480484:	b1409 b1410 b1411	forward	1476523	b1409
1480234..1480898:	b1412	reverse	1480898	b1412
1480996..1484977:	b1413	forward	1480996	b1413
1485240..1486154:	b1414	forward	1485240	b1414
1486221..1487745:	b1415	forward	1486221	b1415
1487710..1488781:	gapC_2 gapC_1	reverse	1488781	gapC_1
1488926..1489635:	b1418	forward	1488926	b1418
1489467..1489530:	b4597	reverse	1489530	b4597
1489688..1490203:	b1419 b4429	forward	1489688	b1419
1489688..1490203:	b1419 b4429	forward	1489951	b4429
1489875..1490165:	b4428 b1420	reverse	1490165	b1420
1489875..1490165:	b4428 b1420	reverse	1490106	b4428
1490459..1492117:	b1421	forward	1490459	b1421
1492193..1493051:	b1422	reverse	1493051	b1422
1493290..1494654:	b1423	forward	1493290	b1423
1494849..1496586:	b1424	forward	1494849	b1424
1496414..1496500:	ECK120003329_Phantom	reverse	1496500	ECK120003329_Phantom
1496661..1497462:	b1426 b1427	forward	1496661	b1426
1497595..1498500:	b1428	reverse	1498500	b1428
1498508..1500152:	b1429 b1430	forward	1498508	b1429
1498508..1500152:	b1429 b1430	forward	1499508	b1430
1500452..1501187:	b1431	forward	1500452	b1431
1501098..1501289:	yncK_1	reverse	1501289	yncK_1
1501533..1501673:	yncK_2	reverse	1501673	yncK_2
1501676..1503032:	b1432	forward	1501676	b1432
1502804..1504014:	b1433	reverse	1504014	b1433
1504174..1504666:	b1434	forward	1504174	b1434
1504780..1506870:	b1435	forward	1504780	b1435
1506826..1507134:	b1436	reverse	1507134	b1436
1507297..1509287:	b4532 b1438 b1439	forward	1507297	b4532
1507297..1509287:	b4532 b1438 b1439	forward	1507972	b1439
1509625..1513384:	b1440 b1441 b1442 b1443	forward	1509625	b1440
1513608..1515120:	b1444	forward	1513608	b1444
1514925..1515238:	b4598	reverse	1515238	b4598
1515547..1515584:	b1445	forward	1515547	b1445
1515636..1516107:	b1446	forward	1515636	b1446
1516003..1516902:	b1447 b1448	reverse	1516902	b1448
1517036..1518081:	b1449	forward	1517036	b1449
1518242..1518783:	b1450	forward	1518242	b1450
1518950..1521083:	b1451	reverse	1521083	b1451
1521287..1522505:	b1452	forward	1521287	b1452
1522286..1524039:	b1453	reverse	1524039	b1453
1524284..1524809:	b1454	forward	1524284	b1454
1525910..1527924:	rhsE	forward	1525910	rhsE
1528033..1528304:	b1457	forward	1528033	b1457
1528640..1529180:	b1458	forward	1528640	b1458
1531009..1531305:	b1461	forward	1531009	b1461
1531332..1531845:	b1462	reverse	1531845	b1462
1532055..1533031:	b1463	forward	1532055	b1463
1532849..1533908:	b1464	reverse	1533908	b1464
1533937..1535328:	b1465 b1466	reverse	1535328	b1466
1535337..1536818:	b1467	reverse	1536818	b1467
1536880..1540574:	b1468	reverse	1540574	b1468
1540650..1542111:	b1469	reverse	1542111	b1469
1542430..1542513:	b1470	reverse	1542513	b1470
1543717..1544005:	b1472	reverse	1544005	b1472
1544339..1545236:	b1473	reverse	1545236	b1473
1545379..1550062:	b1474 b1475 b1476	forward	1545379	b1474
1550323..1550741:	b1477	reverse	1550741	b1477
1550891..1551897:	b1478	reverse	1551897	b1478
1551915..1553714:	b1479	reverse	1553714	b1479
1553844..1554353:	b1480 b1481	reverse	1554353	b1481
1553844..1554353:	b1480 b1481	reverse	1554020	b1480
1554634..1555265:	b1482	forward	1554634	b1482
1555120..1556007:	b1483	reverse	1556007	b1483
1556306..1557035:	b1484	reverse	1557035	b1484
1557137..1557908:	b1485	reverse	1557908	b1485
1558487..1560356:	b1487	reverse	1560356	b1487
1560767..1560826:	b1488	reverse	1560826	b1488
1561519..1565212:	b1489 b1490	reverse	1565212	b1490
1565506..1566878:	b1491	reverse	1566878	b1491
1566994..1568502:	b1492	reverse	1568502	b1492
1568803..1570066:	b1493	reverse	1570066	b1493
1570480..1575640:	b1494 b1495	reverse	1575640	b1495
1575652..1577344:	b1496	reverse	1577344	b1496
1577567..1578733:	b1497	reverse	1578733	b1497
1579004..1580564:	b1498	reverse	1580564	b1498
1580968..1581768:	b1499	reverse	1581768	b1499
1581818..1581844:	b1500	reverse	1581844	b1500
1582195..1584529:	b1501	reverse	1584529	b1501
1585068..1585677:	b1502	reverse	1585677	b1502
1585841..1586272:	b1503	reverse	1586272	b1503
1586361..1588016:	b1504 b1505	reverse	1588016	b1505
1588344..1588580:	b1506	reverse	1588580	b1506
1588788..1590514:	b1507 b1508	reverse	1590514	b1508
1590659..1596090:	b1509 b1510	reverse	1596090	b1510
1596533..1599268:	b1511 b1512	reverse	1599268	b1512
1599333..1603060:	b1513 b1514 b1515	forward	1599333	b1513
1603091..1604089:	b1516	forward	1603091	b1516
1604172..1605294:	b1517 b1518	forward	1604172	b1517
1605346..1606207:	b1519	forward	1605346	b1519
1605926..1607054:	b1520	reverse	1607054	b1520
1607227..1608750:	b1521	reverse	1608750	b1521
1608925..1609919:	b1522	reverse	1609919	b1522
1610012..1612723:	b1523 b1524 b1525	reverse	1612723	b1525
1612782..1613713:	b1526	forward	1612782	b1526
1614026..1614778:	b1527	forward	1614026	b1527
1615028..1616303:	b1528	forward	1615028	b1528
1616289..1616902:	b1529	reverse	1616902	b1529
1617114..1618267:	b1530 b1531 b1532	forward	1617114	b1530
1617994..1619189:	b1533	reverse	1619189	b1533
1619310..1620420:	b1534	forward	1619310	b1534
1620612..1621005:	b4599	forward	1620612	b4599
1620848..1621898:	b4698 b1535	reverse	1621898	b1535
1622121..1622381:	b1536	reverse	1622381	b1536
1622775..1623261:	b1537	forward	1622775	b1537
1623204..1625433:	b1538	reverse	1625433	b1538
1625508..1627104:	b1539 b1540	forward	1625508	b1539
1627192..1627791:	b1541	forward	1627192	b1541
1627626..1628917:	b1542	reverse	1628917	b1542
1628989..1630253:	b1543	reverse	1630253	b1543
1633170..1633910:	b1547	reverse	1633910	b1547
1634895..1635016:	b4533	forward	1634895	b4533
1635216..1635246:	b1549	forward	1635216	b1549
1635562..1635867:	b1550	reverse	1635867	b1550
1636127..1636193:	b1551	reverse	1636193	b1551
1636467..1636552:	b1552	reverse	1636552	b1552
1637080..1638706:	b1553 b1554 b1555 b1556	reverse	1638706	b1556
1639212..1639655:	b1557	reverse	1639655	b1557
1639906..1640087:	b1558	forward	1639906	b1558
1640394..1643921:	b1559 b1560 b1561 b1562 b1563 b1564	reverse	1643921	b1564
1640394..1643921:	b1559 b1560 b1561 b1562 b1563 b1564	reverse	1642654	b1560
1643962..1644292:	b1565	forward	1643962	b1565
1644467..1644787:	b1566	forward	1644467	b1566
1644848..1645213:	b1567	reverse	1645213	b1567
1645374..1645666:	b1568	reverse	1645666	b1568
1645950..1646391:	b1570	forward	1645950	b1570
1646513..1647013:	b1571 b1572 b1573	forward	1646513	b1571
1647405..1647566:	b1574	forward	1647405	b1574
1647615..1647695:	b1575	forward	1647615	b1575
1647874..1647956:	b1576	forward	1647874	b1576
1648133..1648890:	b1577	forward	1648133	b1577
1649662..1650667:	b1579	forward	1649662	b1579
1650979..1653176:	b1580 b1581	reverse	1653176	b1581
1653291..1653724:	b1582	reverse	1653724	b1582
1653762..1654820:	b1583 b1584	forward	1653762	b1583
1654272..1655543:	b1585	reverse	1655543	b1585
1655551..1656002:	b1586	forward	1655551	b1586
1656065..1658488:	b1587	forward	1656065	b1587
1658567..1660990:	b1588	forward	1658567	b1588
1661020..1663174:	b1589 b1590 b1591	forward	1661020	b1589
1663316..1664583:	b1592	forward	1663316	b1592
1664426..1665259:	b1593	reverse	1665259	b1593
1665465..1666615:	b1594	reverse	1666615	b1594
1666710..1667634:	b1595	reverse	1667634	b1595
1667712..1669127:	b1596	forward	1667712	b1596
1669430..1669702:	b1597	forward	1669430	b1597
1669798..1669842:	b4601	forward	1669798	b4601
1669949..1670793:	b1598	forward	1669949	b1598
1670812..1671545:	b1599 b1600	reverse	1671545	b1600
1670812..1671545:	b1599 b1600	reverse	1671243	b1599
1671910..1673054:	b1601	forward	1671910	b1601
1672911..1675951:	b1602 b1603	reverse	1675951	b1603
1676395..1677443:	b1604	forward	1676395	b1604
1677535..1679802:	b1605 b1606	forward	1677535	b1605
1679678..1680085:	b1607	reverse	1680085	b1607
1680154..1680836:	b1608	forward	1680154	b1608
1680930..1682246:	b1609	forward	1680930	b1609
1682256..1683438:	b1610	forward	1682256	b1610
1682980..1684635:	b1611	reverse	1684635	b1611
1684757..1686463:	b1612	reverse	1686463	b1612
1686496..1689427:	b1613 b1614	forward	1686496	b1613
1689563..1690595:	b1615	reverse	1690595	b1615
1691085..1694095:	b1616 b1617	reverse	1694095	b1617
1694409..1696109:	b1618 b1619	reverse	1696109	b1619
1694409..1696109:	b1618 b1619	reverse	1695113	b1618
1696346..1697227:	b1620	reverse	1697227	b1620
1697338..1700112:	b1621 b1622	forward	1697338	b1621
1700229..1701275:	b1623	forward	1700229	b1623
1701262..1702360:	b1624	reverse	1702360	b1624
1702533..1702855:	b4409	forward	1702533	b4409
1702957..1710220:	b1625 b1626 b1627 b1628 b1629 b1630 b1631 b1632 b1633	forward	1702957	b1625
1702957..1710220:	b1625 b1626 b1627 b1628 b1629 b1630 b1631 b1632 b1633	forward	1703222	b1626
1710767..1712264:	b1634	forward	1710767	b1634
1712371..1713292:	b1635	forward	1712371	b1635
1713004..1713848:	b1636	reverse	1713848	b1636
1713925..1717655:	b1637 b1638 b1639 b1640	reverse	1717655	b1640
1717795..1718495:	b1641	forward	1717795	b1641
1718341..1718961:	b1642	reverse	1718961	b1642
1719006..1722105:	b1643 b1644 b1645	forward	1719006	b1643
1719006..1722105:	b1643 b1644 b1645	forward	1719951	b1645
1722247..1723663:	b1646 b1647	reverse	1723663	b1647
1723688..1723946:	b1648	reverse	1723946	b1648
1724047..1725751:	b1649 b1650	forward	1724047	b1649
1725819..1726327:	b1651	forward	1725819	b1651
1726341..1727042:	b1652	forward	1726341	b1652
1727218..1731762:	b1653	forward	1727218	b1653
1731606..1732147:	b1654	reverse	1732147	b1654
1732459..1733312:	b1655	forward	1732459	b1655
1733355..1734144:	b1656	forward	1733355	b1656
1734117..1735329:	b1657	reverse	1735329	b1657
1735438..1735600:	b4602	reverse	1735600	b4602
1735712..1737009:	b1658	forward	1735712	b1658
1736725..1737731:	b1659	reverse	1737731	b1659
1737905..1739107:	b1660	forward	1737905	b1660
1739263..1740576:	b1661	forward	1739263	b1661
1740583..1741286:	b1662	reverse	1741286	b1662
1741432..1742893:	b1663	forward	1741432	b1663
1742787..1744226:	b1664	reverse	1744226	b1664
1744638..1745070:	b1667	forward	1744638	b1667
1745128..1746628:	b1668	forward	1745128	b1668
1746888..1752539:	b1669 b1670 b1671 b1672 b1673 b1674	reverse	1752539	b1674
1746888..1752539:	b1669 b1670 b1671 b1672 b1673 b1674	reverse	1748414	b1670
1752932..1753192:	b1675	reverse	1753192	b1675
1753491..1755176:	b1676	forward	1753491	b1676
1755402..1755751:	b1677	forward	1755402	b1677
1755696..1756812:	b1678	reverse	1756812	b1678
1756902..1758530:	b1679 b1680	reverse	1758530	b1680
1758587..1762038:	b1681 b1682 b1683	reverse	1762038	b1683
1762045..1762455:	b1684	reverse	1762455	b1684
1762700..1762785:	b4430	reverse	1762785	b4430
1762940..1763213:	b1685	reverse	1763213	b1685
1763242..1766921:	b1686 b1687	reverse	1766921	b1687
1763242..1766921:	b1686 b1687	reverse	1763857	b1686
1767034..1768250:	b1688	forward	1767034	b1688
1768433..1768498:	b4431	forward	1768433	b4431
1768631..1770231:	b1689 b1690	forward	1768631	b1689
1770520..1773512:	b1691 b1692 b1693	forward	1770520	b1691
1773574..1775004:	b1694	forward	1773574	b1694
1775220..1776375:	b1695	forward	1775220	b1695
1776381..1777366:	b1696	reverse	1777366	b1696
1777658..1780938:	b1697 b1698 b1699 b1700	forward	1777658	b1697
1781015..1782533:	b1701	forward	1781015	b1701
1782715..1785182:	b1702	reverse	1785182	b1702
1785435..1786316:	b1703	forward	1785435	b1703
1786345..1787552:	b1704	forward	1786345	b1704
1787624..1787816:	b1705	forward	1787624	b1705
1787911..1789199:	b1706	reverse	1789199	b1706
1789326..1793210:	b1707 b1708 b1709 b1710 b1711	reverse	1793210	b1711
1789326..1793210:	b1707 b1708 b1709 b1710 b1711	reverse	1792161	b1710
1789326..1793210:	b1707 b1708 b1709 b1710 b1711	reverse	1790783	b1708
1789326..1793210:	b1707 b1708 b1709 b1710 b1711	reverse	1790138	b1707
1793232..1797327:	b1712 b1713 b1714 b1715	reverse	1797327	b1715
1793232..1797327:	b1712 b1713 b1714 b1715	reverse	1797159	b1714
1797377..1800753:	b1716 b1717 b1718 b1719	reverse	1800753	b1719
1802006..1802752:	arpB_2	forward	1802006	arpB_2
1803153..1803479:	b4535	forward	1803153	b4535
1803290..1804188:	b1722	reverse	1804188	b1722
1804353..1805283:	b1723	forward	1804353	b1723
1805399..1806709:	b1724 b1725	forward	1805399	b1724
1805399..1806709:	b1724 b1725	forward	1805819	b1725
1806528..1807370:	b1726	reverse	1807370	b1726
1807387..1808139:	b1727	forward	1807387	b1727
1808235..1808765:	b1728	forward	1808235	b1728
1808902..1810572:	b1729	forward	1808902	b1729
1810308..1810954:	b1730	reverse	1810954	b1730
1811406..1811702:	b1731	reverse	1811702	b1731
1811888..1814094:	b1732	forward	1811888	b1732
1814245..1816537:	b1733 b1734	reverse	1816537	b1734
1816695..1817847:	b1735 b1736	reverse	1817847	b1736
1817972..1819254:	b1737	reverse	1819254	b1737
1819351..1819685:	b1738	reverse	1819685	b1738
1819880..1820307:	b1739	reverse	1820307	b1739
1820449..1822490:	b1740 b1741	forward	1820449	b1740
1822368..1822990:	b1742	reverse	1822990	b1742
1823079..1823755:	b1743	reverse	1823755	b1743
1824208..1824782:	b1744	reverse	1824782	b1744
1824987..1828622:	b1745 b1746 b1747	reverse	1828622	b1747
1828930..1830023:	b1748	reverse	1830023	b1748
1830418..1831286:	b1749	forward	1830418	b1749
1831406..1833523:	b1750 b1751 b1752	forward	1831406	b1750
1833554..1837451:	b1753 b1754 b1755 b1756	forward	1833554	b1753
1837459..1838973:	b1757	forward	1837459	b1757
1838776..1839464:	b1758	reverse	1839464	b1758
1839486..1839872:	b1759	forward	1839486	b1759
1839880..1840186:	b1760	reverse	1840186	b1760
1840386..1841992:	b1761	forward	1840386	b1761
1841819..1842844:	b1762	reverse	1842844	b1762
1843009..1846725:	b1763 b1764 b1765	reverse	1846725	b1765
1846816..1848746:	b1766	forward	1846816	b1766
1848909..1850618:	b1767 b1768	forward	1848909	b1767
1850642..1852028:	b1769	reverse	1852028	b1769
1852085..1852913:	b1770	reverse	1852913	b1770
1852971..1854664:	b1771 b1772	reverse	1854664	b1772
1855048..1856781:	b1773 b1774	reverse	1856781	b1774
1857084..1858060:	b1775	reverse	1858060	b1775
1858260..1859369:	b1776	reverse	1859369	b1776
1859695..1860473:	b1777 b1778	reverse	1860473	b1778
1860639..1862810:	b1779 b1780	forward	1860639	b1779
1862793..1863681:	b1781	reverse	1863681	b1781
1863687..1864530:	b1782	reverse	1864530	b1782
1864832..1868246:	b1783 b1784	forward	1864832	b1783
1868668..1869822:	b1785	forward	1868668	b1785
1869998..1872288:	b1786 b1787	forward	1869998	b1786
1869998..1872288:	b1786 b1787	forward	1871579	b1787
1871699..1872237:	b1788	reverse	1872237	b1788
1872385..1872911:	b1789	forward	1872385	b1789
1872775..1873622:	b1790	reverse	1873622	b1790
1873728..1875267:	b1791 b1792	forward	1873728	b1791
1873728..1875267:	b1791 b1792	forward	1874899	b1792
1875177..1875543:	b1793	reverse	1875543	b1793
1875717..1876746:	b1794	forward	1875717	b1794
1876801..1877026:	b4676 b4675	forward	1876801	b4676
1876801..1877026:	b4676 b4675	forward	1876896	b4675
1876999..1877325:	b1795	reverse	1877325	b1795
1877330..1877545:	b1796	reverse	1877545	b1796
1877629..1877909:	b1797	reverse	1877909	b1797
1878095..1878826:	b1798	reverse	1878826	b1798
1878951..1879845:	b1799	reverse	1879845	b1799
1879890..1880960:	b1800	forward	1879890	b1800
1881178..1881920:	b1801	forward	1881178	b1801
1882677..1883801:	b1802	forward	1882677	b1802
1883841..1884889:	b1803	forward	1883841	b1803
1884850..1886031:	b1804	reverse	1886031	b1804
1886036..1887786:	sroD b1805	reverse	1887786	b1805
1886036..1887786:	sroD b1805	reverse	1886152	sroD
1887920..1891284:	b1806 b1807 b1808	reverse	1891284	b1808
1887920..1891284:	b1806 b1807 b1808	reverse	1889309	b1807
1891357..1891839:	b1809	forward	1891357	b1809
1892121..1892670:	b1810	forward	1892121	b1810
1892461..1892758:	b1811	reverse	1892758	b1811
1892794..1896402:	b1812 b1813 b1814	forward	1892794	b1812
1896456..1897932:	b1815	forward	1896456	b1815
1897985..1899795:	b1816	reverse	1899795	b1816
1899955..1903267:	b1817 b1818 b1819 b1820	forward	1899955	b1817
1903531..1904371:	b1821	forward	1903531	b1821
1904211..1905122:	b1822	reverse	1905122	b1822
1905136..1905641:	b1823 b1824	reverse	1905641	b1824
1906156..1906821:	b1825 b1826	reverse	1906821	b1826
1906156..1906821:	b1825 b1826	reverse	1906590	b1825
1906922..1907242:	b4536	forward	1906922	b4536
1907283..1908165:	b1827	reverse	1908165	b1827
1908366..1909326:	b1828	forward	1908366	b1828
1909575..1910641:	b1829	reverse	1910641	b1829
1910760..1914206:	b1830 b1831 b1832	reverse	1914206	b1832
1914268..1918162:	b1833 b1834	forward	1914268	b1833
1918243..1920068:	b1835 b1836	forward	1918243	b1835
1920113..1920376:	b1837	forward	1920113	b1837
1920324..1920914:	b1838	reverse	1920914	b1838
1921084..1921365:	b4432	forward	1921084	b4432
1921168..1921280:	b4433	reverse	1921280	b4433
1921309..1922993:	b1839 b1840 b1841	reverse	1922993	b1841
1923108..1924861:	b1842 b1843 b1844	forward	1923108	b1842
1923108..1924861:	b1842 b1843 b1844	forward	1923458	b1843
1923108..1924861:	b1842 b1843 b1844	forward	1924121	b1844
1924789..1926816:	b1845	reverse	1926816	b1845
1926950..1927773:	b1846	reverse	1927773	b1846
1927822..1928808:	b1847 b1848	reverse	1928808	b1848
1928873..1930154:	b1849	forward	1928873	b1849
1930021..1932663:	b1850 b1851	reverse	1932663	b1851
1930021..1932663:	b1850 b1851	reverse	1930816	b1850
1932746..1934386:	b1852	reverse	1934386	b1852
1934588..1937247:	b1853 b1854	forward	1934588	b1853
1937259..1938234:	b1855	reverse	1938234	b1855
1938300..1940509:	b1856 b1857	reverse	1940509	b1857
1940686..1942474:	b1858 b1859	forward	1940686	b1858
1942212..1944033:	b1860 b1861	reverse	1944033	b1861
1942212..1944033:	b1860 b1861	reverse	1943388	b1860
1944077..1944159:	b4677	reverse	1944159	b4677
1944253..1944871:	b1862	forward	1944253	b1862
1944821..1948771:	b1863 b1864 b1865 b1866	reverse	1948771	b1866
1948805..1950187:	b1867 b1868	forward	1948805	b1867
1950255..1950679:	b1869	forward	1950255	b1869
1950694..1952479:	b1870 b1871	forward	1950694	b1870
1952581..1956070:	b1872 b1873	reverse	1956070	b1873
1956468..1957896:	b1874 b1875	reverse	1957896	b1875
1958079..1959876:	b1876	forward	1958079	b1876
1960091..1960502:	b1877	forward	1960091	b1877
1960598..1964235:	b1878 b1879 b1880	reverse	1964235	b1880
1964355..1967311:	b1881 b1882 b1883 b1884	reverse	1967311	b1884
1967410..1970740:	b1885 b1886	reverse	1970740	b1886
1970828..1975835:	b1887 b1888 b1889 b1890 b1891	reverse	1975835	b1891
1975907..1976255:	b1892	reverse	1976255	b1892
1977777..1978250:	b1895	forward	1977777	b1895
1978286..1980434:	b1896 b1897	reverse	1980434	b1897
1980495..1984206:	b4460 b1900 b1901	reverse	1984206	b1901
1984820..1985814:	b1902 ECK120003620_Phantom	forward	1984820	b1902
1985476..1986025:	b4537 b4434 b4663	reverse	1986025	b4663
1985476..1986025:	b4537 b4434 b4663	reverse	1986026	b4434
1986217..1986400:	b1904	forward	1986217	b1904
1986701..1987346:	b1905	forward	1986701	b1905
1987240..1987540:	b1906	reverse	1987540	b1906
1987662..1988893:	b1907	forward	1987662	b1907
1988978..1989672:	b1908	reverse	1989672	b1908
1990144..1993428:	b1912 b1913 b1914	reverse	1993428	b1914
1993841..1994127:	b1915	forward	1993841	b1915
1993903..1994880:	b1916	reverse	1994880	b1916
1994967..1999846:	b1917 b1918 b1919 b1920 b1921 b1922	reverse	1999846	b1922
1994967..1999846:	b1917 b1918 b1919 b1920 b1921 b1922	reverse	1998487	b1920
1994967..1999846:	b1917 b1918 b1919 b1920 b1921 b1922	reverse	1995942	b1917
2000018..2001697:	b1923	reverse	2001697	b1923
2001905..2004103:	b1924 b1925 b1926	forward	2001905	b1924
2004161..2005609:	b1927	forward	2004161	b1927
2005674..2006145:	b1928	reverse	2006145	b1928
2006299..2008417:	b1929 b1930 b1931	forward	2006299	b1929
2008605..2009052:	b1932	forward	2008605	b1932
2009541..2009557:	yedN_2	reverse	2009557	yedN_2
2010078..2010096:	b1935	reverse	2010096	b1935
2010516..2010725:	intG	forward	2010516	intG
2010910..2011054:	b1937	reverse	2011054	b1937
2011414..2014566:	b1938 b1939 b1940	forward	2011414	b1938
2014731..2015398:	b1941	forward	2014731	b1941
2015987..2018041:	b1942 b1943 b1944	forward	2015987	b1942
2018136..2019376:	b1945 b1946	forward	2018136	b1945
2019550..2019574:	b1947	forward	2019550	b1947
2020315..2020873:	b1949	forward	2020315	b1949
2020923..2021276:	b1950	forward	2020923	b1950
2021992..2022695:	b1951	forward	2021992	b1951
2022362..2022876:	b1952	reverse	2022876	b1952
2022951..2023293:	b1953	forward	2022951	b1953
2023243..2023289:	b1954	reverse	2023289	b1954
2023516..2024432:	b1955	forward	2023516	b1955
2024340..2026062:	b1956	reverse	2026062	b1956
2026157..2027425:	b1957 b1958	reverse	2027425	b1958
2027618..2028394:	b1959	forward	2027618	b1959
2028426..2031499:	b1960 b1961 b1962 b1963	reverse	2031499	b1963
2028426..2031499:	b1960 b1961 b1962 b1963	reverse	2031142	b1962
2032155..2033351:	yedS_1 yedS_2 yedS_3	forward	2032155	yedS_1
2033804..2034785:	b1967	forward	2033804	b1967
2034807..2036856:	b1968 b1969	reverse	2036856	b1969
2034807..2036856:	b1968 b1969	reverse	2036177	b1968
2036973..2037315:	b1970	forward	2036973	b1970
2037432..2039075:	b1971 b1972	forward	2037432	b1971
2039361..2039875:	b1973	forward	2039361	b1973
2040421..2041056:	b1974	forward	2040421	b1974
2041627..2042463:	b1976	forward	2041627	b1976
2043173..2050010:	b1978	forward	2043173	b1978
2050323..2050628:	yeeL_2	reverse	2050628	yeeL_2
2050715..2051400:	yeeL_1	reverse	2051400	yeeL_1
2051589..2054651:	b1981 b1982	forward	2051589	b1981
2051589..2054651:	b1981 b1982	forward	2053047	b1982
2054834..2055622:	b1983	forward	2054834	b1983
2056228..2059974:	b1985 b1987 b1988	reverse	2059974	b1988
2056228..2059974:	b1985 b1987 b1988	reverse	2059015	b1987
2060297..2064018:	b1990 b1991 b1992 b1993	reverse	2064018	b1993
2064488..2066505:	b1994 yoeG yoeH	reverse	2066505	yoeH
2064488..2066505:	b1994 yoeG yoeH	reverse	2065947	yoeG
2066636..2066984:	insCD-3	reverse	2066984	insCD-3
2066851..2066971:	b1995	forward	2066851	b1995
2068322..2068607:	b1998	forward	2068322	b1998
2068683..2069257:	b1999	forward	2068683	b1999
2069325..2074700:	b4435 b2000 b2001 b2002	forward	2069325	b4435
2075123..2075194:	b2004	forward	2075123	b2004
2075634..2076156:	b2005 b2006	forward	2075634	b2005
2076452..2077065:	b4538	forward	2076452	b4538
2077008..2078573:	b2007 b2008	reverse	2078573	b2008
2077008..2078573:	b2007 b2008	reverse	2077386	b2007
2078771..2079306:	b2009	reverse	2079306	b2009
2079415..2080522:	b2010	reverse	2080522	b2010
2080724..2082292:	b2011	forward	2080724	b2011
2082044..2083581:	b2012 b2013	reverse	2083581	b2013
2083669..2085254:	b2014 b4678	reverse	2085254	b4678
2083669..2085254:	b2014 b4678	reverse	2085253	b2014
2085314..2087926:	b2015 b2016 b4539 b2017	reverse	2087926	b2017
2085314..2087926:	b2015 b2016 b4539 b2017	reverse	2087202	b2016
2087999..2095316:	b2018 b2019 b2020 b2021 b2022 b2023 b2024 b2025 b2026	forward	2087999	b2018
2087999..2095316:	b2018 b2019 b2020 b2021 b2022 b2023 b2024 b2025 b2026	forward	2088071	b2019
2087999..2095316:	b2018 b2019 b2020 b2021 b2022 b2023 b2024 b2025 b2026	forward	2091424	b2022
2087999..2095316:	b2018 b2019 b2020 b2021 b2022 b2023 b2024 b2025 b2026	forward	2092446	b2023
2087999..2095316:	b2018 b2019 b2020 b2021 b2022 b2023 b2024 b2025 b2026	forward	2094594	b2026
2095315..2096359:	b2027	reverse	2096359	b2027
2096513..2097602:	b2028	reverse	2097602	b2028
2097824..2099739:	b2029 wbbL_2	reverse	2099739	wbbL_2
2097824..2099739:	b2029 wbbL_2	reverse	2099353	b2029
2100884..2111254:	wbbL_1 b2032 b2033 b2034 b2035 b2036 b2037 b2038 b2039 b2040 b2041	reverse	2111254	b2041
2100884..2111254:	wbbL_1 b2032 b2033 b2034 b2035 b2036 b2037 b2038 b2039 b2040 b2041	reverse	2108208	b2038
2100884..2111254:	wbbL_1 b2032 b2033 b2034 b2035 b2036 b2037 b2038 b2039 b2040 b2041	reverse	2107797	b2037
2111357..2113804:	b2042 b2043	reverse	2113804	b2043
2111357..2113804:	b2042 b2043	reverse	2112370	b2042
2113945..2116065:	b2044 b2045	reverse	2116065	b2045
2116962..2118123:	b2046	reverse	2118123	b2046
2118504..2120971:	b2047 b2048	reverse	2120971	b2048
2121079..2123633:	b2049 b2050	reverse	2123633	b2050
2123838..2124065:	b2051	reverse	2124065	b2051
2124403..2125202:	b2052	reverse	2125202	b2052
2125305..2126214:	b2053	reverse	2126214	b2053
2126787..2126819:	b2054	reverse	2126819	b2054
2127296..2128569:	b2055 b2056	reverse	2128569	b2056
2129266..2130541:	b2057 b2058	reverse	2130541	b2058
2130590..2131396:	b2059	reverse	2131396	b2059
2131693..2133658:	b2060	reverse	2133658	b2060
2133930..2135191:	b2062	reverse	2135191	b2062
2135902..2137522:	b2063	forward	2135902	b2063
2137585..2141000:	b2064 b2065 b2066	reverse	2141000	b2066
2137585..2141000:	b2064 b2065 b2066	reverse	2140283	b2065
2141263..2144556:	b2067	forward	2141263	b2067
2144606..2145582:	b2068	reverse	2145582	b2068
2145770..2147109:	b2069	forward	2145770	b2069
2147075..2148919:	b2070	reverse	2148919	b2070
2149182..2149556:	b2071	forward	2149182	b2071
2149726..2151115:	b2072 b2073	reverse	2151115	b2073
2151190..2151427:	b4436	forward	2151190	b4436
2151351..2151419:	b4667	reverse	2151419	b4667
2151668..2151810:	b4437	forward	2151668	b4437
2151688..2151768:	b4668	reverse	2151768	b4668
2152009..2156374:	b2074 b2075	forward	2152009	b2074
2156452..2163009:	b2076 b2077 b2078 b2079	forward	2156452	b2076
2163201..2163570:	b2080	forward	2163201	b2080
2163619..2165288:	b2081 b4438	forward	2163619	b2081
2163619..2165288:	b2081 b4438	forward	2165129	b4438
2165290..2165577:	b2082	reverse	2165577	b2082
2165644..2166374:	yegZ ECK120003706_Phantom b2085	reverse	2166374	b2085
2166730..2167688:	b2086	forward	2166730	b2086
2167579..2168069:	b2087	reverse	2168069	b2087
2169380..2169553:	b2089	forward	2169380	b2089
2169427..2169777:	b2090	reverse	2169777	b2090
2169822..2170822:	b2091	reverse	2170822	b2091
2170917..2175253:	b2092 b2093 b2094 b2095 b2096	reverse	2175253	b2096
2175439..2176643:	b2097	reverse	2176643	b2097
2176945..2180135:	b2098 b2099 b2100	forward	2176945	b2098
2180040..2180825:	b2101	reverse	2180825	b2101
2180859..2181667:	b2102	reverse	2181667	b2102
2181782..2183824:	b2103 b2104 b2105	reverse	2183824	b2105
2181782..2183824:	b2103 b2104 b2105	reverse	2182572	b2103
2183900..2184713:	b2106	forward	2183900	b2106
2184934..2185294:	b2107	forward	2184934	b2107
2185819..2186426:	b2108	reverse	2186426	b2108
2186481..2188880:	b2109	reverse	2188880	b2109
2189940..2190201:	b2111	reverse	2190201	b2111
2190547..2190835:	b2112	reverse	2190835	b2112
2190917..2192226:	b2113	reverse	2192226	b2113
2192286..2194392:	b2114	forward	2192286	b2114
2194478..2197114:	molR_1 molR_2	forward	2194478	molR_1
2197979..2198036:	molR_3	forward	2197979	molR_3
2198539..2201726:	b2118	forward	2198539	b2118
2201979..2202191:	b4541	forward	2201979	b4541
2202958..2203165:	b2119	forward	2202958	b2119
2203730..2208985:	b2120 b2121 b2122	forward	2203730	b2120
2209239..2209736:	b2123	forward	2209239	b2123
2209719..2212695:	b2124 b2125 b2126	reverse	2212695	b2126
2212931..2213637:	b2127	forward	2212931	b2127
2213656..2213863:	b4542	forward	2213656	b4542
2213886..2215420:	b2128 b2129	reverse	2215420	b2129
2215465..2216579:	b2130	reverse	2216579	b2130
2216597..2220064:	b2131 b2132	reverse	2220064	b2132
2220192..2222010:	b2133	forward	2220192	b2133
2221772..2222945:	b2134	reverse	2222945	b2134
2223010..2223685:	b2135	reverse	2223685	b2135
2223794..2224413:	b2136	forward	2223794	b2136
2224506..2225340:	b2137	reverse	2225340	b2137
2226082..2226440:	b2138	reverse	2226440	b2138
2226984..2227073:	b4679	forward	2226984	b4679
2227428..2228430:	b2140	reverse	2228430	b2140
2228623..2230840:	b2141 b2142 b2143	forward	2228623	b2141
2230868..2231925:	b2144 b2145	forward	2230868	b2144
2232054..2233175:	b2146	forward	2232054	b2146
2233312..2234711:	b2147	forward	2233312	b2147
2234822..2237279:	b2148 b2149	reverse	2237279	b2149
2237334..2238497:	b2150	reverse	2238497	b2150
2238945..2239694:	b2151	reverse	2239694	b2151
2239774..2241801:	b2152 b2153	reverse	2241801	b2153
2241931..2242904:	b2154	forward	2241931	b2154
2242679..2244613:	b2155	reverse	2244613	b2155
2245103..2247637:	b2156 b2157	reverse	2247637	b2157
2247700..2248793:	b2158	forward	2247700	b2158
2248866..2250653:	b2159 b2160	forward	2248866	b2159
2251013..2252090:	b2161	reverse	2252090	b2161
2252324..2253184:	b2162	reverse	2253184	b2162
2253406..2254014:	b2163	forward	2253406	b2163
2254107..2255221:	b2164	reverse	2255221	b2164
2255549..2257338:	b2165 b2166	reverse	2257338	b2166
2257556..2261533:	b2167 b2168 b2169	reverse	2261533	b2169
2257556..2261533:	b2167 b2168 b2169	reverse	2260562	b2168
2262400..2263097:	b2170	forward	2262400	b2170
2263132..2263356:	b4502	reverse	2263356	b4502
2263337..2264085:	b2171	forward	2263337	b2171
2264235..2265589:	b2172	forward	2264235	b2172
2265813..2266835:	b2173	forward	2265813	b2173
2266885..2267611:	b2174	forward	2266885	b2174
2267832..2268643:	b2175	forward	2267832	b2175
2268730..2276077:	b2176 b2177 b2178 b2179 b2180	forward	2268730	b2176
2275843..2276336:	b2181	reverse	2276336	b2181
2276550..2278526:	b2182 b2183	reverse	2278526	b2183
2278706..2280319:	b2184	forward	2278706	b2184
2280464..2280863:	b2185	forward	2280464	b2185
2280656..2281990:	b2186	reverse	2281990	b2186
2282151..2284227:	b2187 b2188	forward	2282151	b2187
2284329..2286938:	b2190	reverse	2286938	b2190
2286917..2286946:	b2191	forward	2286917	b2191
2288085..2288151:	b2192	reverse	2288151	b2192
2288444..2289401:	b2193	forward	2288444	b2193
2289294..2296731:	b2194 b2195 b2196 b2197 b2198 b2199 b2200 b2201 b2202 b2203	reverse	2296731	b2203
2289294..2296731:	b2194 b2195 b2196 b2197 b2198 b2199 b2200 b2201 b2202 b2203	reverse	2292984	b2196
2296760..2301537:	b2204 b2205 b2206 b2207 b2208	reverse	2301537	b2208
2301940..2302477:	b2209	forward	2301940	b2209
2303199..2304783:	b2210	reverse	2304783	b2210
2304960..2306659:	b2211	reverse	2306659	b2211
2306741..2308427:	b2212 b2213	reverse	2308427	b2213
2308459..2310776:	b2214 b2215	reverse	2310776	b2215
2311105..2311183:	b4439	forward	2311105	b4439
2311472..2315015:	b2216 b2217	forward	2311472	b2216
2314976..2317884:	b2218	reverse	2317884	b2218
2318017..2321329:	b2219 b2220	forward	2318017	b2219
2321629..2322093:	b2221	forward	2321629	b2221
2322256..2322457:	b2222	forward	2322256	b2222
2322789..2325346:	b2223 b2224	forward	2322789	b2223
2325439..2332470:	b2225 b2226 yfaS_2 yfaS_1	reverse	2332470	yfaS_1
2333255..2334688:	b2230	reverse	2334688	b2230
2334730..2337480:	b2231	reverse	2337480	b2231
2337559..2338426:	b2232	forward	2337559	b2232
2338362..2342180:	b2233	reverse	2342180	b2233
2342652..2342738:	b4605	reverse	2342738	b4605
2342848..2346854:	b2234 b2235 b2236	forward	2342848	b2234
2346788..2347514:	b2237	reverse	2347514	b2237
2347895..2347942:	b2238	forward	2347895	b2238
2347914..2350491:	b2239 b2240	reverse	2350491	b2240
2350643..2354783:	b2241 b2242 b2243	forward	2350643	b2241
2355098..2356042:	b2244 ypaA	forward	2355098	b2244
2356032..2357963:	b2245 b2246	reverse	2357963	b2246
2356032..2357963:	b2245 b2246	reverse	2356868	b2245
2358242..2359248:	b2247	reverse	2359248	b2247
2360120..2360170:	b2248	reverse	2360170	b2248
2360409..2361676:	b2249	reverse	2361676	b2249
2361721..2362322:	b2250	reverse	2362322	b2250
2362551..2363034:	b2251	forward	2362551	b2251
2363042..2363642:	b2252	reverse	2363642	b2252
2363929..2364807:	b2253	forward	2363929	b2253
2365166..2365972:	b2254	forward	2365166	b2254
2366134..2371247:	b2255 b2256 b2257 b4544 b2258	forward	2366134	b2255
2371263..2371599:	b2259	reverse	2371599	b2259
2371731..2375498:	b2260 b2261 b2262 b2263	reverse	2375498	b2263
2375639..2379587:	b2264 b2265 b2266 b2267	reverse	2379587	b2267
2379591..2380594:	b2268	forward	2379591	b2268
2380852..2381610:	b2269	forward	2380852	b2269
2381957..2383729:	b2270	reverse	2383729	b2270
2384001..2384737:	b2271	forward	2384001	b2271
2384939..2385501:	b2272	forward	2384939	b2272
2385810..2386420:	b2273	reverse	2386420	b2273
2386858..2387056:	b2274	forward	2386858	b2274
2387087..2387998:	b2275	forward	2387087	b2275
2387923..2403379:	b2276 b2277 b2278 b2279 b2280 b2281 b2282 b2283 b2284 b2285 b2286 b2287 b2288	reverse	2403379	b2288
2387923..2403379:	b2276 b2277 b2278 b2279 b2280 b2281 b2282 b2283 b2284 b2285 b2286 b2287 b2288	reverse	2398218	b2283
2387923..2403379:	b2276 b2277 b2278 b2279 b2280 b2281 b2282 b2283 b2284 b2285 b2286 b2287 b2288	reverse	2389533	b2276
2403647..2405034:	b2289	reverse	2405034	b2289
2405583..2406841:	b2290	forward	2405583	b2290
2406856..2407536:	b2291	forward	2406856	b2291
2407466..2409393:	b2292	reverse	2409393	b2292
2409418..2411312:	b2293 b2294 b2295	reverse	2411312	b2295
2409418..2411312:	b2293 b2294 b2295	reverse	2410617	b2294
2411486..2414987:	b2296 b2297	forward	2411486	b2296
2415071..2416576:	b2298	forward	2415071	b2298
2416621..2418640:	b2299 b2300 b2301	reverse	2418640	b2301
2416621..2418640:	b2299 b2300 b2301	reverse	2417862	b2300
2416621..2418640:	b2299 b2300 b2301	reverse	2417252	b2299
2418621..2420805:	b2302 b2303 b2304	forward	2418621	b2302
2418621..2420805:	b2302 b2303 b2304	forward	2419320	b2303
2420596..2421587:	b2305	reverse	2421587	b2305
2421760..2424857:	b2306 b2307 b2308 b2309	reverse	2424857	b2309
2424982..2425901:	b2310	reverse	2425901	b2310
2426024..2428821:	b2311 b2312 b2313	reverse	2428821	b2313
2428934..2435916:	b2314 b2315 b2316 b2317 b2318 b2319 b2320	reverse	2435916	b2320
2428934..2435916:	b2314 b2315 b2316 b2317 b2318 b2319 b2320	reverse	2432036	b2316
2435943..2437087:	b2321	forward	2435943	b2321
2436859..2439662:	b2322 b2323	reverse	2439662	b2323
2439757..2441889:	b2324	forward	2439757	b2324
2441818..2446499:	b2325 b2326 b2327 b2328 b2329 b2330	reverse	2446499	b2330
2441818..2446499:	b2325 b2326 b2327 b2328 b2329 b2330	reverse	2445516	b2329
2441818..2446499:	b2325 b2326 b2327 b2328 b2329 b2330	reverse	2442962	b2326
2446562..2447382:	b2331	forward	2446562	b2331
2447192..2449004:	b2332 b2333 b2334	reverse	2449004	b2334
2449131..2449553:	b2335	reverse	2449553	b2335
2449685..2450372:	b2336	reverse	2450372	b2336
2450946..2452943:	b2338	reverse	2452943	b2338
2453483..2453542:	b2339	reverse	2453542	b2339
2454166..2457171:	b2340 b2341	reverse	2457171	b2341
2454166..2457171:	b2340 b2341	reverse	2454874	b2340
2457187..2458509:	b2342	reverse	2458509	b2342
2458620..2459001:	b2343	reverse	2459001	b2343
2459340..2460719:	b2344	forward	2459340	b2344
2461052..2461898:	b2345	forward	2461052	b2345
2462226..2463160:	b2346	reverse	2463160	b2346
2463295..2464297:	b2347	forward	2463295	b2347
2464540..2468391:	b2349 b2350 b2351 b2352	forward	2464540	b2349
2468761..2469191:	b2353	forward	2468761	b2353
2468768..2469539:	b2354	reverse	2469539	b2354
2470131..2470204:	b2356	reverse	2470204	b2356
2471111..2471277:	b2358	reverse	2471277	b2358
2471655..2471969:	b2359	forward	2471655	b2359
2472010..2472781:	b2360	forward	2472010	b2360
2473221..2473469:	b2361	forward	2473221	b2361
2473654..2474580:	b2362 b2363 b4545 b4501	forward	2473654	b2362
2473654..2474580:	b2362 b2363 b4545 b4501	forward	2474297	b4501
2474654..2475675:	b2364	reverse	2475675	b2364
2476022..2478499:	b2365 b2366	forward	2476022	b2365
2478621..2481278:	b2367 b2368	reverse	2481278	b2368
2481653..2486030:	b2369 b2370	forward	2481653	b2369
2486085..2487117:	b2371	reverse	2487117	b2371
2487257..2488178:	b2372	reverse	2488178	b2372
2488251..2489935:	b2373	reverse	2489935	b2373
2490036..2491201:	b2374	reverse	2491201	b2374
2491782..2492435:	b2375	reverse	2492435	b2375
2492825..2492913:	b2376	forward	2492825	b2376
2492935..2493340:	b2377	reverse	2493340	b2377
2493555..2494594:	b2378	forward	2493555	b2378
2494283..2494723:	tpke70	reverse	2494723	tpke70
2494808..2495063:	b4680	forward	2494808	b4680
2495026..2496377:	b2379	reverse	2496377	b2379
2496772..2499825:	b2380 b2381 b2382	forward	2496772	b2380
2496772..2499825:	b2380 b2381 b2382	forward	2498391	b2381
2500082..2502507:	b2383	reverse	2502507	b2383
2502527..2503533:	b2384	reverse	2503533	b2384
2503704..2504440:	b2385	reverse	2504440	b2385
2504744..2506301:	b2386 b2387	reverse	2506301	b2387
2506439..2507494:	b2388	reverse	2507494	b2388
2507635..2508828:	b2389	forward	2507635	b2389
2508988..2509439:	b2390	forward	2508988	b2390
2509294..2510788:	b2392	reverse	2510788	b2392
2511058..2512301:	b2393	forward	2511058	b2393
2513684..2515887:	b2395	reverse	2515887	b2395
2516431..2517214:	b2398 b2399	forward	2516431	b2398
2517248..2518864:	b2400	reverse	2518864	b2400
2519538..2520580:	b2405	reverse	2520580	b2405
2520729..2521886:	b2406	reverse	2521886	b2406
2522253..2522966:	b2407	reverse	2522966	b2407
2523113..2523956:	b2408	forward	2523113	b2408
2523930..2524907:	b2409	reverse	2524907	b2409
2524933..2525991:	b2410	forward	2524933	b2410
2525889..2529301:	b4546 b2411 b2412	reverse	2529301	b2412
2529445..2530230:	b2413	forward	2529445	b2413
2530395..2534403:	b2414 b2415 b2416 b2417	forward	2530395	b2414
2530395..2534403:	b2414 b2415 b2416 b2417	forward	2531606	b2415
2534377..2535307:	b2418	reverse	2535307	b2418
2535334..2536579:	b2419 b2420	forward	2535334	b2419
2536577..2541585:	b2421 b2422 b2423 b2424 b2425	reverse	2541585	b2425
2536577..2541585:	b2421 b2422 b2423 b2424 b2425	reverse	2540735	b2424
2536577..2541585:	b2421 b2422 b2423 b2424 b2425	reverse	2538987	b2422
2536577..2541585:	b2421 b2422 b2423 b2424 b2425	reverse	2537674	b2421
2541652..2543694:	b2426 b2427	reverse	2543694	b2427
2541652..2543694:	b2426 b2427	reverse	2542693	b2426
2543752..2547526:	b2428 b2429 b2430	forward	2543752	b2428
2547482..2550207:	b2431 b2432 b2433 b2434	reverse	2550207	b2434
2547482..2550207:	b2431 b2432 b2433 b2434	reverse	2549259	b2432
2550297..2552079:	b2435 b2436	forward	2550297	b2435
2552094..2556785:	b2437 b2438 b2439 b2440 b2441	reverse	2556785	b2441
2556824..2558120:	b2442	forward	2556824	b2442
2558324..2558955:	b2443	forward	2558324	b2443
2559407..2560015:	b2444 b2445	forward	2559407	b2444
2560133..2561165:	b2446 b2447	forward	2560133	b2446
2561585..2562449:	b2448 b2449	forward	2561585	b2448
2561585..2562449:	b2448 b2449	forward	2562001	b2449
2562515..2563375:	b2450	forward	2562515	b2450
2563620..2566208:	b2451 b2452	reverse	2566208	b2452
2566309..2567401:	b2453	reverse	2567401	b2453
2567632..2568248:	b2454	reverse	2568248	b2454
2568476..2569767:	b2455	reverse	2569767	b2455
2569822..2570080:	b2456	reverse	2570080	b2456
2570137..2571431:	b2457 b2458	reverse	2571431	b2458
2571585..2572257:	b2459	reverse	2572257	b2459
2572423..2572825:	b2460	reverse	2572825	b2460
2573126..2573396:	b2461	reverse	2573396	b2461
2574067..2576552:	b2463	reverse	2576552	b2463
2576754..2577646:	b2464	forward	2576754	b2464
2577701..2579721:	b2465	forward	2577701	b2465
2579813..2583551:	b2466 b2467 b2468	reverse	2583551	b2468
2579813..2583551:	b2466 b2467 b2468	reverse	2581518	b2467
2583709..2585506:	b2469	forward	2583709	b2469
2585650..2588681:	b2470	forward	2585650	b2470
2588730..2589012:	b4606	reverse	2589012	b4606
2589259..2591053:	b2471 b2472 b4547	forward	2589259	b2471
2590998..2591840:	b2473	reverse	2591840	b2473
2591860..2597807:	b2474 b2475 b2476 b2477 b2478	reverse	2597807	b2478
2591860..2597807:	b2474 b2475 b2476 b2477 b2478	reverse	2595641	b2476
2597896..2599033:	b2479 b2480	forward	2597896	b2479
2599899..2601866:	b2482	forward	2599899	b2482
2602376..2604929:	b2484 b2485	forward	2602376	b2484
2604957..2608135:	b2486 b2487	forward	2604957	b2486
2608263..2608680:	b2488	forward	2608263	b2488
2608825..2611872:	b2489 b2490 b2491	forward	2608825	b2489
2612042..2612842:	b2492	forward	2612042	b2492
2612785..2613926:	b2493	reverse	2613926	b2493
2614066..2616214:	b2494 b2495	forward	2614066	b2494
2615996..2618923:	b2496 b2497 b2498	reverse	2618923	b2498
2619173..2620932:	b2499 b2500	forward	2619173	b2499
2621043..2624686:	b2501 b2502	forward	2621043	b2501
2624717..2627032:	b2503	reverse	2627032	b2503
2627269..2627465:	b2504	forward	2627269	b2504
2627848..2628160:	b2505	forward	2627848	b2505
2628406..2628963:	b2506	forward	2628406	b2506
2628922..2632126:	b2507 b2508	reverse	2632126	b2508
2632214..2633910:	b2509	forward	2632214	b2509
2633622..2640884:	b2510 b2511 b2512 b2513 b2514 sroE b2515 b2516	reverse	2640884	b2516
2641107..2642931:	b2517 b2518	reverse	2642931	b2518
2641107..2642931:	b2517 b2518	reverse	2642358	b2517
2643015..2650309:	b2519 b2520	reverse	2650309	b2520
2643015..2650309:	b2519 b2520	reverse	2645398	b2519
2650471..2651357:	b2521	forward	2650471	b2521
2651368..2651610:	C0614	reverse	2651610	C0614
2651556..2651582:	IS128	forward	2651556	IS128
2651866..2652165:	b4440	forward	2651866	b4440
2652166..2654400:	b2522 b2523	reverse	2654400	b2523
2654408..2660163:	b2524 b2525 b2526 b2527 b2528 b2529 b2530 b2531	reverse	2660163	b2531
2660536..2661360:	b2532	reverse	2661360	b2532
2661442..2662271:	b2533	forward	2661442	b2533
2662377..2663267:	b2534	forward	2662377	b2534
2663432..2664717:	b2535	forward	2663432	b2535
2664724..2665891:	b2536	reverse	2665891	b2536
2666113..2666925:	b2537	reverse	2666925	b2537
2667116..2668377:	b2538	forward	2667116	b2538
2668436..2671822:	b2539 b2540 b2541 b2542 b2543	forward	2668436	b2539
2671790..2673798:	b2544 b2545	reverse	2673798	b2545
2673874..2676294:	b2546 b2547	reverse	2676294	b2547
2676424..2677345:	b2548	reverse	2677345	b2548
2677883..2680723:	b2549	reverse	2680723	b2549
2680807..2682123:	b2550	forward	2680807	b2550
2681949..2683591:	b2551	reverse	2683591	b2551
2683827..2685115:	b2552	forward	2683827	b2552
2684858..2689367:	b2553 b2554 b2555 b2556 b4441	reverse	2689367	b4441
2684858..2689367:	b2553 b2554 b2555 b2556 b4441	reverse	2686826	b2554
2689645..2693588:	b2557	reverse	2693588	b2557
2693781..2695372:	b2558	forward	2693781	b2558
2695158..2696617:	b2559 b2560	reverse	2696617	b2560
2696762..2698129:	b2561 b2562	forward	2696762	b2561
2698063..2698356:	b4607 shoB	reverse	2698356	shoB
2698600..2698619:	b4608	forward	2698600	b4608
2698669..2702186:	b2563 b2564 b2565 b2566 b2567	reverse	2702186	b2567
2698669..2702186:	b2563 b2564 b2565 b2566 b2567	reverse	2699221	b2563
2702321..2708249:	b2568 b2569 b2570 b2571 b2572 b2573	reverse	2708249	b2573
2702321..2708249:	b2568 b2569 b2570 b2571 b2572 b2573	reverse	2706016	b2570
2702321..2708249:	b2568 b2569 b2570 b2571 b2572 b2573	reverse	2705231	b2569
2708427..2710035:	b2574	forward	2708427	b2574
2709963..2710820:	b2575	reverse	2710820	b2575
2710898..2712283:	b2576	forward	2710898	b2576
2712317..2713383:	b2577	reverse	2713383	b2577
2713402..2714021:	b2578	forward	2713402	b2578
2714035..2714542:	b2579	reverse	2714542	b2579
2714707..2715682:	b2580	forward	2714707	b2580
2715422..2716642:	b2581	reverse	2716642	b2581
2716755..2722134:	b2582 b2583 b2584 b2585	forward	2716755	b2582
2722177..2723777:	b2587	reverse	2723777	b2587
2722184..2722506:	b2586	forward	2722184	b2586
2729297..2734058:	b2592 b4609 b2593 b2594	reverse	2734058	b2594
2729297..2734058:	b2592 b4609 b2593 b2594	reverse	2733138	b2593
2729297..2734058:	b2592 b4609 b2593 b2594	reverse	2732318	b4609
2729297..2734058:	b2592 b4609 b2593 b2594	reverse	2732257	b2592
2734091..2736969:	b2595 ECK120003922_Phantom b2597 b2598 b2599	forward	2734091	b2595
2734091..2736969:	b2595 ECK120003922_Phantom b2597 b2598 b2599	forward	2735142	b2597
2736948..2739208:	b2600 b2601	reverse	2739208	b2601
2739369..2739675:	b2602	forward	2739369	b2602
2739872..2742051:	b2603 b2604 b2605	forward	2739872	b2603
2739872..2742051:	b2603 b2604 b2605	forward	2740301	b2604
2742151..2745877:	b2606 b2607 b2608 b2609 b2610	reverse	2745877	b2610
2745948..2748108:	b2611 b4461	forward	2745948	b2611
2747680..2748771:	b2614	reverse	2748771	b2614
2748828..2749736:	b2615	forward	2748828	b2615
2749783..2752011:	b2616 b2617	forward	2749783	b2616
2749783..2752011:	b2616 b2617	forward	2751553	b2617
2751978..2752795:	b2618 b2619	reverse	2752795	b2619
2752866..2753511:	b2620	forward	2752866	b2620
2753585..2754055:	b2621	forward	2753585	b2621
2754134..2755462:	b2622	forward	2754134	b2622
2755732..2756666:	b2623	reverse	2756666	b2623
2756631..2756970:	b2624	forward	2756631	b2624
2756994..2757514:	b2625	forward	2756994	b2625
2758990..2759184:	b2626	forward	2758990	b2626
2759344..2763320:	b2627 b2628	reverse	2763320	b2628
2763521..2763835:	b2629	reverse	2763835	b2629
2763911..2765482:	b2630 b2631	forward	2763911	b2630
2765724..2767407:	b2632 b2633	forward	2765724	b2632
2767857..2768387:	b2634	forward	2767857	b2634
2768502..2768631:	b2635	forward	2768502	b2635
2768721..2769691:	b2636 b2637	forward	2768721	b2636
2770030..2770182:	b2638	reverse	2770182	b2638
2770194..2770683:	b2639	reverse	2770683	b2639
2770719..2771255:	b2640 b2641	reverse	2771255	b2641
2771320..2772823:	b2642	forward	2771320	b2642
2774026..2774071:	b2643	forward	2774026	b2643
2774564..2774779:	b2644	forward	2774564	b2644
2774987..2775137:	b4548	forward	2774987	b4548
2775555..2776116:	b2646 b4645	forward	2775555	b2646
2776110..2780777:	b2647	reverse	2780777	b2647
2781186..2781399:	pinH	reverse	2781399	pinH
2781669..2782365:	b2649	reverse	2782365	b2649
2783008..2783060:	b2650	reverse	2783060	b2650
2783342..2783393:	b2651	forward	2783342	b2651
2786332..2786624:	b2658	forward	2786332	b2658
2786990..2787944:	b2659	forward	2786990	b2659
2787988..2792001:	b2660 b2661 b2662	forward	2787988	b2660
2792259..2794416:	b2663 b2664	forward	2792259	b2663
2792259..2794416:	b2663 b2664	forward	2793676	b2664
2794224..2795064:	b2665 b2666	reverse	2795064	b2666
2794224..2795064:	b2665 b2666	reverse	2794809	b2665
2795205..2796191:	b2667 b2668	forward	2795205	b2667
2796028..2796523:	b2669	reverse	2796523	b2669
2797184..2797672:	b2670	forward	2797184	b2670
2797534..2798150:	b2671	reverse	2798150	b2671
2798120..2798503:	b2672	forward	2798120	b2672
2798724..2802529:	b2673 b2674 b2675 b2676	forward	2798724	b2673
2798724..2802529:	b2673 b2674 b2675 b2676	forward	2799260	b2675
2802863..2806152:	b2677 b2678 b2679	forward	2802863	b2677
2806322..2807271:	b2680 b2681	forward	2806322	b2680
2807610..2812148:	b2682 b2683 b2684 b2685 b2686	forward	2807610	b2682
2807610..2812148:	b2682 b2683 b2684 b2685 b2686	forward	2808737	b2684
2812174..2815551:	b2687 b2688 b2689 b2690	reverse	2815551	b2690
2812174..2815551:	b2687 b2688 b2689 b2690	reverse	2812774	b2687
2812820..2812925:	b4442	forward	2812820	b4442
2816940..2820110:	b2696 b2697	reverse	2820110	b2697
2816940..2820110:	b2696 b2697	reverse	2817210	b2696
2820266..2820623:	b2698	reverse	2820623	b2698
2820683..2823634:	b2699 b2700 b2701	reverse	2823634	b2701
2820683..2823634:	b2699 b2700 b2701	reverse	2822401	b2700
2820683..2823634:	b2699 b2700 b2701	reverse	2821792	b2699
2823812..2825743:	b2702 b2703 b2704	forward	2823812	b2702
2825757..2828793:	b2705 b2706 b2707 b2708	forward	2825757	b2705
2825757..2828793:	b2705 b2706 b2707 b2708	forward	2827731	b2708
2828713..2830329:	b2709	reverse	2830329	b2709
2830453..2833211:	b2710 b2711 C0664	forward	2830453	b2710
2833104..2836170:	b2712 b2713	reverse	2836170	b2713
2836233..2837309:	b2714	reverse	2837309	b2714
2837448..2839009:	b2715	forward	2837448	b2715
2839063..2840552:	b2716	forward	2839063	b2716
2840385..2842726:	b2717 b2718 b2719 b2720	reverse	2842726	b2720
2840385..2842726:	b2717 b2718 b2719 b2720	reverse	2841109	b2717
2842786..2845301:	b2721 b2722	reverse	2845301	b2722
2845500..2847227:	b2723	reverse	2847227	b2723
2847282..2847755:	b2724	reverse	2847755	b2724
2848393..2848423:	b2725	reverse	2848423	b2725
2848678..2851304:	b2726 b2727 b2728 b2729	forward	2848678	b2726
2851356..2852316:	b2730	forward	2851356	b2730
2852326..2854477:	b2731	forward	2852326	b2731
2854437..2854858:	b2732	reverse	2854858	b2732
2855099..2858410:	b2733 b2734	forward	2855099	b2733
2858443..2859286:	b2735	reverse	2859286	b2735
2859409..2860345:	b2736	forward	2859409	b2736
2860452..2861431:	b2737	forward	2860452	b2737
2861656..2862229:	b2738	forward	2861656	b2738
2862266..2863022:	b2739	forward	2862266	b2739
2863204..2864530:	b2740	forward	2863204	b2740
2864488..2874391:	b2741 b2742 b2743 b2744 b2745 b2746 b2747 b2748 b2749 b2750 b2751 b2752	reverse	2874391	b2752
2864488..2874391:	b2741 b2742 b2743 b2744 b2745 b2746 b2747 b2748 b2749 b2750 b2751 b2752	reverse	2872019	b2750
2864488..2874391:	b2741 b2742 b2743 b2744 b2745 b2746 b2747 b2748 b2749 b2750 b2751 b2752	reverse	2870922	b2748
2864488..2874391:	b2741 b2742 b2743 b2744 b2745 b2746 b2747 b2748 b2749 b2750 b2751 b2752	reverse	2870003	b2746
2864488..2874391:	b2741 b2742 b2743 b2744 b2745 b2746 b2747 b2748 b2749 b2750 b2751 b2752	reverse	2866776	b2742
2874568..2875774:	b2753	forward	2874568	b2753
2876622..2880123:	b2754 b2755 b2756 b2757 b2758	reverse	2880123	b2758
2876622..2880123:	b2754 b2755 b2756 b2757 b2758	reverse	2878495	b2756
2880169..2882190:	b2759 b2760	reverse	2882190	b2760
2882579..2885120:	b2761	reverse	2885120	b2761
2885367..2885487:	b4701	forward	2885367	b4701
2885541..2889984:	b2762 b2763 b2764	reverse	2889984	b2764
2890206..2892135:	b2765 b2766 b2767	forward	2890206	b2765
2892247..2892895:	b2768	forward	2892247	b2768
2892793..2893782:	b2769	reverse	2893782	b2769
2893824..2895915:	b2770 b2771	reverse	2895915	b2771
2896068..2897314:	b4463	reverse	2897314	b4463
2897902..2897946:	b2774	reverse	2897946	b2774
2899028..2899564:	b2775	forward	2899028	b2775
2899940..2901449:	b2776	forward	2899940	b2776
2902796..2903468:	b2777	reverse	2903468	b2777
2903923..2904613:	b2778	forward	2903923	b2778
2904595..2909388:	b2779 b2780 b2781 b2782 b2783	reverse	2909388	b2783
2904595..2909388:	b2779 b2780 b2781 b2782 b2783	reverse	2909217	b2782
2909437..2913051:	b2784 b2785	reverse	2913051	b2785
2913056..2915840:	b2786	forward	2913056	b2786
2916000..2918734:	b2787 b2788	reverse	2918734	b2788
2918786..2920137:	b2789	reverse	2920137	b2789
2920413..2922566:	b2790 b2791 b2792 b4408	reverse	2922566	b4408
2922627..2923338:	b2793	reverse	2923338	b2793
2923354..2925636:	b2794 b2795	forward	2923354	b2794
2926192..2929867:	b2796 b2797 b2798	forward	2926192	b2796
2929830..2931120:	b2799	reverse	2931120	b2799
2932192..2933254:	b2801	forward	2932192	b2801
2933625..2935375:	b2802	forward	2933625	b2802
2935487..2938377:	b2803 b2804 b2805	forward	2935487	b2803
2935487..2938377:	b2803 b2804 b2805	forward	2937389	b2805
2938097..2940581:	b2806 b2807 b2808	reverse	2940581	b2808
2940714..2940909:	b4443	forward	2940714	b4443
2940896..2941195:	b2809	reverse	2941195	b2809
2941337..2943144:	b2810 b2811	forward	2941337	b2810
2942835..2945223:	b2812 b2813	reverse	2945223	b2813
2945738..2947086:	b2817	reverse	2947086	b2817
2947231..2949233:	b2818	forward	2947231	b2818
2948520..2957031:	b2819 b2820 b2821	reverse	2957031	b2821
2957093..2960751:	b2822 b2823	reverse	2960751	b2823
2960796..2962200:	b2824 b2825 b2826	reverse	2962200	b2826
2962336..2967032:	b2827 b2828 b2829 b2830	reverse	2967032	b2830
2967459..2967488:	b4610	reverse	2967488	b4610
2967655..2968398:	b2831	forward	2967655	b2831
2968412..2969197:	b2832	forward	2968412	b2832
2969255..2969559:	b2833	forward	2969255	b2833
2969582..2970691:	b2834	forward	2969582	b2834
2970700..2974073:	b2835 b2836	reverse	2974073	b2836
2974132..2974181:	b4444	reverse	2974181	b4444
2974322..2974388:	b4445	reverse	2974388	b4445
2974590..2975846:	b2837	forward	2974590	b2837
2975407..2976935:	b2838	reverse	2976935	b2838
2977018..2977972:	b2839	forward	2977018	b2839
2977684..2980198:	b2840 b2841	reverse	2980198	b2841
2980541..2982179:	b2842 b2843	reverse	2982179	b2843
2982395..2983634:	b2844	reverse	2983634	b2844
2983840..2985066:	b2845	forward	2983840	b2845
2985528..2986258:	b2846	forward	2985528	b2846
2986493..2987681:	b2847 b2848	forward	2986493	b2847
2987820..2987905:	b4683	reverse	2987905	b4683
2987971..2988386:	b2849	reverse	2988386	b2849
2990809..2991382:	b2852	forward	2990809	b2852
2991606..2991669:	b2853	forward	2991606	b2853
2992051..2992469:	pbl	forward	2992051	pbl
2992554..2992815:	b2855	reverse	2992815	b2855
2992960..2992985:	b2856	reverse	2992985	b2856
2993599..2993708:	b2857	reverse	2993708	b2857
2994035..2994337:	b2859	reverse	2994337	b2859
2995666..2996871:	b2861 b2862 b2863	reverse	2996871	b2863
2997172..2997938:	b2865	reverse	2997938	b2865
2998316..3000556:	b2866	forward	2998316	b2866
3000651..3001498:	b2867	forward	3000651	b2867
3001539..3002033:	b2868	forward	3001539	b2868
3002060..3003827:	b2869	reverse	3003827	b2869
3004480..3005443:	b2870	forward	3004480	b2870
3005732..3007991:	b2871 b2872	forward	3005732	b2871
3008064..3009389:	b2873	forward	3008064	b2873
3009631..3010487:	b2874	forward	3009631	b2874
3010484..3012299:	b2875	reverse	3012299	b2875
3012327..3013075:	b2876	reverse	3013075	b2876
3013152..3013858:	b2877	forward	3013152	b2877
3013998..3017132:	b2878	forward	3013998	b2878
3017319..3019055:	b2879 b2880	forward	3017319	b2879
3019418..3022181:	b2881	forward	3019418	b2881
3022348..3026511:	b2882 b2883 b4464	forward	3022348	b2882
3026540..3028933:	b2886 b2887	reverse	3028933	b2887
3029464..3031006:	b2888 b4684	forward	3029464	b2888
3031056..3031579:	b2889	forward	3031056	b2889
3031631..3037777:	b2890 b2891 b2892 b2893 b2894	reverse	3037777	b2894
3031631..3037777:	b2890 b2891 b2892 b2893 b2894	reverse	3034345	b2891
3037880..3038476:	b2895	forward	3037880	b2895
3038004..3039121:	b2896 b2897	reverse	3039121	b2897
3039293..3040687:	b2898	forward	3039293	b2898
3040338..3041209:	b2899	reverse	3041209	b2899
3041230..3041681:	b2900	reverse	3041681	b2900
3041660..3043175:	b2901	forward	3041660	b2901
3043237..3043956:	b2902	reverse	3043956	b2902
3044167..3047096:	b2903	reverse	3047096	b2903
3047115..3048706:	b2904 b2905	reverse	3048706	b2905
3047115..3048706:	b2904 b2905	reverse	3047590	b2904
3049241..3053500:	b2906 b2907 b2908 b2909	reverse	3053500	b2909
3053615..3054760:	b2910 b2911 b2912	forward	3053615	b2910
3054866..3055018:	b4446	forward	3054866	b4446
3055143..3056474:	b2913	reverse	3056474	b2913
3056630..3057373:	b2914	reverse	3057373	b2914
3057732..3058708:	b2916	forward	3057732	b2916
3058903..3061931:	b2917 b2918	forward	3058903	b2917
3062101..3062722:	b2919	forward	3062101	b2919
3062804..3064222:	b2920	forward	3062804	b2920
3064300..3065220:	b2921	reverse	3065220	b2921
3065313..3066833:	b2922 b2923	reverse	3066833	b2923
3066851..3067903:	b2924	reverse	3067903	b2924
3068137..3074142:	b2925 b2926 b2927 b2928 b2929 b2930	reverse	3074142	b2930
3068137..3074142:	b2925 b2926 b2927 b2928 b2929 b2930	reverse	3072768	b2928
3068137..3074142:	b2925 b2926 b2927 b2928 b2929 b2930	reverse	3069361	b2925
3074236..3076733:	b4465 b2933	reverse	3076733	b2933
3077628..3079732:	b2935	reverse	3079732	b2935
3079881..3080844:	b2936	forward	3079881	b2936
3080784..3084176:	b2937 b2938 b2939	reverse	3084176	b2939
3084169..3084228:	b2940	forward	3084169	b2940
3084704..3085932:	b2942	forward	3084704	b2942
3086221..3087704:	b2943	forward	3086221	b2943
[truncated: 945 more rows]

## Sheet: HS60min
Predicted Operon Interval	Assembled Operon	Strand	Alternative TSS	TSS Associated Gene
143..4986:	b0001 b0002 b0003 b0004	forward	143	b0001
5255..5548:	b0005	forward	5255	b0005
5643..7934:	b0006 b0007	reverse	7934	b0007
5643..7934:	b0006 b0007	reverse	6478	b0006
8191..9885:	b0008 b0009	forward	8191	b0008
9919..10542:	b0010	reverse	10542	b0010
10578..11242:	b0011	reverse	11242	b0011
10975..11053:	b0012	forward	10975	b0012
12047..15404:	b0014 tpke11 b0015	forward	12047	b0014
16684..16930:	b0018 b4412	reverse	16930	b4412
16684..16930:	b0018 b4412	reverse	16961	b0018
16957..17013:	b4413	forward	16957	b4413
17608..18678:	b0019	forward	17608	b0019
18730..19617:	b0020	forward	18730	b0020
20765..21128:	b0023	reverse	21128	b0023
21381..27268:	b0025 b0026 b0027 b0028 b0029	forward	21381	b0025
27517..28064:	b0030	forward	27517	b0030
28318..29152:	b0031	forward	28318	b0031
29553..34010:	b0032 b0033	forward	29553	b0032
34277..34734:	b0034	forward	34277	b0034
34734..35175:	b0035	reverse	35175	b0035
35447..36181:	b0036	reverse	36181	b0036
36274..37819:	b0037	reverse	37819	b0037
37884..39055:	b0038	reverse	39055	b0038
39226..40253:	b0039	reverse	40253	b0039
40491..41877:	b0040	reverse	41877	b0040
42624..42657:	b0041	forward	42624	b0041
43483..44025:	b0042	forward	43483	b0042
44174..44993:	b0043	forward	44174	b0043
45605..45689:	b0044	forward	45605	b0044
45981..46704:	b0045	forward	45981	b0045
47227..49625:	b0046 b0047	forward	47227	b0046
49795..50306:	b0048	forward	49795	b0048
50413..51197:	b0049	reverse	51197	b0049
51285..57239:	b0050 b0051 b0052 b0053 b0054	reverse	57239	b0054
57338..58283:	b0055	forward	57338	b0055
58464..59310:	b0056 b0057	forward	58464	b0056
59611..65787:	b0058 b0059 b0060	reverse	65787	b0060
59611..65787:	b0058 b0059 b0060	reverse	63351	b0059
65915..66130:	b0061	reverse	66130	b0061
67314..70045:	b0062 b0063	reverse	70045	b0063
70312..72050:	b0064 b0065	forward	70312	b0064
72195..75484:	b0066 b0067 b0068	reverse	75484	b0068
75499..77308:	sroA b0069	reverse	77308	b0069
75499..77308:	sroA b0069	reverse	75609	sroA
77357..78947:	b4577 sgrT b0070	forward	77357	b4577
77357..78947:	b4577 sgrT b0070	forward	77387	sgrT
78817..83736:	b0071 b0072 b0073 b0074 b0075	reverse	83736	b0075
84304..85231:	b0076	forward	84304	b0076
85593..87920:	b0077 b0078 fruL	forward	85593	b0077
87983..89031:	b0080	forward	87983	b0080
89588..99615:	b0081 b0082 b0083 b0084 b0085 b0086 b0087 b0088 b0089	forward	89588	b0081
99716..107555:	b0090 b0091 b0092 b0093 b0094 b0095 b0096	forward	99716	b0090
99716..107555:	b0090 b0091 b0092 b0093 b0094 b0095 b0096	forward	100739	b0091
99716..107555:	b0090 b0091 b0092 b0093 b0094 b0095 b0096	forward	102199	b0092
99716..107555:	b0090 b0091 b0092 b0093 b0094 b0095 b0096	forward	105245	b0095
99716..107555:	b0090 b0091 b0092 b0093 b0094 b0095 b0096	forward	106506	b0096
107667..108177:	b0097	forward	107667	b0097
108295..111011:	b0098	forward	108295	b0098
111047..111363:	b0099	forward	111047	b0099
111553..113264:	b0100 b0101 b0102 b0103	reverse	113264	b0103
113394..114512:	b0104	forward	113394	b0104
114644..115204:	b0106	reverse	115204	b0106
115894..117054:	b0107	reverse	117054	b0107
117736..118684:	b0109	reverse	118684	b0109
118667..120202:	b0110 b0111	forward	118667	b0110
120102..121626:	b0112	reverse	121626	b0112
122027..129378:	b0113 b0114 b0115 b0116	forward	122027	b0113
122027..129378:	b0113 b0114 b0115 b0116	forward	122867	b0114
129764..131157:	b0117	reverse	131157	b0117
131568..134276:	b0118	forward	131568	b0118
134378..134779:	b0119	forward	134378	b0119
134763..136468:	b0120 b0121	reverse	136468	b0121
136527..136941:	b0122	reverse	136941	b0122
137039..138653:	b0123	forward	137039	b0123
138802..141216:	b0124	reverse	141216	b0124
141359..142196:	b0125	forward	141359	b0125
141983..142703:	b0126	reverse	142703	b0126
142695..145000:	b0127 b0128 b0129	forward	142695	b0127
145166..146309:	b0130	forward	145166	b0130
146272..146753:	b0131	reverse	146753	b0131
146921..147797:	b0132	forward	146921	b0132
147748..149616:	b0133 b0134	reverse	149616	b0134
149683..150691:	b0135	reverse	150691	b0135
151054..155447:	b0136 b0137 b0138 b0139	reverse	155447	b0139
155787..156148:	b0140	reverse	156148	b0140
156588..156649:	b0141	reverse	156649	b0141
157509..159168:	b0143	reverse	159168	b0143
159197..162055:	b0144 b0145 b0146 b0147	reverse	162055	b0147
159197..162055:	b0144 b0145 b0146 b0147	reverse	160656	b0145
162072..167308:	b0148 b0149	forward	162072	b0148
162072..167308:	b0148 b0149	forward	164622	b0149
168363..170532:	b0150 b0151	forward	168363	b0150
170658..171454:	b0152	forward	170658	b0152
171501..173391:	b0153	forward	171501	b0153
173531..174901:	b0154	reverse	174901	b0154
175072..177054:	b0155 b0156	forward	175072	b0155
175072..177054:	b0155 b0156	forward	176557	b0156
176865..179187:	b0157 b0158 b0159	reverse	179187	b0159
179218..182351:	b0160 b0161	forward	179218	b0160
179218..182351:	b0160 b0161	forward	180841	b0161
182443..183620:	b0162	forward	182443	b0162
183635..184167:	b0163	reverse	184167	b0163
184425..184674:	b0164	reverse	184674	b0164
185086..188666:	b0166 b0167	reverse	188666	b0167
185086..188666:	b0166 b0167	reverse	185974	b0166
188692..189534:	b0168	reverse	189534	b0168
189697..191734:	b4414 b0169 b0170	forward	189697	b4414
189697..191734:	b4414 b0169 b0170	forward	190798	b0170
191811..194834:	b0171 b0172 b0173	forward	191811	b0171
191811..194834:	b0171 b0172 b0173	forward	192616	b0172
194861..209610:	b0174 b0175 b0176 b0177 b0178 b0179 b0180 b0181 b0182 b0183 b0184 b0185	forward	194861	b0174
194861..209610:	b0174 b0175 b0176 b0177 b0178 b0179 b0180 b0181 b0182 b0183 b0184 b0185	forward	200409	b0178
194861..209610:	b0174 b0175 b0176 b0177 b0178 b0179 b0180 b0181 b0182 b0183 b0184 b0185	forward	202074	b0180
209643..211788:	b0186	forward	209643	b0186
211833..213651:	b0187 b0188	forward	211833	b0187
213627..214195:	b0189 b4406	reverse	214195	b4406
214307..215999:	b0190 b0191 b0192	forward	214307	b0190
216182..216552:	b0193	reverse	216552	b0193
217021..218832:	b0194	reverse	218832	b0194
218920..220024:	b0195 b0196	reverse	220024	b0196
220040..222688:	b0197 b0198 b0199	reverse	222688	b0199
222804..223412:	b0200	forward	222804	b0200
229231..229992:	b0207	forward	229231	b0207
229967..230922:	b0208	reverse	230922	b0208
231060..232512:	b0209 b0210	forward	231060	b0209
232552..234785:	b0211 b0212	reverse	234785	b0212
232552..234785:	b0211 b0212	reverse	234022	b0211
234791..235718:	b0213	forward	234791	b0213
235566..236040:	b0214	reverse	236040	b0214
236019..236894:	b0215	forward	236019	b0215
237474..238072:	b0217	forward	237474	b0217
238510..238593:	C0067	forward	238510	C0067
238740..238850:	b0218	reverse	238850	b0218
239364..240223:	b0219	reverse	240223	b0219
240296..240869:	b0220	forward	240296	b0220
240895..243332:	b0221	reverse	243332	b0221
243508..245041:	b0222 b0223	forward	243508	b0222
244933..246516:	b0224 b0225 b0226	reverse	246516	b0226
244933..246516:	b0224 b0225 b0226	reverse	246241	b0225
244933..246516:	b0224 b0225 b0226	reverse	245824	b0224
246727..247511:	b0227	forward	246727	b0227
247593..248036:	b0228	forward	247593	b0228
248851..249576:	lfhA	reverse	249576	lfhA
250223..250661:	lafU	forward	250223	lafU
250877..251963:	b0231	forward	250877	b0231
251986..252675:	b0232 b0233	forward	251986	b0232
252782..253047:	b0234	forward	252782	b0234
254017..254206:	prfH	forward	254017	prfH
254211..255774:	b0237	reverse	255774	b0237
255919..256474:	b0238	forward	255919	b0238
256497..257735:	b0239	forward	256497	b0239
257798..258272:	b0240	forward	257798	b0240
258249..259338:	b0241	reverse	259338	b0241
259602..262051:	b0242 b0243	forward	259602	b0242
262470..262684:	b0245	reverse	262684	b0245
264796..265714:	b0250 b0251	reverse	265714	b0251
265869..265977:	ykfL	reverse	265977	ykfL
266699..266780:	b0252	reverse	266780	b0252
267437..268264:	b0253	reverse	268264	b0253
268382..269337:	b0254	reverse	269337	b0254
269509..269795:	b0255	forward	269509	b0255
270977..271963:	b0257 b4690	forward	270977	b0257
272021..273014:	b0258	forward	272021	b0258
274505..277149:	b0260 b0261	forward	274505	b0260
277202..278032:	b0262	reverse	278032	b0262
278087..278431:	b0263 insAB-2	reverse	278431	insAB-2
279271..279589:	b4505	reverse	279589	b4505
279676..279976:	b0266	reverse	279976	b0266
280624..280683:	b0267	reverse	280683	b0267
281674..284310:	b0268 b0269	forward	281674	b0268
284571..285869:	b0270	forward	284571	b0270
286047..287610:	b0271	forward	286047	b0271
287644..289569:	b0272 b0273	reverse	289569	b0273
287644..289569:	b0272 b0273	reverse	288397	b0272
290647..291449:	b0276	forward	290647	b0276
291467..292210:	b0277	reverse	292210	b0277
292439..292998:	b0278	reverse	292998	b0278
293379..293790:	b0279	reverse	293790	b0279
294447..294844:	b0280	reverse	294844	b0280
294922..296296:	b0281	reverse	296296	b0281
296851..296886:	b0282	reverse	296886	b0282
297344..300134:	b0283 b0284	reverse	300134	b0284
300234..301010:	b0285	reverse	301010	b0285
302178..302851:	b0287	forward	302178	b0287
303045..303454:	b0288	reverse	303454	b0288
303680..305981:	b0289 b0290	reverse	305981	b0290
306086..308535:	b0291	reverse	308535	b0291
308715..309159:	b0292	reverse	309159	b0292
309266..310611:	b0293 b0294	reverse	310611	b0294
311413..311633:	b0295	forward	311413	b0295
311561..311704:	b4506	reverse	311704	b4506
311749..311916:	b0296	reverse	311916	b0296
312349..312408:	b4671	reverse	312408	b4671
314190..314229:	eaeH	forward	314190	eaeH
315933..316401:	b0300	reverse	316401	b0300
316734..316794:	ykgQ	forward	316734	ykgQ
317038..317395:	b0301	reverse	317395	b0301
317940..319191:	b0304	reverse	319191	b0304
319404..320347:	b0305	forward	319404	b0305
320793..321558:	b0306	forward	320793	b0306
321575..323808:	b0307 b0308	forward	321575	b0307
324732..327895:	b0311 b0312	reverse	327895	b0312
324732..327895:	b0311 b0312	reverse	326472	b0311
328040..328535:	b0313	reverse	328535	b0313
328890..330781:	b0314	forward	328890	b0314
331369..332726:	b0315	forward	331369	b0315
332873..334271:	b0316 b0317	reverse	334271	b0317
334535..334935:	b0318	forward	334535	b0318
335185..335645:	b0319	forward	335185	b0319
336034..337533:	b0320	forward	336034	b0320
337583..338970:	b0321	forward	337583	b0321
339153..339331:	b0322	forward	339153	b0322
339526..341854:	b0323 b0324	forward	339526	b0323
342069..343193:	b0325	forward	342069	b0325
343575..344144:	b0326	forward	343575	b0326
344477..344867:	b0327	forward	344477	b0327
344982..345566:	b0328	reverse	345566	b0328
345679..346073:	b0329	forward	345679	b0329
346288..347642:	b0330	reverse	347642	b0330
349439..349911:	b0333	forward	349439	b0333
350415..350829:	b0334	forward	350415	b0334
352808..353885:	b0335	forward	352808	b0335
354106..356770:	b0336 b0337	forward	354106	b0336
357243..357937:	b0338	reverse	357937	b0338
357999..358363:	b0339	forward	357999	b0339
358780..360432:	b0340 b0341	forward	358780	b0340
360560..361109:	b0342	reverse	361109	b0342
361366..362203:	b0343	reverse	362203	b0343
362744..365498:	b0344	reverse	365498	b0344
365648..366764:	b0345	reverse	366764	b0345
366936..367664:	b0346	reverse	367664	b0346
367810..369457:	b0347	forward	367810	b0347
369621..371285:	b0348 b0349	forward	369621	b0348
371516..371750:	b0350	forward	371516	b0350
372228..374274:	b0351 b0352	forward	372228	b0351
374556..375928:	b0353	forward	374556	b0353
375970..376723:	b0354	forward	375970	b0354
376719..379127:	b0355 b0356 b0357	reverse	379127	b0357
379248..380351:	b0358 b0359	reverse	380351	b0359
381952..382986:	b0363	reverse	382986	b0363
383438..383768:	b0364	reverse	383768	b0364
384597..386050:	b0365 b0366	forward	384597	b0365
386292..387931:	b0367 b0368	forward	386292	b0367
387924..388980:	b0369	reverse	388980	b0369
389594..390950:	b0371	forward	389594	b0371
392102..392203:	b0373	reverse	392203	b0373
392246..393659:	b0374	forward	392246	b0374
393721..394343:	b0375	forward	393721	b0375
394181..395545:	b0376	reverse	395545	b0376
395896..398252:	b0377 b0378	forward	395896	b0377
398213..398558:	b0379	reverse	398558	b0379
398779..399600:	b0380	forward	398779	b0380
399081..400114:	b0381	reverse	400114	b0381
400569..402400:	b0382 b0383	forward	400569	b0382
400569..402400:	b0382 b0383	forward	400964	b0383
402474..402869:	b0384	forward	402474	b0384
402965..403839:	b0385	forward	402965	b0385
404005..404912:	b0386	reverse	404912	b0386
404985..405450:	b0387	forward	404985	b0387
405624..406171:	b0388	forward	405624	b0388
406177..406469:	b0389	forward	406177	b0389
406633..407359:	b0390	forward	406633	b0390
407424..407746:	b0391	forward	407424	b0391
407823..408229:	b0392	forward	407823	b0392
408288..409277:	b0393	reverse	409277	b0393
409358..410368:	b0394	forward	409358	b0394
410364..411690:	b0396	reverse	411690	b0396
411964..416162:	b0397 b0398	reverse	416162	b0398
416324..418419:	b0399 b0400	forward	416324	b0399
418776..421624:	b0401 b0402	forward	418776	b0401
421803..423602:	b0403	forward	421803	b0403
423750..424063:	b0404	reverse	424063	b0404
424214..429743:	b0405 b0406 b0407 b0408 b0409	forward	424214	b0405
424214..429743:	b0405 b0406 b0407 b0408 b0409	forward	425306	b0406
429863..430209:	b0410	forward	429863	b0410
430251..431411:	b0411	reverse	431411	b0411
431581..432098:	b0412	reverse	432098	b0412
432181..436415:	b0413 b0414 b0415 b0416 b0417 b0418	forward	432181	b0413
436352..437504:	b0419	reverse	437504	b0419
437549..440596:	b0420 b0421 b0422	reverse	440596	b0422
440706..442265:	b0423	forward	440706	b0423
442240..443779:	b0424 b0425	reverse	443779	b0425
443826..444598:	b0426	forward	443826	b0426
444248..445926:	b0427	reverse	445926	b0427
446001..450882:	b0428 b0429 b0430 b0431 b0432	reverse	450882	b0432
446001..450882:	b0428 b0429 b0430 b0431 b0432	reverse	447911	b0430
451257..453438:	b0433 b0434	reverse	453438	b0434
453573..454115:	b0435	forward	453573	b0435
454216..455721:	b0436	forward	454216	b0436
455821..461055:	b0437 b0438 b0439 b0440	forward	455821	b0437
455821..461055:	b0437 b0438 b0439 b0440	forward	458034	b0439
461075..463539:	b0441 b0442	forward	461075	b0441
463765..464055:	b0443	forward	463765	b0443
464043..464800:	b0444	reverse	464800	b0444
464949..466463:	b0445	reverse	466463	b0445
466652..467482:	b0446	forward	466652	b0446
467587..468016:	b0447	forward	467587	b0447
468076..471651:	b0448 b0449	forward	468076	b0448
471792..473506:	b0450 b0451	forward	471792	b0450
473555..474387:	b0452	reverse	474387	b0452
474589..475191:	b0453	forward	474589	b0453
475001..475506:	b0454	reverse	475506	b0454
475644..475791:	b0455	forward	475644	b0455
475851..476035:	b0456	forward	475851	b0456
476273..477857:	b0457	reverse	477857	b0457
478016..478521:	b0458	reverse	478521	b0458
478607..479938:	b0459 b0460 b0461	reverse	479938	b0461
480466..484914:	b0462 b0463	reverse	484914	b0463
484940..485648:	b0464	forward	484940	b0464
485714..489158:	b0465	forward	485714	b0465
489253..490051:	b0466 b0467	reverse	490051	b0467
490079..490426:	b0468	forward	490079	b0468
490534..494270:	b0469 b0470 b0471 b0472	forward	490534	b0469
490534..494270:	b0469 b0470 b0471 b0472	forward	493428	b0472
494295..496260:	b0473	forward	494295	b0473
496352..497168:	b0474	forward	496352	b0474
497250..498372:	b0475	forward	497250	b0475
498253..499161:	b0476	reverse	499161	b0476
499319..500715:	b0477	forward	499319	b0477
500567..502510:	b0478	reverse	502510	b0478
502699..503859:	b0479	reverse	503859	b0479
504106..505796:	b0480	forward	504106	b0480
505723..506310:	b0481	reverse	506310	b0481
506387..506514:	b4585	forward	506387	b4585
506511..507319:	b0482	reverse	507319	b0482
507438..507819:	b0483	forward	507438	b0483
508076..510642:	b0484	reverse	510642	b0484
510907..513043:	b0485 b0486	forward	510907	b0485
513155..513922:	b0487	forward	513155	b0487
513436..515046:	b0488 b0489	reverse	515046	b0489
515112..516605:	b0490 b0491	forward	515112	b0490
516534..519026:	b0492 b0493 b0494	reverse	519026	b0494
516534..519026:	b0492 b0493 b0494	reverse	517524	b0492
518796..521983:	b0495 b0496	forward	518796	b0495
522438..527840:	b0497 b0498 b0499	forward	522438	b0497
528313..528410:	ECK120002880_Phantom	forward	528313	ECK120002880_Phantom
528887..531317:	b0502 b0503 b0504	reverse	531317	b0504
531616..533087:	b0505 b0506	forward	531616	b0505
533566..534922:	b0507	forward	533566	b0507
535044..535701:	b0508	forward	535044	b0508
535884..536644:	b0509	forward	535884	b0509
536822..537786:	b0510 b0511	forward	536822	b0510
538415..539692:	b0512	forward	538415	b0512
540111..540674:	b0513	forward	540111	b0513
541418..542120:	b0514	forward	541418	b0514
542419..544427:	b0515 b0516	reverse	544427	b0516
545295..545558:	b0517	reverse	545558	b0517
546059..547487:	b0518	forward	546059	b0518
547596..547731:	ylbE_1	forward	547596	ylbE_1
547855..548781:	ylbE_2	forward	547855	ylbE_2
548923..549626:	b0520	forward	548923	b0520
549847..549890:	b0521	forward	549847	b0521
550568..552370:	b0522 b0523	reverse	552370	b0523
550568..552370:	b0522 b0523	reverse	551921	b0522
552711..553747:	b0524 b0525	reverse	553747	b0525
553798..555215:	b0526	forward	553798	b0526
555272..556988:	b0527 b0528 b0529	reverse	556988	b0529
557390..557810:	b0530	forward	557390	b0530
558835..558884:	b0531	forward	558835	b0531
559375..561016:	b0532	forward	559375	b0532
561612..562871:	b0533 b0534	forward	561612	b0533
563066..563719:	b0535	reverse	563719	b0535
563996..565238:	b0537	reverse	565238	b0537
565312..565423:	b0539	reverse	565423	b0539
565674..565964:	ybcD	forward	565674	ybcD
567176..567913:	b0541 b0542 b0543	forward	567176	b0541
568377..569397:	b0544	forward	568377	b0544
570114..572870:	b0545 b0546 b4588 b0547 b0548 b0549 b0550	forward	570114	b0545
570114..572870:	b0545 b0546 b4588 b0547 b0548 b0549 b0550	forward	571517	b4588
570114..572870:	b0545 b0546 b4588 b0547 b0548 b0549 b0550	forward	571517	b0547
573020..573126:	b4509	forward	573020	b4509
573407..573535:	b0551	forward	573407	b0551
575040..576097:	b0553	reverse	576097	b0553
576903..577432:	b0555	forward	576903	b0555
577673..578158:	b0557	reverse	578158	b0557
578222..578470:	b0558	reverse	578470	b0558
578932..579603:	b0559	forward	578932	b0559
580755..581283:	b0561	forward	580755	b0561
581322..582023:	b0562	reverse	582023	b0562
582112..582327:	b0563	forward	582112	b0563
582904..583759:	b0564	forward	582904	b0564
583850..584896:	b0565	reverse	584896	b0565
586408..587058:	b0567	reverse	587058	b0567
587281..592441:	b0568 b0569	reverse	592441	b0569
592680..594715:	b0570 b0571	reverse	594715	b0571
594793..596264:	b0572	forward	594793	b0572
596313..600968:	b0573 b0574 b0575	forward	596313	b0573
601150..602610:	b0576	forward	601150	b0576
602652..603886:	b0577	reverse	603886	b0577
603961..604706:	b0578	reverse	604706	b0578
604793..605113:	b0579	reverse	605113	b0579
605161..605264:	b0580	reverse	605264	b0580
605472..606525:	b0581	reverse	606525	b0581
607168..607234:	b4415	forward	607168	b4415
608819..609276:	b0583	reverse	609276	b0583
609542..611618:	b0584	reverse	611618	b0584
613123..617235:	b4511 b0586	forward	613123	b4511
618283..618346:	b0587	forward	618283	b0587
618556..619386:	b0588	reverse	619386	b0588
619707..620395:	b0589	reverse	620395	b0589
620486..621428:	b0590	reverse	621428	b0590
621712..622053:	b0591	forward	621712	b0591
622819..623374:	b0592	reverse	623374	b0592
624088..624785:	b0593	forward	624088	b0593
625365..626046:	b0594	forward	625365	b0594
626928..627638:	b0595	forward	626928	b0595
627954..628883:	b0596 b0597	forward	627954	b0596
629078..631382:	b0598	forward	629078	b0598
631410..631597:	b4512	forward	631410	b4512
631442..632745:	b0599	reverse	632745	b0599
632780..634214:	b0600	forward	632780	b0600
633900..635697:	b0601 b0602	reverse	635697	b0602
636227..636857:	b0603	reverse	636857	b0603
637089..637833:	b0604	reverse	637833	b0604
638110..640541:	b0605 b0606	forward	638110	b0605
640611..641124:	b0607	reverse	641124	b0607
641356..642590:	b0608	forward	641356	b0608
642654..643130:	ECK120002943_Phantom	forward	642654	ECK120002943_Phantom
642781..643174:	b0610	reverse	643174	b0610
643375..644261:	b0611	reverse	644261	b0611
644288..645722:	b0612	reverse	645722	b0612
647340..648079:	b0615	reverse	648079	b0615
648909..649188:	b0616	reverse	649188	b0616
649783..649811:	b0617	reverse	649811	b0617
651746..653796:	b0619 b0620	forward	651746	b0619
651746..653796:	b0619 b0620	forward	653080	b0620
653974..655190:	b0621	reverse	655190	b0621
655950..656202:	b0622	forward	655950	b0622
656479..656776:	b0623	forward	656479	b0623
656799..657207:	b0624	reverse	657207	b0624
657235..657949:	b0625 b0626	forward	657235	b0625
658125..658434:	b0627	forward	658125	b0627
658529..659487:	b0628	reverse	659487	b0628
659819..660610:	b0629	reverse	660610	b0629
660815..661505:	b0630	reverse	661505	b0630
661517..661931:	b0631	reverse	661931	b0631
661981..664381:	b0632 b0633	reverse	664381	b0633
661981..664381:	b0632 b0633	reverse	663273	b0632
664457..668253:	b0634 b0635 b0636 b0637	reverse	668253	b0637
668619..674129:	b0638 b0639 b0640 b0641 b0642	reverse	674129	b0642
674158..674789:	b0643	forward	674158	b0643
674587..675736:	b0644	reverse	675736	b0644
676068..676533:	b0645	forward	676068	b0645
676790..677990:	b0646	forward	676790	b0646
678029..678403:	b0647	reverse	678403	b0647
678806..679408:	b0648	forward	678806	b0648
679651..680893:	b0649	forward	679651	b0649
680914..682637:	b0650	reverse	682637	b0650
682699..683642:	b0651	reverse	683642	b0651
683739..685835:	b0652 b0653 b0654	reverse	685835	b0654
685904..686996:	sroC b0655	reverse	686996	b0655
685904..686996:	sroC b0655	reverse	686161	sroC
688511..692688:	b0657 b0658 b0659 b0660	reverse	692688	b0660
692718..694213:	b0661	reverse	694213	b0661
694295..695647:	b0662	forward	694295	b0662
696603..698426:	b0674	reverse	698426	b0674
698737..699565:	b0675	reverse	699565	b0675
699665..702835:	b0676 b0677 b0678	reverse	702835	b0678
703142..705197:	b0679	forward	703142	b0679
705285..707203:	b0680	forward	705285	b0680
707567..708359:	b0681	forward	707567	b0681
709384..710692:	b0683 b4637 b0684	reverse	710692	b0684
709384..710692:	b0683 b4637 b0684	reverse	709905	b0683
710833..711173:	b0685	reverse	711173	b0685
711247..712068:	b0686	reverse	712068	b0686
712163..714458:	b0687 b0688	forward	712163	b0687
714594..715082:	b0689	forward	714594	b0689
715128..715607:	ybfG	reverse	715607	ybfG
715691..715858:	ybfH	reverse	715858	ybfH
716135..719670:	b0692 b0693	reverse	719670	b0693
719880..719943:	b4590	forward	719880	b4590
720289..724091:	b0694 b0695 b0696	reverse	724091	b0696
720289..724091:	b0694 b0695 b0696	reverse	723711	b0695
724346..726154:	b0697	reverse	726154	b0697
726323..727763:	b0698	reverse	727763	b0698
728295..728619:	b0699	forward	728295	b0699
729948..732874:	b0700 ECK120004454_Phantom	forward	729948	b0700
733186..733316:	b0702	forward	733186	b0702
733616..734792:	ybfO	forward	733616	ybfO
734922..735254:	b0704	forward	734922	b0704
738866..740125:	b0708	forward	738866	b0708
740271..741831:	b0709	reverse	741831	b0709
741940..745936:	b0710 b0711 b0712 b0713 b0714	forward	741940	b0710
746258..747028:	b0715	reverse	747028	b0715
747177..747889:	b0716	reverse	747889	b0716
749602..750373:	b0718	reverse	750373	b0718
751504..751786:	b0719	reverse	751786	b0719
752350..753694:	b0720	reverse	753694	b0720
754178..764373:	b0721 b0722 b0723 b0724 b0725 b0726 b0727 b0728 b0729	forward	754178	b0721
754178..764373:	b0721 b0722 b0723 b0724 b0725 b0726 b0727 b0728 b0729	forward	757830	b0726
754178..764373:	b0721 b0722 b0723 b0724 b0725 b0726 b0727 b0728 b0729	forward	760731	b0727
754178..764373:	b0721 b0722 b0723 b0724 b0725 b0726 b0727 b0728 b0729	forward	762159	b0728
764358..765011:	b0730	reverse	765011	b0730
765269..767185:	b0731	forward	765269	b0731
767319..769763:	b0732	forward	767319	b0732
770628..773841:	b0733 b0734 b4515 b0735	forward	770628	b0733
773929..779762:	b0736 b0737 b0738 b0739 b0740 b0741 b0742	forward	773929	b0736
773929..779762:	b0736 b0737 b0738 b0739 b0740 b0741 b0742	forward	774175	b0737
781236..783389:	b0750 b0751	forward	781236	b0750
783057..784086:	b0752	reverse	784086	b0752
784110..784569:	b0753	reverse	784569	b0753
784814..786052:	b0754	forward	784814	b0754
785987..786892:	b0755	reverse	786892	b0755
786995..790207:	b0756 b0757 b0758	reverse	790207	b0758
786995..790207:	b0756 b0757 b0758	reverse	788230	b0756
790257..791326:	b0759	reverse	791326	b0759
791495..792999:	b0760	reverse	792999	b0760
793090..793826:	b0761	reverse	793826	b0761
793970..794182:	b0762	forward	793970	b0762
794405..795053:	b0763	forward	794405	b0763
795160..796868:	b0764 b0765	forward	795160	b0764
796745..797660:	b0766	reverse	797660	b0766
797715..798837:	b0767	forward	797715	b0767
798851..799816:	b0768	reverse	799816	b0768
800202..800928:	b0769	forward	800202	b0769
801221..802474:	b0770	forward	801221	b0770
803003..805043:	b0771	forward	803003	b0771
804941..806551:	b0772	reverse	806551	b0772
806623..807155:	b0773	reverse	807155	b0773
807183..808518:	b0774	reverse	808518	b0774
808562..812256:	b0775 b0776 b0777 b0778	forward	808562	b0775
812724..814912:	b0779	forward	812724	b0779
814974..815910:	b0780	reverse	815910	b0780
816084..818508:	b0781 b0782 b0783 b0784	forward	816084	b0781
818544..819006:	b0785	forward	818544	b0785
819076..819842:	b0786	forward	819076	b0786
820056..820888:	b0787	forward	820056	b0787
820943..822510:	b0788 b0789	reverse	822510	b0789
823102..823639:	b0790	reverse	823639	b0790
823812..824297:	b0791	forward	823812	b0791
824430..824536:	b0792	reverse	824536	b0792
825437..829898:	b0793 b0794 b0795 b0796	reverse	829898	b0796
825437..829898:	b0793 b0794 b0795 b0796	reverse	828405	b0794
825437..829898:	b0793 b0794 b0795 b0796	reverse	826599	b0793
830047..831309:	b0797	forward	830047	b0797
831645..832107:	b0798	reverse	832107	b0798
832345..835427:	b0799 b0800	forward	832345	b0799
835537..836662:	b0801	forward	835537	b0801
836784..837148:	b0802	reverse	837148	b0802
837609..838422:	b0804	reverse	838422	b0804
839028..839382:	b0805	reverse	839382	b0805
840974..841271:	b0806	reverse	841271	b0806
841550..842570:	b0807	forward	841550	b0807
842571..844713:	b0808	reverse	844713	b0808
844795..847270:	b0809 b0810 b0811	reverse	847270	b0811
847558..848168:	b0812	reverse	848168	b0812
848466..849358:	b0813	reverse	849358	b0813
849433..850239:	b0814	forward	849433	b0814
850255..851857:	b0815	reverse	851857	b0815
851924..852226:	b0816	forward	851924	b0816
852168..852275:	b4416	reverse	852275	b4416
852360..854016:	b0817 b0818	forward	852360	b0817
854002..855009:	b0819	reverse	855009	b0819
855166..856937:	b0820	forward	855166	b0820
856851..858255:	b0821	reverse	858255	b0821
858428..859273:	b0822	reverse	859273	b0822
859362..861688:	b0823	reverse	861688	b0823
862096..862634:	b0824	reverse	862634	b0824
862833..863628:	b0825	forward	862833	b0825
863570..865612:	b0826 b0827	reverse	865612	b0827
865751..872011:	b0828 b0829 b0830 b0831 b0832	forward	865751	b0828
872276..874496:	b0833	forward	872276	b0833
874717..875881:	b0834	forward	874717	b0834
875936..877297:	b0835	reverse	877297	b0835
877438..877888:	b0836	forward	877438	b0836
877932..879053:	b0837	forward	877932	b0837
878980..879747:	b0838	reverse	879747	b0838
879917..881220:	b0839	forward	879917	b0839
881097..882626:	b0840 b0841	reverse	882626	b0841
882870..884116:	b0842	forward	882870	b0842
884145..884466:	b0843	reverse	884466	b0843
884480..886589:	b0844 b0845	reverse	886589	b0845
886620..887248:	b0846	forward	886620	b0846
887195..887286:	b4417	reverse	887286	b4417
887292..889083:	b0847	reverse	889083	b0847
889164..889671:	b0848	forward	889164	b0848
889680..890011:	b0849	reverse	890011	b0849
890080..892706:	b0850 b0851 b0852 b0853	forward	890080	b0850
892959..894177:	b0854	forward	892959	b0854
894265..896298:	b0855 b0856	forward	894265	b0855
896441..898836:	b0857 b0858 b0859	forward	896441	b0857
898863..899846:	b0860	reverse	899846	b0860
899996..902999:	b0861 b0862 b0863 b0864	reverse	902999	b0864
899996..902999:	b0861 b0862 b0863 b0864	reverse	900763	b0861
903108..903500:	b0865	reverse	903500	b0865
903746..904988:	b0866 b0867	forward	903746	b0866
905160..908549:	b0868 b0869 b0870	reverse	908549	b0870
908643..910303:	b0871	reverse	910303	b0871
910345..912674:	b0872 b0873	reverse	912674	b0873
913165..914123:	b0874	reverse	914123	b0874
914553..915227:	b0875	reverse	915227	b0875
915685..917319:	b0876	forward	915685	b0876
916995..918331:	b0877	reverse	918331	b0877
918455..924829:	b0878 b0879 b0881 b0882	forward	918455	b0878
921525..921898:	b0880	reverse	921898	b0880
925200..925715:	b0884	reverse	925715	b0884
925950..930227:	b0885 b0886 b0887	reverse	930227	b0887
930289..931300:	b0888	reverse	931300	b0888
931604..936459:	b0889 b0890	forward	931604	b0889
936560..939979:	b0891 b0892 b0893	forward	936560	b0891
936560..939979:	b0891 b0892 b0893	forward	938586	b0893
940192..942606:	b0894	forward	940192	b0894
942670..944098:	b0895 b0896	forward	942670	b0895
944136..944813:	b0897	reverse	944813	b0897
945059..946334:	b0898	forward	945059	b0898
946436..948016:	b0899	forward	946436	b0899
947888..948836:	b0900	reverse	948836	b0900
948862..949861:	b0901	forward	948862	b0901
949548..950392:	b0902	reverse	950392	b0902
950445..953730:	b0903 b0904	reverse	953730	b0904
954080..955878:	b0905	reverse	955878	b0905
956122..956741:	b0906	forward	956122	b0906
956801..957971:	b0907	forward	956801	b0907
958006..959383:	b0908	forward	958006	b0908
959471..960285:	b0909	forward	959471	b0909
960391..963391:	b0910 b0911 b0912	forward	960391	b0910
960391..963391:	b0910 b0911 b0912	forward	961122	b0911
960391..963391:	b0910 b0911 b0912	forward	963030	b0912
963546..969850:	b0913 b0914 b0915 b0916	forward	963546	b0913
963546..969850:	b0913 b0914 b0915 b0916	forward	965819	b0914
969859..970812:	b0917 b0918	forward	969859	b0917
969859..970812:	b0917 b0918	forward	969874	b0918
970948..971889:	b0919	forward	970948	b0919
971789..972657:	b0920	reverse	972657	b0920
972719..980026:	b0921 b0922 b0923 b0924	forward	972719	b0921
972719..980026:	b0921 b0922 b0923 b0924	forward	975485	b0924
980230..982045:	b0925	forward	980230	b0925
982245..983676:	b0926 b0927	forward	982245	b0926
983629..984971:	b0928	reverse	984971	b0928
985062..986314:	b0929	reverse	986314	b0929
986777..988247:	b0930	reverse	988247	b0930
988361..989634:	b0931	reverse	989634	b0931
989843..992470:	b0932	forward	989843	b0932
992470..993300:	b0933	reverse	993300	b0933
994319..994685:	b0935	reverse	994685	b0935
995923..995946:	b0936	reverse	995946	b0936
996491..996750:	b0937	reverse	996750	b0937
997055..997569:	b0938	forward	997055	b0938
997697..998022:	b0939	forward	997697	b0939
998656..1002038:	b0940 b0941	forward	998656	b0940
1002131..1003759:	b0942 b0943 b0944	forward	1002131	b0942
1003957..1004883:	b0945	forward	1003957	b0945
1005113..1005863:	b0946	forward	1005113	b0946
1005658..1006787:	b0947	reverse	1006787	b0947
1006969..1011052:	b0948 b0949	forward	1006969	b0948
1011181..1014678:	b0950 b0951 b0952	forward	1011181	b0950
1014876..1015156:	b0953	forward	1014876	b0953
1015124..1017568:	b0954 b0955	reverse	1017568	b0955
1015124..1017568:	b0954 b0955	reverse	1015719	b0954
1017673..1018200:	b0956	forward	1017673	b0956
1018190..1019386:	b0957	reverse	1019386	b0957
1019542..1020177:	b0958	reverse	1020177	b0958
1020310..1021123:	b0959	forward	1020310	b0959
1020898..1023609:	b0960 b0961	reverse	1023609	b0961
1023663..1025788:	b0962	forward	1023663	b0962
1025742..1026269:	b0963	reverse	1026269	b0963
1026468..1026703:	b0964	reverse	1026703	b0964
1027149..1027601:	b0965	forward	1027149	b0965
1027577..1029198:	b0966 b0967	reverse	1029198	b0967
1027577..1029198:	b0966 b0967	reverse	1027945	b0966
1029265..1029563:	b0968	forward	1029265	b0968
1029473..1029920:	b0969	reverse	1029920	b0969
1029926..1030671:	b0970	reverse	1030671	b0970
1031483..1034254:	b0972 b0973	forward	1031483	b0972
1034605..1034899:	b0974	forward	1034605	b0974
1035015..1036738:	b0975 b0976 b0977	forward	1035015	b0975
1036923..1039809:	b0978 b0979 b4592	forward	1036923	b0978
1039858..1041128:	b0980	forward	1039858	b0980
1041150..1043407:	b0981	reverse	1043407	b0981
1043481..1048390:	b0982 b0983 b0984 b0985 b0986	reverse	1048390	b0986
1043481..1048390:	b0982 b0983 b0984 b0985 b0986	reverse	1044081	b0982
1048791..1049021:	b0987	reverse	1049021	b0987
1050202..1050330:	b0989	reverse	1050330	b0989
1050783..1050860:	b0990	forward	1050783	b0990
1051033..1051506:	b0991 b4517	forward	1051033	b0991
1051033..1051506:	b0991 b4517	forward	1051286	b4517
1051725..1055428:	b0992 b0993	reverse	1055428	b0993
1055465..1056550:	b0994	forward	1055465	b0994
1056342..1057252:	b0995	reverse	1057252	b0995
1057277..1061703:	b0996 b0997 b0998	forward	1057277	b0996
1061650..1063027:	b0999 b1000	reverse	1063027	b1000
1063273..1064494:	b1001	forward	1063273	b1001
1064834..1065936:	b1002	forward	1064834	b1002
1066069..1067034:	b1003 b1004	reverse	1067034	b1004
1066069..1067034:	b1003 b1004	reverse	1066330	b1003
1067461..1067627:	b4518	forward	1067461	b4518
1067746..1068938:	b1006	reverse	1068938	b1006
1069156..1069451:	b1007	reverse	1069451	b1007
1070775..1070824:	b1009	reverse	1070824	b1009
1072569..1072680:	b1012	reverse	1072680	b1012
1073439..1074128:	b1013	forward	1073439	b1013
1074167..1078150:	b1014	reverse	1078150	b1014
1078428..1080101:	b1015	forward	1078428	b1015
1080645..1081328:	efeU_2	forward	1080645	efeU_2
1081751..1082572:	b1018	forward	1081751	b1018
1082760..1083869:	b1019	forward	1082760	b1019
1084193..1085399:	b1020	forward	1084193	b1020
1085223..1088996:	b1021 b1022 b1023	reverse	1088996	b1023
1089108..1091478:	b1024	reverse	1091478	b1024
1092080..1093424:	b1025	forward	1092080	b1025
1094686..1094972:	ymdE	forward	1094686	ymdE
1095236..1096204:	b1029	forward	1095236	b1029
1097042..1098049:	b1033	forward	1097042	b1033
1098076..1099986:	b1034 b1035 b1036	forward	1098076	b1034
1100054..1100895:	b1037	reverse	1100895	b1037
1100956..1101370:	b1038	reverse	1101370	b1038
1101414..1102376:	b1039 b1040	reverse	1102376	b1040
1103321..1103654:	b1041	forward	1103321	b1041
1103680..1104155:	b1042	forward	1103680	b1042
1104307..1104398:	b1043	forward	1104307	b1043
1104613..1104991:	b1044	forward	1104613	b1044
1105018..1106996:	b1045 b1046	forward	1105018	b1045
1107026..1108182:	b1047	reverse	1108182	b1047
1108523..1112662:	b1048 b1049	forward	1108523	b1048
1108523..1112662:	b1048 b1049	forward	1110038	b1049
1112908..1114722:	b1051 b1052 b1053	reverse	1114722	b1053
1114850..1115837:	b1054	reverse	1115837	b1054
1116055..1117144:	b1055	forward	1116055	b1055
1117186..1117547:	b1056	reverse	1117547	b1056
1117711..1118181:	b1057	reverse	1118181	b1057
1118707..1119795:	b1059	reverse	1119795	b1059
1119846..1120248:	b1060	reverse	1120248	b1060
1120518..1120655:	b1061	reverse	1120655	b1061
1120739..1121860:	b1062	reverse	1121860	b1062
1121982..1122542:	b1063	reverse	1122542	b1063
1122552..1124558:	b1064 b1065	reverse	1124558	b1065
1124744..1128686:	b1066 b1067 b1068 b1069	forward	1124744	b1066
1124744..1128686:	b1066 b1067 b1068 b1069	forward	1127004	b1069
1128592..1129354:	b1070 b1071	reverse	1129354	b1071
1129449..1130181:	b1072	reverse	1130181	b1072
1130206..1130273:	b1073	forward	1130206	b1073
1130973..1130996:	b1074	forward	1130973	b1074
1131227..1131297:	b1075	forward	1131227	b1075
1131918..1132895:	b1076	forward	1131918	b1076
1133375..1133641:	b1077	forward	1133375	b1077
1133961..1134665:	b1078	forward	1133961	b1078
1134809..1135365:	b1079	forward	1134809	b1079
1135946..1136538:	b1080	forward	1135946	b1080
1136611..1137361:	b1081	forward	1136611	b1081
1137623..1140276:	b1082 b1083	forward	1137623	b1082
1140378..1143725:	b1084	reverse	1143725	b1084
1143863..1143945:	b1085	forward	1143863	b1085
1144152..1145209:	b1086	forward	1144152	b1086
1145148..1145838:	b1087	reverse	1145838	b1087
1145823..1152445:	b4418 b1088 b1089 b1090 b1091 b1092 b1093 b1094 b1095	forward	1145823	b4418
1145823..1152445:	b4418 b1088 b1089 b1090 b1091 b1092 b1093 b1094 b1095	forward	1146013	b1088
1145823..1152445:	b4418 b1088 b1089 b1090 b1091 b1092 b1093 b1094 b1095	forward	1150798	b1094
1152501..1153332:	b1096	forward	1152501	b1096
1153373..1156698:	b1097 b1098 b1099 b1100	forward	1153373	b1097
1153373..1156698:	b1097 b1098 b1099 b1100	forward	1154310	b1098
1156992..1158571:	b1101	forward	1156992	b1101
1158552..1160364:	b1102	reverse	1160364	b1102
1161093..1165060:	b1103 b1104 b1105 b1106 b1107 b1108	forward	1161093	b1103
1161093..1165060:	b1103 b1104 b1105 b1106 b1107 b1108	forward	1162306	b1106
1161093..1165060:	b1103 b1104 b1105 b1106 b1107 b1108	forward	1163308	b1107
1165283..1166683:	b1109	forward	1165283	b1109
1166794..1167421:	b1110	forward	1166794	b1110
1167371..1168069:	b1111	reverse	1168069	b1111
1168240..1168635:	b1112	forward	1168240	b1112
1168627..1169449:	b1113	reverse	1169449	b1113
1169697..1173215:	b1114	reverse	1173215	b1114
1173657..1174147:	b1115	reverse	1174147	b1115
1174618..1177762:	b1116 b1117 b1118	forward	1174618	b1116
1177848..1179578:	b1119 b1120	forward	1177848	b1119
1179650..1180432:	b1121	reverse	1180432	b1121
1180901..1184860:	b1123 b1124 b1125 b1126	reverse	1184860	b1126
1180901..1184860:	b1123 b1124 b1125 b1126	reverse	1182053	b1123
1185044..1186321:	b1127	forward	1185044	b1127
1186183..1187500:	b1128	reverse	1187500	b1128
1187523..1189716:	b1129 b1130	reverse	1189716	b1130
1187523..1189716:	b1129 b1130	reverse	1189195	b1129
1189793..1194171:	b1131 b1132 b1133 b1134 b1135	reverse	1194171	b1135
1189793..1194171:	b1131 b1132 b1133 b1134 b1135	reverse	1193026	b1133
1194267..1195605:	b1136	forward	1194267	b1136
1195902..1195982:	C0293	forward	1195902	C0293
1196154..1196773:	b1137	reverse	1196773	b1137
1198230..1198568:	b1139	forward	1198230	b1139
1198873..1200609:	b1140 b1141 b1142	reverse	1200609	b1142
1200689..1201052:	b1143	forward	1200689	b1143
1201037..1201403:	b1144	reverse	1201403	b1144
1201459..1202161:	b1145	reverse	1202161	b1145
1202227..1202435:	b1146	forward	1202227	b1146
1202466..1202929:	b1147	forward	1202466	b1147
1203051..1204534:	b1148 b1149	forward	1203051	b1148
1204928..1204951:	b1150	forward	1204928	b1150
1205120..1205410:	b1151	forward	1205120	b1151
1205575..1206621:	b1152 b1153	forward	1205575	b1152
1206822..1207089:	b1154	forward	1206822	b1154
1207403..1207723:	b1155	forward	1207403	b1155
1207780..1208837:	b1156 b1157	reverse	1208837	b1157
1209163..1209345:	b1158	forward	1209163	b1158
1209570..1210023:	b1159	forward	1209570	b1159
1210626..1210838:	icdC	forward	1210626	icdC
1212013..1212174:	b1161	reverse	1212174	b1161
1212544..1213333:	b1162	reverse	1213333	b1162
1213519..1214672:	b1163	reverse	1214672	b1163
1214973..1215572:	b1164 b1165	forward	1214973	b1164
1215619..1215780:	b1166	forward	1215619	b1166
1215950..1216331:	b1167	forward	1215950	b1167
1216728..1217988:	b1168	forward	1216728	b1168
1218173..1218382:	b4520	forward	1218173	b4520
1220099..1221470:	ycgH_1 ycgH_2	forward	1220099	ycgH_1
1221524..1222325:	b1171 b1172 b4593	reverse	1222325	b4593
1222890..1223202:	b1173	forward	1222890	b1173
1223442..1225430:	b1174 b1175 b1176	reverse	1225430	b1176
1225769..1226198:	b1177	forward	1225769	b1177
1226340..1226734:	b1178	reverse	1226734	b1178
1226997..1228629:	b1179 b1180 b1181	forward	1226997	b1179
1226997..1228629:	b1179 b1180 b1181	forward	1228024	b1181
1229055..1229629:	b1182	reverse	1229629	b1182
1230002..1230327:	b1183	forward	1230002	b1183
1230415..1231637:	b1184	forward	1230415	b1184
1231688..1232285:	b1185	reverse	1232285	b1185
1232366..1233955:	b1186	reverse	1233955	b1186
1234126..1234870:	b1187	forward	1234126	b1187
1234963..1236500:	b1188	reverse	1236500	b1188
1236762..1238080:	b1189	forward	1236762	b1189
1238097..1239389:	b1190	forward	1238097	b1190
1239451..1241320:	b1191	reverse	1241320	b1191
1241343..1242340:	b1192	reverse	1242340	b1192
1242386..1243158:	b1193	forward	1242386	b1193
1243453..1243655:	b1194	reverse	1243655	b1194
1243901..1244080:	b1195	forward	1243901	b1195
1244464..1244923:	b1196	forward	1244464	b1196
1244998..1246441:	b1197	reverse	1246441	b1197
1247087..1248344:	b1198	reverse	1248344	b1198
1248357..1250128:	b1199 b1200	reverse	1250128	b1200
1250244..1252240:	b1201	forward	1250244	b1201
1252390..1255199:	b1202	reverse	1255199	b1202
1255920..1257052:	b1203	reverse	1257052	b1203
1257135..1257771:	b1204	reverse	1257771	b1204
1257995..1258527:	b1205	forward	1257995	b1205
1258337..1260060:	b1206	reverse	1260060	b1206
1260121..1262763:	b1207 b1208 b1209	reverse	1262763	b1209
1262905..1266102:	b1210 b1211 b1212	forward	1262905	b1210
1266174..1268353:	b1213 b1214 b1215	forward	1266174	b1213
1268471..1268546:	b4419	reverse	1268546	b4419
1268519..1268625:	b4420	forward	1268519	b4420
1268864..1268959:	b4421	reverse	1268959	b4421
1269939..1271081:	b1216	reverse	1271081	b1216
1271249..1272430:	b1217 b1218	forward	1271249	b1217
1272439..1272892:	b1219	reverse	1272892	b1219
1273105..1274408:	b1220	forward	1273105	b1220
1274308..1276782:	b1221 b1222	reverse	1276782	b1222
1277162..1278731:	b1223	forward	1277162	b1223
1279080..1285788:	b1224 b1225 b1226 b1227	forward	1279080	b1224
1286410..1286459:	b1229	reverse	1286459	b1229
1286883..1288374:	b1232 b1233	reverse	1288374	b1233
1286883..1288374:	b1232 b1233	reverse	1287896	b1232
1288383..1291644:	b1234 b1235 b1236	forward	1288383	b1234
1288383..1291644:	b1234 b1235 b1236	forward	1289396	b1235
1288383..1291644:	b1234 b1235 b1236	forward	1290592	b1236
1291689..1292181:	b1237	reverse	1292181	b1237
1292718..1293428:	b1238	forward	1292718	b1238
1293862..1294429:	ychG_2 ychG_1	reverse	1294429	ychG_1
1294577..1297361:	b1241	reverse	1297361	b1241
1297805..1298458:	b1242	forward	1297805	b1242
1298751..1304775:	b1243 b1244 b1245 b1246 b1247	forward	1298751	b1243
1304805..1306701:	b1248 b1249	reverse	1306701	b1249
1304805..1306701:	b1248 b1249	reverse	1305208	b1248
1306779..1307002:	b4595	forward	1306779	b4595
1307099..1308186:	b1250	reverse	1308186	b1250
1308536..1308920:	b1251	reverse	1308920	b1251
1309140..1309819:	b1252	forward	1309140	b1252
1309889..1310888:	b1253 b1254	reverse	1310888	b1254
1310934..1311724:	b1255	reverse	1311724	b1255
1312011..1312731:	b1256	forward	1312011	b1256
1312692..1313272:	b1257	reverse	1313272	b1257
1313294..1313510:	b1258	reverse	1313510	b1258
1314424..1321137:	b1260 b1261 b1262 b1263 b1264 b1265	reverse	1321137	b1265
1321267..1325790:	b1266 b1267 b1268 b1269	forward	1321267	b1266
1321267..1325790:	b1266 b1267 b1268 b1269	forward	1321966	b1267
1321267..1325790:	b1266 b1267 b1268 b1269	forward	1322759	b1268
1321267..1325790:	b1266 b1267 b1268 b1269	forward	1324747	b1269
1325599..1327160:	b1270 b1271	reverse	1327160	b1271
1327321..1328411:	b1272	forward	1327321	b1272
1328441..1328739:	b1273	reverse	1328739	b1273
1328841..1331667:	b1274	forward	1328841	b1274
1331835..1332824:	b1275	forward	1331835	b1275
1333112..1333480:	b4522 b4523	forward	1333112	b4522
1333841..1336504:	b1276	forward	1333841	b1276
1336456..1337198:	b1277	reverse	1337198	b1277
1337321..1339791:	b1278 b1279 b1280	forward	1337321	b1278
1337321..1339791:	b1278 b1279 b1280	forward	1338161	b1279
1339893..1341091:	b1281 b1282	forward	1339893	b1281
1341018..1341369:	b1283	reverse	1341369	b1283
1341575..1342380:	b1284	reverse	1342380	b1284
1342423..1342663:	b4596	reverse	1342663	b4596
1342943..1344733:	b1285	reverse	1344733	b1285
1344968..1346983:	b1286	reverse	1346983	b1286
1347000..1348157:	b1287	reverse	1348157	b1287
1348169..1349146:	b1288	reverse	1349146	b1288
1349301..1349586:	b1289	reverse	1349586	b1289
1349817..1353478:	b1290 b1291 b1292 b1293	reverse	1353478	b1293
1353556..1355129:	b1294	reverse	1355129	b1294
1355302..1355712:	b1295	reverse	1355712	b1295
1355770..1356953:	b1296	reverse	1356953	b1296
1357553..1358949:	b1297	reverse	1358949	b1297
1359162..1360458:	b1298 b1299	forward	1359162	b1298
1360703..1362253:	b1300	forward	1360703	b1300
1362265..1364866:	b1301 b1302	forward	1362265	b1301
1365197..1365940:	b1303	reverse	1365940	b1303
1366055..1368070:	b1304 b1305 b1306 b1307 b1308	forward	1366055	b1304
1368228..1369565:	b1309	forward	1368228	b1309
1370325..1371767:	b1310 b1311	forward	1370325	b1310
1372259..1372740:	b1312	forward	1372259	b1312
1372992..1373905:	b1313	forward	1372992	b1313
1374054..1375681:	b1314 b1315	forward	1374054	b1314
1376078..1378141:	b1316	forward	1376078	b1316
1378464..1378708:	b1317	forward	1378464	b1317
1378895..1379788:	b1318	forward	1378895	b1318
1380255..1380969:	b1319	forward	1380255	b1319
1380962..1382018:	b1320	reverse	1382018	b1320
1382094..1384683:	b1321 b1322	forward	1382094	b1321
1384721..1386327:	b1323	forward	1384721	b1323
1386254..1386869:	b1324	reverse	1386869	b1324
1386937..1388065:	b1325	forward	1386937	b1325
1387804..1388713:	b1326	reverse	1388713	b1326
1388904..1389888:	b4673 b1327	reverse	1389888	b1327
1389966..1390876:	b1328	forward	1389966	b1328
1391213..1393052:	b1329	forward	1391213	b1329
1392867..1393994:	b1330	reverse	1393994	b1330
1395347..1395721:	b1332	forward	1395347	b1332
1395648..1396689:	b1333	reverse	1396689	b1333
1396829..1397577:	b1334	reverse	1397577	b1334
1397724..1399184:	b1335 b1336	reverse	1399184	b1336
1397724..1399184:	b1335 b1336	reverse	1398270	b1335
1400220..1401190:	b1337	reverse	1401190	b1337
1401476..1402530:	b1338	reverse	1402530	b1338
1403009..1403554:	b1339	forward	1403009	b1339
1403678..1403847:	b4426	reverse	1403847	b4426
1403977..1404618:	b1340	forward	1403977	b1340
1404525..1405413:	b1341	reverse	1405413	b1341
1406046..1407004:	b1342	forward	1406046	b1342
1407152..1407276:	b4699 fnrS	forward	1407152	b4699
1407152..1407276:	b4699 fnrS	forward	1407152	fnrS
1407494..1408977:	b1343	forward	1407494	b1343
1408912..1411246:	b1344 b1345	reverse	1411246	b1345
1411646..1411809:	b1347	reverse	1411809	b1347
1412004..1415419:	b1349 b1350	reverse	1415419	b1350
1412004..1415419:	b1349 b1350	reverse	1412949	b1349
1415500..1415781:	b1351	reverse	1415781	b1351
1416166..1416284:	b1352	reverse	1416284	b1352
1416665..1417156:	b1353	forward	1416665	b1353
1417248..1417279:	ECK120003273_Phantom	forward	1417248	ECK120003273_Phantom
1417347..1417455:	b1355	reverse	1417455	b1355
1417731..1418269:	b1356	reverse	1418269	b1356
1418423..1418632:	b1357	forward	1418423	b1357
1418738..1418894:	b1358	forward	1418738	b1358
1419212..1419931:	b1359	forward	1419212	b1359
1420004..1421290:	b1360 b1361	forward	1420004	b1360
1421550..1421647:	b4528	forward	1421550	b4528
1421770..1423942:	b1363 b1364 b1365 b1366	forward	1421770	b1363
1424233..1424316:	ECK120003285_Phantom	forward	1424233	ECK120003285_Phantom
1424573..1425453:	b1368	forward	1424573	b1368
1425946..1426783:	b1370	reverse	1426783	b1370
1426830..1426848:	b1371	forward	1426830	b1371
1427313..1429746:	b1372	forward	1427313	b1372
1433175..1433729:	b1376	reverse	1433729	b1376
1433790..1434997:	b1377	reverse	1434997	b1377
1435368..1438689:	b1378	reverse	1438689	b1378
1439042..1439526:	b4529	forward	1439042	b4529
1439171..1439800:	b1379	reverse	1439800	b1379
1439839..1440912:	b1380	reverse	1440912	b1380
1441095..1444177:	b1381 b1382 b1383	forward	1441095	b1381
1444854..1445222:	b1384	reverse	1445222	b1384
1445567..1446898:	b1385	forward	1445567	b1385
1447127..1449191:	b1386	reverse	1449191	b1386
1449583..1451040:	b1387	reverse	1451040	b1387
1452519..1452556:	b1388	forward	1452519	b1388
1452923..1454269:	b1389 b1390 b1391	forward	1452923	b1389
1456699..1457054:	b1394	forward	1456699	b1394
1457233..1458339:	b1395	forward	1457233	b1395
1458782..1458812:	b1396	forward	1458782	b1396
1458927..1463084:	b1397 b1398 b1399 b1400	forward	1458927	b1397
1463393..1465978:	ydbA_1	forward	1463393	ydbA_1
1468600..1472083:	ydbA_2	forward	1468600	ydbA_2
1472415..1473024:	b1406	forward	1472415	b1406
1473669..1475421:	b1407	forward	1473669	b1407
1475623..1477113:	b1408 b1409	forward	1475623	b1408
1477273..1478916:	b1410	forward	1477273	b1410
1479008..1480255:	b1411	forward	1479008	b1411
1480237..1480866:	b1412	reverse	1480866	b1412
1480998..1484990:	b1413	forward	1480998	b1413
1485240..1486037:	b1414	forward	1485240	b1414
1486239..1487610:	b1415	forward	1486239	b1415
1487608..1488780:	gapC_2 gapC_1	reverse	1488780	gapC_1
1488864..1489663:	b1418	forward	1488864	b1418
1489470..1489530:	b4597	reverse	1489530	b4597
1489710..1489930:	b1419	forward	1489710	b1419
1489937..1490176:	b4428 b1420	reverse	1490176	b1420
1489937..1490176:	b4428 b1420	reverse	1490098	b4428
1490108..1490220:	b4429	forward	1490108	b4429
1490456..1492129:	b1421	forward	1490456	b1421
1492137..1493049:	b1422	reverse	1493049	b1422
1493327..1494596:	b1423	forward	1493327	b1423
1494831..1496536:	b1424	forward	1494831	b1424
1496645..1497578:	b1426 b1427	forward	1496645	b1426
1497685..1498499:	b1428	reverse	1498499	b1428
1498598..1500191:	b1429 b1430	forward	1498598	b1429
1498598..1500191:	b1429 b1430	forward	1499534	b1430
1500495..1501196:	b1431	forward	1500495	b1431
1501122..1501170:	yncK_1	reverse	1501170	yncK_1
1501595..1501670:	yncK_2	reverse	1501670	yncK_2
1501708..1502845:	b1432	forward	1501708	b1432
1503176..1503985:	b1433	reverse	1503985	b1433
1504175..1504598:	b1434	forward	1504175	b1434
1504776..1506777:	b1435	forward	1504776	b1435
1506843..1507131:	b1436	reverse	1507131	b1436
1507294..1509486:	b4532 b1438 b1439	forward	1507294	b4532
1507294..1509486:	b4532 b1438 b1439	forward	1507967	b1439
1509660..1511829:	b1440 b1441	forward	1509660	b1440
1512035..1512832:	b1442	forward	1512035	b1442
1513781..1515154:	b1444	forward	1513781	b1444
1515057..1515235:	b4598	reverse	1515235	b4598
1515417..1515456:	b1445	forward	1515417	b1445
1515631..1516013:	b1446	forward	1515631	b1446
1515883..1516882:	b1447 b1448	reverse	1516882	b1448
1517069..1517926:	b1449	forward	1517069	b1449
1518249..1518775:	b1450	forward	1518249	b1450
1518967..1521084:	b1451	reverse	1521084	b1451
1521315..1522505:	b1452	forward	1521315	b1452
1522449..1524024:	b1453	reverse	1524024	b1453
1524248..1524784:	b1454	forward	1524248	b1454
1526050..1527899:	rhsE	forward	1526050	rhsE
1528034..1528447:	b1457	forward	1528034	b1457
1528598..1528873:	b1458	forward	1528598	b1458
1530951..1530992:	b1460	forward	1530951	b1460
1531009..1531331:	b1461	forward	1531009	b1461
1531415..1531821:	b1462	reverse	1531821	b1462
1532026..1532986:	b1463	forward	1532026	b1463
1532897..1533907:	b1464	reverse	1533907	b1464
1534184..1535147:	b1465 b1466	reverse	1535147	b1466
1535511..1536564:	b1467	reverse	1536564	b1467
1536943..1540616:	b1468	reverse	1540616	b1468
1540678..1541584:	b1469	reverse	1541584	b1469
1542426..1542566:	b1470	reverse	1542566	b1470
1544031..1544076:	b1472	reverse	1544076	b1472
1544347..1545234:	b1473	reverse	1545234	b1473
1545379..1548431:	b1474	forward	1545379	b1474
1548478..1550007:	b1475 b1476	forward	1548478	b1475
1550309..1550743:	b1477	reverse	1550743	b1477
1550889..1551874:	b1478	reverse	1551874	b1478
1551990..1553705:	b1479	reverse	1553705	b1479
1553886..1554035:	b1480	reverse	1554035	b1480
1554206..1554283:	b1481	reverse	1554283	b1481
1554649..1555267:	b1482	forward	1554649	b1482
1555080..1555936:	b1483	reverse	1555936	b1483
1556088..1556966:	b1484	reverse	1556966	b1484
1557233..1557792:	b1485	reverse	1557792	b1485
1558425..1558631:	b1486	reverse	1558631	b1486
1559090..1560317:	b1487	reverse	1560317	b1487
1560667..1560693:	b1488	reverse	1560693	b1488
1561345..1565173:	b1489 b1490	reverse	1565173	b1490
1565516..1566879:	b1491	reverse	1566879	b1491
1567023..1568171:	b1492	reverse	1568171	b1492
1569976..1570099:	b1493	reverse	1570099	b1493
1570539..1573268:	b1494	reverse	1573268	b1494
1573281..1575452:	b1495	reverse	1575452	b1495
1575718..1577369:	b1496	reverse	1577369	b1496
1578170..1578722:	b1497	reverse	1578722	b1497
1579504..1580560:	b1498	reverse	1580560	b1498
1580946..1581709:	b1499	reverse	1581709	b1499
1582393..1584534:	b1501	reverse	1584534	b1501
1585099..1585753:	b1502	reverse	1585753	b1502
1585942..1586141:	b1503	reverse	1586141	b1503
1586360..1586758:	b1504	reverse	1586758	b1504
1586864..1588043:	b1505	reverse	1588043	b1505
1588375..1588527:	b1506	reverse	1588527	b1506
1588817..1590509:	b1507 b1508	reverse	1590509	b1508
1590710..1596001:	b1509 b1510	reverse	1596001	b1510
1596599..1599302:	b1511 b1512	reverse	1599302	b1512
1599494..1600597:	b1513	forward	1599494	b1513
1601468..1601984:	b1514	forward	1601468	b1514
1602133..1603047:	b1515	forward	1602133	b1515
1603092..1604122:	b1516	forward	1603092	b1516
1604210..1605273:	b1517 b1518	forward	1604210	b1517
1605345..1606096:	b1519	forward	1605345	b1519
1606141..1607045:	b1520	reverse	1607045	b1520
1607227..1608745:	b1521	reverse	1608745	b1521
1608922..1609925:	b1522	reverse	1609925	b1522
1609973..1612753:	b1523 b1524 b1525	reverse	1612753	b1525
1612799..1613644:	b1526	forward	1612799	b1526
1614482..1614940:	b1527	forward	1614482	b1527
1615116..1616273:	b1528	forward	1615116	b1528
1616289..1616986:	b1529	reverse	1616986	b1529
1617112..1618285:	b1530 b1531 b1532	forward	1617112	b1530
1618286..1619191:	b1533	reverse	1619191	b1533
1619322..1619429:	b1534	forward	1619322	b1534
1620613..1620833:	b4599	forward	1620613	b4599
1620850..1620942:	b4698	reverse	1620942	b4698
1620971..1621910:	b1535	reverse	1621910	b1535
1622094..1622325:	b1536	reverse	1622325	b1536
1622773..1623253:	b1537	forward	1622773	b1537
1623314..1625431:	b1538	reverse	1625431	b1538
1625509..1627107:	b1539 b1540	forward	1625509	b1539
1625509..1627107:	b1539 b1540	forward	1626349	b1540
1627192..1627515:	b1541	forward	1627192	b1541
1627544..1628812:	b1542	reverse	1628812	b1542
1629031..1630282:	b1543	reverse	1630282	b1543
1633131..1633167:	b1547	reverse	1633167	b1547
1634146..1634241:	b1548	reverse	1634241	b1548
1634895..1634985:	b4533	forward	1634895	b4533
1635619..1635868:	b1550	reverse	1635868	b1550
1636118..1636219:	b1551	reverse	1636219	b1551
1636512..1636562:	b1552	reverse	1636562	b1552
1637420..1637523:	b1553	reverse	1637523	b1553
1637641..1638396:	b1554 b1555	reverse	1638396	b1555
1639246..1639659:	b1557	reverse	1639659	b1557
1640015..1640057:	b1558	forward	1640015	b1558
1640480..1642426:	b1559 b1560	reverse	1642426	b1560
1642459..1643921:	b1561 b1562 b1563 b1564	reverse	1643921	b1564
1643957..1644283:	b1565	forward	1643957	b1565
1644394..1644752:	b1566	forward	1644394	b1566
1644848..1645259:	b1567	reverse	1645259	b1567
1645395..1645689:	b1568	reverse	1645689	b1568
1645951..1646387:	b1570	forward	1645951	b1570
1646532..1646745:	b1571	forward	1646532	b1571
1646871..1646978:	b1573	forward	1646871	b1573
1647332..1647465:	b1574	forward	1647332	b1574
1647747..1647808:	b1575	forward	1647747	b1575
1647903..1647976:	b1576	forward	1647903	b1576
1648228..1650708:	b1577 b1578 b1579	forward	1648228	b1577
1651056..1652799:	b1580 b1581	reverse	1652799	b1581
1653329..1653682:	b1582	reverse	1653682	b1582
1653810..1655073:	b1583 b1584	forward	1653810	b1583
1654595..1655532:	b1585	reverse	1655532	b1585
1655554..1655925:	b1586	forward	1655554	b1586
1656063..1658227:	b1587	forward	1656063	b1587
1658566..1661000:	b1588	forward	1658566	b1588
1661054..1661615:	b1589	forward	1661054	b1589
1661734..1663170:	b1590 b1591	forward	1661734	b1590
1663320..1664435:	b1592	forward	1663320	b1592
1664527..1665266:	b1593	reverse	1665266	b1593
1665370..1666621:	b1594	reverse	1666621	b1594
1666706..1667611:	b1595	reverse	1667611	b1595
1667717..1669033:	b1596	forward	1667717	b1596
1669579..1669682:	b1597	forward	1669579	b1597
1669980..1670851:	b1598	forward	1669980	b1598
1670823..1671570:	b1599 b1600	reverse	1671570	b1600
1670823..1671570:	b1599 b1600	reverse	1671251	b1599
1671908..1673057:	b1601	forward	1671908	b1601
1672961..1675951:	b1602 b1603	reverse	1675951	b1603
1676402..1677442:	b1604	forward	1676402	b1604
1677540..1679720:	b1605 b1606	forward	1677540	b1605
1679671..1680057:	b1607	reverse	1680057	b1607
1680152..1680875:	b1608	forward	1680152	b1608
1680982..1682246:	b1609	forward	1680982	b1609
1682253..1683199:	b1610	forward	1682253	b1610
1683024..1684499:	b1611	reverse	1684499	b1611
1684760..1686464:	b1612	reverse	1686464	b1612
1686572..1687801:	b1613	forward	1686572	b1613
1687876..1689411:	b1614	forward	1687876	b1614
1689716..1690511:	b1615	reverse	1690511	b1615
1691193..1694117:	b1616 b1617	reverse	1694117	b1617
1694494..1695116:	b1618	reverse	1695116	b1618
1695209..1696109:	b1619	reverse	1696109	b1619
1696314..1697229:	b1620	reverse	1697229	b1620
1697341..1700111:	b1621 b1622	forward	1697341	b1621
1700226..1701242:	b1623	forward	1700226	b1623
1701297..1702353:	b1624	reverse	1702353	b1624
1702527..1702861:	b4409	forward	1702527	b4409
1702957..1708217:	b1625 b1626 b1627 b1628 b1629 b1630	forward	1702957	b1625
1702957..1708217:	b1625 b1626 b1627 b1628 b1629 b1630	forward	1703224	b1626
1708227..1708813:	b1631	forward	1708227	b1631
1708911..1709504:	b1632	forward	1708911	b1632
1709634..1710203:	b1633	forward	1709634	b1633
1710787..1712330:	b1634	forward	1710787	b1634
1712372..1713196:	b1635	forward	1712372	b1635
1713006..1713848:	b1636	reverse	1713848	b1636
1713933..1716423:	b1637 b1638 b1639	reverse	1716423	b1639
1716536..1717670:	b1640	reverse	1717670	b1640
1717794..1718644:	b1641	forward	1717794	b1641
1718382..1718882:	b1642	reverse	1718882	b1642
1719007..1722051:	b1643 b1644 b1645	forward	1719007	b1643
1719007..1722051:	b1643 b1644 b1645	forward	1719959	b1645
1722170..1722714:	b1646	reverse	1722714	b1646
1722739..1723681:	b1647	reverse	1723681	b1647
1723696..1723971:	b1648	reverse	1723971	b1648
1724042..1725756:	b1649 b1650	forward	1724042	b1649
1725820..1726311:	b1651	forward	1725820	b1651
1726340..1727030:	b1652	forward	1726340	b1652
1727140..1731776:	b1653	forward	1727140	b1653
1731606..1732159:	b1654	reverse	1732159	b1654
1732414..1733269:	b1655	forward	1732414	b1655
1733354..1734143:	b1656	forward	1733354	b1656
1734092..1735362:	b1657	reverse	1735362	b1657
1735439..1735605:	b4602	reverse	1735605	b4602
1735712..1736987:	b1658	forward	1735712	b1658
1736927..1737841:	b1659	reverse	1737841	b1659
1737902..1739114:	b1660	forward	1737902	b1660
1739262..1740573:	b1661	forward	1739262	b1661
1740588..1741331:	b1662	reverse	1741331	b1662
1741436..1742971:	b1663	forward	1741436	b1663
1742832..1744227:	b1664	reverse	1744227	b1664
1744644..1745068:	b1667	forward	1744644	b1667
1745119..1746497:	b1668	forward	1745119	b1668
1747086..1751859:	b1669 b1670 b1671 b1672 b1673	reverse	1751859	b1673
1751919..1752619:	b1674	reverse	1752619	b1674
1752942..1753193:	b1675	reverse	1753193	b1675
1753687..1755175:	b1676	forward	1753687	b1676
1755402..1755732:	b1677	forward	1755402	b1677
1755696..1756583:	b1678	reverse	1756583	b1678
1757065..1757310:	b1679	reverse	1757310	b1679
1757350..1759756:	b1680 b1681	reverse	1759756	b1681
1759934..1762024:	b1682 b1683	reverse	1762024	b1683
1762111..1762455:	b1684	reverse	1762455	b1684
1762692..1762783:	b4430	reverse	1762783	b4430
1762911..1763109:	b1685	reverse	1763109	b1685
1763242..1766748:	b1686 b1687	reverse	1766748	b1687
1767096..1768269:	b1688	forward	1767096	b1688
1768433..1768492:	b4431	forward	1768433	b4431
1768676..1768738:	b1689	forward	1768676	b1689
1769085..1769574:	b1690	forward	1769085	b1690
1770481..1771637:	b1691	forward	1770481	b1691
1772592..1773509:	b1693	forward	1772592	b1693
1773569..1775139:	b1694	forward	1773569	b1694
1775226..1776416:	b1695	forward	1775226	b1695
1776448..1777350:	b1696	reverse	1777350	b1696
1777807..1779359:	b1697 b1698	forward	1777807	b1697
1779391..1780981:	b1699 b1700	forward	1779391	b1699
1781508..1782294:	b1701	forward	1781508	b1701
1782730..1785180:	b1702	reverse	1785180	b1702
1785444..1786311:	b1703	forward	1785444	b1703
1786345..1787541:	b1704	forward	1786345	b1704
1787642..1787678:	b1705	forward	1787642	b1705
1787849..1789171:	b1706	reverse	1789171	b1706
1789400..1790789:	b1707 b1708	reverse	1790789	b1708
1790805..1791539:	b1709	reverse	1791539	b1709
1791589..1792151:	b1710	reverse	1792151	b1710
1792180..1797328:	b1711 b1712 b1713 b1714 b1715	reverse	1797328	b1715
1792180..1797328:	b1711 b1712 b1713 b1714 b1715	reverse	1797159	b1714
1797337..1800599:	b1716 b1717 b1718 b1719	reverse	1800599	b1719
1801238..1801308:	arpB_1	forward	1801238	arpB_1
1801951..1802629:	arpB_2	forward	1801951	arpB_2
1803154..1803448:	b4535	forward	1803154	b4535
1803307..1804155:	b1722	reverse	1804155	b1722
1804379..1805271:	b1723	forward	1804379	b1723
1805400..1806708:	b1724 b1725	forward	1805400	b1724
1805400..1806708:	b1724 b1725	forward	1805796	b1725
1806726..1807327:	b1726	reverse	1807327	b1726
1807399..1808097:	b1727	forward	1807399	b1727
1808227..1808765:	b1728	forward	1808227	b1728
1808903..1810572:	b1729	forward	1808903	b1729
1810341..1810752:	b1730	reverse	1810752	b1730
1811406..1811724:	b1731	reverse	1811724	b1731
1811887..1814034:	b1732	forward	1811887	b1732
1814267..1816445:	b1733 b1734	reverse	1816445	b1734
1816846..1817827:	b1735 b1736	reverse	1817827	b1736
1817863..1819002:	b1737	reverse	1819002	b1737
1819356..1819669:	b1738	reverse	1819669	b1738
1819883..1820314:	b1739	reverse	1820314	b1739
1820450..1821396:	b1740	forward	1820450	b1740
1821501..1822484:	b1741	forward	1821501	b1741
1822546..1822974:	b1742	reverse	1822974	b1742
1823086..1823675:	b1743	reverse	1823675	b1743
1824049..1824801:	b1744	reverse	1824801	b1744
1825628..1827400:	b1746	reverse	1827400	b1746
1827774..1828610:	b1747	reverse	1828610	b1747
1828796..1830035:	b1748	reverse	1830035	b1748
1830419..1831255:	b1749	forward	1830419	b1749
1831409..1832111:	b1750	forward	1831409	b1750
1832218..1833505:	b1751 b1752	forward	1832218	b1751
1833576..1835231:	b1753 b1754	forward	1833576	b1753
1835291..1838908:	b1755 b1756 b1757	forward	1835291	b1755
1838819..1839413:	b1758	reverse	1839413	b1758
1839647..1839948:	b1759	forward	1839647	b1759
1839935..1840177:	b1760	reverse	1840177	b1760
1840385..1841839:	b1761	forward	1840385	b1761
1841857..1842846:	b1762	reverse	1842846	b1762
1842955..1846725:	b1763 b1764 b1765	reverse	1846725	b1765
1846816..1848632:	b1766	forward	1846816	b1766
1849045..1850633:	b1767 b1768	forward	1849045	b1767
1850645..1852029:	b1769	reverse	1852029	b1769
1852091..1852888:	b1770	reverse	1852888	b1770
1852992..1856752:	b1771 b1772 b1773 b1774	reverse	1856752	b1774
1857012..1858156:	b1775	reverse	1858156	b1775
1858517..1859340:	b1776	reverse	1859340	b1776
1859737..1860502:	b1777 b1778	reverse	1860502	b1778
1859737..1860502:	b1777 b1778	reverse	1859999	b1777
1860639..1862801:	b1779 b1780	forward	1860639	b1779
1862837..1863575:	b1781	reverse	1863575	b1781
1863688..1864530:	b1782	reverse	1864530	b1782
1864840..1866930:	b1783	forward	1864840	b1783
1866945..1868236:	b1784	forward	1866945	b1784
1868671..1869815:	b1785	forward	1868671	b1785
1870020..1871439:	b1786	forward	1870020	b1786
1871564..1872248:	b1787	forward	1871564	b1787
1872063..1872221:	b1788	reverse	1872221	b1788
1872385..1872760:	b1789	forward	1872385	b1789
1872801..1873635:	b1790	reverse	1873635	b1790
1873926..1875268:	b1791 b1792	forward	1873926	b1791
1875236..1875529:	b1793	reverse	1875529	b1793
1875728..1876760:	b1794	forward	1875728	b1794
1876805..1877024:	b4676 b4675	forward	1876805	b4676
1876805..1877024:	b4676 b4675	forward	1876896	b4675
1876988..1877323:	b1795	reverse	1877323	b1795
1877631..1877895:	b1797	reverse	1877895	b1797
1878145..1878828:	b1798	reverse	1878828	b1798
1878863..1879834:	b1799	reverse	1879834	b1799
1879894..1881004:	b1800	forward	1879894	b1800
1881267..1881804:	b1801	forward	1881267	b1801
1882662..1883714:	b1802	forward	1882662	b1802
1883853..1884901:	b1803	forward	1883853	b1803
1884849..1886014:	b1804	reverse	1886014	b1804
1886041..1887745:	sroD b1805	reverse	1887745	b1805
1886041..1887745:	sroD b1805	reverse	1886174	sroD
1888006..1888515:	b1806	reverse	1888515	b1806
1888571..1889324:	b1807	reverse	1889324	b1807
1889375..1891283:	b1808	reverse	1891283	b1808
1891355..1891809:	b1809	forward	1891355	b1809
1892120..1892665:	b1810	forward	1892120	b1810
1892469..1892779:	b1811	reverse	1892779	b1811
1892768..1896359:	b1812 b1813 b1814	forward	1892768	b1812
1896459..1897919:	b1815	forward	1896459	b1815
1897999..1899795:	b1816	reverse	1899795	b1816
1899955..1903247:	b1817 b1818 b1819 b1820	forward	1899955	b1817
1903532..1904343:	b1821	forward	1903532	b1821
1904267..1905120:	b1822	reverse	1905120	b1822
1905182..1905647:	b1823 b1824	reverse	1905647	b1824
1906228..1906617:	b1825	reverse	1906617	b1825
1906646..1906821:	b1826	reverse	1906821	b1826
1906969..1907194:	b4536	forward	1906969	b4536
1907296..1908164:	b1827	reverse	1908164	b1827
1908288..1908479:	b1828	forward	1908288	b1828
1909667..1910641:	b1829	reverse	1910641	b1829
1910804..1914202:	b1830 b1831 b1832	reverse	1914202	b1832
1914252..1918166:	b1833 b1834	forward	1914252	b1833
1918216..1919412:	b1835	forward	1918216	b1835
1919857..1920068:	b1836	forward	1919857	b1836
1920107..1920375:	b1837	forward	1920107	b1837
1920323..1920891:	b1838	reverse	1920891	b1838
1921089..1921361:	b4432	forward	1921089	b4432
1921138..1923107:	b4433 b1839 b1840 b1841	reverse	1923107	b1841
1923109..1923331:	b1842	forward	1923109	b1842
1923459..1924886:	b1843 b1844	forward	1923459	b1843
1923459..1924886:	b1843 b1844	forward	1924121	b1844
1924756..1926798:	b1845	reverse	1926798	b1845
1927030..1927746:	b1846	reverse	1927746	b1846
1927870..1928801:	b1847 b1848	reverse	1928801	b1848
1928876..1930156:	b1849	forward	1928876	b1849
1930076..1932654:	b1850 b1851	reverse	1932654	b1851
1930076..1932654:	b1850 b1851	reverse	1930806	b1850
1932757..1934378:	b1852	reverse	1934378	b1852
1934613..1937250:	b1853 b1854	forward	1934613	b1853
1937265..1938144:	b1855	reverse	1938144	b1855
1938310..1940468:	b1856 b1857	reverse	1940468	b1857
1940703..1942368:	b1858 b1859	forward	1940703	b1858
1942233..1944035:	b1860 b1861	reverse	1944035	b1861
1942233..1944035:	b1860 b1861	reverse	1943381	b1860
1944066..1944157:	b4677	reverse	1944157	b4677
1944356..1944791:	b1862	forward	1944356	b1862
1944831..1946177:	b1863 b1864	reverse	1946177	b1864
1946197..1948640:	b1865 b1866	reverse	1948640	b1866
1948832..1950157:	b1867 b1868	forward	1948832	b1867
1950255..1952606:	b1869 b1870 b1871	forward	1950255	b1869
1952582..1955696:	b1872 b1873	reverse	1955696	b1873
1956487..1957039:	b1874	reverse	1957039	b1874
1957104..1957899:	b1875	reverse	1957899	b1875
1958038..1959868:	b1876	forward	1958038	b1876
1960090..1960488:	b1877	forward	1960090	b1877
1960811..1962785:	b1879	reverse	1962785	b1879
1964110..1964236:	b1880	reverse	1964236	b1880
1964418..1967130:	b1881 b1882 b1883 b1884	reverse	1967130	b1884
1967525..1968846:	b1885	reverse	1968846	b1885
1970155..1970352:	b1886	reverse	1970352	b1886
1970829..1971333:	b1887	reverse	1971333	b1887
1971429..1975076:	b1888 b1889 b1890	reverse	1975076	b1890
1975250..1975834:	b1891	reverse	1975834	b1891
1976013..1976215:	b1892	reverse	1976215	b1892
1977786..1978214:	b1895	forward	1977786	b1895
1978334..1980426:	b1896 b1897	reverse	1980426	b1897
1980608..1983072:	b4460 b1900	reverse	1983072	b1900
1983136..1984171:	b1901	reverse	1984171	b1901
1984820..1985756:	b1902 ECK120003620_Phantom	forward	1984820	b1902
1985474..1985804:	b4537	reverse	1985804	b4537
1985869..1986026:	b4434 b4663	reverse	1986026	b4663
1985869..1986026:	b4434 b4663	reverse	1986024	b4434
1986237..1986323:	b1904	forward	1986237	b1904
1986701..1987321:	b1905	forward	1986701	b1905
1987249..1987539:	b1906	reverse	1987539	b1906
1987667..1988877:	b1907	forward	1987667	b1907
1988970..1989670:	b1908	reverse	1989670	b1908
1990143..1990856:	b1912	reverse	1990856	b1912
1990863..1993425:	b1913 b1914	reverse	1993425	b1914
1993811..1994096:	b1915	forward	1993811	b1915
1994010..1994883:	b1916	reverse	1994883	b1916
1995089..1999086:	b1917 b1918 b1919 b1920 b1921	reverse	1999086	b1921
1995089..1999086:	b1917 b1918 b1919 b1920 b1921	reverse	1998443	b1920
1995089..1999086:	b1917 b1918 b1919 b1920 b1921	reverse	1995921	b1917
1999192..1999842:	b1922	reverse	1999842	b1922
2000020..2001648:	b1923	reverse	2001648	b1923
2001909..2003239:	b1924	forward	2001909	b1924
2003305..2004022:	b1925 b1926	forward	2003305	b1925
2004174..2005685:	b1927	forward	2004174	b1927
2005668..2006141:	b1928	reverse	2006141	b1928
2006296..2007712:	b1929 b1930	forward	2006296	b1929
2007892..2008354:	b1931	forward	2007892	b1931
2008792..2008939:	b1932	forward	2008792	b1932
2009853..2009883:	yedN_1	reverse	2009883	yedN_1
2010597..2010622:	intG	forward	2010597	intG
2010990..2011055:	b1937	reverse	2011055	b1937
2012898..2014427:	b1939 b1940	forward	2012898	b1939
2014602..2015943:	b1941	forward	2014602	b1941
2016313..2017585:	b1943	forward	2016313	b1943
2017622..2017799:	b1944	forward	2017622	b1944
2018319..2019258:	b1945	forward	2018319	b1945
2020743..2020887:	b1949	forward	2020743	b1949
2021980..2022585:	b1951	forward	2021980	b1951
2022642..2022873:	b1952	reverse	2022873	b1952
2022964..2023228:	b1953	forward	2022964	b1953
2023264..2023313:	b1954	reverse	2023313	b1954
2023544..2024177:	b1955	forward	2023544	b1955
2024386..2026083:	b1956	reverse	2026083	b1956
2026154..2026416:	b1957	reverse	2026416	b1957
2026427..2027423:	b1958	reverse	2027423	b1958
2027592..2028471:	b1959	forward	2027592	b1959
2028502..2031499:	b1960 b1961 b1962 b1963	reverse	2031499	b1963
2032130..2033319:	yedS_1 yedS_2 yedS_3	forward	2032130	yedS_1
2033804..2034784:	b1967	forward	2033804	b1967
2034805..2036851:	b1968 b1969	reverse	2036851	b1969
2034805..2036851:	b1968 b1969	reverse	2036177	b1968
2036988..2037261:	b1970	forward	2036988	b1970
2037530..2039199:	b1971 b1972	forward	2037530	b1971
2039700..2039758:	b1973	forward	2039700	b1973
2040489..2041050:	b1974	forward	2040489	b1974
2041680..2042397:	b1976	forward	2041680	b1976
2043694..2049992:	b1978	forward	2043694	b1978
2050323..2050637:	yeeL_2	reverse	2050637	yeeL_2
2050734..2051113:	yeeL_1	reverse	2051113	yeeL_1
2051590..2052995:	b1981	forward	2051590	b1981
2053050..2054633:	b1982	forward	2053050	b1982
2054866..2055640:	b1983	forward	2054866	b1983
2056271..2057696:	b1985	reverse	2057696	b1985
2058032..2058964:	b1987	reverse	2058964	b1987
2059024..2059973:	b1988	reverse	2059973	b1988
2060360..2064017:	b1990 b1991 b1992 b1993	reverse	2064017	b1993
2065333..2065958:	yoeG	reverse	2065958	yoeG
2065995..2066505:	yoeH	reverse	2066505	yoeH
2068308..2068606:	b1998	forward	2068308	b1998
2068684..2069294:	b1999	forward	2068684	b1999
2069368..2072754:	b4435 b2000	forward	2069368	b4435
2072788..2074590:	b2001 b2002	forward	2072788	b2001
2076042..2076155:	b2006	forward	2076042	b2006
2076393..2076934:	b4538	forward	2076393	b4538
2077021..2079335:	b2007 b2008 b2009	reverse	2079335	b2009
2077021..2079335:	b2007 b2008 b2009	reverse	2077386	b2007
2079435..2080427:	b2010	reverse	2080427	b2010
2080724..2082305:	b2011	forward	2080724	b2011
2082055..2083580:	b2012 b2013	reverse	2083580	b2013
2083682..2085253:	b2014 b4678	reverse	2085253	b4678
2083682..2085253:	b2014 b4678	reverse	2085242	b2014
2085436..2087770:	b2015 b2016 b4539 b2017	reverse	2087770	b2017
2088000..2088161:	b2018	forward	2088000	b2018
2088167..2089075:	b2019	forward	2088167	b2019
2089130..2090336:	b2020	forward	2089130	b2020
2090446..2095278:	b2021 b2022 b2023 b2024 b2025 b2026	forward	2090446	b2021
2090446..2095278:	b2021 b2022 b2023 b2024 b2025 b2026	forward	2091387	b2022
2090446..2095278:	b2021 b2022 b2023 b2024 b2025 b2026	forward	2092449	b2023
2090446..2095278:	b2021 b2022 b2023 b2024 b2025 b2026	forward	2094596	b2026
2095301..2096354:	b2027	reverse	2096354	b2027
2096453..2097354:	b2028	reverse	2097354	b2028
2097825..2099347:	b2029	reverse	2099347	b2029
2099381..2099670:	wbbL_2	reverse	2099670	wbbL_2
2100895..2111255:	wbbL_1 b2032 b2033 b2034 b2035 b2036 b2037 b2038 b2039 b2040 b2041	reverse	2111255	b2041
2100895..2111255:	wbbL_1 b2032 b2033 b2034 b2035 b2036 b2037 b2038 b2039 b2040 b2041	reverse	2108187	b2038
2100895..2111255:	wbbL_1 b2032 b2033 b2034 b2035 b2036 b2037 b2038 b2039 b2040 b2041	reverse	2107794	b2037
2111373..2112379:	b2042	reverse	2112379	b2042
2112422..2113778:	b2043	reverse	2113778	b2043
2114028..2114989:	b2044	reverse	2114989	b2044
2115371..2116488:	b2045	reverse	2116488	b2045
2117363..2117992:	b2046	reverse	2117992	b2046
2119575..2120963:	b2048	reverse	2120963	b2048
2121221..2123630:	b2049 b2050	reverse	2123630	b2050
2124874..2125193:	b2052	reverse	2125193	b2052
2125310..2126107:	b2053	reverse	2126107	b2053
2126342..2126389:	b2054	reverse	2126389	b2054
2127043..2127576:	b2055	reverse	2127576	b2055
2127962..2129969:	b2056 b2057	reverse	2129969	b2057
2130582..2131363:	b2059	reverse	2131363	b2059
2131618..2133959:	b2060 b2061	reverse	2133959	b2061
2134195..2135054:	b2062	reverse	2135054	b2062
2135934..2137517:	b2063	forward	2135934	b2063
2137591..2140988:	b2064 b2065 b2066	reverse	2140988	b2066
2137591..2140988:	b2064 b2065 b2066	reverse	2140278	b2065
2141341..2143997:	b2067	forward	2141341	b2067
2144565..2145582:	b2068	reverse	2145582	b2068
2145853..2147110:	b2069	forward	2145853	b2069
2147114..2148997:	b2070	reverse	2148997	b2070
2149182..2149555:	b2071	forward	2149182	b2071
2149726..2150474:	b2072	reverse	2150474	b2072
2150573..2151053:	b2073	reverse	2151053	b2073
2151358..2151387:	b4667	reverse	2151387	b4667
2151664..2151809:	b4437	forward	2151664	b4437
2151999..2156375:	b2074 b2075	forward	2151999	b2074
2156924..2159451:	b2076	forward	2156924	b2076
2159503..2160724:	b2077	forward	2159503	b2077
2161076..2162983:	b2078 b2079	forward	2161076	b2078
2163322..2163435:	b2080	forward	2163322	b2080
2163618..2165254:	b2081 b4438	forward	2163618	b2081
2165303..2165574:	b2082	reverse	2165574	b2082
2165635..2166371:	yegZ ECK120003706_Phantom b2085	reverse	2166371	b2085
2166763..2167678:	b2086	forward	2166763	b2086
2167646..2167784:	b2087	reverse	2167784	b2087
2169385..2169527:	b2089	forward	2169385	b2089
2169441..2169778:	b2090	reverse	2169778	b2090
2169785..2170832:	b2091	reverse	2170832	b2091
2170922..2172269:	b2092	reverse	2172269	b2092
2172302..2175257:	b2093 b2094 b2095 b2096	reverse	2175257	b2096
2175422..2176641:	b2097	reverse	2176641	b2097
2176941..2178023:	b2098	forward	2176941	b2098
2178291..2179016:	b2099	forward	2178291	b2099
2179134..2180107:	b2100	forward	2179134	b2100
2180202..2180830:	b2101	reverse	2180830	b2101
2180935..2181662:	b2102	reverse	2181662	b2102
2181707..2183839:	b2103 b2104 b2105	reverse	2183839	b2105
2183928..2184764:	b2106	forward	2183928	b2106
2184935..2185272:	b2107	forward	2184935	b2107
2185379..2186279:	b2108	reverse	2186279	b2108
2186511..2188606:	b2109	reverse	2188606	b2109
2189752..2190088:	b2111	reverse	2190088	b2111
2190525..2190863:	b2112	reverse	2190863	b2112
2191082..2192214:	b2113	reverse	2192214	b2113
2192286..2194342:	b2114	forward	2192286	b2114
2194513..2195269:	molR_1	forward	2194513	molR_1
2195336..2196672:	molR_2	forward	2195336	molR_2
2198573..2201546:	b2118	forward	2198573	b2118
2202078..2202119:	b4541	forward	2202078	b4541
2202807..2208998:	b2119 b2120 b2121 b2122	forward	2202807	b2119
2209228..2209737:	b2123	forward	2209228	b2123
2209722..2212551:	b2124 b2125 b2126	reverse	2212551	b2126
2212920..2213352:	b2127	forward	2212920	b2127
2213652..2213713:	b4542	forward	2213652	b4542
2214144..2215127:	b2129	reverse	2215127	b2129
2215705..2216464:	b2130	reverse	2216464	b2130
2216633..2217519:	b2131	reverse	2217519	b2131
2217663..2220064:	b2132	reverse	2220064	b2132
2220233..2221888:	b2133	forward	2220233	b2133
2221923..2222943:	b2134	reverse	2222943	b2134
2223109..2223672:	b2135	reverse	2223672	b2135
2223811..2224380:	b2136	forward	2223811	b2136
2224766..2225327:	b2137	reverse	2225327	b2137
2225661..2226439:	b2138	reverse	2226439	b2138
2227014..2227070:	b4679	forward	2227014	b4679
2227443..2228417:	b2140	reverse	2228417	b2140
2228606..2229789:	b2141 b2142	forward	2228606	b2141
2228606..2229789:	b2141 b2142	forward	2228991	b2142
2229842..2230839:	b2143	forward	2229842	b2143
2230876..2231876:	b2144 b2145	forward	2230876	b2144
2232022..2233120:	b2146	forward	2232022	b2146
2233354..2234540:	b2147	forward	2233354	b2147
2234791..2237306:	b2148 b2149	reverse	2237306	b2149
2237340..2238384:	b2150	reverse	2238384	b2150
2239172..2239687:	b2151	reverse	2239687	b2151
2240079..2241799:	b2152 b2153	reverse	2241799	b2153
2241883..2242598:	b2154	forward	2241883	b2154
2242648..2244582:	b2155	reverse	2244582	b2155
2245107..2246545:	b2156	reverse	2246545	b2156
2246702..2247633:	b2157	reverse	2247633	b2157
2247717..2248817:	b2158	forward	2247717	b2158
2248864..2250662:	b2159 b2160	forward	2248864	b2159
2251078..2251957:	b2161	reverse	2251957	b2161
2252337..2253185:	b2162	reverse	2253185	b2162
2253589..2254021:	b2163	forward	2253589	b2163
2254065..2255218:	b2164	reverse	2255218	b2164
2255530..2257282:	b2165 b2166	reverse	2257282	b2166
2257645..2260360:	b2167 b2168	reverse	2260360	b2168
2260407..2261537:	b2169	reverse	2261537	b2169
2262838..2263051:	b2170	forward	2262838	b2170
2263282..2263335:	b4502	reverse	2263335	b4502
2263433..2264083:	b2171	forward	2263433	b2171
2264238..2265489:	b2172	forward	2264238	b2172
2265813..2266809:	b2173	forward	2265813	b2173
2266892..2267464:	b2174	forward	2266892	b2174
2267830..2268633:	b2175	forward	2267830	b2175
2268733..2270295:	b2176	forward	2268733	b2176
2270336..2275975:	b2177 b2178 b2179 b2180	forward	2270336	b2177
2275927..2276329:	b2181	reverse	2276329	b2181
2276572..2278517:	b2182 b2183	reverse	2278517	b2183
2278884..2280176:	b2184	forward	2278884	b2184
2280463..2280864:	b2185	forward	2280463	b2185
2280890..2281990:	b2186	reverse	2281990	b2186
2282122..2284084:	b2187 b2188	forward	2282122	b2187
2284355..2286832:	b2190	reverse	2286832	b2190
2288496..2289419:	b2193	forward	2288496	b2193
2289193..2290883:	b2194 b2195	reverse	2290883	b2195
2291001..2293397:	b2196 b2197	reverse	2293397	b2197
2293406..2296277:	b2198 b2199 b2200 b2201 b2202	reverse	2296277	b2202
2296310..2301534:	b2203 b2204 b2205 b2206 b2207 b2208	reverse	2301534	b2208
2302059..2302479:	b2209	forward	2302059	b2209
2303168..2304816:	b2210	reverse	2304816	b2210
2304964..2306684:	b2211	reverse	2306684	b2211
2306837..2308428:	b2212 b2213	reverse	2308428	b2213
2308523..2309584:	b2214	reverse	2309584	b2214
2309622..2310775:	b2215	reverse	2310775	b2215
2311136..2311195:	b4439	forward	2311136	b4439
2311470..2314930:	b2216 b2217	forward	2311470	b2216
2314975..2317887:	b2218	reverse	2317887	b2218
2318032..2321295:	b2219 b2220	forward	2318032	b2219
2321828..2322099:	b2221	forward	2321828	b2221
2324320..2325312:	b2224	forward	2324320	b2224
2325441..2332463:	b2225 b2226 yfaS_2 yfaS_1	reverse	2332463	yfaS_1
2333333..2334531:	b2230	reverse	2334531	b2230
2334748..2337480:	b2231	reverse	2337480	b2231
2337554..2338373:	b2232	forward	2337554	b2232
2338329..2341457:	b2233	reverse	2341457	b2233
2342636..2342696:	b4605	reverse	2342696	b4605
2342847..2346847:	b2234 b2235 b2236	forward	2342847	b2234
2346794..2347520:	b2237	reverse	2347520	b2237
2347931..2350490:	b2239 b2240	reverse	2350490	b2240
2350639..2354754:	b2241 b2242 b2243	forward	2350639	b2241
2355229..2356037:	b2244 ypaA	forward	2355229	b2244
2356084..2357930:	b2245 b2246	reverse	2357930	b2246
2358192..2359037:	b2247	reverse	2359037	b2247
2360413..2361657:	b2249	reverse	2361657	b2249
2361725..2362326:	b2250	reverse	2362326	b2250
2362548..2363035:	b2251	forward	2362548	b2251
2363045..2363626:	b2252	reverse	2363626	b2252
2363917..2364757:	b2253	forward	2363917	b2253
2365168..2365590:	b2254	forward	2365168	b2254
2366641..2368862:	b2255 b2256	forward	2366641	b2255
2368998..2370906:	b2257 b4544	forward	2368998	b2257
2371000..2371095:	b2258	forward	2371000	b2258
2371268..2371599:	b2259	reverse	2371599	b2259
2371725..2375307:	b2260 b2261 b2262 b2263	reverse	2375307	b2263
2375654..2377298:	b2264	reverse	2377298	b2264
2377354..2378655:	b2265	reverse	2378655	b2265
2378691..2379610:	b2266 b2267	reverse	2379610	b2267
2379600..2380562:	b2268	forward	2379600	b2268
2382011..2383719:	b2270	reverse	2383719	b2270
2384187..2384839:	b2271	forward	2384187	b2271
2384953..2385476:	b2272	forward	2384953	b2272
2385809..2386382:	b2273	reverse	2386382	b2273
2386853..2387058:	b2274	forward	2386853	b2274
2387089..2388004:	b2275	forward	2387089	b2275
[truncated: 1,446 more rows]

## Sheet: M-P0h
Predicted Operon Interval	Assembled Operon	Strand	Alternative TSS	TSS Associated Gene
[truncated: 2,643 more rows]

[truncated: 2 more sheets: M-P2h, M-P4h]
