# Supplementary material for: Directional RNA-seq reveals highly complex condition-dependent transcriptomes in E. coli K12 through accurate full-length transcripts assembling
Source: BMC Genomics. 2013 Jul 30;14:520. doi: 10.1186/1471-2164-14-520 (PMC3734233; doi:10.1186/1471-2164-14-520)
Supplement: Additional file 10 — The consistent longest possible alternative operons across all the E. coli samples. [file 1471-2164-14-520-S10.xlsx]

## Sheet: consistent_operons
consistent operon	samples
b1533	LB HS15min HS30min HS60min M-P0h M-P2h M-P4h
b1726	LB HS15min HS30min HS60min M-P0h M-P2h M-P4h
b2557	LB HS15min HS30min HS60min M-P0h M-P2h M-P4h
b3963 b3964	LB HS15min HS30min HS60min M-P0h M-P2h M-P4h
b2379	LB HS15min HS30min HS60min M-P0h M-P2h M-P4h
b2889	LB HS15min HS30min HS60min M-P0h M-P2h M-P4h
b0277	LB HS15min HS30min HS60min M-P0h M-P2h M-P4h
b3153	LB HS15min HS30min HS60min M-P0h M-P2h M-P4h
b2761	LB HS15min HS30min HS60min M-P0h M-P2h M-P4h
b1760	LB HS15min HS30min HS60min M-P0h M-P2h M-P4h
b3745 b3746	LB HS15min HS30min HS60min M-P0h M-P2h M-P4h
b0109	LB HS15min HS30min HS60min M-P0h M-P2h M-P4h
b2551	LB HS15min HS30min HS60min M-P0h M-P2h M-P4h
b4701	HS15min HS30min HS60min M-P0h M-P2h M-P4h
b0377 b0378	LB HS15min HS30min HS60min M-P0h M-P2h M-P4h
b3120	LB M-P4h
b3460	LB HS15min HS30min HS60min M-P0h M-P2h M-P4h
b3499 b3500	LB HS15min HS30min HS60min M-P0h M-P2h M-P4h
b0826 b0827	LB HS15min HS30min HS60min M-P0h M-P2h M-P4h
b1604	LB HS15min HS30min HS60min M-P0h M-P2h M-P4h
b0154	LB HS15min HS30min HS60min M-P0h M-P2h M-P4h
b2951 b2952 b2953 b2954 b2955	LB HS15min HS30min HS60min M-P0h M-P2h M-P4h
b4146	LB HS15min HS30min HS60min M-P0h M-P2h M-P4h
b3939 b3940	LB HS15min HS30min HS60min M-P0h M-P2h M-P4h
b4612	HS30min HS60min M-P0h M-P2h M-P4h
b1346	HS15min HS30min
b1252	LB HS15min HS30min HS60min M-P0h M-P2h M-P4h
b0394	LB HS15min HS30min HS60min M-P0h M-P2h M-P4h
b4213	LB HS15min HS30min HS60min M-P0h M-P2h M-P4h
b4567	LB HS15min HS30min HS60min M-P0h M-P2h M-P4h
lfhA	LB HS15min HS30min HS60min M-P0h M-P2h M-P4h
b4041	LB HS15min HS30min HS60min M-P0h M-P2h M-P4h
b1853 b1854	LB HS15min HS30min HS60min M-P0h M-P2h M-P4h
b0899	LB HS15min HS30min HS60min M-P0h M-P2h M-P4h
b4206	LB HS15min HS30min HS60min M-P0h M-P2h M-P4h
b2493	LB HS15min HS30min HS60min M-P0h M-P2h M-P4h
b3800	LB HS15min HS30min HS60min M-P0h M-P2h M-P4h
b4520	LB HS15min HS30min HS60min M-P0h M-P2h M-P4h
b2839	LB HS15min HS30min HS60min M-P0h M-P2h M-P4h
b0947	LB HS15min HS30min HS60min M-P0h M-P2h M-P4h
b1243 b1244 b1245 b1246 b1247	LB HS15min HS30min HS60min M-P0h M-P2h M-P4h
b0532	LB HS15min HS30min HS60min M-P0h M-P2h M-P4h
b3602	LB HS15min HS30min HS60min M-P0h M-P2h M-P4h
b4440	LB HS15min HS30min HS60min M-P0h M-P2h M-P4h
b1111	LB HS15min HS30min HS60min M-P0h M-P2h M-P4h
b2187 b2188	LB HS15min HS30min HS60min M-P0h M-P2h M-P4h
b0880	LB HS15min HS30min HS60min M-P0h M-P2h M-P4h
b4589	LB HS30min M-P0h M-P2h M-P4h
b1471	HS15min M-P4h
b3548	LB HS15min HS30min HS60min M-P0h M-P2h M-P4h
b1160	LB HS30min M-P4h
b2346	LB HS15min HS30min HS60min M-P0h M-P2h M-P4h
b1520	LB HS15min HS30min HS60min M-P0h M-P2h M-P4h
b2343	LB HS15min HS30min HS60min M-P0h M-P2h M-P4h
b0607	LB HS15min HS30min HS60min M-P0h M-P2h M-P4h
b3369	LB HS15min HS30min HS60min M-P0h M-P2h M-P4h
b0108	HS15min M-P0h M-P2h M-P4h
b3074	LB HS15min HS30min HS60min M-P0h M-P2h M-P4h
b2462	LB HS15min M-P0h M-P2h M-P4h
b2191	LB HS15min HS30min
b1974	LB HS15min HS30min HS60min M-P0h M-P2h M-P4h
b0221	LB HS15min HS30min HS60min M-P0h M-P2h M-P4h
b1463	LB HS15min HS30min HS60min M-P0h M-P2h M-P4h
b2321	LB HS15min HS30min HS60min M-P0h M-P2h M-P4h
b2725	LB HS15min HS30min HS60min M-P0h M-P2h M-P4h
arpB_2	LB HS15min HS30min HS60min M-P0h M-P2h M-P4h
b3147 b3148 b3149 b3150	LB HS15min HS30min HS60min M-P0h M-P2h M-P4h
b2155	LB HS15min HS30min HS60min M-P0h M-P2h M-P4h
b4079	LB HS15min HS30min HS60min M-P0h M-P2h M-P4h
b3900	LB HS15min M-P0h M-P2h M-P4h
b2940	LB HS15min HS30min HS60min M-P0h M-P2h M-P4h
b1237	LB HS15min HS30min HS60min M-P0h M-P2h M-P4h
b2865	LB HS15min HS30min HS60min M-P0h M-P2h M-P4h
b2252	LB HS15min HS30min HS60min M-P0h M-P2h M-P4h
b1538	LB HS15min HS30min HS60min M-P0h M-P2h M-P4h
b0771	LB HS15min HS30min HS60min M-P0h M-P2h M-P4h
b0012	LB HS15min HS30min HS60min M-P0h M-P2h M-P4h
b4257	LB HS15min HS30min HS60min M-P0h M-P2h M-P4h
b3268	LB HS15min HS30min HS60min M-P0h M-P2h M-P4h
b0905	LB HS15min HS30min HS60min M-P0h M-P2h M-P4h
b1174 b1175 b1176	LB HS15min HS30min HS60min M-P0h M-P2h M-P4h
b0329	LB HS15min HS30min HS60min M-P0h M-P2h M-P4h
b0237	LB HS15min HS30min HS60min M-P0h M-P2h M-P4h
b3773	LB HS15min HS30min HS60min M-P0h M-P2h M-P4h
ECK120003956_Phantom	LB HS15min M-P2h M-P4h
b2210	LB HS15min HS30min HS60min M-P0h M-P2h M-P4h
b4668	LB HS15min HS30min M-P0h M-P2h M-P4h
b2481	M-P0h M-P2h M-P4h
b3511	LB HS15min HS30min HS60min M-P0h M-P2h M-P4h
b0209 b0210	LB HS15min HS30min HS60min M-P0h M-P2h M-P4h
b0123	LB HS15min HS30min HS60min M-P0h M-P2h M-P4h
b0767	LB HS15min HS30min HS60min M-P0h M-P2h M-P4h
b1499	LB HS15min HS30min HS60min M-P0h M-P2h M-P4h
b3155	LB HS15min HS30min HS60min M-P0h M-P2h M-P4h
b4325	LB HS15min HS30min HS60min M-P0h M-P2h M-P4h
b1659	LB HS15min HS30min HS60min M-P0h M-P2h M-P4h
b0330	LB HS15min HS30min HS60min M-P0h M-P2h M-P4h
b0797	LB HS15min HS30min HS60min M-P0h M-P2h M-P4h
b2850	HS15min M-P2h M-P4h
b2268	LB HS15min HS30min HS60min M-P0h M-P2h M-P4h
b4358	LB HS15min HS30min HS60min M-P0h M-P2h M-P4h
b4216	LB HS15min HS30min HS60min M-P0h M-P2h M-P4h
b3422	LB HS15min HS30min HS60min M-P0h M-P2h M-P4h
b0507	LB HS15min HS30min HS60min M-P0h M-P2h M-P4h
b3040	LB HS15min HS30min HS60min M-P0h M-P2h M-P4h
b0208	LB HS15min HS30min HS60min M-P0h M-P2h M-P4h
b3747	LB HS15min HS30min HS60min M-P0h M-P2h M-P4h
b2139	HS15min M-P4h
b2421 b2422 b2423 b2424 b2425	LB HS15min HS30min HS60min M-P0h M-P2h M-P4h
b3552	LB HS15min HS30min HS60min M-P0h M-P2h M-P4h
b3824	LB HS15min HS30min HS60min M-P0h M-P2h M-P4h
b0117	LB HS15min HS30min HS60min M-P0h M-P2h M-P4h
b4012	LB HS15min HS30min HS60min M-P0h M-P2h M-P4h
b4451	LB HS15min HS30min HS60min M-P0h M-P2h M-P4h
b4538	LB HS15min HS30min HS60min M-P0h M-P2h M-P4h
b3467	LB HS15min HS30min HS60min M-P0h M-P2h M-P4h
b2393	LB HS15min HS30min HS60min M-P0h M-P2h M-P4h
b1248 b1249	LB HS15min HS30min HS60min M-P0h M-P2h M-P4h
b3454 b3455 b3456 b3457 b3458	LB HS15min HS30min HS60min M-P0h M-P2h M-P4h
b4061	LB HS15min HS30min HS60min M-P0h M-P2h M-P4h
b3064	LB HS15min HS30min HS60min M-P0h M-P2h M-P4h
b0380	LB HS15min HS30min HS60min M-P0h M-P2h M-P4h
b4232	LB HS15min HS30min HS60min M-P0h M-P2h M-P4h
b1229	HS15min HS60min
b2494 b2495	LB HS15min HS30min HS60min M-P0h M-P2h M-P4h
b2576	LB HS15min HS30min HS60min M-P0h M-P2h M-P4h
b1790	LB HS15min HS30min HS60min M-P0h M-P2h M-P4h
b1234 b1235 b1236	LB HS15min HS30min HS60min M-P0h M-P2h M-P4h
b0938	LB HS15min HS30min HS60min M-P0h M-P2h M-P4h
b1968 b1969	LB HS15min HS30min HS60min M-P0h M-P2h M-P4h
b3131	LB HS15min HS30min HS60min M-P0h M-P2h M-P4h
b2371	LB HS15min HS30min HS60min M-P0h M-P2h M-P4h
b2990 b2991 b2992 b2993 b2994 b2995 b2996 b2997	LB HS15min HS30min HS60min M-P0h M-P2h M-P4h
b0705	LB M-P2h M-P4h
b3253	LB HS15min HS30min HS60min M-P0h M-P2h M-P4h
b0750 b0751	LB HS15min HS30min HS60min M-P0h M-P2h M-P4h
b0730	LB HS15min HS30min HS60min M-P0h M-P2h M-P4h
ykgQ	HS15min HS30min HS60min M-P2h M-P4h
b2981	LB HS15min HS30min HS60min M-P0h M-P2h M-P4h
b0249	LB HS15min M-P0h M-P4h
b3356	LB HS15min HS30min HS60min M-P0h M-P2h M-P4h
b3639 b3640 b3641	LB HS15min HS30min HS60min M-P0h M-P2h M-P4h
b1143	LB HS15min HS30min HS60min M-P0h M-P2h M-P4h
b2409	LB HS15min HS30min HS60min M-P0h M-P2h M-P4h
b2818	LB HS15min HS30min HS60min M-P0h M-P2h M-P4h
b2154	LB HS15min HS30min HS60min M-P0h M-P2h M-P4h
b3403	LB HS15min HS30min HS60min M-P0h M-P2h M-P4h
b3338	LB HS15min HS30min HS60min M-P0h M-P2h M-P4h
b4021	LB HS15min HS30min HS60min M-P0h M-P2h M-P4h
b0877	LB HS15min HS30min HS60min M-P0h M-P2h M-P4h
b1283	LB HS15min HS30min HS60min M-P0h M-P2h M-P4h
b3677	LB HS15min HS30min HS60min M-P0h M-P2h M-P4h
b3680	LB HS15min HS30min HS60min M-P0h M-P2h M-P4h
b3151 b3152	LB HS15min HS30min HS60min M-P0h M-P2h M-P4h
b3744	LB HS15min HS30min HS60min M-P0h M-P2h M-P4h
b1816	LB HS15min HS30min HS60min M-P0h M-P2h M-P4h
b2809	LB HS15min HS30min HS60min M-P0h M-P2h M-P4h
b1928	LB HS15min HS30min HS60min M-P0h M-P2h M-P4h
b4223	LB HS15min HS60min M-P0h M-P2h M-P4h
b3001	LB HS15min HS30min HS60min M-P0h M-P2h M-P4h
b3071	LB HS15min HS30min HS60min M-P0h M-P2h M-P4h
b4208	LB HS15min HS30min HS60min M-P0h M-P2h M-P4h
b3089	LB HS15min HS30min HS60min M-P0h M-P2h M-P4h
b2651	LB HS30min M-P2h M-P4h
b1371	HS15min HS30min HS60min M-P0h M-P2h M-P4h
b1450	LB HS15min HS30min HS60min M-P0h M-P2h M-P4h
b3146	LB HS15min HS30min HS60min M-P0h M-P2h M-P4h
b1304 b1305 b1306 b1307 b1308	LB HS15min HS30min HS60min M-P0h M-P2h M-P4h
b1536	LB HS15min HS30min HS60min M-P0h M-P2h M-P4h
b2988	LB HS15min HS30min HS60min M-P0h M-P2h M-P4h
b4235 b4236	LB HS15min HS30min HS60min M-P0h M-P2h M-P4h
b2004	HS30min M-P0h M-P2h
b1015	LB HS15min HS30min HS60min M-P0h M-P2h M-P4h
b1739	LB HS15min HS30min HS60min M-P0h M-P2h M-P4h
b1029	LB HS15min HS30min HS60min M-P0h M-P2h M-P4h
b3505	LB HS15min HS30min M-P0h M-P2h M-P4h
b0433 b0434	LB HS15min HS30min HS60min M-P0h M-P2h M-P4h
b3842	LB HS15min HS30min HS60min M-P0h M-P2h M-P4h
b2895	LB HS15min HS30min HS60min M-P0h M-P2h M-P4h
b2271	LB HS15min HS30min HS60min M-P0h M-P2h M-P4h
b4347	LB HS15min HS30min HS60min M-P0h M-P2h M-P4h
b0242 b0243	LB HS15min HS30min HS60min M-P0h M-P2h M-P4h
b4140	LB HS15min HS30min HS60min M-P0h M-P2h M-P4h
b2250	LB HS15min HS30min HS60min M-P0h M-P2h M-P4h
b2097	LB HS15min HS30min HS60min M-P0h M-P2h M-P4h
b3666	LB HS15min HS30min HS60min M-P0h M-P2h M-P4h
b0241	LB HS15min HS30min HS60min M-P0h M-P2h M-P4h
b3908	LB HS15min HS30min HS60min M-P0h M-P2h M-P4h
b1387	LB HS15min HS30min HS60min M-P0h M-P2h M-P4h
b0805	LB HS15min HS30min HS60min M-P0h M-P2h M-P4h
b4121	LB HS15min HS30min HS60min M-P0h M-P2h M-P4h
b2369 b2370	LB HS15min HS30min HS60min M-P0h M-P2h M-P4h
b4442	LB HS15min HS30min HS60min M-P0h M-P2h M-P4h
b1976	LB HS15min HS30min HS60min M-P0h M-P2h M-P4h
b0846	LB HS15min HS30min HS60min M-P0h M-P2h M-P4h
b3138	LB HS15min HS30min HS60min M-P0h M-P2h M-P4h
b4459	LB HS15min HS30min HS60min M-P0h M-P2h M-P4h
b2331	LB HS15min HS30min HS60min M-P0h M-P2h M-P4h
b2298	LB HS15min HS30min HS60min M-P0h M-P2h M-P4h
b0807	LB HS15min HS30min HS60min M-P0h M-P2h M-P4h
b3795	LB HS15min HS30min HS60min M-P0h M-P2h M-P4h
b1330	LB HS15min HS30min HS60min M-P0h M-P2h M-P4h
b1193	LB HS15min HS30min HS60min M-P0h M-P2h M-P4h
b0720	LB HS15min HS30min HS60min M-P0h M-P2h M-P4h
b0643	LB HS15min HS30min HS60min M-P0h M-P2h M-P4h
b4141	LB HS15min HS30min HS60min M-P0h M-P2h M-P4h
b3055 b3056	LB HS15min HS30min HS60min M-P0h M-P2h M-P4h
b3413 b3414	LB HS15min HS30min HS60min M-P0h M-P2h M-P4h
b3494	LB HS15min HS30min HS60min M-P0h M-P2h M-P4h
b2778	LB HS15min HS30min HS60min M-P2h M-P4h
b0450 b0451	LB HS15min HS30min HS60min M-P0h M-P2h M-P4h
b0530	LB HS15min HS30min HS60min M-P0h M-P2h M-P4h
b0965	LB HS15min HS30min HS60min M-P0h M-P2h M-P4h
b0817 b0818	LB HS15min HS30min HS60min M-P0h M-P2h M-P4h
b1201	LB HS15min HS30min HS60min M-P0h M-P2h M-P4h
b2650	LB HS15min HS30min HS60min M-P0h M-P2h M-P4h
b0599	LB HS15min HS30min HS60min M-P0h M-P2h M-P4h
b2114	LB HS15min HS30min HS60min M-P0h M-P2h M-P4h
b3212 b3213	LB HS15min HS30min HS60min M-P0h M-P2h M-P4h
b4051	LB HS15min HS30min HS60min M-P0h M-P2h M-P4h
b4295	LB HS15min HS30min HS60min M-P0h M-P2h M-P4h
b4426	LB HS15min HS30min HS60min M-P0h M-P2h M-P4h
b0682	LB HS15min HS30min M-P0h M-P2h M-P4h
b2852	LB HS15min HS30min HS60min M-P0h M-P2h M-P4h
b0477	LB HS15min HS30min HS60min M-P0h M-P2h M-P4h
b1542	LB HS15min HS30min HS60min M-P0h M-P2h M-P4h
b2012 b2013	LB HS15min HS30min HS60min M-P0h M-P2h M-P4h
b2407	LB HS15min HS30min HS60min M-P0h M-P2h M-P4h
ymdE	LB HS15min HS30min HS60min M-P2h M-P4h
b1811	LB HS15min HS30min HS60min M-P0h M-P2h M-P4h
b0959	LB HS15min HS30min HS60min M-P0h M-P2h M-P4h
b3243	LB HS15min HS30min HS60min M-P0h M-P2h M-P4h
b4132	LB HS15min HS30min HS60min M-P0h M-P2h M-P4h
b3523	LB HS15min HS30min HS60min M-P0h M-P2h M-P4h
b2503	LB HS15min HS30min HS60min M-P0h M-P2h M-P4h
b2998	LB HS15min HS30min HS60min M-P0h M-P2h M-P4h
b4536	LB HS15min HS30min HS60min M-P0h M-P2h M-P4h
b3554	LB HS15min HS30min HS60min M-P0h M-P2h M-P4h
b3829	LB HS15min HS30min HS60min M-P0h M-P2h M-P4h
b0679	LB HS15min HS30min HS60min M-P0h M-P2h M-P4h
b0100 b0101 b0102 b0103	LB HS15min HS30min HS60min M-P0h M-P2h M-P4h
b3104	LB HS15min HS30min HS60min M-P0h M-P2h M-P4h
b2806 b2807 b2808	LB HS15min HS30min HS60min M-P0h M-P2h M-P4h
b1838	LB HS15min HS30min HS60min M-P0h M-P2h M-P4h
b2709	LB HS15min HS30min HS60min M-P0h M-P2h M-P4h
b4621	LB HS15min M-P2h
b4591	LB HS15min HS30min M-P2h
b3647	LB HS15min HS30min HS60min M-P0h M-P2h M-P4h
b4391	LB HS15min HS30min HS60min M-P0h M-P2h M-P4h
b2667 b2668	LB HS15min HS30min HS60min M-P0h M-P2h M-P4h
b0228	LB HS15min HS30min HS60min M-P0h M-P2h M-P4h
b0404	LB HS15min HS30min HS60min M-P0h M-P2h M-P4h
b4449	HS15min HS30min HS60min M-P0h M-P2h M-P4h
b0901	LB HS15min HS30min HS60min M-P0h M-P2h M-P4h
b1473	LB HS15min HS30min HS60min M-P0h M-P2h M-P4h
b4269	LB HS15min HS30min HS60min M-P0h M-P2h M-P4h
b0155 b0156	LB HS15min HS30min HS60min M-P0h M-P2h M-P4h
b2364	LB HS15min HS30min HS60min M-P0h M-P2h M-P4h
b0364	LB HS15min HS30min HS60min M-P0h M-P2h M-P4h
b0213	LB HS15min HS30min HS60min M-P0h M-P2h M-P4h
b1324	LB HS15min HS30min HS60min M-P0h M-P2h M-P4h
b2124 b2125 b2126	LB HS15min HS30min HS60min M-P0h M-P2h M-P4h
b1570	LB HS15min HS30min HS60min M-P0h M-P2h M-P4h
b0656	LB HS15min M-P4h
b0133 b0134	LB HS15min HS30min HS60min M-P0h M-P2h M-P4h
b2544 b2545	LB HS15min HS30min HS60min M-P0h M-P2h M-P4h
b0570 b0571	LB HS15min HS30min HS60min M-P0h M-P2h M-P4h
b1858 b1859	LB HS15min HS30min HS60min M-P0h M-P2h M-P4h
b0314	LB HS15min HS30min HS60min M-P0h M-P2h M-P4h
b2753	LB HS15min HS30min HS60min M-P0h M-P2h M-P4h
b2943	LB HS15min HS30min HS60min M-P0h M-P2h M-P4h
b4327 b4328 b4329 b4330	LB HS15min HS30min HS60min M-P0h M-P2h M-P4h
b0838	LB HS15min HS30min HS60min M-P0h M-P2h M-P4h
tpke70	LB HS15min HS30min HS60min M-P0h M-P2h M-P4h
b4482	LB HS15min HS30min HS60min M-P0h M-P2h M-P4h
b4603	M-P2h M-P4h
b2602	LB HS15min HS30min HS60min M-P0h M-P2h M-P4h
b1216	LB HS15min HS30min HS60min M-P0h M-P2h M-P4h
b2578	LB HS15min HS30min HS60min M-P0h M-P2h M-P4h
b4187	LB HS15min HS30min HS60min M-P0h M-P2h M-P4h
b0619 b0620	LB HS15min HS30min HS60min M-P0h M-P2h M-P4h
b0466 b0467	LB HS15min HS30min HS60min M-P0h M-P2h M-P4h
b2740	LB HS15min HS30min HS60min M-P0h M-P2h M-P4h
b2579	LB HS15min HS30min HS60min M-P0h M-P2h M-P4h
b4046	LB HS15min HS30min HS60min M-P0h M-P2h M-P4h
b2377	LB HS15min HS30min HS60min M-P0h M-P2h M-P4h
b2221	LB HS15min HS30min HS60min M-P0h M-P2h M-P4h
ECK120004373_Phantom	HS30min HS60min M-P2h M-P4h
b1412	LB HS15min HS30min HS60min M-P0h M-P2h M-P4h
b4234	LB HS15min HS30min HS60min M-P0h M-P2h M-P4h
b1743	LB HS15min HS30min HS60min M-P0h M-P2h M-P4h
b1158	LB HS15min HS30min HS60min M-P0h M-P2h M-P4h
b1642	LB HS15min HS30min HS60min M-P0h M-P2h M-P4h
b0135	LB HS15min HS30min HS60min M-P0h M-P2h M-P4h
b2163	LB HS15min HS30min HS60min M-P0h M-P2h M-P4h
b2064 b2065 b2066	LB HS15min HS30min HS60min M-P0h M-P2h M-P4h
b0624	LB HS15min HS30min HS60min M-P0h M-P2h M-P4h
b2507 b2508	LB HS15min HS30min HS60min M-P0h M-P2h M-P4h
b4453	LB HS15min HS30min HS60min M-P0h M-P2h M-P4h
b0861 b0862 b0863 b0864	LB HS15min HS30min HS60min M-P0h M-P2h M-P4h
b4445	LB HS15min HS30min HS60min M-P0h M-P2h M-P4h
b0008 b0009	LB HS15min HS30min HS60min M-P0h M-P2h M-P4h
b0495 b0496	LB HS15min HS30min HS60min M-P0h M-P2h M-P4h
b2106	LB HS15min HS30min HS60min M-P0h M-P2h M-P4h
b2856	LB HS15min HS30min HS60min M-P2h M-P4h
b2443	LB HS15min HS30min HS60min M-P0h M-P2h M-P4h
IS128	HS30min M-P0h
b4664	HS15min HS30min M-P0h M-P2h M-P4h
b3965	LB HS15min HS30min HS60min M-P0h M-P2h M-P4h
C0067	HS15min HS60min M-P2h
b2398 b2399	LB HS15min HS30min HS60min M-P0h M-P2h M-P4h
b4340	LB HS15min HS30min HS60min M-P0h M-P2h M-P4h
b0379	LB HS15min HS30min HS60min M-P0h M-P2h M-P4h
b4200 b4201 b4202 b4203	LB HS15min HS30min HS60min M-P0h M-P2h M-P4h
b3828	LB HS15min HS30min HS60min M-P0h M-P2h M-P4h
b4118	LB HS15min HS30min HS60min M-P0h M-P2h M-P4h
b4003 b4004	LB HS15min HS30min HS60min M-P0h M-P2h M-P4h
b3041 sroG	LB HS15min HS30min HS60min M-P0h M-P2h M-P4h
b2272	LB HS15min HS30min HS60min M-P0h M-P2h M-P4h
b3690	LB HS15min HS30min HS60min M-P0h M-P2h M-P4h
b1779 b1780	LB HS15min HS30min HS60min M-P0h M-P2h M-P4h
b1862	LB HS15min HS30min HS60min M-P0h M-P2h M-P4h
b1013	LB HS15min HS30min HS60min M-P0h M-P2h M-P4h
b3539	LB HS15min HS30min HS60min M-P0h M-P2h M-P4h
b3520	LB HS15min HS30min HS60min M-P0h M-P2h M-P4h
b3684	LB HS15min HS30min HS60min M-P0h M-P2h M-P4h
b0371	LB HS15min HS30min HS60min M-P0h M-P2h M-P4h
b3470	LB HS15min HS30min HS60min M-P0h M-P2h M-P4h
b3847 b3848 b3849 b3850	LB HS15min HS30min HS60min M-P0h M-P2h M-P4h
b3214	LB HS15min HS30min HS60min M-P0h M-P2h M-P4h
b1849	LB HS15min HS30min HS60min M-P0h M-P2h M-P4h
b0224 b0225 b0226	LB HS15min HS30min HS60min M-P0h M-P2h M-P4h
b3661	LB HS15min HS30min HS60min M-P0h M-P2h M-P4h
b0339	LB HS15min HS30min HS60min M-P0h M-P2h M-P4h
b0018 b4412	LB HS15min HS30min HS60min M-P0h M-P2h M-P4h
b0647	LB HS15min HS30min HS60min M-P0h M-P2h M-P4h
b2574	LB HS15min HS30min HS60min M-P0h M-P2h M-P4h
b2786	LB HS15min HS30min HS60min M-P0h M-P2h M-P4h
b2950	LB HS15min HS30min HS60min M-P0h M-P2h M-P4h
b1188	LB HS15min HS30min HS60min M-P0h M-P2h M-P4h
b0326	LB HS15min HS30min HS60min M-P0h M-P2h M-P4h
b4670	HS15min HS30min M-P2h M-P4h
b2011	LB HS15min HS30min HS60min M-P0h M-P2h M-P4h
b3714	LB HS15min HS30min HS60min M-P0h M-P2h M-P4h
b0544	LB HS15min HS30min HS60min M-P0h M-P2h M-P4h
b1256	LB HS15min HS30min HS60min M-P0h M-P2h M-P4h
b0809 b0810 b0811	LB HS15min HS30min HS60min M-P0h M-P2h M-P4h
b2846	LB HS15min HS30min HS60min M-P0h M-P2h M-P4h
b3044	HS60min M-P2h
b4683	LB HS15min HS30min M-P2h M-P4h
b3035 b3036 b3037 b3038	LB HS15min HS30min HS60min M-P0h M-P2h M-P4h
b4309	LB HS15min HS30min HS60min M-P0h M-P2h M-P4h
b4351	LB HS15min HS30min HS60min M-P0h M-P2h M-P4h
b4425	LB HS30min M-P0h M-P2h M-P4h
b2561 b2562	LB HS15min HS30min HS60min M-P0h M-P2h M-P4h
b1738	LB HS15min HS30min HS60min M-P0h M-P2h M-P4h
b4555	LB HS15min HS30min M-P0h M-P2h M-P4h
b2835 b2836	LB HS15min HS30min HS60min M-P0h M-P2h M-P4h
b4554	LB HS15min HS30min HS60min M-P0h M-P2h M-P4h
b1332	LB HS15min HS30min HS60min M-P0h M-P2h M-P4h
b1905	LB HS15min HS30min HS60min M-P0h M-P2h M-P4h
b4577 sgrT b0070	LB HS15min HS30min HS60min M-P0h M-P2h M-P4h
b1011	HS15min HS30min M-P2h M-P4h
b0062 b0063	LB HS15min HS30min HS60min M-P0h M-P2h M-P4h
b1793	LB HS15min HS30min HS60min M-P0h M-P2h M-P4h
b1907	LB HS15min HS30min HS60min M-P0h M-P2h M-P4h
b0600	LB HS15min HS30min HS60min M-P0h M-P2h M-P4h
b3059	LB HS15min HS30min HS60min M-P0h M-P2h M-P4h
b0565	LB HS15min HS30min HS60min M-P0h M-P2h M-P4h
b4261 b4262	LB HS15min HS30min HS60min M-P0h M-P2h M-P4h
b1454	LB HS15min HS30min HS60min M-P0h M-P2h M-P4h
b1026	HS15min M-P4h
b0300	LB HS15min HS30min HS60min M-P0h M-P2h M-P4h
b3778	LB HS15min HS30min HS60min M-P0h M-P2h M-P4h
b3654	LB HS15min HS30min HS60min M-P0h M-P2h M-P4h
b2431 b2432 b2433 b2434	LB HS15min HS30min HS60min M-P0h M-P2h M-P4h
b1376	LB HS15min HS30min HS60min M-P0h M-P2h M-P4h
b3570	LB HS15min HS30min HS60min M-P0h M-P2h M-P4h
b3910	LB HS15min HS30min HS60min M-P0h M-P2h M-P4h
b0591	LB HS15min HS30min HS60min M-P0h M-P2h M-P4h
b3612 b3613 b3614	LB HS15min HS30min HS60min M-P0h M-P2h M-P4h
b1421	LB HS15min HS30min HS60min M-P0h M-P2h M-P4h
b1655	LB HS15min HS30min HS60min M-P0h M-P2h M-P4h
b4590	LB HS30min HS60min M-P4h
b4224 b4225	LB HS15min HS30min HS60min M-P0h M-P2h M-P4h
b1537	LB HS15min HS30min HS60min M-P0h M-P2h M-P4h
b1696	LB HS15min HS30min HS60min M-P0h M-P2h M-P4h
b4615	LB HS15min HS30min HS60min M-P0h M-P2h M-P4h
b3065 b3066 b3067	LB HS15min HS30min HS60min M-P0h M-P2h M-P4h
b4529	LB HS15min HS30min HS60min M-P0h M-P2h M-P4h
b0814	LB HS15min HS30min HS60min M-P0h M-P2h M-P4h
b2289	LB HS15min HS30min HS60min M-P0h M-P2h M-P4h
b2849	LB HS30min HS60min M-P2h M-P4h
b2123	LB HS15min HS30min HS60min M-P0h M-P2h M-P4h
b1767 b1768	LB HS15min HS30min HS60min M-P0h M-P2h M-P4h
b3426	LB HS15min HS30min HS60min M-P0h M-P2h M-P4h
b4606	LB HS15min HS30min HS60min M-P0h M-P2h M-P4h
b2353	LB HS15min HS30min HS60min M-P0h M-P2h M-P4h
b4271	LB HS15min HS30min HS60min M-P0h M-P2h M-P4h
b0772	LB HS15min HS30min HS60min M-P0h M-P2h M-P4h
b3404 b3405	LB HS15min HS30min HS60min M-P0h M-P2h M-P4h
b1086	LB HS15min HS30min HS60min M-P0h M-P2h M-P4h
b3279	LB HS15min HS30min HS60min M-P0h M-P2h M-P4h
b3895	LB HS15min HS30min HS60min M-P0h M-P2h M-P4h
b4371	LB HS15min HS30min HS60min M-P0h M-P2h M-P4h
tp2	HS15min HS30min
b4155	LB HS15min HS30min HS60min M-P0h M-P2h M-P4h
b1115	LB HS15min HS30min HS60min M-P0h M-P2h M-P4h
b0215	LB HS15min HS30min HS60min M-P0h M-P2h M-P4h
b3862	LB HS15min HS30min HS60min M-P0h M-P2h M-P4h
b0076	LB HS15min HS30min HS60min M-P0h M-P2h M-P4h
b3173	LB HS15min HS30min HS60min M-P0h M-P2h M-P4h
b4413	HS15min HS30min HS60min M-P0h M-P2h M-P4h
b1896 b1897	LB HS15min HS30min HS60min M-P0h M-P2h M-P4h
b1952	LB HS15min HS30min HS60min M-P0h M-P2h M-P4h
b1722	LB HS15min HS30min HS60min M-P0h M-P2h M-P4h
b1742	LB HS15min HS30min HS60min M-P0h M-P2h M-P4h
b0113 b0114 b0115 b0116	LB HS15min HS30min HS60min M-P0h M-P2h M-P4h
b2606 b2607 b2608 b2609 b2610	LB HS15min HS30min HS60min M-P0h M-P2h M-P4h
ygaQ_3	LB HS15min HS60min M-P0h M-P2h M-P4h
b3264	LB HS15min HS30min HS60min M-P0h M-P2h M-P4h
b2086	LB HS15min HS30min HS60min M-P0h M-P2h M-P4h
b0484	LB HS15min HS30min HS60min M-P0h M-P2h M-P4h
b3861	LB HS15min HS30min HS60min M-P0h M-P2h M-P4h
b1386	LB HS15min HS30min HS60min M-P0h M-P2h M-P4h
b3060	LB HS15min HS30min HS60min M-P0h M-P2h M-P4h
b0305	LB HS15min HS30min HS60min M-P0h M-P2h M-P4h
b1876	LB HS15min HS30min HS60min M-P0h M-P2h M-P4h
b1428	LB HS15min HS30min HS60min M-P0h M-P2h M-P4h
b2062	LB HS15min HS30min HS60min M-P0h M-P2h M-P4h
b1923	LB HS15min HS30min HS60min M-P0h M-P2h M-P4h
b3774	LB HS15min HS30min HS60min M-P0h M-P2h M-P4h
b2392	LB HS15min HS30min HS60min M-P0h M-P2h M-P4h
b4256	LB HS15min HS30min HS60min M-P0h M-P2h M-P4h
b0662	LB HS15min HS30min HS60min M-P0h M-P2h M-P4h
b1384	LB HS15min HS30min HS60min M-P0h M-P2h M-P4h
b4455	LB HS15min HS30min HS60min M-P2h M-P4h
b0376	LB HS15min HS30min HS60min M-P0h M-P2h M-P4h
b0849	LB HS15min HS30min HS60min M-P0h M-P2h M-P4h
b0335	LB HS15min HS30min HS60min M-P0h M-P2h M-P4h
b2466 b2467 b2468	LB HS15min HS30min HS60min M-P0h M-P2h M-P4h
b4218 b4219	LB HS15min HS30min HS60min M-P0h M-P2h M-P4h
b1003 b1004	LB HS15min HS30min HS60min M-P0h M-P2h M-P4h
b2071	LB HS15min HS30min HS60min M-P0h M-P2h M-P4h
b0401 b0402	LB HS15min HS30min HS60min M-P0h M-P2h M-P4h
b0220	LB HS15min HS30min HS60min M-P0h M-P2h M-P4h
b4255	LB HS15min HS30min HS60min M-P0h M-P2h M-P4h
b1959	LB HS15min HS30min HS60min M-P0h M-P2h M-P4h
b2935	LB HS15min HS30min HS60min M-P0h M-P2h M-P4h
b1270 b1271	LB HS15min HS30min HS60min M-P0h M-P2h M-P4h
b0336 b0337	LB HS15min HS30min HS60min M-P0h M-P2h M-P4h
b3858 b3859 b3860	LB HS15min HS30min HS60min M-P0h M-P2h M-P4h
b0819	LB HS15min HS30min HS60min M-P0h M-P2h M-P4h
b3911 b3912	LB HS15min HS30min HS60min M-P0h M-P2h M-P4h
b3418	LB HS15min HS30min HS60min M-P0h M-P2h M-P4h
b4396	LB HS15min HS30min HS60min M-P0h M-P2h M-P4h
b2549	LB HS15min HS30min HS60min M-P0h M-P2h M-P4h
b0328	LB HS15min HS30min HS60min M-P0h M-P2h M-P4h
b2533	LB HS15min HS30min HS60min M-P0h M-P2h M-P4h
b2851	LB M-P2h M-P4h
b0768	LB HS15min HS30min HS60min M-P0h M-P2h M-P4h
b0558	HS15min HS30min HS60min M-P0h M-P2h M-P4h
b1777 b1778	LB HS15min HS30min HS60min M-P0h M-P2h M-P4h
b2270	LB HS15min HS30min HS60min M-P0h M-P2h M-P4h
b1482	LB HS15min HS30min HS60min M-P0h M-P2h M-P4h
b0897	LB HS15min HS30min HS60min M-P0h M-P2h M-P4h
b1502	LB HS15min HS30min HS60min M-P0h M-P2h M-P4h
b0452	LB HS15min HS30min HS60min M-P0h M-P2h M-P4h
b2339	LB HS15min HS30min M-P0h M-P2h M-P4h
b3825 b3826 b3827	LB HS15min HS30min HS60min M-P0h M-P2h M-P4h
b3049	LB HS15min HS30min HS60min M-P0h M-P2h M-P4h
b4385	LB HS15min HS30min HS60min M-P0h M-P2h M-P4h
b3972 b3973	LB HS15min HS30min HS60min M-P0h M-P2h M-P4h
b3546	LB HS15min HS30min HS60min M-P0h M-P2h M-P4h
b0315	LB HS15min HS30min HS60min M-P0h M-P2h M-P4h
b3673	LB HS15min HS30min HS60min M-P0h M-P2h M-P4h
b3441	LB HS15min HS30min HS60min M-P0h M-P2h M-P4h
b0189 b4406	LB HS15min HS30min HS60min M-P0h M-P2h M-P4h
b0479	LB HS15min HS30min HS60min M-P0h M-P2h M-P4h
b3119	LB HS15min HS30min HS60min
b2408	LB HS15min HS30min HS60min M-P0h M-P2h M-P4h
b3057 b3058	LB HS15min HS30min HS60min M-P0h M-P2h M-P4h
b3446	LB HS15min HS30min HS60min M-P0h M-P2h M-P4h
b2837	LB HS15min HS30min HS60min M-P0h M-P2h M-P4h
b4013	LB HS15min HS30min HS60min M-P0h M-P2h M-P4h
b4108	LB HS15min HS30min HS60min M-P0h M-P2h M-P4h
b3072	LB HS15min HS30min HS60min M-P0h M-P2h M-P4h
b4066	LB HS15min HS30min HS60min M-P0h M-P2h M-P4h
b3237	LB HS15min HS30min HS60min M-P0h M-P2h M-P4h
b4624	LB HS15min HS30min HS60min M-P0h M-P2h M-P4h
b4679	LB HS15min HS30min HS60min M-P2h M-P4h
b2869	LB HS15min HS30min HS60min M-P0h M-P2h M-P4h
b2375	LB HS15min HS30min HS60min M-P0h M-P2h M-P4h
b3674 b3675 b3676	LB HS15min HS30min HS60min M-P0h M-P2h M-P4h
b2965	LB HS15min HS30min HS60min M-P0h M-P2h M-P4h
b1085	LB HS15min HS30min HS60min M-P0h M-P2h M-P4h
b4502	LB HS15min HS30min HS60min M-P0h M-P2h M-P4h
b2410	LB HS15min HS30min HS60min M-P0h M-P2h M-P4h
b3396	LB HS15min HS30min HS60min M-P0h M-P2h M-P4h
b1242	LB HS15min HS30min HS60min M-P0h M-P2h M-P4h
b3028 b3029	LB HS15min HS30min HS60min M-P0h M-P2h M-P4h
b3584	LB HS15min HS30min HS60min M-P0h M-P2h M-P4h
b2575	LB HS15min HS30min HS60min M-P0h M-P2h M-P4h
b1785	LB HS15min HS30min HS60min M-P0h M-P2h M-P4h
b0821	LB HS15min HS30min HS60min M-P0h M-P2h M-P4h
b1664	LB HS15min HS30min HS60min M-P0h M-P2h M-P4h
b3764	LB HS15min HS30min HS60min M-P0h M-P2h M-P4h
b0563	LB HS15min HS30min HS60min M-P0h M-P2h M-P4h
b0999 b1000	LB HS15min HS30min HS60min M-P0h M-P2h M-P4h
b3416 b3417	LB HS15min HS30min HS60min M-P0h M-P2h M-P4h
b2844	LB HS15min HS30min HS60min M-P0h M-P2h M-P4h
b2414 b2415 b2416 b2417	LB HS15min HS30min HS60min M-P0h M-P2h M-P4h
b1329	LB HS15min HS30min HS60min M-P0h M-P2h M-P4h
b4212	LB HS15min HS30min HS60min M-P0h M-P2h M-P4h
b2732	LB HS15min HS30min HS60min M-P0h M-P2h M-P4h
b3645	LB HS15min HS30min HS60min M-P0h M-P2h M-P4h
b3002	LB HS15min HS30min HS60min M-P0h M-P2h M-P4h
b4321	LB HS15min HS30min HS60min M-P0h M-P2h M-P4h
b1145	LB HS15min HS30min HS60min M-P0h M-P2h M-P4h
b1001	LB HS15min HS30min HS60min M-P0h M-P2h M-P4h
b1705	LB HS15min HS30min HS60min M-P0h M-P2h M-P4h
b3143	LB HS15min HS30min HS60min M-P0h M-P2h M-P4h
b2219 b2220	LB HS15min HS30min HS60min M-P0h M-P2h M-P4h
b0613	HS15min HS30min M-P2h M-P4h
b3577	LB HS15min HS60min M-P0h M-P2h M-P4h
b0866 b0867	LB HS15min HS30min HS60min M-P0h M-P2h M-P4h
b4597	LB HS15min HS30min HS60min M-P0h M-P2h M-P4h
b1205	LB HS15min HS30min HS60min M-P0h M-P2h M-P4h
b4421	LB HS15min HS30min HS60min M-P4h
b2395	LB HS15min HS30min HS60min M-P0h M-P2h M-P4h
b3434	LB HS15min HS30min HS60min M-P0h M-P2h M-P4h
b4608	HS30min HS60min M-P0h M-P2h M-P4h
b1378	LB HS15min HS30min HS60min M-P0h M-P2h M-P4h
b4242	LB HS15min HS30min HS60min M-P0h M-P2h M-P4h
b2810 b2811	LB HS15min HS30min HS60min M-P0h M-P2h M-P4h
b3492	LB HS15min HS30min HS60min M-P0h M-P2h M-P4h
b2111	LB HS15min HS30min HS60min M-P0h M-P2h M-P4h
b4616 istR-1	LB HS15min HS30min M-P0h M-P4h
b0989	HS60min M-P0h M-P2h
b3491	LB HS15min HS30min HS60min M-P0h M-P2h M-P4h
b0560	LB HS15min HS30min M-P0h M-P2h M-P4h
b3042	LB HS15min HS30min HS60min M-P0h M-P2h M-P4h
b3412	LB HS15min HS30min HS60min M-P0h M-P2h M-P4h
b1452	LB HS15min HS30min HS60min M-P0h M-P2h M-P4h
b4058	LB HS15min HS30min HS60min M-P0h M-P2h M-P4h
b3521 b3522	LB HS15min HS30min HS60min M-P0h M-P2h M-P4h
b1602 b1603	LB HS15min HS30min HS60min M-P0h M-P2h M-P4h
b4133	LB HS15min HS30min HS60min M-P0h M-P2h M-P4h
b4428 b1420	LB HS15min HS30min HS60min M-P0h M-P2h M-P4h
b1223	LB HS15min HS30min HS60min M-P0h M-P2h M-P4h
b0878 b0879 b0881 b0882	LB HS15min HS30min HS60min M-P0h M-P2h M-P4h
b3518	LB HS15min HS30min HS60min M-P0h M-P2h M-P4h
b4400	LB HS15min HS30min HS60min M-P0h M-P2h M-P4h
b3506	LB HS15min HS30min HS60min M-P0h M-P2h M-P4h
b2232	LB HS15min HS30min HS60min M-P0h M-P2h M-P4h
b2172	LB HS15min HS30min HS60min M-P0h M-P2h M-P4h
b2762 b2763 b2764	LB HS15min HS30min HS60min M-P0h M-P2h M-P4h
b0812	LB HS15min HS30min HS60min M-P0h M-P2h M-P4h
b0680	LB HS15min HS30min HS60min M-P0h M-P2h M-P4h
b0754	LB HS15min HS30min HS60min M-P0h M-P2h M-P4h
b4018	LB HS15min HS30min HS60min M-P0h M-P2h M-P4h
b4162	LB HS15min HS30min HS60min M-P0h M-P2h M-P4h
b3578	LB HS15min HS30min M-P0h M-P2h M-P4h
b0766	LB HS15min HS30min HS60min M-P0h M-P2h M-P4h
b3519	LB HS15min HS30min HS60min M-P0h M-P2h M-P4h
b3495	LB HS15min HS30min HS60min M-P0h M-P2h M-P4h
b0211 b0212	LB HS15min HS30min HS60min M-P0h M-P2h M-P4h
b2845	LB HS15min HS30min HS60min M-P0h M-P2h M-P4h
b1585	LB HS15min HS30min HS60min M-P0h M-P2h M-P4h
b4217	LB HS15min HS30min HS60min M-P0h M-P2h M-P4h
b4326	LB HS15min HS30min HS60min M-P0h M-P2h M-P4h
b0920	LB HS15min HS30min HS60min M-P0h M-P2h M-P4h
b0207	LB HS15min HS30min HS60min M-P0h M-P2h M-P4h
b4331	LB HS15min HS30min HS60min M-P0h M-P2h M-P4h
b2966	LB HS15min HS30min HS60min M-P0h M-P2h M-P4h
b2649	LB HS15min HS30min HS60min M-P0h M-P2h M-P4h
b1433	LB HS15min HS30min HS60min M-P0h M-P2h M-P4h
b0200	LB HS15min HS30min HS60min M-P0h M-P2h M-P4h
yedN_1	LB HS15min HS60min M-P0h M-P2h
b0304	LB HS15min HS30min HS60min M-P0h M-P2h M-P4h
b4450	LB HS15min HS30min HS60min M-P0h M-P2h M-P4h
b1658	LB HS15min HS30min HS60min M-P0h M-P2h M-P4h
b0268 b0269	LB HS15min HS30min HS60min M-P0h M-P2h M-P4h
b0842	LB HS15min HS30min HS60min M-P0h M-P2h M-P4h
b0808	LB HS15min HS30min HS60min M-P0h M-P2h M-P4h
b3587	HS30min HS60min M-P2h M-P4h
b1624	LB HS15min HS30min HS60min M-P0h M-P2h M-P4h
b1341	LB HS15min HS30min HS60min M-P0h M-P2h M-P4h
b2190	LB HS15min HS30min HS60min M-P0h M-P2h M-P4h
b2853	HS15min HS30min HS60min M-P0h M-P2h M-P4h
b2251	LB HS15min HS30min HS60min M-P0h M-P2h M-P4h
b1543	LB HS15min HS30min HS60min M-P0h M-P2h M-P4h
b1872 b1873	LB HS15min HS30min HS60min M-P0h M-P2h M-P4h
b1915	LB HS15min HS30min HS60min M-P0h M-P2h M-P4h
b0014 tpke11 b0015	LB HS15min HS30min HS60min M-P0h M-P2h M-P4h
b4395	LB HS15min HS30min HS60min M-P0h M-P2h M-P4h
b0413 b0414 b0415 b0416 b0417 b0418	LB HS15min HS30min HS60min M-P0h M-P2h M-P4h
b3030 b3031 b3032 b3033 b3034	LB HS15min HS30min HS60min M-P0h M-P2h M-P4h
b3553	LB HS15min HS30min HS60min M-P0h M-P2h M-P4h
b1453	LB HS15min HS30min HS60min M-P0h M-P2h M-P4h
b3459	LB HS15min HS30min HS60min M-P0h M-P2h M-P4h
b1178	LB HS15min HS30min HS60min M-P0h M-P2h M-P4h
b0386	LB HS15min HS30min HS60min M-P0h M-P2h M-P4h
b4452	LB HS15min HS30min HS60min M-P0h M-P2h M-P4h
b0706	LB HS15min M-P0h M-P2h M-P4h
b3618	LB HS15min HS30min HS60min M-P0h M-P2h M-P4h
b1677	LB HS15min HS30min HS60min M-P0h M-P2h M-P4h
b0104	LB HS15min HS30min HS60min M-P0h M-P2h M-P4h
b2372	LB HS15min HS30min HS60min M-P0h M-P2h M-P4h
b3561	LB HS15min HS30min HS60min M-P0h M-P2h M-P4h
b4233	LB HS15min HS30min HS60min M-P0h M-P2h M-P4h
b0876	LB HS15min HS30min HS60min M-P0h M-P2h M-P4h
b4159 b4160 b4161	LB HS15min HS30min HS60min M-P0h M-P2h M-P4h
b3802 b3803 b3804 b3805	LB HS15min HS30min HS60min M-P0h M-P2h M-P4h
b3402	LB HS15min HS30min HS60min M-P0h M-P2h M-P4h
b2406	LB HS15min HS30min HS60min M-P0h M-P2h M-P4h
b0603	LB HS15min HS30min HS60min M-P0h M-P2h M-P4h
b2245 b2246	LB HS15min HS30min HS60min M-P0h M-P2h M-P4h
b1370	LB HS15min HS30min HS60min M-P0h M-P2h M-P4h
b2559 b2560	LB HS15min HS30min HS60min M-P0h M-P2h M-P4h
b2961 b2962 b2963	LB HS15min HS30min HS60min M-P0h M-P2h M-P4h
b0131	LB HS15min HS30min HS60min M-P0h M-P2h M-P4h
b1168	LB HS15min HS30min HS60min M-P0h M-P2h M-P4h
b0840 b0841	LB HS15min HS30min HS60min M-P0h M-P2h M-P4h
b3644	LB HS15min HS30min HS60min M-P0h M-P2h M-P4h
b2133	LB HS15min HS30min HS60min M-P0h M-P2h M-P4h
b4204	LB HS15min HS30min HS60min M-P0h M-P2h M-P4h
b0403	LB HS15min HS30min HS60min M-P0h M-P2h M-P4h
b4610	LB HS15min HS30min HS60min M-P0h M-P2h M-P4h
b3688	LB HS15min HS30min HS60min M-P0h M-P2h M-P4h
b0110 b0111	LB HS15min HS30min HS60min M-P0h M-P2h M-P4h
b4005 b4006	LB HS15min HS30min HS60min M-P0h M-P2h M-P4h
b0995	LB HS15min HS30min HS60min M-P0h M-P2h M-P4h
b2989	LB HS15min HS30min HS60min M-P0h M-P2h M-P4h
b4607 shoB	LB HS15min HS30min HS60min M-P0h M-P2h M-P4h
b3504	HS15min HS60min M-P2h M-P4h
b2218	LB HS15min HS30min HS60min M-P0h M-P2h M-P4h
b2677 b2678 b2679	LB HS15min HS30min HS60min M-P0h M-P2h M-P4h
b2577	LB HS15min HS30min HS60min M-P0h M-P2h M-P4h
b4199	LB HS15min HS30min HS60min M-P0h M-P2h M-P4h
b2812 b2813	LB HS15min HS30min HS60min M-P0h M-P2h M-P4h
b3448	LB HS15min HS30min HS60min M-P0h M-P2h M-P4h
b4047	HS15min M-P4h
b3215	LB HS30min HS60min M-P0h M-P2h M-P4h
b3411	LB HS15min HS30min HS60min M-P0h M-P2h M-P4h
b0424 b0425	LB HS15min HS30min HS60min M-P0h M-P2h M-P4h
b1238	LB HS15min HS30min HS60min M-P0h M-P2h M-P4h
b4207	LB HS15min HS30min HS60min M-P0h M-P2h M-P4h
b3063	LB HS15min HS30min HS60min M-P0h M-P2h M-P4h
b2249	LB HS15min HS30min HS60min M-P0h M-P2h M-P4h
b2552	LB HS15min HS30min HS60min M-P0h M-P2h M-P4h
b0338	LB HS15min HS30min HS60min M-P0h M-P2h M-P4h
b1675	LB HS15min HS30min HS60min M-P0h M-P2h M-P4h
b3633 b3634	LB HS15min HS30min HS60min M-P0h M-P2h M-P4h
b0276	LB HS15min HS30min HS60min M-P0h M-P2h M-P4h
b0112	LB HS15min HS30min HS60min M-P0h M-P2h M-P4h
b1470	LB HS30min HS60min M-P0h M-P2h M-P4h
b3254	LB HS15min HS30min HS60min M-P0h M-P2h M-P4h
b0462 b0463	LB HS15min HS30min HS60min M-P0h M-P2h M-P4h
b1791 b1792	LB HS15min HS30min HS60min M-P0h M-P2h M-P4h
b4145	LB HS15min HS30min HS60min M-P0h M-P2h M-P4h
b0287	LB HS15min HS30min HS60min M-P0h M-P2h M-P4h
b0331	HS15min HS30min M-P2h M-P4h
b0604	LB HS15min HS30min HS60min M-P0h M-P2h M-P4h
b4002	LB HS15min HS30min HS60min M-P0h M-P2h M-P4h
b0956	LB HS15min HS30min HS60min M-P0h M-P2h M-P4h
b3891 b3892 b3893 b3894	LB HS15min HS30min HS60min M-P0h M-P2h M-P4h
b3547	LB HS15min HS30min HS60min M-P0h M-P2h M-P4h
b1995	LB HS15min HS30min M-P0h M-P2h M-P4h
gapC_2 gapC_1	LB HS15min HS30min HS60min M-P0h M-P2h M-P4h
b1402	LB HS15min M-P4h
b1599 b1600	LB HS15min HS30min HS60min M-P0h M-P2h M-P4h
b1503	LB HS15min HS30min HS60min M-P2h M-P4h
b0260 b0261	LB HS15min HS30min HS60min M-P0h M-P2h M-P4h
b0587	LB HS15min HS30min HS60min M-P0h M-P2h M-P4h
b1511 b1512	LB HS15min HS30min HS60min M-P0h M-P2h M-P4h
b0898	LB HS15min HS30min HS60min M-P0h M-P2h M-P4h
b2273	LB HS15min HS30min HS60min M-P0h M-P2h M-P4h
b0478	LB HS15min HS30min HS60min M-P0h M-P2h M-P4h
b2669	LB HS15min HS30min HS60min M-P0h M-P2h M-P4h
b1821	LB HS15min HS30min HS60min M-P0h M-P2h M-P4h
b0157 b0158 b0159	LB HS15min HS30min HS60min M-P0h M-P2h M-P4h
b0719	LB HS15min HS30min HS60min M-P0h M-P2h M-P4h
b0252	LB HS15min HS30min HS60min M-P0h M-P2h M-P4h
b1344 b1345	LB HS15min HS30min HS60min M-P0h M-P2h M-P4h
b1509 b1510	LB HS15min HS30min HS60min M-P0h M-P2h M-P4h
b4595	LB HS15min HS30min HS60min M-P0h M-P2h M-P4h
b2067	LB HS15min HS30min HS60min M-P0h M-P2h M-P4h
b1601	LB HS15min HS30min HS60min M-P0h M-P2h M-P4h
b0531	HS15min HS30min HS60min M-P2h M-P4h
b1662	LB HS15min HS30min HS60min M-P0h M-P2h M-P4h
b1817 b1818 b1819 b1820	LB HS15min HS30min HS60min M-P0h M-P2h M-P4h
b4546 b2411 b2412	LB HS15min HS30min HS60min M-P0h M-P2h M-P4h
b3957	LB HS15min HS30min HS60min M-P0h M-P2h M-P4h
b1461	LB HS15min HS30min HS60min M-P0h M-P2h M-P4h
b3907	LB HS15min HS30min HS60min M-P0h M-P2h M-P4h
b2838	LB HS15min HS30min HS60min M-P0h M-P2h M-P4h
b2463	LB HS15min HS30min HS60min M-P0h M-P2h M-P4h
b2068	LB HS15min HS30min HS60min M-P0h M-P2h M-P4h
yrhC	LB HS15min HS30min M-P0h M-P2h M-P4h
b4078	LB HS15min HS30min HS60min M-P0h M-P2h M-P4h
b3267	LB HS15min HS30min HS60min M-P0h M-P2h M-P4h
b1605 b1606	LB HS15min HS30min HS60min M-P0h M-P2h M-P4h
b0839	LB HS15min HS30min HS60min M-P0h M-P2h M-P4h
b0505 b0506	LB HS15min HS30min HS60min M-P0h M-P2h M-P4h
b2233	LB HS15min HS30min HS60min M-P0h M-P2h M-P4h
b2901	LB HS15min HS30min HS60min M-P0h M-P2h M-P4h
b3936	LB HS15min HS30min HS60min M-P0h M-P2h M-P4h
b3244	LB HS15min HS30min HS60min M-P0h M-P2h M-P4h
b0835	LB HS15min HS30min HS60min M-P0h M-P2h M-P4h
b0779	LB HS15min HS30min HS60min M-P0h M-P2h M-P4h
b0295	LB HS15min HS30min HS60min M-P0h M-P2h M-P4h
b2069	LB HS15min HS30min HS60min M-P0h M-P2h M-P4h
b1472	HS30min HS60min M-P4h
b4535	LB HS15min HS30min HS60min M-P0h M-P2h M-P4h
b2658	HS15min HS30min M-P0h M-P2h M-P4h
b3105	LB HS15min HS30min HS60min M-P0h M-P2h M-P4h
b0791	LB HS15min HS30min HS60min M-P0h M-P2h M-P4h
b3816	LB HS15min HS30min HS60min M-P0h M-P2h M-P4h
b0644	LB HS15min HS30min HS60min M-P0h M-P2h M-P4h
b4017	LB HS15min HS30min HS60min M-P0h M-P2h M-P4h
b4220 b4221 b4222	LB HS15min HS30min HS60min M-P0h M-P2h M-P4h
b2964	LB HS15min HS30min HS60min M-P0h M-P2h M-P4h
b1656	LB HS15min HS30min HS60min M-P0h M-P2h M-P4h
b4083	LB HS15min HS30min HS60min M-P0h M-P2h M-P4h
b2054	LB HS15min HS30min HS60min M-P0h M-P2h
b1413	LB HS15min HS30min HS60min M-P0h M-P2h M-P4h
b4268	LB HS15min HS30min HS60min M-P0h M-P2h M-P4h
b0457	LB HS15min HS30min HS60min M-P0h M-P2h M-P4h
b4278	LB HS15min HS30min HS60min M-P0h M-P2h M-P4h
b3081	LB HS15min HS30min HS60min M-P0h M-P2h M-P4h
b1136	LB HS15min HS30min HS60min M-P0h M-P2h M-P4h
b4341	LB HS15min HS30min M-P0h M-P2h M-P4h
b1025	LB HS15min HS30min HS60min M-P0h M-P2h M-P4h
b2003	LB M-P0h M-P2h M-P4h
b2592 b4609 b2593 b2594	LB HS15min HS30min HS60min M-P0h M-P2h M-P4h
b0214	LB HS15min HS30min HS60min M-P0h M-P2h M-P4h
b4190	LB HS15min HS30min HS60min M-P0h M-P2h M-P4h
b1436	LB HS15min HS30min HS60min M-P0h M-P2h M-P4h
b3875	LB HS15min HS30min HS60min M-P0h M-P2h M-P4h
b4062	LB HS15min HS30min HS60min M-P0h M-P2h M-P4h
b4620	LB HS15min HS30min HS60min M-P0h M-P2h M-P4h
b1935	LB HS30min M-P0h M-P2h M-P4h
b3754 b3755	LB HS15min HS30min HS60min M-P0h M-P2h M-P4h
b0454	LB HS15min HS30min HS60min M-P0h M-P2h M-P4h
intG	HS30min HS60min M-P2h M-P4h
b0932	LB HS15min HS30min HS60min M-P0h M-P2h M-P4h
b2817	LB HS15min HS30min HS60min M-P0h M-P2h M-P4h
b1731	LB HS15min HS30min HS60min M-P0h M-P2h M-P4h
b4258 b4259 b4260	LB HS15min HS30min HS60min M-P0h M-P2h M-P4h
b2877	LB HS15min HS30min HS60min M-P0h M-P2h M-P4h
b3646	LB HS15min HS30min HS60min M-P0h M-P2h M-P4h
b4112 b4113 b4114	LB HS15min HS30min HS60min M-P0h M-P2h M-P4h
b2378	LB HS15min HS30min HS60min M-P0h M-P2h M-P4h
b1828	LB HS15min HS30min HS60min M-P0h M-P2h M-P4h
b3909	LB HS15min HS30min HS60min M-P0h M-P2h M-P4h
b1422	LB HS15min HS30min HS60min M-P0h M-P2h M-P4h
b0825	LB HS15min HS30min HS60min M-P0h M-P2h M-P4h
b0968	LB HS15min HS30min HS60min M-P0h M-P2h M-P4h
b1372	LB HS15min HS30min HS60min M-P0h M-P2h M-P4h
eaeH	HS15min HS30min HS60min M-P0h M-P2h M-P4h
b4454	LB HS15min HS30min M-P0h M-P2h M-P4h
b4022	LB HS15min HS30min HS60min M-P0h M-P2h M-P4h
b3830	LB HS15min HS30min HS60min M-P0h M-P2h M-P4h
b2136	LB HS15min HS30min HS60min M-P0h M-P2h M-P4h
b0483	LB HS15min HS30min HS60min M-P0h M-P2h M-P4h
b3121	LB HS15min HS30min HS60min M-P0h M-P2h M-P4h
ydbA_1	LB HS15min HS30min HS60min M-P0h M-P2h M-P4h
b1014	LB HS15min HS30min HS60min M-P0h M-P2h M-P4h
b4124 b4125	LB HS15min HS30min HS60min M-P0h M-P2h M-P4h
b1232 b1233	LB HS15min HS30min HS60min M-P0h M-P2h M-P4h
b1761	LB HS15min HS30min HS60min M-P0h M-P2h M-P4h
ECK120004120_Phantom	HS15min HS30min M-P2h M-P4h
b1451	LB HS15min HS30min HS60min M-P0h M-P2h M-P4h
b0488 b0489	LB HS15min HS30min HS60min M-P0h M-P2h M-P4h
b3551	LB HS15min HS30min HS60min M-P0h M-P2h M-P4h
b2435 b2436	LB HS15min HS30min HS60min M-P0h M-P2h M-P4h
b0399 b0400	LB HS15min HS30min HS60min M-P0h M-P2h M-P4h
b2581	LB HS15min HS30min HS60min M-P0h M-P2h M-P4h
b3926 b3927	LB HS15min HS30min HS60min M-P0h M-P2h M-P4h
b0960 b0961	LB HS15min HS30min HS60min M-P0h M-P2h M-P4h
b2296 b2297	LB HS15min HS30min HS60min M-P0h M-P2h M-P4h
b0874	LB HS15min HS30min HS60min M-P0h M-P2h M-P4h
b1759	LB HS15min HS30min HS60min M-P0h M-P2h M-P4h
b0393	LB HS15min HS30min HS60min M-P0h M-P2h M-P4h
b4011	LB HS15min HS30min HS60min M-P0h M-P2h M-P4h
b0621	LB HS15min HS30min HS60min M-P0h M-P2h M-P4h
b0355 b0356 b0357	LB HS15min HS30min HS60min M-P0h M-P2h M-P4h
b0816	LB HS15min HS30min HS60min M-P0h M-P2h M-P4h
b2186	LB HS15min HS30min HS60min M-P0h M-P2h M-P4h
b0217	LB HS15min HS30min HS60min M-P0h M-P2h M-P4h
b2618 b2619	LB HS15min HS30min HS60min M-P0h M-P2h M-P4h
b2982	LB HS15min HS30min M-P4h
b1558	LB HS15min HS30min HS60min M-P0h M-P2h M-P4h
b3496	LB HS15min HS30min HS60min M-P0h M-P2h M-P4h
b3996 b3997 b3998 b3999 b4000 b4001	LB HS15min HS30min HS60min M-P0h M-P2h M-P4h
b0564	LB HS15min HS30min HS60min M-P0h M-P2h M-P4h
b0798	LB HS15min HS30min HS60min M-P0h M-P2h M-P4h
b1139	LB HS15min HS30min HS60min M-P0h M-P2h M-P4h
b4355	LB HS15min HS30min HS60min M-P0h M-P2h M-P4h
b3691	LB HS15min HS30min HS60min M-P0h M-P2h M-P4h
arpB_1	HS15min HS60min M-P0h M-P2h M-P4h
b0340 b0341	LB HS15min HS30min HS60min M-P0h M-P2h M-P4h
b2987	LB HS15min HS30min HS60min M-P0h M-P2h M-P4h
b4209	LB HS15min HS30min HS60min M-P0h M-P2h M-P4h
b0806	LB HS15min HS30min HS60min M-P0h M-P2h M-P4h
b0770	LB HS15min HS30min HS60min M-P0h M-P2h M-P4h
b1194	LB HS15min HS30min HS60min M-P0h M-P2h M-P4h
b2496 b2497 b2498	LB HS15min HS30min HS60min M-P0h M-P2h M-P4h
b2777	LB HS15min HS30min HS60min M-P0h M-P2h M-P4h
b3665	LB HS15min HS30min HS60min M-P0h M-P2h M-P4h
b0190 b0191 b0192	LB HS15min HS30min HS60min M-P0h M-P2h M-P4h
b3415	LB HS15min HS30min HS60min M-P0h M-P2h M-P4h
b0141	LB HS15min HS30min HS60min M-P2h M-P4h
b3572	LB HS15min HS30min HS60min M-P0h M-P2h M-P4h
b4420	LB HS15min HS30min HS60min M-P0h M-P2h M-P4h
b0492 b0493 b0494	LB HS15min HS30min HS60min M-P0h M-P2h M-P4h
b0476	LB HS15min HS30min HS60min M-P0h M-P2h M-P4h
b1202	LB HS15min HS30min HS60min M-P0h M-P2h M-P4h
b2344	LB HS15min HS30min HS60min M-P0h M-P2h M-P4h
b3801	LB HS15min HS30min HS60min M-P0h M-P2h M-P4h
b2622	LB HS15min HS30min HS60min M-P0h M-P2h M-P4h
b1381 b1382 b1383	LB HS15min HS30min HS60min M-P0h M-P2h M-P4h
b2630 b2631	LB HS15min HS30min HS60min M-P0h M-P2h M-P4h
b4443	LB HS15min HS30min HS60min M-P0h M-P2h M-P4h
b0526	LB HS15min HS30min HS60min M-P0h M-P2h M-P4h
b2642	LB HS15min HS30min HS60min M-P0h M-P2h M-P4h
b0966 b0967	LB HS15min HS30min HS60min M-P0h M-P2h M-P4h
b3974	LB HS15min HS30min HS60min M-P0h M-P2h M-P4h
pinH	LB HS15min HS30min HS60min M-P0h M-P2h M-P4h
b0802	LB HS15min HS30min HS60min M-P0h M-P2h M-P4h
b1423	LB HS15min HS30min HS60min M-P0h M-P2h M-P4h
b3172	LB HS15min HS30min HS60min M-P0h M-P2h M-P4h
b3653	LB HS15min HS30min HS60min M-P0h M-P2h M-P4h
b0612	LB HS15min HS30min HS60min M-P0h M-P2h M-P4h
b1758	LB HS15min HS30min HS60min M-P0h M-P2h M-P4h
b2504	LB HS15min HS30min HS60min M-P0h M-P2h M-P4h
b3966 b3967	LB HS15min HS30min HS60min M-P0h M-P2h M-P4h
b1978	LB HS15min HS30min HS60min M-P0h M-P2h M-P4h
b3103	LB HS15min HS30min HS60min M-P0h M-P2h M-P4h
b3571	LB HS15min HS30min HS60min M-P0h M-P2h M-P4h
b0715	LB HS15min HS30min HS60min M-P0h M-P2h M-P4h
b2356	HS30min HS60min M-P0h M-P2h M-P4h
b3903 b3904	LB HS15min HS30min HS60min M-P0h M-P2h M-P4h
b3039	LB HS15min HS30min HS60min M-P0h M-P2h M-P4h
b1449	LB HS15min HS30min HS60min M-P0h M-P2h M-P4h
b1788	LB HS15min HS30min HS60min M-P0h M-P2h M-P4h
b3807	LB HS15min HS30min HS60min M-P0h M-P2h M-P4h
b3073	LB HS15min HS30min HS60min M-P0h M-P2h M-P4h
b1377	LB HS15min HS30min HS60min M-P0h M-P2h M-P4h
b0562	LB HS15min HS30min HS60min M-P0h M-P2h M-P4h
b0592	LB HS15min HS30min HS60min M-P0h M-P2h M-P4h
b3078	LB HS15min HS30min HS60min M-P0h M-P2h M-P4h
b0247	M-P0h M-P2h M-P4h
b3696	LB HS15min HS30min HS60min M-P0h M-P2h M-P4h
b1906	LB HS15min HS30min HS60min M-P0h M-P2h M-P4h
b1729	LB HS15min HS30min HS60min M-P0h M-P2h M-P4h
b1182	LB HS15min HS30min HS60min M-P0h M-P2h M-P4h
b0557	LB HS15min HS30min HS60min M-P0h M-P2h M-P4h
b0875	LB HS15min HS30min HS60min M-P0h M-P2h M-P4h
b2980	LB HS15min HS30min HS60min M-P0h M-P2h M-P4h
b2942	LB HS15min HS30min HS60min M-P0h M-P2h M-P4h
b1087	LB HS15min HS30min HS60min M-P0h M-P2h M-P4h
b1607	LB HS15min HS30min HS60min M-P0h M-P2h M-P4h
b0048	LB HS15min HS30min HS60min M-P0h M-P2h M-P4h
b4680	LB HS15min HS30min HS60min M-P0h M-P2h M-P4h
b2550	LB HS15min HS30min HS60min M-P0h M-P2h M-P4h
b0381	LB HS15min HS30min HS60min M-P0h M-P2h M-P4h
b1730	LB HS15min HS30min HS60min M-P0h M-P2h M-P4h
b4025	LB HS15min HS30min HS60min M-P0h M-P2h M-P4h
b2238	LB HS15min HS30min M-P0h M-P2h M-P4h
b2347	LB HS15min HS30min HS60min M-P0h M-P2h M-P4h
b1159	LB HS15min HS30min HS60min M-P0h M-P2h M-P4h
b0064 b0065	LB HS15min HS30min HS60min M-P0h M-P2h M-P4h
b1908	LB HS15min HS30min HS60min M-P0h M-P2h M-P4h
b4060	LB HS15min HS30min HS60min M-P0h M-P2h M-P4h
b3236	LB HS15min HS30min HS60min M-P0h M-P2h M-P4h
b0222 b0223	LB HS15min HS30min HS60min M-P0h M-P2h M-P4h
b0227	LB HS15min HS30min HS60min M-P0h M-P2h M-P4h
b1281 b1282	LB HS15min HS30min HS60min M-P0h M-P2h M-P4h
b0900	LB HS15min HS30min HS60min M-P0h M-P2h M-P4h
b1277	LB HS15min HS30min HS60min M-P0h M-P2h M-P4h
b1303	LB HS15min HS30min HS60min M-P0h M-P2h M-P4h
b3517	LB HS15min HS30min HS60min M-P0h M-P2h M-P4h
b4241	LB HS15min HS30min HS60min M-P0h M-P2h M-P4h
b2269	LB HS15min HS30min M-P2h M-P4h
b1877	LB HS15min HS30min HS60min M-P0h M-P2h M-P4h
b0865	LB HS15min HS30min HS60min M-P0h M-P2h M-P4h
b3890	LB HS15min HS30min HS60min M-P0h M-P2h M-P4h
b2482	LB HS15min HS30min HS60min M-P0h M-P2h M-P4h
b2614	LB HS15min HS30min HS60min M-P0h M-P2h M-P4h
b3896	LB HS15min HS30min HS60min M-P0h M-P2h M-P4h
b3937 b3938	LB HS15min HS30min HS60min M-P0h M-P2h M-P4h
b2521	LB HS15min HS30min HS60min M-P0h M-P2h M-P4h
b3526	LB HS15min HS30min HS60min M-P0h M-P2h M-P4h
b1951	LB HS15min HS30min HS60min M-P0h M-P2h M-P4h
b1047	LB HS15min HS30min HS60min M-P0h M-P2h M-P4h
b0988	HS30min M-P2h M-P4h
b1356	LB HS15min HS30min HS60min M-P0h M-P2h M-P4h
b0299	HS15min M-P2h M-P4h
b1221 b1222	LB HS15min HS30min HS60min M-P0h M-P2h M-P4h
b0954 b0955	LB HS15min HS30min HS60min M-P0h M-P2h M-P4h
b1171 b1172 b4593	LB HS15min HS30min HS60min M-P0h M-P2h M-P4h
b2388	LB HS15min HS30min HS60min M-P0h M-P2h M-P4h
b2063	LB HS15min HS30min HS60min M-P0h M-P2h M-P4h
b1217 b1218	LB HS15min HS30min HS60min M-P0h M-P2h M-P4h
b2986	LB HS15min HS30min HS60min M-P0h M-P2h M-P4h
b1895	LB HS15min HS30min HS60min M-P0h M-P2h M-P4h
b4166	LB HS15min HS30min HS60min M-P0h M-P2h M-P4h
C0719	LB HS15min HS30min HS60min M-P0h M-P2h M-P4h
b0132	LB HS15min HS30min HS60min M-P0h M-P2h M-P4h
b1012	LB HS15min HS30min HS60min M-P0h M-P2h M-P4h
b3226	LB HS15min HS30min HS60min M-P0h M-P2h M-P4h
b3348	LB HS15min HS30min HS60min M-P0h M-P2h M-P4h
b1219	LB HS15min HS30min HS60min M-P0h M-P2h M-P4h
b4077	LB HS15min HS30min HS60min M-P0h M-P2h M-P4h
b1002	LB HS15min HS30min HS60min M-P0h M-P2h M-P4h
b2886 b2887	LB HS15min HS30min HS60min M-P0h M-P2h M-P4h
b4456	LB HS15min HS30min HS60min M-P0h M-P2h M-P4h
b2140	LB HS15min HS30min HS60min M-P0h M-P2h M-P4h
C0614	LB HS15min HS30min HS60min M-P0h M-P2h M-P4h
b4439	LB HS30min HS60min M-P0h M-P2h M-P4h
b2509	LB HS15min HS30min HS60min M-P0h M-P2h M-P4h
b2324	LB HS15min HS30min HS60min M-P0h M-P2h M-P4h
b2070	LB HS15min HS30min HS60min M-P0h M-P2h M-P4h
b0813	LB HS15min HS30min HS60min M-P0h M-P2h M-P4h
b4386 b4387	LB HS15min HS30min HS60min M-P0h M-P2h M-P4h
icdC	LB HS15min HS30min HS60min M-P0h M-P2h M-P4h
b0848	LB HS15min HS30min HS60min M-P0h M-P2h M-P4h
b0369	LB HS15min HS30min HS60min M-P0h M-P2h M-P4h
b1937	LB HS15min HS30min HS60min M-P0h M-P2h M-P4h
b2587	LB HS15min HS30min HS60min M-P0h M-P2h M-P4h
b1103 b1104 b1105 b1106 b1107 b1108	LB HS15min HS30min HS60min M-P0h M-P2h M-P4h
b2405	LB HS15min HS30min HS60min M-P0h M-P2h M-P4h
b1545	LB HS15min M-P0h M-P2h M-P4h
ibsE	LB HS15min HS30min HS60min M-P0h M-P2h M-P4h
b4117	LB HS15min HS30min HS60min M-P0h M-P2h M-P4h
b4444	HS15min HS30min HS60min M-P0h M-P2h M-P4h
b1641	LB HS15min HS30min HS60min M-P0h M-P2h M-P4h
b0453	LB HS15min HS30min HS60min M-P0h M-P2h M-P4h
b2479 b2480	LB HS15min HS30min HS60min M-P0h M-P2h M-P4h
b1586	LB HS15min HS30min HS60min M-P0h M-P2h M-P4h
b3484	LB HS15min HS30min M-P2h M-P4h
b4598	LB HS15min HS30min HS60min M-P0h M-P2h M-P4h
b1285	LB HS15min HS30min HS60min M-P0h M-P2h M-P4h
b4367	LB HS15min HS30min HS60min M-P0h M-P2h M-P4h
b2087	LB HS15min HS30min HS60min M-P2h M-P4h
b4475 b3421	LB HS15min HS30min HS60min M-P0h M-P2h M-P4h
b4458	HS15min HS30min HS60min M-P0h M-P2h M-P4h
b0023	LB HS15min HS30min HS60min M-P0h M-P2h M-P4h
b3447	LB HS15min HS30min HS60min M-P0h M-P2h M-P4h
b1066 b1067 b1068 b1069	LB HS15min HS30min HS60min M-P0h M-P2h M-P4h
b1702	LB HS15min HS30min HS60min M-P0h M-P2h M-P4h
b4605	LB HS30min HS60min M-P2h M-P4h
b1187	LB HS15min HS30min HS60min M-P0h M-P2h M-P4h
C0293	LB HS15min HS30min HS60min M-P0h M-P2h M-P4h
b3010	LB HS15min HS30min HS60min M-P0h M-P2h M-P4h
b3564 b3565	LB HS15min HS30min HS60min M-P0h M-P2h M-P4h
b2741 b2742 b2743 b2744 b2745 b2746 b2747 b2748 b2749 b2750 b2751 b2752	LB HS15min HS30min HS60min M-P0h M-P2h M-P4h
b3779 b3780	LB HS15min HS30min HS60min M-P0h M-P2h M-P4h
b3549 b3550	LB HS15min HS30min HS60min M-P0h M-P2h M-P4h
b3473	LB HS15min HS30min HS60min M-P0h M-P2h M-P4h
b2162	LB HS15min HS30min HS60min M-P0h M-P2h M-P4h
b3364	LB HS15min HS30min HS60min M-P0h M-P2h M-P4h
b1055	LB HS15min HS30min HS60min M-P0h M-P2h M-P4h
b4514	HS15min M-P2h M-P4h
b1827	LB HS15min HS30min HS60min M-P0h M-P2h M-P4h
b1328	LB HS15min HS30min HS60min M-P0h M-P2h M-P4h
b3182	LB HS15min HS30min HS60min M-P0h M-P2h M-P4h
b4466	LB HS15min HS30min HS60min M-P0h M-P2h M-P4h
b4313	LB HS15min HS30min HS60min M-P0h M-P2h M-P4h
b2376	LB HS15min HS30min HS60min M-P2h M-P4h
b3683	LB HS15min HS30min HS60min M-P0h M-P2h M-P4h
b0553	LB HS15min HS30min HS60min M-P0h M-P2h M-P4h
b4312	LB HS15min HS30min HS60min M-P0h M-P2h M-P4h
b0245	LB HS15min HS30min HS60min M-P0h M-P2h M-P4h
b3889	LB HS15min HS30min HS60min M-P0h M-P2h M-P4h
b2216 b2217	LB HS15min HS30min HS60min M-P0h M-P2h M-P4h
b1904	LB HS15min HS30min HS60min M-P0h M-P2h M-P4h
b4277	HS15min HS30min M-P0h M-P2h M-P4h
b3075	LB HS15min HS30min HS60min M-P0h M-P2h M-P4h
b2428 b2429 b2430	LB HS15min HS30min HS60min M-P0h M-P2h M-P4h
b1489 b1490	LB HS15min HS30min HS60min M-P0h M-P2h M-P4h
b0126	LB HS15min HS30min HS60min M-P0h M-P2h M-P4h
b0994	LB HS15min HS30min HS60min M-P0h M-P2h M-P4h
b2558	LB HS15min HS30min HS60min M-P0h M-P2h M-P4h
b4226	LB HS15min HS30min HS60min M-P0h M-P2h M-P4h
b1732	LB HS15min HS30min HS60min M-P0h M-P2h M-P4h
b2600 b2601	LB HS15min HS30min HS60min M-P0h M-P2h M-P4h
b1663	LB HS15min HS30min HS60min M-P0h M-P2h M-P4h
b0962	LB HS15min HS30min HS60min M-P0h M-P2h M-P4h
b0820	LB HS15min HS30min HS60min M-P0h M-P2h M-P4h
ykfK	LB M-P4h
b1583 b1584	LB HS15min HS30min HS60min M-P0h M-P2h M-P4h
b3607 b3608 b3609 b3610 b3611	LB HS15min HS30min HS60min M-P0h M-P2h M-P4h
b0850 b0851 b0852 b0853	LB HS15min HS30min HS60min M-P0h M-P2h M-P4h
b4059	LB HS15min HS30min HS60min M-P0h M-P2h M-P4h
b3493	LB HS15min HS30min HS60min M-P0h M-P2h M-P4h
b3008 b3009	LB HS15min HS30min HS60min M-P0h M-P2h M-P4h
b0423	LB HS15min HS30min HS60min M-P0h M-P2h M-P4h
b0860	LB HS15min HS30min HS60min M-P0h M-P2h M-P4h
b2580	LB HS15min HS30min HS60min M-P0h M-P2h M-P4h
b1766	LB HS15min HS30min HS60min M-P0h M-P2h M-P4h
b0219	LB HS15min HS30min HS60min M-P0h M-P2h M-P4h
b2413	LB HS15min HS30min HS60min M-P0h M-P2h M-P4h
b2345	LB HS15min HS30min HS60min M-P0h M-P2h M-P4h
b2471 b2472 b4547	LB HS15min HS30min HS60min M-P0h M-P2h M-P4h
b1500	HS15min HS30min M-P4h
b3003	LB HS15min HS30min HS60min M-P0h M-P2h M-P4h
b1447 b1448	LB HS15min HS30min HS60min M-P0h M-P2h M-P4h
b1546	M-P2h M-P4h
b1994	LB HS15min HS30min HS60min M-P0h M-P2h M-P4h
b1102	LB HS15min HS30min HS60min M-P0h M-P2h M-P4h
b1967	LB HS15min HS30min HS60min M-P0h M-P2h M-P4h
b4359	LB HS15min HS30min HS60min M-P0h M-P2h M-P4h
b2735	LB HS15min HS30min HS60min M-P0h M-P2h M-P4h
b4667	LB HS15min HS30min HS60min M-P0h M-P2h M-P4h
b1932	LB HS15min HS30min HS60min M-P0h M-P2h M-P4h
b1795	LB HS15min HS30min HS60min M-P0h M-P2h M-P4h
b1320	LB HS15min HS30min HS60min M-P0h M-P2h M-P4h
b0681	LB HS15min HS30min HS60min M-P0h M-P2h M-P4h
b3043	LB HS15min HS30min HS60min M-P0h M-P2h M-P4h
b3397	LB HS15min HS30min HS60min M-P0h M-P2h M-P4h
b1954	LB HS15min HS30min HS60min M-P0h M-P2h M-P4h
ECK120003337_Phantom	LB HS15min M-P2h M-P4h
b3586	LB HS15min HS30min HS60min M-P0h M-P2h M-P4h
b0710 b0711 b0712 b0713 b0714	LB HS15min HS30min HS60min M-P0h M-P2h M-P4h
b0721 b0722 b0723 b0724 b0725 b0726 b0727 b0728 b0729	LB HS15min HS30min HS60min M-P0h M-P2h M-P4h
b2671	LB HS15min HS30min HS60min M-P0h M-P2h M-P4h
b2855	HS15min HS30min HS60min M-P0h M-P2h M-P4h
b2535	LB HS15min HS30min HS60min M-P0h M-P2h M-P4h
ECK120003329_Phantom	LB HS30min M-P0h M-P2h M-P4h
pbl	LB HS15min HS30min HS60min M-P0h M-P2h M-P4h
b3655	LB HS15min HS30min HS60min M-P0h M-P2h M-P4h
b3919 b3920	LB HS15min HS30min HS60min M-P0h M-P2h M-P4h
b1902 ECK120003620_Phantom	LB HS15min HS30min HS60min M-P0h M-P2h M-P4h
b2107	LB HS15min HS30min HS60min M-P0h M-P2h M-P4h
b0559	LB HS15min HS30min HS60min M-P0h M-P2h M-P4h
b1455	HS15min M-P0h
b1676	LB HS15min HS30min HS60min M-P0h M-P2h M-P4h
b3507	LB HS15min HS30min HS60min M-P0h M-P2h M-P4h
b3865	LB HS15min HS30min HS60min M-P0h M-P2h M-P4h
b4419	LB HS15min HS60min M-P2h M-P4h
b3585	LB HS15min HS30min HS60min M-P0h M-P2h M-P4h
b3228 b3229	LB HS15min HS30min HS60min M-P0h M-P2h M-P4h
b1643 b1644 b1645	LB HS15min HS30min HS60min M-P0h M-P2h M-P4h
b4432	LB HS15min HS30min HS60min M-P0h M-P2h M-P4h
b0561	LB HS15min HS30min HS60min M-P0h M-P2h M-P4h
b4308	LB HS15min HS30min HS60min M-P0h M-P2h M-P4h
b3582 b3583	LB HS15min HS30min HS60min M-P0h M-P2h M-P4h
b4401	LB HS15min HS30min HS60min M-P0h M-P2h M-P4h
b0769	HS15min HS30min HS60min M-P0h M-P2h M-P4h
b3027	LB HS15min HS30min M-P2h M-P4h
b2161	LB HS15min HS30min HS60min M-P0h M-P2h M-P4h
b4671	LB HS30min HS60min M-P2h
b2442	LB HS15min HS30min HS60min M-P0h M-P2h M-P4h
b4254	LB HS15min HS30min HS60min M-P0h M-P2h M-P4h
b0674	LB HS15min HS30min HS60min M-P0h M-P2h M-P4h
b1528	LB HS15min HS30min HS60min M-P0h M-P2h M-P4h
b0709	LB HS15min HS30min HS60min M-P0h M-P2h M-P4h
b0327	LB HS15min HS30min HS60min M-P0h M-P2h M-P4h
b2234 b2235 b2236	LB HS15min HS30min HS60min M-P0h M-P2h M-P4h
b2534	LB HS15min HS30min HS60min M-P0h M-P2h M-P4h
b2193	LB HS15min HS30min HS60min M-P0h M-P2h M-P4h
b4594	HS15min HS30min M-P2h M-P4h
b4281	LB HS15min HS30min HS60min M-P0h M-P2h M-P4h
b1112	LB HS15min HS30min HS60min M-P0h M-P2h M-P4h
b1273	LB HS15min HS30min HS60min M-P0h M-P2h M-P4h
b4613	LB HS15min HS30min HS60min M-P0h M-P2h M-P4h
b3573 b3574	LB HS15min HS30min HS60min M-P0h M-P2h M-P4h
yedN_2	LB HS30min M-P2h M-P4h
yjhE b4283	LB HS15min HS30min HS60min M-P0h M-P2h M-P4h
b1462	LB HS15min HS30min HS60min M-P0h M-P2h M-P4h
b3962	LB HS15min HS30min HS60min M-P0h M-P2h M-P4h
b1550	LB HS15min HS30min HS60min M-P0h M-P2h M-P4h
b2623	LB HS15min HS30min HS60min M-P0h M-P2h M-P4h
b2418	LB HS15min HS30min HS60min M-P0h M-P2h M-P4h
b4394	LB HS15min HS30min HS60min M-P0h M-P2h M-P4h
b0490 b0491	LB HS15min HS30min HS60min M-P0h M-P2h M-P4h
b3142	LB HS15min HS30min HS60min M-P0h M-P2h M-P4h
b1385	LB HS15min HS30min HS60min M-P0h M-P2h M-P4h
b1800	LB HS15min HS30min HS60min M-P0h M-P2h M-P4h
b4285 yjhW b4286	LB HS15min HS30min HS60min M-P0h M-P2h M-P4h
b3238	LB HS15min HS30min HS60min M-P0h M-P2h M-P4h
b4063	LB HS15min HS30min HS60min M-P0h M-P2h M-P4h
b3871	LB HS15min HS30min HS60min M-P0h M-P2h M-P4h
b3218	LB HS15min HS30min HS60min M-P0h M-P2h M-P4h
b4048	LB HS15min HS30min HS60min M-P0h M-P2h M-P4h
b0590	LB HS15min HS30min HS60min M-P0h M-P2h M-P4h
b3928	LB HS15min HS30min HS60min M-P0h M-P2h M-P4h
b4205	HS15min HS30min M-P2h M-P4h
b4625	HS15min HS30min HS60min M-P0h M-P2h M-P4h
b1501	LB HS15min HS30min HS60min M-P0h M-P2h M-P4h
b0148 b0149	LB HS15min HS30min HS60min M-P0h M-P2h M-P4h
tisA b4618	LB HS15min HS30min HS60min M-P0h M-P2h M-P4h
b2898	LB HS15min HS30min HS60min M-P0h M-P2h M-P4h
b4030	LB HS15min HS30min HS60min M-P0h M-P2h M-P4h
b0996 b0997 b0998	LB HS15min HS30min HS60min M-P0h M-P2h M-P4h
b0124	LB HS15min HS30min HS60min M-P0h M-P2h M-P4h
b0780	LB HS15min HS30min HS60min M-P0h M-P2h M-P4h
b2299 b2300 b2301	LB HS15min HS30min HS60min M-P0h M-P2h M-P4h
b1220	LB HS15min HS30min HS60min M-P0h M-P2h M-P4h
b2089	LB HS15min HS30min HS60min M-P0h M-P2h M-P4h
b2936	LB HS15min HS30min HS60min M-P0h M-P2h M-P4h
b0446	LB HS15min HS30min HS60min M-P0h M-P2h M-P4h
b2647	LB HS15min HS30min HS60min M-P0h M-P2h M-P4h
b4107	LB HS15min HS30min HS60min M-P0h M-P2h M-P4h
b1529	LB HS15min HS30min HS60min M-P0h M-P2h M-P4h
b3227	LB HS15min HS30min HS60min M-P0h M-P2h M-P4h
b0071 b0072 b0073 b0074 b0075	LB HS15min HS30min HS60min M-P0h M-P2h M-P4h
b1654	LB HS15min HS30min HS60min M-P0h M-P2h M-P4h
b3180	LB HS15min HS30min HS60min M-P0h M-P2h M-P4h
b3497 b3498	LB HS15min HS30min HS60min M-P0h M-P2h M-P4h
b1809	LB HS15min HS30min HS60min M-P0h M-P2h M-P4h
b4031	LB HS15min HS30min HS60min M-P0h M-P2h M-P4h
b1127	LB HS15min HS30min HS60min M-P0h M-P2h M-P4h
b1084	LB HS15min HS30min HS60min M-P0h M-P2h M-P4h
b0426	LB HS15min HS30min HS60min M-P0h M-P2h M-P4h
b2400	LB HS15min HS30min HS60min M-P0h M-P2h M-P4h
yafF	HS15min M-P2h M-P4h
b2380 b2381 b2382	LB HS15min HS30min HS60min M-P0h M-P2h M-P4h

## Sheet: consistent_multi_gene_operons
consistent operon	samples
b3963 b3964	LB HS15min HS30min HS60min M-P0h M-P2h M-P4h
b3745 b3746	LB HS15min HS30min HS60min M-P0h M-P2h M-P4h
b0377 b0378	LB HS15min HS30min HS60min M-P0h M-P2h M-P4h
b3499 b3500	LB HS15min HS30min HS60min M-P0h M-P2h M-P4h
b0826 b0827	LB HS15min HS30min HS60min M-P0h M-P2h M-P4h
b2951 b2952 b2953 b2954 b2955	LB HS15min HS30min HS60min M-P0h M-P2h M-P4h
b3939 b3940	LB HS15min HS30min HS60min M-P0h M-P2h M-P4h
b1853 b1854	LB HS15min HS30min HS60min M-P0h M-P2h M-P4h
b1243 b1244 b1245 b1246 b1247	LB HS15min HS30min HS60min M-P0h M-P2h M-P4h
b2187 b2188	LB HS15min HS30min HS60min M-P0h M-P2h M-P4h
b3147 b3148 b3149 b3150	LB HS15min HS30min HS60min M-P0h M-P2h M-P4h
b1174 b1175 b1176	LB HS15min HS30min HS60min M-P0h M-P2h M-P4h
b0209 b0210	LB HS15min HS30min HS60min M-P0h M-P2h M-P4h
b2421 b2422 b2423 b2424 b2425	LB HS15min HS30min HS60min M-P0h M-P2h M-P4h
b1248 b1249	LB HS15min HS30min HS60min M-P0h M-P2h M-P4h
b3454 b3455 b3456 b3457 b3458	LB HS15min HS30min HS60min M-P0h M-P2h M-P4h
b2494 b2495	LB HS15min HS30min HS60min M-P0h M-P2h M-P4h
b1234 b1235 b1236	LB HS15min HS30min HS60min M-P0h M-P2h M-P4h
b1968 b1969	LB HS15min HS30min HS60min M-P0h M-P2h M-P4h
b2990 b2991 b2992 b2993 b2994 b2995 b2996 b2997	LB HS15min HS30min HS60min M-P0h M-P2h M-P4h
b0750 b0751	LB HS15min HS30min HS60min M-P0h M-P2h M-P4h
b3639 b3640 b3641	LB HS15min HS30min HS60min M-P0h M-P2h M-P4h
b3151 b3152	LB HS15min HS30min HS60min M-P0h M-P2h M-P4h
b1304 b1305 b1306 b1307 b1308	LB HS15min HS30min HS60min M-P0h M-P2h M-P4h
b4235 b4236	LB HS15min HS30min HS60min M-P0h M-P2h M-P4h
b0433 b0434	LB HS15min HS30min HS60min M-P0h M-P2h M-P4h
b0242 b0243	LB HS15min HS30min HS60min M-P0h M-P2h M-P4h
b2369 b2370	LB HS15min HS30min HS60min M-P0h M-P2h M-P4h
b3055 b3056	LB HS15min HS30min HS60min M-P0h M-P2h M-P4h
b3413 b3414	LB HS15min HS30min HS60min M-P0h M-P2h M-P4h
b0450 b0451	LB HS15min HS30min HS60min M-P0h M-P2h M-P4h
b0817 b0818	LB HS15min HS30min HS60min M-P0h M-P2h M-P4h
b3212 b3213	LB HS15min HS30min HS60min M-P0h M-P2h M-P4h
b2012 b2013	LB HS15min HS30min HS60min M-P0h M-P2h M-P4h
b0100 b0101 b0102 b0103	LB HS15min HS30min HS60min M-P0h M-P2h M-P4h
b2806 b2807 b2808	LB HS15min HS30min HS60min M-P0h M-P2h M-P4h
b2667 b2668	LB HS15min HS30min HS60min M-P0h M-P2h M-P4h
b0155 b0156	LB HS15min HS30min HS60min M-P0h M-P2h M-P4h
b2124 b2125 b2126	LB HS15min HS30min HS60min M-P0h M-P2h M-P4h
b0133 b0134	LB HS15min HS30min HS60min M-P0h M-P2h M-P4h
b2544 b2545	LB HS15min HS30min HS60min M-P0h M-P2h M-P4h
b0570 b0571	LB HS15min HS30min HS60min M-P0h M-P2h M-P4h
b1858 b1859	LB HS15min HS30min HS60min M-P0h M-P2h M-P4h
b4327 b4328 b4329 b4330	LB HS15min HS30min HS60min M-P0h M-P2h M-P4h
b0619 b0620	LB HS15min HS30min HS60min M-P0h M-P2h M-P4h
b0466 b0467	LB HS15min HS30min HS60min M-P0h M-P2h M-P4h
b2064 b2065 b2066	LB HS15min HS30min HS60min M-P0h M-P2h M-P4h
b2507 b2508	LB HS15min HS30min HS60min M-P0h M-P2h M-P4h
b0861 b0862 b0863 b0864	LB HS15min HS30min HS60min M-P0h M-P2h M-P4h
b0008 b0009	LB HS15min HS30min HS60min M-P0h M-P2h M-P4h
b0495 b0496	LB HS15min HS30min HS60min M-P0h M-P2h M-P4h
b2398 b2399	LB HS15min HS30min HS60min M-P0h M-P2h M-P4h
b4200 b4201 b4202 b4203	LB HS15min HS30min HS60min M-P0h M-P2h M-P4h
b4003 b4004	LB HS15min HS30min HS60min M-P0h M-P2h M-P4h
b3041 sroG	LB HS15min HS30min HS60min M-P0h M-P2h M-P4h
b1779 b1780	LB HS15min HS30min HS60min M-P0h M-P2h M-P4h
b3847 b3848 b3849 b3850	LB HS15min HS30min HS60min M-P0h M-P2h M-P4h
b0224 b0225 b0226	LB HS15min HS30min HS60min M-P0h M-P2h M-P4h
b0018 b4412	LB HS15min HS30min HS60min M-P0h M-P2h M-P4h
b0809 b0810 b0811	LB HS15min HS30min HS60min M-P0h M-P2h M-P4h
b3035 b3036 b3037 b3038	LB HS15min HS30min HS60min M-P0h M-P2h M-P4h
b2561 b2562	LB HS15min HS30min HS60min M-P0h M-P2h M-P4h
b2835 b2836	LB HS15min HS30min HS60min M-P0h M-P2h M-P4h
b4577 sgrT b0070	LB HS15min HS30min HS60min M-P0h M-P2h M-P4h
b0062 b0063	LB HS15min HS30min HS60min M-P0h M-P2h M-P4h
b4261 b4262	LB HS15min HS30min HS60min M-P0h M-P2h M-P4h
b2431 b2432 b2433 b2434	LB HS15min HS30min HS60min M-P0h M-P2h M-P4h
b3612 b3613 b3614	LB HS15min HS30min HS60min M-P0h M-P2h M-P4h
b4224 b4225	LB HS15min HS30min HS60min M-P0h M-P2h M-P4h
b3065 b3066 b3067	LB HS15min HS30min HS60min M-P0h M-P2h M-P4h
b1767 b1768	LB HS15min HS30min HS60min M-P0h M-P2h M-P4h
b3404 b3405	LB HS15min HS30min HS60min M-P0h M-P2h M-P4h
b1896 b1897	LB HS15min HS30min HS60min M-P0h M-P2h M-P4h
b0113 b0114 b0115 b0116	LB HS15min HS30min HS60min M-P0h M-P2h M-P4h
b2606 b2607 b2608 b2609 b2610	LB HS15min HS30min HS60min M-P0h M-P2h M-P4h
b2466 b2467 b2468	LB HS15min HS30min HS60min M-P0h M-P2h M-P4h
b4218 b4219	LB HS15min HS30min HS60min M-P0h M-P2h M-P4h
b1003 b1004	LB HS15min HS30min HS60min M-P0h M-P2h M-P4h
b0401 b0402	LB HS15min HS30min HS60min M-P0h M-P2h M-P4h
b1270 b1271	LB HS15min HS30min HS60min M-P0h M-P2h M-P4h
b0336 b0337	LB HS15min HS30min HS60min M-P0h M-P2h M-P4h
b3858 b3859 b3860	LB HS15min HS30min HS60min M-P0h M-P2h M-P4h
b3911 b3912	LB HS15min HS30min HS60min M-P0h M-P2h M-P4h
b1777 b1778	LB HS15min HS30min HS60min M-P0h M-P2h M-P4h
b3825 b3826 b3827	LB HS15min HS30min HS60min M-P0h M-P2h M-P4h
b3972 b3973	LB HS15min HS30min HS60min M-P0h M-P2h M-P4h
b0189 b4406	LB HS15min HS30min HS60min M-P0h M-P2h M-P4h
b3057 b3058	LB HS15min HS30min HS60min M-P0h M-P2h M-P4h
b3674 b3675 b3676	LB HS15min HS30min HS60min M-P0h M-P2h M-P4h
b3028 b3029	LB HS15min HS30min HS60min M-P0h M-P2h M-P4h
b0999 b1000	LB HS15min HS30min HS60min M-P0h M-P2h M-P4h
b3416 b3417	LB HS15min HS30min HS60min M-P0h M-P2h M-P4h
b2414 b2415 b2416 b2417	LB HS15min HS30min HS60min M-P0h M-P2h M-P4h
b2219 b2220	LB HS15min HS30min HS60min M-P0h M-P2h M-P4h
b0866 b0867	LB HS15min HS30min HS60min M-P0h M-P2h M-P4h
b2810 b2811	LB HS15min HS30min HS60min M-P0h M-P2h M-P4h
b4616 istR-1	LB HS15min HS30min M-P0h M-P4h
b3521 b3522	LB HS15min HS30min HS60min M-P0h M-P2h M-P4h
b1602 b1603	LB HS15min HS30min HS60min M-P0h M-P2h M-P4h
b4428 b1420	LB HS15min HS30min HS60min M-P0h M-P2h M-P4h
b0878 b0879 b0881 b0882	LB HS15min HS30min HS60min M-P0h M-P2h M-P4h
b2762 b2763 b2764	LB HS15min HS30min HS60min M-P0h M-P2h M-P4h
b0211 b0212	LB HS15min HS30min HS60min M-P0h M-P2h M-P4h
b0268 b0269	LB HS15min HS30min HS60min M-P0h M-P2h M-P4h
b1872 b1873	LB HS15min HS30min HS60min M-P0h M-P2h M-P4h
b0014 tpke11 b0015	LB HS15min HS30min HS60min M-P0h M-P2h M-P4h
b0413 b0414 b0415 b0416 b0417 b0418	LB HS15min HS30min HS60min M-P0h M-P2h M-P4h
b3030 b3031 b3032 b3033 b3034	LB HS15min HS30min HS60min M-P0h M-P2h M-P4h
b4159 b4160 b4161	LB HS15min HS30min HS60min M-P0h M-P2h M-P4h
b3802 b3803 b3804 b3805	LB HS15min HS30min HS60min M-P0h M-P2h M-P4h
b2245 b2246	LB HS15min HS30min HS60min M-P0h M-P2h M-P4h
b2559 b2560	LB HS15min HS30min HS60min M-P0h M-P2h M-P4h
b2961 b2962 b2963	LB HS15min HS30min HS60min M-P0h M-P2h M-P4h
b0840 b0841	LB HS15min HS30min HS60min M-P0h M-P2h M-P4h
b0110 b0111	LB HS15min HS30min HS60min M-P0h M-P2h M-P4h
b4005 b4006	LB HS15min HS30min HS60min M-P0h M-P2h M-P4h
b4607 shoB	LB HS15min HS30min HS60min M-P0h M-P2h M-P4h
b2677 b2678 b2679	LB HS15min HS30min HS60min M-P0h M-P2h M-P4h
b2812 b2813	LB HS15min HS30min HS60min M-P0h M-P2h M-P4h
b0424 b0425	LB HS15min HS30min HS60min M-P0h M-P2h M-P4h
b3633 b3634	LB HS15min HS30min HS60min M-P0h M-P2h M-P4h
b0462 b0463	LB HS15min HS30min HS60min M-P0h M-P2h M-P4h
b1791 b1792	LB HS15min HS30min HS60min M-P0h M-P2h M-P4h
b3891 b3892 b3893 b3894	LB HS15min HS30min HS60min M-P0h M-P2h M-P4h
gapC_2 gapC_1	LB HS15min HS30min HS60min M-P0h M-P2h M-P4h
b1599 b1600	LB HS15min HS30min HS60min M-P0h M-P2h M-P4h
b0260 b0261	LB HS15min HS30min HS60min M-P0h M-P2h M-P4h
b1511 b1512	LB HS15min HS30min HS60min M-P0h M-P2h M-P4h
b0157 b0158 b0159	LB HS15min HS30min HS60min M-P0h M-P2h M-P4h
b1344 b1345	LB HS15min HS30min HS60min M-P0h M-P2h M-P4h
b1509 b1510	LB HS15min HS30min HS60min M-P0h M-P2h M-P4h
b1817 b1818 b1819 b1820	LB HS15min HS30min HS60min M-P0h M-P2h M-P4h
b4546 b2411 b2412	LB HS15min HS30min HS60min M-P0h M-P2h M-P4h
b1605 b1606	LB HS15min HS30min HS60min M-P0h M-P2h M-P4h
b0505 b0506	LB HS15min HS30min HS60min M-P0h M-P2h M-P4h
b4220 b4221 b4222	LB HS15min HS30min HS60min M-P0h M-P2h M-P4h
b2592 b4609 b2593 b2594	LB HS15min HS30min HS60min M-P0h M-P2h M-P4h
b3754 b3755	LB HS15min HS30min HS60min M-P0h M-P2h M-P4h
b4258 b4259 b4260	LB HS15min HS30min HS60min M-P0h M-P2h M-P4h
b4112 b4113 b4114	LB HS15min HS30min HS60min M-P0h M-P2h M-P4h
b4124 b4125	LB HS15min HS30min HS60min M-P0h M-P2h M-P4h
b1232 b1233	LB HS15min HS30min HS60min M-P0h M-P2h M-P4h
b0488 b0489	LB HS15min HS30min HS60min M-P0h M-P2h M-P4h
b2435 b2436	LB HS15min HS30min HS60min M-P0h M-P2h M-P4h
b0399 b0400	LB HS15min HS30min HS60min M-P0h M-P2h M-P4h
b3926 b3927	LB HS15min HS30min HS60min M-P0h M-P2h M-P4h
b0960 b0961	LB HS15min HS30min HS60min M-P0h M-P2h M-P4h
b2296 b2297	LB HS15min HS30min HS60min M-P0h M-P2h M-P4h
b0355 b0356 b0357	LB HS15min HS30min HS60min M-P0h M-P2h M-P4h
b2618 b2619	LB HS15min HS30min HS60min M-P0h M-P2h M-P4h
b3996 b3997 b3998 b3999 b4000 b4001	LB HS15min HS30min HS60min M-P0h M-P2h M-P4h
b0340 b0341	LB HS15min HS30min HS60min M-P0h M-P2h M-P4h
b2496 b2497 b2498	LB HS15min HS30min HS60min M-P0h M-P2h M-P4h
b0190 b0191 b0192	LB HS15min HS30min HS60min M-P0h M-P2h M-P4h
b0492 b0493 b0494	LB HS15min HS30min HS60min M-P0h M-P2h M-P4h
b1381 b1382 b1383	LB HS15min HS30min HS60min M-P0h M-P2h M-P4h
b2630 b2631	LB HS15min HS30min HS60min M-P0h M-P2h M-P4h
b0966 b0967	LB HS15min HS30min HS60min M-P0h M-P2h M-P4h
b3966 b3967	LB HS15min HS30min HS60min M-P0h M-P2h M-P4h
b3903 b3904	LB HS15min HS30min HS60min M-P0h M-P2h M-P4h
b0064 b0065	LB HS15min HS30min HS60min M-P0h M-P2h M-P4h
b0222 b0223	LB HS15min HS30min HS60min M-P0h M-P2h M-P4h
b1281 b1282	LB HS15min HS30min HS60min M-P0h M-P2h M-P4h
b3937 b3938	LB HS15min HS30min HS60min M-P0h M-P2h M-P4h
b1221 b1222	LB HS15min HS30min HS60min M-P0h M-P2h M-P4h
b0954 b0955	LB HS15min HS30min HS60min M-P0h M-P2h M-P4h
b1171 b1172 b4593	LB HS15min HS30min HS60min M-P0h M-P2h M-P4h
b1217 b1218	LB HS15min HS30min HS60min M-P0h M-P2h M-P4h
b2886 b2887	LB HS15min HS30min HS60min M-P0h M-P2h M-P4h
b4386 b4387	LB HS15min HS30min HS60min M-P0h M-P2h M-P4h
b1103 b1104 b1105 b1106 b1107 b1108	LB HS15min HS30min HS60min M-P0h M-P2h M-P4h
b2479 b2480	LB HS15min HS30min HS60min M-P0h M-P2h M-P4h
b4475 b3421	LB HS15min HS30min HS60min M-P0h M-P2h M-P4h
b1066 b1067 b1068 b1069	LB HS15min HS30min HS60min M-P0h M-P2h M-P4h
b3564 b3565	LB HS15min HS30min HS60min M-P0h M-P2h M-P4h
b2741 b2742 b2743 b2744 b2745 b2746 b2747 b2748 b2749 b2750 b2751 b2752	LB HS15min HS30min HS60min M-P0h M-P2h M-P4h
b3779 b3780	LB HS15min HS30min HS60min M-P0h M-P2h M-P4h
b3549 b3550	LB HS15min HS30min HS60min M-P0h M-P2h M-P4h
b2216 b2217	LB HS15min HS30min HS60min M-P0h M-P2h M-P4h
b2428 b2429 b2430	LB HS15min HS30min HS60min M-P0h M-P2h M-P4h
b1489 b1490	LB HS15min HS30min HS60min M-P0h M-P2h M-P4h
b2600 b2601	LB HS15min HS30min HS60min M-P0h M-P2h M-P4h
b1583 b1584	LB HS15min HS30min HS60min M-P0h M-P2h M-P4h
b3607 b3608 b3609 b3610 b3611	LB HS15min HS30min HS60min M-P0h M-P2h M-P4h
b0850 b0851 b0852 b0853	LB HS15min HS30min HS60min M-P0h M-P2h M-P4h
b3008 b3009	LB HS15min HS30min HS60min M-P0h M-P2h M-P4h
b2471 b2472 b4547	LB HS15min HS30min HS60min M-P0h M-P2h M-P4h
b1447 b1448	LB HS15min HS30min HS60min M-P0h M-P2h M-P4h
b0710 b0711 b0712 b0713 b0714	LB HS15min HS30min HS60min M-P0h M-P2h M-P4h
b0721 b0722 b0723 b0724 b0725 b0726 b0727 b0728 b0729	LB HS15min HS30min HS60min M-P0h M-P2h M-P4h
b3919 b3920	LB HS15min HS30min HS60min M-P0h M-P2h M-P4h
b1902 ECK120003620_Phantom	LB HS15min HS30min HS60min M-P0h M-P2h M-P4h
b3228 b3229	LB HS15min HS30min HS60min M-P0h M-P2h M-P4h
b1643 b1644 b1645	LB HS15min HS30min HS60min M-P0h M-P2h M-P4h
b3582 b3583	LB HS15min HS30min HS60min M-P0h M-P2h M-P4h
b2234 b2235 b2236	LB HS15min HS30min HS60min M-P0h M-P2h M-P4h
b3573 b3574	LB HS15min HS30min HS60min M-P0h M-P2h M-P4h
yjhE b4283	LB HS15min HS30min HS60min M-P0h M-P2h M-P4h
b0490 b0491	LB HS15min HS30min HS60min M-P0h M-P2h M-P4h
b4285 yjhW b4286	LB HS15min HS30min HS60min M-P0h M-P2h M-P4h
b0148 b0149	LB HS15min HS30min HS60min M-P0h M-P2h M-P4h
tisA b4618	LB HS15min HS30min HS60min M-P0h M-P2h M-P4h
b0996 b0997 b0998	LB HS15min HS30min HS60min M-P0h M-P2h M-P4h
b2299 b2300 b2301	LB HS15min HS30min HS60min M-P0h M-P2h M-P4h
b0071 b0072 b0073 b0074 b0075	LB HS15min HS30min HS60min M-P0h M-P2h M-P4h
b3497 b3498	LB HS15min HS30min HS60min M-P0h M-P2h M-P4h
b2380 b2381 b2382	LB HS15min HS30min HS60min M-P0h M-P2h M-P4h
