# Supplementary material for: Directional RNA-seq reveals highly complex condition-dependent transcriptomes in E. coli K12 through accurate full-length transcripts assembling
Source: BMC Genomics. 2013 Jul 30;14:520. doi: 10.1186/1471-2164-14-520 (PMC3734233; doi:10.1186/1471-2164-14-520)
Supplement: Additional file 11 — The combined known small RNAs from Storz’s group [55,56] and RegulonDB [53] and those we reconstructed in E. coli samples. [file 1471-2164-14-520-S11.xlsx]

## Sheet: known_smallRNAs_Stroz_RegulonDB
Interval of small RNA	small RNA name	strand
16952..17006	sokC	forward
75516..75608	sroA	reverse
77367..77593	sgrS	forward
122697..122857	tp2	reverse
189713..189836	t44	forward
475672..475785	ffs	forward
506428..506511	micM	forward
606957..607015	sokE	reverse
685904..686066	sroC	reverse
887200..887280	rybB	reverse
1145812..1145961	sraB	forward
1268546..1268612	rdlA	forward
1269081..1269146	rdlB	forward
1269616..1269683	rdlC	forward
1407153..1407271	fnrS	forward
1435145..1435253	micC	forward
1489467..1489530	rydC	reverse
1490143..1490198	sokB	forward
1620841..1620938	mgrR	reverse
1647406..1647458	dicF	forward
1762737..1762804	rydB	reverse
1768396..1768500	rprA	forward
1886041..1886126	sroD	reverse
1921090..1921338	ryeA	forward
1921128..1921231	ryeB	reverse
1985863..1986022	isrB	reverse
2023251..2023337	dsrA	reverse
2031673..2031763	rseX	forward
2151335..2151478	sibA	forward
2151670..2151805	sibB	forward
2165138..2165224	cyaR	forward
2311106..2311198	micF	forward
2638617..2638708	sroE	reverse
2651877..2652180	ryfA	forward
2689179..2689362	glmY	reverse
2698542..2698618	ohsC	forward
2732175..2732317	ryfD	reverse
2753615..2753977	ssrA	forward
2812824..2812895	micA	forward
2885375..2885430	sokX	forward
2922178..2922546	csrB	reverse
2940718..2940922	gcvB	forward
2974124..2974211	omrA	reverse
2974326..2974407	omrB	reverse
3054005..3054187	ssrS	forward
3054873..3055013	sibC	forward
3182592..3182740	sroG	reverse
3192743..3192887	sibD	reverse
3193119..3193262	sibE	reverse
3236396..3236583	sraF	forward
3268238..3268614	rnpB	reverse
3309247..3309392-3309420	sraG	forward
3348599..3348719	arcZ	forward
3578950..3579039	ryhB	reverse
3662887..3662991	gadY	forward
3698159..3698222	rdlD	forward
3851141..3851215	istR-1	reverse
3851141..3851280	istR-2	reverse
3984455..3984626	glmZ	forward
4047922..4048030	spf	forward
4049059..4049303	csrC	forward
4156308..4156417	oxyS	reverse
4188350..4188510	sroH	reverse
4275950..4276089	ryjA	reverse
4526000..4526089	ryjB	forward
4577858..4577934	symR	forward
3375389..3375473	rpsI3'	reverse
573588..573754	ipeX	reverse
1229852..1229930	C0299	forward
3119380..3119601	C0719	forward
1668973..1669160	YnfM3'	reverse
4230812..4231337	lysC5'	reverse
2276280..2276520	YejG5'	reverse
3656009..3656077	arrS	reverse
3309247..3309420	psrO	forward
1550025..1550410	C0362	forward
457952..458008	sraA	reverse
4541230..4541277	fimA3'	forward
4054007..4054201	glnA3'	reverse
2833077..2833189	C0664	forward
2651537..2651745	IS128	forward
2651474..2651560	C0614	reverse
3347168..3347207	yrbL3'	forward
238462..238586	C0067	forward
2069339..2069542	isrC	forward
1145812..1145980	psrD	forward
4439248..4439353	YtfL5'	reverse
189712..189847	tff	forward
1403683..1403775	mcaS	reverse
1970763..1970840	C0465	forward
2744205..2744454	rpsP5'	reverse
2651686..2652078	IS129	reverse
1994930..1995121	YecC3'	forward
3065209..3065366	YgfI5'	forward
1823084..1823131	spy3'	reverse
3352086..3352191	YhcC5'	forward
1298697..1298951	ECK125135293	forward
2529253..2529483	zipA5'	reverse
3365635..3365792	YhcF3'	reverse
3483673..3483973	crpT	reverse
3999214..3999357	YigE5'	forward
1286289..1286459	rttR	reverse
2698081..2698399	ryfB	reverse
1195937..1196009	C0293	forward
2494216..2494651	tpke70	reverse
271804..271878	eyeA	forward
14080..14168	tpke11	forward
4056194..4056265	TypA5'	forward
1407387..1407461	C0343	forward
1956157..1956543	ryeF	reverse
4464820..4465199	mgtA5'	forward

## Sheet: LB
Small RNA Name	Known Interval	Predicted Interval	Strand
tpke11	14080..14168	12042..15461	forward
sroA	75516..75608	74804..75716	reverse
sgrS	77367..77593	77362..79121	forward
t44	189712-189713..189836-189847	187335..189778	reverse
tff	189712..189847	189619..211068	forward
eyeA	271804..271878	270917..272313	forward
ffs	475672..475785	475542..475792	forward
micM	506428..506511	506317..506511	forward
ipeX	573588..573754	573606..573881	reverse
sokE	606957..607015	606937..607020	reverse
sroC	685904..686066	682111..687142	reverse
rybB	887200..887280	887200..887901	reverse
sraB	1145812..1145961-1145980	1144888..1145928	reverse
psrD	1145812..1145980	1145843..1158877	forward
C0293	1195937..1196009	1195855..1196086	forward
rdlA	1268546..1268612	1268471..1268723	forward
ECK125135293	1298697..1298951	1298691..1305249	forward
mcaS	1403683..1403775	1403366..1403852	reverse
fnrS	1407153..1407271	1405890..1407279	forward
C0343	1407387..1407461	1407327..1408088	forward
sokB	1490143..1490198	1488894..1490236	forward
rydC	1489467..1489530	1489230..1489670	reverse
mgrR	1620841..1620938	1620852..1621979	reverse
dicF	1647406..1647458	1647159..1647437	forward
YnfM3'	1668973..1669160	1668749..1669162	reverse
rydB	1762737..1762804	1762700..1762852	reverse
rprA	1768396..1768500	1768392..1768497	forward
spy3'	1823084..1823131	1823079..1823778	reverse
sroD	1886041..1886126	1884741..1891286	reverse
ryeA	1921090..1921338	1921081..1921678	forward
ryeB	1921128..1921231	1921152..1923336	reverse
ryeF	1956157..1956543	1955903..1958088	reverse
isrB	1985863..1986022	1985910..1986141	reverse
dsrA	2023251..2023337	2023179..2023350	reverse
isrC	2069339..2069542	2069336..2074719	forward
sibB	2151670..2151805	2151330..2151890	forward
sibA	2151335..2151478	2151330..2151890	forward
cyaR	2165138..2165224	2163612..2165284	forward
YejG5'	2276280..2276520	2275271..2278571	reverse
micF	2311106..2311198	2311121..2311187	forward
tpke70	2494216..2494651	2494234..2494890	reverse
zipA5'	2529253..2529483	2525796..2529639	reverse
sroE	2638617..2638708	2633259..2643261	reverse
C0614	2651474..2651560	2651373..2651612	reverse
IS129	2651686..2652078	2651620..2660527	reverse
ryfA	2651877..2652180	2651884..2652184	forward
glmY	2689179..2689362	2689170..2689368	reverse
ryfB	2698081..2698399	2698079..2698404	reverse
ryfD	2732175..2732317	2729319..2734304	reverse
rpsP5'	2744205..2744454	2742015..2746072	reverse
ssrA	2753615..2753977	2752841..2754065	forward
micA	2812824..2812895	2812770..2812903	forward
csrB	2922178..2922546	2920328..2923491	reverse
gcvB	2940718..2940922	2940665..2941186	forward
omrB	2974326..2974407	2974178..2974410	reverse
sibC	3054873..3055013	3053463..3055466	forward
ssrS	3054005..3054187	3053463..3055466	forward
YgfI5'	3065209..3065366	3065204..3065614	forward
C0719	3119380..3119601	3119346..3119580	forward
sroG	3182592..3182740	3181763..3182745	reverse
sibE	3193119..3193262	3192641..3199477	reverse
sibD	3192743..3192887	3192641..3199477	reverse
sraF	3236396..3236583	3235286..3237555	forward
rnpB	3268238..3268614	3268193..3273025	reverse
sraG	3309247..3309392-3309420	3303915..3316235	reverse
yrbL3'	3347168..3347207	3346280..3347389	forward
arcZ	3348599..3348719	3348590..3348723	forward
YhcC5'	3352086..3352191	3352080..3352388	forward
YhcF3'	3365635..3365792	3365621..3365796	reverse
rpsI3'	3375389..3375473	3374189..3375671	reverse
crpT	3483673..3483973	3483061..3484046	reverse
ryhB	3578950..3579039	3578946..3579104	reverse
gadY	3662887..3662991	3662758..3662999	forward
istR-1	3851141..3851215	3851156..3851362	reverse
istR-2	3851141..3851280	3851156..3851362	reverse
glmZ	3984455..3984626	3984223..3984782	forward
YigE5'	3999214..3999357	3999078..4000449	forward
spf	4047922..4048030	4044904..4048037	forward
csrC	4049059..4049303	4048933..4049307	forward
glnA3'	4054007..4054201	4051899..4056248	reverse
TypA5'	4056194..4056265	4056191..4058306	forward
sroH	4188350..4188510	4188062..4188666	reverse
lysC5'	4230812..4231337	4229812..4231565	reverse
ryjA	4275950..4276089	4275929..4276128	reverse
YtfL5'	4439248..4439353	4438845..4440320	reverse
mgtA5'	4464820..4465199	4464986..4465205	forward
ryjB	4526000..4526089	4525994..4526578	forward
fimA3'	4541230..4541277	4541001..4548380	forward

## Sheet: HS15min
Small RNA Name	Known Interval	Predicted Interval	Strand
tpke11	14080..14168	12043..15388	forward
sokC	16952..17006	16947..17086	forward
sroA	75516..75608	72127..77349	reverse
sgrS	77367..77593	77342..78983	forward
t44	189712-189713..189836-189847	184543..189847	reverse
tff	189712..189847	189555..206251	forward
eyeA	271804..271878	271269..272865	forward
ffs	475672..475785	475598..476310	forward
micM	506428..506511	506414..506516	forward
sokE	606957..607015	606954..607020	reverse
sroC	685904..686066	685303..687142	reverse
rybB	887200..887280	887195..889220	reverse
sraB	1145812..1145961-1145980	1144866..1145929	reverse
psrD	1145812..1145980	1145867..1156810	forward
C0293	1195937..1196009	1195900..1196009	forward
C0299	1229852..1229930	1229822..1230850	forward
rdlA	1268546..1268612	1268451..1268627	forward
ECK125135293	1298697..1298951	1298639..1304829	forward
mcaS	1403683..1403775	1403673..1403877	reverse
fnrS	1407153..1407271	1405971..1407277	forward
C0343	1407387..1407461	1407318..1407896	forward
sokB	1490143..1490198	1488894..1490225	forward
rydC	1489467..1489530	1489462..1489676	reverse
mgrR	1620841..1620938	1620850..1621954	reverse
dicF	1647406..1647458	1647142..1647651	forward
YnfM3'	1668973..1669160	1668681..1669175	reverse
rydB	1762737..1762804	1762689..1762803	reverse
rprA	1768396..1768500	1766651..1768492	forward
spy3'	1823084..1823131	1823079..1823766	reverse
sroD	1886041..1886126	1884732..1886792	reverse
ryeA	1921090..1921338	1921029..1921611	forward
ryeB	1921128..1921231	1921126..1921294	reverse
ryeF	1956157..1956543	1956163..1958047	reverse
isrB	1985863..1986022	1985322..1986142	reverse
YecC3'	1994930..1995121	1994923..1995155	forward
dsrA	2023251..2023337	2023242..2023356	reverse
isrC	2069339..2069542	2069336..2073154	forward
sibB	2151670..2151805	2151187..2151898	forward
sibA	2151335..2151478	2151187..2151898	forward
cyaR	2165138..2165224	2163611..2165229	forward
YejG5'	2276280..2276520	2275241..2276523	reverse
zipA5'	2529253..2529483	2525776..2529578	reverse
sroE	2638617..2638708	2633538..2641052	reverse
C0614	2651474..2651560	2651283..2651609	reverse
ryfA	2651877..2652180	2651874..2652232	forward
glmY	2689179..2689362	2686108..2689418	reverse
ryfB	2698081..2698399	2698037..2698404	reverse
ryfD	2732175..2732317	2729294..2734684	reverse
rpsP5'	2744205..2744454	2742133..2746220	reverse
ssrA	2753615..2753977	2752715..2754063	forward
micA	2812824..2812895	2812785..2812885	forward
sokX	2885375..2885430	2885274..2885478	forward
csrB	2922178..2922546	2920420..2923364	reverse
gcvB	2940718..2940922	2940650..2940923	forward
omrA	2974124..2974211	2974128..2974215	reverse
omrB	2974326..2974407	2974291..2974411	reverse
sibC	3054873..3055013	3053394..3055285	forward
ssrS	3054005..3054187	3053394..3055285	forward
YgfI5'	3065209..3065366	3065207..3065389	forward
C0719	3119380..3119601	3119318..3119584	forward
sroG	3182592..3182740	3181777..3182745	reverse
sibD	3192743..3192887	3192593..3193039	reverse
sibE	3193119..3193262	3193057..3199476	reverse
sraF	3236396..3236583	3235228..3236784	forward
rnpB	3268238..3268614	3268197..3271301	reverse
sraG	3309247..3309392-3309420	3302241..3316237	reverse
psrO	3309247..3309420	3309205..3309382	forward
yrbL3'	3347168..3347207	3346442..3347387	forward
arcZ	3348599..3348719	3348582..3348723	forward
YhcC5'	3352086..3352191	3352078..3352358	forward
YhcF3'	3365635..3365792	3365567..3365796	reverse
rpsI3'	3375389..3375473	3373876..3375593	reverse
crpT	3483673..3483973	3482924..3484340	reverse
ryhB	3578950..3579039	3578947..3579141	reverse
gadY	3662887..3662991	3662881..3662993	forward
rdlD	3698159..3698222	3698154..3698208	forward
istR-1	3851141..3851215	3851145..3851365	reverse
istR-2	3851141..3851280	3851145..3851365	reverse
glmZ	3984455..3984626	3984313..3984944	forward
YigE5'	3999214..3999357	3999051..4000449	forward
spf	4047922..4048030	4044878..4048224	forward
csrC	4049059..4049303	4048967..4049309	forward
glnA3'	4054007..4054201	4051330..4056219	reverse
TypA5'	4056194..4056265	4056199..4058309	forward
oxyS	4156308..4156417	4156297..4156465	reverse
sroH	4188350..4188510	4188183..4188918	reverse
lysC5'	4230812..4231337	4229180..4231656	reverse
ryjA	4275950..4276089	4275943..4276128	reverse
YtfL5'	4439248..4439353	4437797..4440312	reverse
mgtA5'	4464820..4465199	4464986..4465231	forward
ryjB	4526000..4526089	4525943..4526529	forward
fimA3'	4541230..4541277	4541001..4547199	forward
symR	4577858..4577934	4577853..4577955	forward

## Sheet: HS30min
Small RNA Name	Known Interval	Predicted Interval	Strand
tpke11	14080..14168	12043..15391	forward
sokC	16952..17006	16958..17031	forward
sroA	75516..75608	74766..75614	reverse
sgrS	77367..77593	77393..77721	forward
t44	189712-189713..189836-189847	187947..189844	reverse
tff	189712..189847	189571..192592	forward
eyeA	271804..271878	271803..271875	forward
ffs	475672..475785	475547..475791	forward
micM	506428..506511	506386..506516	forward
sokE	606957..607015	606957..607018	reverse
sroC	685904..686066	685901..687084	reverse
rybB	887200..887280	887195..887670	reverse
sraB	1145812..1145961-1145980	1145146..1145919	reverse
psrD	1145812..1145980	1145868..1152445	forward
C0299	1229852..1229930	1229816..1229896	forward
rdlA	1268546..1268612	1268488..1268624	forward
ECK125135293	1298697..1298951	1298691..1301038	forward
mcaS	1403683..1403775	1403625..1403964	reverse
fnrS	1407153..1407271	1407035..1407357	forward
rydC	1489467..1489530	1489467..1489593	reverse
sokB	1490143..1490198	1489688..1490203	forward
mgrR	1620841..1620938	1620848..1621926	reverse
dicF	1647406..1647458	1647218..1647566	forward
YnfM3'	1668973..1669160	1668714..1669170	reverse
rydB	1762737..1762804	1762700..1762785	reverse
rprA	1768396..1768500	1768433..1768498	forward
spy3'	1823084..1823131	1823079..1823766	reverse
sroD	1886041..1886126	1886036..1886270	reverse
ryeA	1921090..1921338	1921084..1921365	forward
ryeB	1921128..1921231	1921133..1921280	reverse
isrB	1985863..1986022	1985476..1986101	reverse
isrC	2069339..2069542	2069325..2072865	forward
sibA	2151335..2151478	2151190..2151427	forward
sibB	2151670..2151805	2151580..2151810	forward
cyaR	2165138..2165224	2163612..2165288	forward
YejG5'	2276280..2276520	2275843..2276499	reverse
micF	2311106..2311198	2311105..2311183	forward
tpke70	2494216..2494651	2494283..2494878	reverse
zipA5'	2529253..2529483	2527735..2529527	reverse
sroE	2638617..2638708	2633770..2641044	reverse
C0614	2651474..2651560	2651368..2651638	reverse
IS129	2651686..2652078	2651696..2652082	reverse
ryfA	2651877..2652180	2651866..2652165	forward
glmY	2689179..2689362	2689033..2689367	reverse
ryfB	2698081..2698399	2698063..2698401	reverse
ryfD	2732175..2732317	2729297..2732723	reverse
rpsP5'	2744205..2744454	2742151..2746029	reverse
ssrA	2753615..2753977	2753585..2754055	forward
micA	2812824..2812895	2812820..2812925	forward
C0664	2833077..2833189	2832982..2833211	forward
sokX	2885375..2885430	2885367..2885487	forward
csrB	2922178..2922546	2921971..2922566	reverse
gcvB	2940718..2940922	2940714..2940909	forward
omrA	2974124..2974211	2974132..2974181	reverse
omrB	2974326..2974407	2974322..2974388	reverse
ssrS	3054005..3054187	3053466..3054760	forward
sibC	3054873..3055013	3054821..3055018	forward
C0719	3119380..3119601	3119327..3119574	forward
sroG	3182592..3182740	3181813..3182743	reverse
sibD	3192743..3192887	3192737..3192892	reverse
sibE	3193119..3193262	3193114..3198600	reverse
sraF	3236396..3236583	3236321..3236938	forward
rnpB	3268238..3268614	3268198..3269362	reverse
sraG	3309247..3309392-3309420	3304347..3316108	reverse
psrO	3309247..3309420	3309245..3309347	forward
yrbL3'	3347168..3347207	3346405..3347380	forward
arcZ	3348599..3348719	3348574..3348721	forward
YhcC5'	3352086..3352191	3352048..3352215	forward
YhcF3'	3365635..3365792	3365646..3365793	reverse
rpsI3'	3375389..3375473	3374264..3375593	reverse
crpT	3483673..3483973	3483394..3484023	reverse
ryhB	3578950..3579039	3578958..3579102	reverse
gadY	3662887..3662991	3662868..3662973	forward
rdlD	3698159..3698222	3698171..3698202	forward
istR-1	3851141..3851215	3851155..3851321	reverse
istR-2	3851141..3851280	3851155..3851321	reverse
glmZ	3984455..3984626	3984313..3984662	forward
YigE5'	3999214..3999357	3999077..4000447	forward
spf	4047922..4048030	4044939..4048123	forward
csrC	4049059..4049303	4048974..4049307	forward
glnA3'	4054007..4054201	4053941..4054222	reverse
TypA5'	4056194..4056265	4056190..4058300	forward
oxyS	4156308..4156417	4156305..4156437	reverse
sroH	4188350..4188510	4188305..4188622	reverse
lysC5'	4230812..4231337	4229754..4231565	reverse
ryjA	4275950..4276089	4275941..4276128	reverse
YtfL5'	4439248..4439353	4438685..4440296	reverse
mgtA5'	4464820..4465199	4464987..4465249	forward
ryjB	4526000..4526089	4525866..4526526	forward
fimA3'	4541230..4541277	4541002..4543931	forward
symR	4577858..4577934	4577856..4577939	forward

## Sheet: HS60min
Small RNA Name	Known Interval	Predicted Interval	Strand
tpke11	14080..14168	12035..15404	forward
sokC	16952..17006	16957..17013	forward
sroA	75516..75608	75499..75647	reverse
sgrS	77367..77593	77357..77682	forward
tff	189712..189847	189697..191734	forward
C0067	238462..238586	238510..238593	forward
eyeA	271804..271878	271422..271963	forward
ffs	475672..475785	475644..475791	forward
micM	506428..506511	506387..506514	forward
sokE	606957..607015	606961..607021	reverse
sroC	685904..686066	685904..686203	reverse
rybB	887200..887280	887195..887286	reverse
psrD	1145812..1145980	1145823..1147071	forward
C0293	1195937..1196009	1195902..1195982	forward
rdlA	1268546..1268612	1268519..1268625	forward
ECK125135293	1298697..1298951	1298745..1300215	forward
mcaS	1403683..1403775	1403678..1403847	reverse
fnrS	1407153..1407271	1407062..1407276	forward
rydC	1489467..1489530	1489470..1489591	reverse
sokB	1490143..1490198	1489942..1490220	forward
mgrR	1620841..1620938	1620850..1620942	reverse
dicF	1647406..1647458	1647316..1647465	forward
YnfM3'	1668973..1669160	1668731..1669159	reverse
rydB	1762737..1762804	1762692..1762783	reverse
rprA	1768396..1768500	1768433..1768492	forward
spy3'	1823084..1823131	1823086..1823355	reverse
sroD	1886041..1886126	1886041..1886480	reverse
ryeA	1921090..1921338	1921032..1921361	forward
ryeB	1921128..1921231	1921138..1921280	reverse
isrB	1985863..1986022	1985869..1986073	reverse
dsrA	2023251..2023337	2023264..2023313	reverse
isrC	2069339..2069542	2069368..2069659	forward
sibB	2151670..2151805	2151664..2151809	forward
cyaR	2165138..2165224	2163612..2165254	forward
micF	2311106..2311198	2311136..2311195	forward
tpke70	2494216..2494651	2494340..2494587	reverse
zipA5'	2529253..2529483	2527687..2529578	reverse
sroE	2638617..2638708	2633927..2640213	reverse
C0614	2651474..2651560	2651385..2651620	reverse
IS129	2651686..2652078	2651695..2652539	reverse
ryfA	2651877..2652180	2651897..2652161	forward
glmY	2689179..2689362	2689041..2689367	reverse
ryfB	2698081..2698399	2698077..2698373	reverse
ryfD	2732175..2732317	2729300..2732408	reverse
rpsP5'	2744205..2744454	2742151..2745883	reverse
ssrA	2753615..2753977	2753600..2754062	forward
micA	2812824..2812895	2812820..2812883	forward
sokX	2885375..2885430	2885370..2885502	forward
csrB	2922178..2922546	2922176..2922562	reverse
gcvB	2940718..2940922	2940702..2940909	forward
omrB	2974326..2974407	2974326..2974386	reverse
ssrS	3054005..3054187	3053467..3054196	forward
sibC	3054873..3055013	3054819..3055017	forward
C0719	3119380..3119601	3119344..3119620	forward
sroG	3182592..3182740	3182464..3182733	reverse
sibD	3192743..3192887	3192699..3192892	reverse
sibE	3193119..3193262	3192993..3193335	reverse
sraF	3236396..3236583	3236370..3236647	forward
rnpB	3268238..3268614	3268205..3268628	reverse
sraG	3309247..3309392-3309420	3306847..3311019	reverse
psrO	3309247..3309420	3309255..3309360	forward
yrbL3'	3347168..3347207	3346437..3347357	forward
arcZ	3348599..3348719	3348594..3348707	forward
YhcC5'	3352086..3352191	3352034..3352232	forward
YhcF3'	3365635..3365792	3365678..3365833	reverse
rpsI3'	3375389..3375473	3374256..3375740	reverse
crpT	3483673..3483973	3483387..3484008	reverse
ryhB	3578950..3579039	3578956..3579103	reverse
gadY	3662887..3662991	3662885..3662962	forward
glmZ	3984455..3984626	3984308..3984654	forward
YigE5'	3999214..3999357	3999101..4000445	forward
spf	4047922..4048030	4047855..4048034	forward
csrC	4049059..4049303	4049005..4049300	forward
glnA3'	4054007..4054201	4054015..4054215	reverse
TypA5'	4056194..4056265	4056190..4058294	forward
oxyS	4156308..4156417	4156304..4156364	reverse
sroH	4188350..4188510	4188322..4188640	reverse
lysC5'	4230812..4231337	4230844..4231564	reverse
ryjA	4275950..4276089	4275952..4276127	reverse
YtfL5'	4439248..4439353	4439158..4439886	reverse
ryjB	4526000..4526089	4525964..4526316	forward
fimA3'	4541230..4541277	4541003..4541926	forward
symR	4577858..4577934	4577876..4577939	forward

## Sheet: M-P0h
Small RNA Name	Known Interval	Predicted Interval	Strand
tpke11	14080..14168	12043..15392	forward
sokC	16952..17006	16947..17142	forward
sroA	75516..75608	75501..77330	reverse
sgrS	77367..77593	77418..78834	forward
tff	189712..189847	189632..203789	forward
eyeA	271804..271878	271405..272194	forward
ffs	475672..475785	475642..475793	forward
micM	506428..506511	506393..506515	forward
sokE	606957..607015	606957..607018	reverse
sroC	685904..686066	685312..687132	reverse
rybB	887200..887280	887194..889221	reverse
sraB	1145812..1145961-1145980	1145130..1145928	reverse
psrD	1145812..1145980	1145811..1147070	forward
rdlA	1268546..1268612	1268474..1268615	forward
ECK125135293	1298697..1298951	1298642..1301420	forward
mcaS	1403683..1403775	1403678..1403842	reverse
fnrS	1407153..1407271	1405980..1407278	forward
C0343	1407387..1407461	1407347..1407603	forward
sokB	1490143..1490198	1488910..1490202	forward
rydC	1489467..1489530	1489475..1489545	reverse
mgrR	1620841..1620938	1620855..1621906	reverse
dicF	1647406..1647458	1647403..1647462	forward
YnfM3'	1668973..1669160	1668765..1669159	reverse
rydB	1762737..1762804	1762722..1762811	reverse
rprA	1768396..1768500	1768388..1768498	forward
spy3'	1823084..1823131	1823080..1823866	reverse
sroD	1886041..1886126	1884733..1889701	reverse
ryeA	1921090..1921338	1921083..1921364	forward
ryeB	1921128..1921231	1921156..1921267	reverse
ryeF	1956157..1956543	1956145..1957901	reverse
isrB	1985863..1986022	1985384..1986033	reverse
dsrA	2023251..2023337	2023247..2023322	reverse
isrC	2069339..2069542	2069342..2074564	forward
sibA	2151335..2151478	2151159..2151480	forward
sibB	2151670..2151805	2151665..2151792	forward
cyaR	2165138..2165224	2165065..2165229	forward
YejG5'	2276280..2276520	2275836..2276481	reverse
zipA5'	2529253..2529483	2526521..2529573	reverse
sroE	2638617..2638708	2633549..2641049	reverse
C0614	2651474..2651560	2651376..2651635	reverse
IS129	2651686..2652078	2651697..2652017	reverse
ryfA	2651877..2652180	2651874..2652163	forward
glmY	2689179..2689362	2686082..2689367	reverse
ryfB	2698081..2698399	2698076..2698403	reverse
ryfD	2732175..2732317	2729561..2734283	reverse
rpsP5'	2744205..2744454	2742152..2745882	reverse
ssrA	2753615..2753977	2752849..2754086	forward
micA	2812824..2812895	2812819..2812951	forward
C0664	2833077..2833189	2833007..2833205	forward
sokX	2885375..2885430	2885376..2885523	forward
csrB	2922178..2922546	2922161..2922573	reverse
gcvB	2940718..2940922	2940675..2940998	forward
omrA	2974124..2974211	2974147..2974244	reverse
omrB	2974326..2974407	2974285..2974408	reverse
sibC	3054873..3055013	3053466..3055015	forward
ssrS	3054005..3054187	3053466..3055015	forward
YgfI5'	3065209..3065366	3065203..3065358	forward
sroG	3182592..3182740	3181768..3182745	reverse
sibD	3192743..3192887	3192659..3192892	reverse
sibE	3193119..3193262	3193113..3199064	reverse
sraF	3236396..3236583	3235299..3237365	forward
rnpB	3268238..3268614	3268202..3271206	reverse
sraG	3309247..3309392-3309420	3303917..3316232	reverse
yrbL3'	3347168..3347207	3346442..3347248	forward
arcZ	3348599..3348719	3348594..3348709	forward
YhcC5'	3352086..3352191	3352079..3352464	forward
YhcF3'	3365635..3365792	3365659..3365797	reverse
rpsI3'	3375389..3375473	3374183..3375643	reverse
crpT	3483673..3483973	3483318..3483981	reverse
ryhB	3578950..3579039	3578958..3579082	reverse
gadY	3662887..3662991	3662883..3662992	forward
rdlD	3698159..3698222	3698157..3698224	forward
istR-1	3851141..3851215	3851143..3851302	reverse
istR-2	3851141..3851280	3851143..3851302	reverse
glmZ	3984455..3984626	3984427..3984783	forward
YigE5'	3999214..3999357	3999097..4000444	forward
spf	4047922..4048030	4044940..4048035	forward
csrC	4049059..4049303	4049039..4051676	forward
glnA3'	4054007..4054201	4051335..4056247	reverse
TypA5'	4056194..4056265	4056130..4058307	forward
oxyS	4156308..4156417	4156314..4156408	reverse
sroH	4188350..4188510	4188343..4188515	reverse
lysC5'	4230812..4231337	4229950..4231565	reverse
ryjA	4275950..4276089	4275953..4276126	reverse
YtfL5'	4439248..4439353	4439128..4440330	reverse
mgtA5'	4464820..4465199	4464848..4465244	forward
ryjB	4526000..4526089	4525994..4526284	forward
fimA3'	4541230..4541277	4541001..4543798	forward
symR	4577858..4577934	4577871..4577937	forward

## Sheet: M-P2h
Small RNA Name	Known Interval	Predicted Interval	Strand
tpke11	14080..14168	12037..15385	forward
sokC	16952..17006	16957..17035	forward
sroA	75516..75608	74938..75627	reverse
sgrS	77367..77593	77378..77681	forward
t44	189712-189713..189836-189847	186555..189839	reverse
tff	189712..189847	189545..191734	forward
eyeA	271804..271878	270897..272329	forward
ffs	475672..475785	475657..475791	forward
micM	506428..506511	506388..506515	forward
sokE	606957..607015	606954..607019	reverse
sroC	685904..686066	685312..687144	reverse
rybB	887200..887280	887195..887682	reverse
sraB	1145812..1145961-1145980	1144686..1145919	reverse
psrD	1145812..1145980	1145871..1152444	forward
C0299	1229852..1229930	1229821..1230018	forward
rdlA	1268546..1268612	1268509..1268622	forward
ECK125135293	1298697..1298951	1298724..1304822	forward
mcaS	1403683..1403775	1403616..1403966	reverse
fnrS	1407153..1407271	1405983..1407648	forward
C0343	1407387..1407461	1405983..1407648	forward
rydC	1489467..1489530	1489461..1489625	reverse
sokB	1490143..1490198	1489665..1490247	forward
mgrR	1620841..1620938	1620855..1621967	reverse
dicF	1647406..1647458	1647321..1647625	forward
YnfM3'	1668973..1669160	1668709..1669153	reverse
rydB	1762737..1762804	1762622..1762820	reverse
rprA	1768396..1768500	1766955..1768503	forward
spy3'	1823084..1823131	1823080..1823880	reverse
sroD	1886041..1886126	1885825..1886483	reverse
ryeA	1921090..1921338	1921038..1921688	forward
ryeB	1921128..1921231	1921051..1921286	reverse
ryeF	1956157..1956543	1956163..1956954	reverse
isrB	1985863..1986022	1985892..1986614	reverse
dsrA	2023251..2023337	2023204..2023355	reverse
isrC	2069339..2069542	2069365..2074614	forward
sibB	2151670..2151805	2151288..2151921	forward
sibA	2151335..2151478	2151288..2151921	forward
cyaR	2165138..2165224	2164831..2165320	forward
YejG5'	2276280..2276520	2275886..2278571	reverse
tpke70	2494216..2494651	2494387..2494735	reverse
zipA5'	2529253..2529483	2527720..2529777	reverse
sroE	2638617..2638708	2633589..2641047	reverse
IS129	2651686..2652078	2651700..2652078	reverse
ryfA	2651877..2652180	2651878..2652125	forward
glmY	2689179..2689362	2686494..2689389	reverse
ryfB	2698081..2698399	2698076..2698402	reverse
ohsC	2698542..2698618	2698497..2698614	forward
ryfD	2732175..2732317	2729298..2734187	reverse
rpsP5'	2744205..2744454	2742153..2746033	reverse
ssrA	2753615..2753977	2752867..2754138	forward
micA	2812824..2812895	2812712..2812880	forward
sokX	2885375..2885430	2885358..2885515	forward
csrB	2922178..2922546	2920342..2923744	reverse
gcvB	2940718..2940922	2940649..2940910	forward
omrA	2974124..2974211	2974145..2974262	reverse
omrB	2974326..2974407	2974304..2974386	reverse
sibC	3054873..3055013	3053374..3055401	forward
ssrS	3054005..3054187	3053374..3055401	forward
YgfI5'	3065209..3065366	3065096..3065359	forward
C0719	3119380..3119601	3119325..3119652	forward
sroG	3182592..3182740	3181766..3182745	reverse
sibD	3192743..3192887	3192609..3192892	reverse
sibE	3193119..3193262	3192989..3199403	reverse
sraF	3236396..3236583	3235299..3236703	forward
rnpB	3268238..3268614	3268207..3269001	reverse
sraG	3309247..3309392-3309420	3303924..3316233	reverse
psrO	3309247..3309420	3309218..3309386	forward
yrbL3'	3347168..3347207	3347045..3347272	forward
arcZ	3348599..3348719	3348591..3348712	forward
YhcC5'	3352086..3352191	3352018..3352437	forward
YhcF3'	3365635..3365792	3365571..3365795	reverse
rpsI3'	3375389..3375473	3374263..3375755	reverse
crpT	3483673..3483973	3482991..3484340	reverse
ryhB	3578950..3579039	3578971..3579099	reverse
gadY	3662887..3662991	3662867..3662996	forward
glmZ	3984455..3984626	3984314..3984665	forward
YigE5'	3999214..3999357	3999085..4000512	forward
spf	4047922..4048030	4044936..4048064	forward
csrC	4049059..4049303	4048998..4051700	forward
glnA3'	4054007..4054201	4053556..4056244	reverse
TypA5'	4056194..4056265	4056192..4058294	forward
oxyS	4156308..4156417	4156318..4156421	reverse
sroH	4188350..4188510	4188247..4188621	reverse
lysC5'	4230812..4231337	4229040..4231657	reverse
ryjA	4275950..4276089	4275943..4276127	reverse
YtfL5'	4439248..4439353	4438682..4440302	reverse
mgtA5'	4464820..4465199	4464981..4465668	forward
ryjB	4526000..4526089	4525915..4526669	forward
fimA3'	4541230..4541277	4541001..4545051	forward
symR	4577858..4577934	4577878..4577941	forward

## Sheet: M-P4h
Small RNA Name	Known Interval	Predicted Interval	Strand
tpke11	14080..14168	11947..15454	forward
sokC	16952..17006	16947..17052	forward
sroA	75516..75608	74801..77418	reverse
sgrS	77367..77593	77362..79206	forward
t44	189712-189713..189836-189847	184541..189842	reverse
tff	189712..189847	189569..209627	forward
eyeA	271804..271878	271321..273175	forward
ffs	475672..475785	475545..476288	forward
micM	506428..506511	503681..506534	forward
ipeX	573588..573754	573606..573896	reverse
sokE	606957..607015	606916..607020	reverse
sroC	685904..686066	685305..687138	reverse
rybB	887200..887280	887194..889221	reverse
sraB	1145812..1145961-1145980	1144851..1145951	reverse
psrD	1145812..1145980	1145814..1152456	forward
C0293	1195937..1196009	1195859..1196086	forward
C0299	1229852..1229930	1229792..1229944	forward
rdlA	1268546..1268612	1268473..1268623	forward
ECK125135293	1298697..1298951	1298689..1305405	forward
mcaS	1403683..1403775	1403609..1403965	reverse
fnrS	1407153..1407271	1405965..1407666	forward
C0343	1407387..1407461	1405965..1407666	forward
sokB	1490143..1490198	1488770..1490231	forward
rydC	1489467..1489530	1489479..1489683	reverse
C0362	1550025..1550410	1549442..1550310	forward
mgrR	1620841..1620938	1620854..1621988	reverse
dicF	1647406..1647458	1647123..1647467	forward
YnfM3'	1668973..1669160	1668751..1669252	reverse
rydB	1762737..1762804	1762689..1767160	reverse
rprA	1768396..1768500	1766419..1768490	forward
spy3'	1823084..1823131	1823079..1823766	reverse
sroD	1886041..1886126	1884795..1887222	reverse
ryeA	1921090..1921338	1921045..1921707	forward
ryeB	1921128..1921231	1921131..1923128	reverse
ryeF	1956157..1956543	1956180..1958269	reverse
isrB	1985863..1986022	1985466..1986476	reverse
dsrA	2023251..2023337	2023182..2023325	reverse
isrC	2069339..2069542	2069336..2074784	forward
sibB	2151670..2151805	2151039..2151912	forward
sibA	2151335..2151478	2151039..2151912	forward
cyaR	2165138..2165224	2163615..2165321	forward
YejG5'	2276280..2276520	2274668..2276522	reverse
micF	2311106..2311198	2311081..2311192	forward
tpke70	2494216..2494651	2494278..2494649	reverse
zipA5'	2529253..2529483	2525890..2529804	reverse
sroE	2638617..2638708	2633548..2650478	reverse
C0614	2651474..2651560	2651282..2651562	reverse
IS129	2651686..2652078	2651696..2661627	reverse
ryfA	2651877..2652180	2651875..2652165	forward
glmY	2689179..2689362	2686583..2689367	reverse
ryfB	2698081..2698399	2698080..2698403	reverse
ryfD	2732175..2732317	2729321..2734146	reverse
rpsP5'	2744205..2744454	2742142..2746657	reverse
ssrA	2753615..2753977	2752787..2754080	forward
micA	2812824..2812895	2812705..2812990	forward
C0664	2833077..2833189	2832742..2833257	forward
sokX	2885375..2885430	2885339..2885414	forward
csrB	2922178..2922546	2920341..2923680	reverse
gcvB	2940718..2940922	2940641..2940922	forward
omrA	2974124..2974211	2974136..2974273	reverse
omrB	2974326..2974407	2974313..2974409	reverse
sibC	3054873..3055013	3053379..3055422	forward
ssrS	3054005..3054187	3053379..3055422	forward
YgfI5'	3065209..3065366	3065112..3065557	forward
C0719	3119380..3119601	3119284..3119602	forward
sroG	3182592..3182740	3181766..3182745	reverse
sibE	3193119..3193262	3192555..3199875	reverse
sibD	3192743..3192887	3192555..3199875	reverse
sraF	3236396..3236583	3235265..3237098	forward
rnpB	3268238..3268614	3268196..3271356	reverse
sraG	3309247..3309392-3309420	3303918..3316237	reverse
psrO	3309247..3309420	3309314..3309466	forward
yrbL3'	3347168..3347207	3338214..3347384	forward
arcZ	3348599..3348719	3348594..3348720	forward
YhcC5'	3352086..3352191	3352013..3352241	forward
YhcF3'	3365635..3365792	3365643..3365797	reverse
rpsI3'	3375389..3375473	3373967..3375761	reverse
crpT	3483673..3483973	3482928..3484343	reverse
ryhB	3578950..3579039	3578959..3579114	reverse
arrS	3656009..3656077	3655936..3656049	reverse
gadY	3662887..3662991	3662841..3663037	forward
rdlD	3698159..3698222	3698122..3698418	forward
istR-1	3851141..3851215	3851137..3851347	reverse
istR-2	3851141..3851280	3851137..3851347	reverse
glmZ	3984455..3984626	3984273..3984666	forward
YigE5'	3999214..3999357	3999084..4000673	forward
spf	4047922..4048030	4044903..4048127	forward
csrC	4049059..4049303	4048884..4051761	forward
glnA3'	4054007..4054201	4051279..4056576	reverse
TypA5'	4056194..4056265	4056194..4058297	forward
oxyS	4156308..4156417	4156303..4156472	reverse
sroH	4188350..4188510	4187725..4191293	reverse
lysC5'	4230812..4231337	4229093..4231699	reverse
ryjA	4275950..4276089	4275943..4276127	reverse
YtfL5'	4439248..4439353	4437843..4440330	reverse
mgtA5'	4464820..4465199	4464988..4465665	forward
ryjB	4526000..4526089	4525869..4526883	forward
fimA3'	4541230..4541277	4541001..4547974	forward
symR	4577858..4577934	4577858..4577939	forward
