# Supplementary material for: Directional RNA-seq reveals highly complex condition-dependent transcriptomes in E. coli K12 through accurate full-length transcripts assembling
Source: BMC Genomics. 2013 Jul 30;14:520. doi: 10.1186/1471-2164-14-520 (PMC3734233; doi:10.1186/1471-2164-14-520)
Supplement: Additional file 12 — The predicted antisense RNAs in the E. coli samples. [file 1471-2164-14-520-S12.xlsx]

## Sheet: LB
asRNA Associated Gene	Gene Interval	Predicted asRNA Interval	Length of asRNA	Strand
b0006	5683..6459	5697..5849	153	forward
b0006	5683..6459	6128..6209	82	forward
b0006	5683..6459	6330..6609	280	forward
b0007	6529..7959	6330..6609	280	forward
b0007	6529..7959	6642..6933	292	forward
b0007	6529..7959	6974..7055	82	forward
b0007	6529..7959	7622..7705	84	forward
b0007	6529..7959	7792..7889	98	forward
b0007	6529..7959	7916..7997	82	forward
b0010	9928..10494	10476..10585	110	forward
b0011	10643..11356	10592..10673	82	forward
b0013	11382..11786	11518..11875	358	forward
b0018	16751..16960	16695..16833	139	forward
b4412	16751..16903	16695..16833	139	forward
b0018	16751..16960	16844..16925	82	forward
b4412	16751..16903	16844..16925	82	forward
b0023	20815..21078	20896..20990	95	forward
b0023	20815..21078	21003..21084	82	forward
b0037	36271..37824	37000..37167	168	forward
b0037	36271..37824	37270..37353	84	forward
b0037	36271..37824	37528..37691	164	forward
b0038	37898..39115	38111..38205	95	forward
b0038	37898..39115	39090..39145	56	forward
b0039	39244..40386	39227..39276	50	forward
b0039	39244..40386	39977..40058	82	forward
b0040	40417..41931	41210..41291	82	forward
b0049	50380..51222	50628..50809	182	forward
b0049	50380..51222	51164..51333	170	forward
b0050	51229..51606	51164..51333	170	forward
b0051	51609..52430	51521..51697	177	forward
b0050	51229..51606	51521..51697	177	forward
b0051	51609..52430	51801..51882	82	forward
b0051	51609..52430	51964..52045	82	forward
b0052	52427..53416	52995..53089	95	forward
b0052	52427..53416	53124..53205	82	forward
b0052	52427..53416	53217..53298	82	forward
b0052	52427..53416	53357..53438	82	forward
b0053	53416..54702	53357..53438	82	forward
b0053	53416..54702	53827..53982	156	forward
b0054	54755..57109	55332..55580	249	forward
b0054	54755..57109	55650..55756	107	forward
b0054	54755..57109	55770..55851	82	forward
b0054	54755..57109	55893..55974	82	forward
b0054	54755..57109	56218..56299	82	forward
b0054	54755..57109	56312..56461	150	forward
b0054	54755..57109	56485..56604	120	forward
b0054	54755..57109	56838..56919	82	forward
b0054	54755..57109	56973..57098	126	forward
b0058	59687..60346	59718..59770	53	forward
b0058	59687..60346	59905..59986	82	forward
b0059	60358..63264	61031..61112	82	forward
b0059	60358..63264	61281..61362	82	forward
b0059	60358..63264	61571..61652	82	forward
b0059	60358..63264	61749..61823	75	forward
b0059	60358..63264	62703..62797	95	forward
b0059	60358..63264	62839..62898	60	forward
b0059	60358..63264	63149..63240	92	forward
b0060	63429..65780	63353..63434	82	forward
b0060	63429..65780	64308..64465	158	forward
b0060	63429..65780	64486..64556	71	forward
b0060	63429..65780	64926..64969	44	forward
b0060	63429..65780	65005..65160	156	forward
b0061	65855..66550	66142..66264	123	forward
b0061	65855..66550	66278..66414	137	forward
b0062	66835..68337	67285..67366	82	forward
b0062	66835..68337	67904..68036	133	forward
b0063	68348..70048	68684..68826	143	forward
b0063	68348..70048	69534..69615	82	forward
b0063	68348..70048	69880..69961	82	forward
b0066	72229..72927	72412..72493	82	forward
b0067	72911..74521	73201..73239	39	forward
b0067	72911..74521	73644..73725	82	forward
b0068	74497..75480	74567..74648	82	forward
b0069	75644..77299	75865..75967	103	forward
b0069	75644..77299	76243..76324	82	forward
b0069	75644..77299	76570..76651	82	forward
b0069	75644..77299	76852..76967	116	forward
b0071	78848..79453	79132..79215	84	forward
b0071	78848..79453	79239..79296	58	forward
b0072	79464..80864	80354..80459	106	forward
b0072	79464..80864	80656..80737	82	forward
b0072	79464..80864	80741..80834	94	forward
b0073	80867..81958	81346..81435	90	forward
b0073	80867..81958	81898..81979	82	forward
b0074	81958..83529	81898..81979	82	forward
b0074	81958..83529	82749..82847	99	forward
b0074	81958..83529	82925..83155	231	forward
b0102	111856..112599	111807..111973	167	forward
b0101	111649..111846	111807..111973	167	forward
b0102	111856..112599	112123..112204	82	forward
b0102	111856..112599	112257..112338	82	forward
b0102	111856..112599	112512..112593	82	forward
b0103	112599..113219	112812..112929	118	forward
b0106	114522..115724	114602..114683	82	forward
b0106	114522..115724	114799..114869	71	forward
b0106	114522..115724	115006..115049	44	forward
b0106	114522..115724	115229..115262	34	forward
b0106	114522..115724	115355..115436	82	forward
b0106	114522..115724	115494..115575	82	forward
b0107	115714..117099	116310..116391	82	forward
b0107	115714..117099	116493..116614	122	forward
b0107	115714..117099	116921..117002	82	forward
b0108	117109..117549	117103..117184	82	forward
b0109	117752..118645	117626..117777	152	forward
b0109	117752..118645	117834..117915	82	forward
b0109	117752..118645	118553..118634	82	forward
b0112	120178..121551	120897..120939	43	forward
b0112	120178..121551	121018..121140	123	forward
b0112	120178..121551	121146..121227	82	forward
b0112	120178..121551	121290..121559	270	forward
b0117	129407..131260	129468..129582	115	forward
b0117	129407..131260	129622..129922	301	forward
b0117	129407..131260	130190..130409	220	forward
b0117	129407..131260	130428..130675	248	forward
b0117	129407..131260	130706..130787	82	forward
b0117	129407..131260	130810..131116	307	forward
b0117	129407..131260	131234..131384	151	forward
b0121	135598..136464	135403..135677	275	forward
b0120	134788..135582	135403..135677	275	forward
b0121	135598..136464	135885..135966	82	forward
b0121	135598..136464	136039..136139	101	forward
b0121	135598..136464	136359..136700	342	forward
b0122	136570..136917	136359..136700	342	forward
b0124	138835..141225	138913..138994	82	forward
b0124	138835..141225	139285..139366	82	forward
b0124	138835..141225	139780..139854	75	forward
b0124	138835..141225	140117..140198	82	forward
b0124	138835..141225	140499..140622	124	forward
b0124	138835..141225	140847..140928	82	forward
b0131	146314..146694	146543..146653	111	forward
b0133	147944..148795	148457..148640	184	forward
b0133	147944..148795	148693..148774	82	forward
b0135	149715..150953	149773..149990	218	forward
b0135	149715..150953	150058..150148	91	forward
b0135	149715..150953	150294..150473	180	forward
b0135	149715..150953	150575..150708	134	forward
b0135	149715..150953	150887..150968	82	forward
b0137	151626..152231	151814..151895	82	forward
b0138	152243..152812	152427..152508	82	forward
b0138	152243..152812	152613..152694	82	forward
b0139	152829..155426	153275..153358	84	forward
b0139	152829..155426	154107..154265	159	forward
b0139	152829..155426	154271..154352	82	forward
b0139	152829..155426	154542..154714	173	forward
b0139	152829..155426	154961..155144	184	forward
b0139	152829..155426	155208..155289	82	forward
b0139	152829..155426	155318..155399	82	forward
b0140	155461..156201	156061..156185	125	forward
b0141	156299..156883	156475..156556	82	forward
b0143	157729..159126	157718..157799	82	forward
b0142	157253..157732	157718..157799	82	forward
b0143	157729..159126	158031..158112	82	forward
b0143	157729..159126	158417..158470	54	forward
b0143	157729..159126	158577..158733	157	forward
b0143	157729..159126	158786..158867	82	forward
b0144	159186..160112	159131..159283	153	forward
b0144	159186..160112	159462..159543	82	forward
b0144	159186..160112	159654..159860	207	forward
b0144	159186..160112	159999..160080	82	forward
b0146	160782..161486	160787..160872	86	forward
b0146	160782..161486	161335..161485	151	forward
b0154	173602..174882	174365..174436	72	forward
b0154	173602..174882	174736..174817	82	forward
b0154	173602..174882	174828..174909	82	forward
b0157	177001..177624	177150..177252	103	forward
b0158	177662..178462	177753..177834	82	forward
b0159	178455..179153	178547..178655	109	forward
b0164	184257..185069	184275..184356	82	forward
b0164	184257..185069	184390..184492	103	forward
b0164	184257..185069	184588..184669	82	forward
b0164	184257..185069	184832..185154	323	forward
b0165	184987..185118	184832..185154	323	forward
b0166	185123..185947	184832..185154	323	forward
b0166	185123..185947	185810..185832	23	forward
b0167	185978..188650	186133..186296	164	forward
b0167	185978..188650	186455..186536	82	forward
b0167	185978..188650	186663..186744	82	forward
b0167	185978..188650	186778..186914	137	forward
b0167	185978..188650	186928..186970	43	forward
b0167	185978..188650	187146..187310	165	forward
b0167	185978..188650	187513..187684	172	forward
b0167	185978..188650	187737..187823	87	forward
b0167	185978..188650	188031..188114	84	forward
b0167	185978..188650	188118..188189	72	forward
b0167	185978..188650	188448..188550	103	forward
b0168	188712..189506	188810..188891	82	forward
b4406	213925..214125	213977..214058	82	forward
b0193	216179..217003	216259..216318	60	forward
b0193	216179..217003	216609..216692	84	forward
b0193	216179..217003	216709..216987	279	forward
b0194	217057..218775	218471..218552	82	forward
b0195	218887..219594	218849..218930	82	forward
b0195	218887..219594	219396..219444	49	forward
b0197	220113..220928	220119..220183	65	forward
b0199	221614..222645	221839..221955	117	forward
b0199	221614..222645	221979..222118	140	forward
b0199	221614..222645	222538..222619	82	forward
b0208	229967..230881	230025..230106	82	forward
b0208	229967..230881	230379..230460	82	forward
b0208	229967..230881	230466..230570	105	forward
b0208	229967..230881	230849..230904	56	forward
b0211	232597..233955	232587..232704	118	forward
b0211	232597..233955	232754..232865	112	forward
b0211	232597..233955	232904..233032	129	forward
b0211	232597..233955	233204..233285	82	forward
b0212	234027..234782	234215..234270	56	forward
b0212	234027..234782	234281..234326	46	forward
b0212	234027..234782	234423..234504	82	forward
b0212	234027..234782	234593..234675	83	forward
b4586	238257..238736	238617..238698	82	forward
b0219	239419..240189	239848..239929	82	forward
b0221	240859..243303	240898..240979	82	forward
b0221	240859..243303	241032..241103	72	forward
b0221	240859..243303	241585..241609	25	forward
b0221	240859..243303	243206..243398	193	forward
b0224	245065..245805	245711..245792	82	forward
lfhA	248358..250070	248417..248498	82	forward
lfhA	248358..250070	248510..248591	82	forward
lfhA	248358..250070	249067..249148	82	forward
lfhA	248358..250070	249387..249468	82	forward
lfhA	248358..250070	249485..249579	95	forward
lfhA	248358..250070	249605..249696	92	forward
b0237	254259..255716	254355..254405	51	forward
b0237	254259..255716	254848..254929	82	forward
b0237	254259..255716	255460..255690	231	forward
b0241	258269..259324	258374..258455	82	forward
b0241	258269..259324	258604..258694	91	forward
b0246	262914..263231	262171..263056	886	forward
b0245	262552..262893	262171..263056	886	forward
b0246	262914..263231	263193..263348	156	forward
b4504	263250..263471	263193..263348	156	forward
b0247	263480..263956	263508..263740	233	forward
b0248	263972..264430	263744..265020	1277	forward
b0247	263480..263956	263744..265020	1277	forward
b0249	264528..264767	263744..265020	1277	forward
b0250	264844..265311	263744..265020	1277	forward
b0250	264844..265311	265037..265140	104	forward
b0251	265334..265777	265316..265397	82	forward
b0251	265334..265777	265421..265502	82	forward
ykfL	265777..265998	265851..266026	176	forward
ykfK	266000..266191	265851..266026	176	forward
ykfK	266000..266191	266049..266130	82	forward
ykfK	266000..266191	266179..266269	91	forward
b0252	266408..267229	266880..267328	449	forward
b0253	267321..268184	266880..267328	449	forward
b0253	267321..268184	267413..267692	280	forward
b0254	268513..269406	268348..268759	412	forward
b0254	268513..269406	268820..268872	53	forward
b0254	268513..269406	269096..269238	143	forward
b0254	268513..269406	269375..269456	82	forward
b0262	276980..278026	276887..277084	198	forward
b0263	278038..278400	278091..278174	84	forward
b0266	279609..279959	279297..279614	318	forward
b4505	279248..279586	279297..279614	318	forward
b0266	279609..279959	279953..280001	49	forward
b0267	280053..281207	280022..280103	82	forward
b0272	287628..288386	287826..287907	82	forward
b0272	287628..288386	288358..288439	82	forward
b0277	291546..292172	291547..291630	84	forward
b0277	291546..292172	291678..292029	352	forward
b0277	291546..292172	292083..292155	73	forward
b0278	292444..293142	292399..292449	51	forward
b0278	292444..293142	292646..292707	62	forward
b0279	293169..294023	293234..293297	64	forward
b0281	294920..296320	294399..295198	800	forward
b0280	294363..294803	294399..295198	800	forward
b0281	294920..296320	295254..295382	129	forward
b0281	294920..296320	295521..295742	222	forward
b0281	294920..296320	295788..295898	111	forward
b0281	294920..296320	295913..295994	82	forward
b0282	296605..297015	296551..296753	203	forward
b0282	296605..297015	296787..296900	114	forward
b0283	296994..297950	296983..297064	82	forward
b0282	296605..297015	296983..297064	82	forward
b0283	296994..297950	297248..297329	82	forward
b0283	296994..297950	297827..297908	82	forward
b0284	297960..300158	299927..300008	82	forward
b0285	300155..301111	300728..300809	82	forward
b0286	301108..301797	301201..301282	82	forward
b0286	301108..301797	301611..301692	82	forward
b0286	301108..301797	301725..301778	54	forward
b0288	303077..303406	303154..303190	37	forward
b0288	303077..303406	303282..303400	119	forward
b0289	303719..304429	303673..303736	64	forward
b0289	303719..304429	303740..303821	82	forward
b0289	303719..304429	304079..304160	82	forward
b0290	304398..306041	304482..304563	82	forward
b0290	304398..306041	304657..304738	82	forward
b0290	304398..306041	304921..305337	417	forward
b0290	304398..306041	305497..305539	43	forward
b0290	304398..306041	305619..305700	82	forward
b0290	304398..306041	305789..305870	82	forward
b0291	306031..308556	305927..306087	161	forward
b0290	304398..306041	305927..306087	161	forward
b0291	306031..308556	306936..307125	190	forward
b0291	306031..308556	307238..307417	180	forward
b0291	306031..308556	307597..307678	82	forward
b0291	306031..308556	308363..308444	82	forward
b0292	308582..309250	308707..308855	149	forward
b0292	308582..309250	308920..309036	117	forward
b0292	308582..309250	309157..309337	181	forward
b0293	309308..309895	309157..309337	181	forward
b0293	309308..309895	309405..309490	86	forward
b0293	309308..309895	309572..309657	86	forward
b0300	315674..316360	315981..316291	311	forward
b0301	316950..317543	316880..316964	85	forward
b0310	323920..324588	323897..323978	82	forward
b0310	323920..324588	324115..324312	198	forward
b0311	324801..326471	325221..325302	82	forward
b0311	324801..326471	325328..325409	82	forward
b0311	324801..326471	325487..325568	82	forward
b0311	324801..326471	326308..326389	82	forward
b0311	324801..326471	326394..326475	82	forward
b0313	327971..328558	328063..328146	84	forward
b0316	332725..333657	332774..332895	122	forward
b0316	332725..333657	332902..332983	82	forward
b0316	332725..333657	333259..333343	85	forward
b0328	344890..345561	345160..345241	82	forward
b0330	346081..347667	346574..346629	56	forward
b0330	346081..347667	346683..346764	82	forward
b0330	346081..347667	347242..347360	119	forward
b0338	357015..357914	357430..357511	82	forward
b0343	361150..362403	361104..361253	150	forward
b0343	361150..362403	361451..361532	82	forward
b0343	361150..362403	361641..361722	82	forward
b0343	361150..362403	362186..362267	82	forward
b0343	361150..362403	362296..362411	116	forward
b0344	362455..365529	362513..362637	125	forward
b0344	362455..365529	363676..363744	69	forward
b0345	365652..366734	365661..365742	82	forward
b0345	365652..366734	365903..365984	82	forward
b0345	365652..366734	366051..366221	171	forward
b0345	365652..366734	366258..366356	99	forward
b0345	365652..366734	366589..366670	82	forward
b0346	366811..367644	367430..367482	53	forward
b0346	366811..367644	367510..367591	82	forward
b0355	376759..377592	377147..377228	82	forward
b0355	376759..377592	377259..377357	99	forward
b0355	376759..377592	377404..377485	82	forward
b0356	377686..378795	377654..377714	61	forward
b0356	377686..378795	378159..378240	82	forward
b0356	377686..378795	378575..378656	82	forward
b0357	378830..379105	378811..378892	82	forward
b0358	379293..380066	379725..379817	93	forward
b0358	379293..380066	379952..380033	82	forward
b0363	381963..383159	381942..381981	40	forward
b0362	381728..382114	381942..381981	40	forward
b0363	381963..383159	382017..382088	72	forward
b0362	381728..382114	382017..382088	72	forward
b0363	381963..383159	382366..382419	54	forward
b0363	381963..383159	382518..382587	70	forward
b0363	381963..383159	382615..382696	82	forward
b0364	383283..383840	383398..383479	82	forward
b0376	394354..395511	394782..394863	82	forward
b0376	394354..395511	394927..395008	82	forward
b0376	394354..395511	395182..395256	75	forward
b0379	398249..398557	398314..398434	121	forward
b0386	404059..404868	404104..404136	33	forward
b0386	404059..404868	404314..404407	94	forward
b0393	408332..409243	408371..408520	150	forward
b0397	411831..414977	411847..411928	82	forward
b0397	411831..414977	412349..412422	74	forward
b0397	411831..414977	413133..413214	82	forward
b0397	411831..414977	413355..413436	82	forward
b0398	414974..416176	415136..415199	64	forward
b0404	423561..424142	423913..424092	180	forward
b0411	430353..431237	430647..430728	82	forward
b0412	431536..432075	431525..431608	84	forward
b0412	431536..432075	431701..431786	86	forward
b0412	431536..432075	431911..431949	39	forward
b0419	436385..437359	437115..437196	82	forward
b0419	436385..437359	437203..437295	93	forward
b0420	437539..439401	437381..437705	325	forward
b0420	437539..439401	437762..437814	53	forward
b0420	437539..439401	437935..438298	364	forward
b0420	437539..439401	438343..438509	167	forward
b0420	437539..439401	438700..438781	82	forward
b0421	439426..440325	439327..439509	183	forward
b0420	437539..439401	439327..439509	183	forward
b0421	439426..440325	439658..439721	64	forward
b0421	439426..440325	440035..440318	284	forward
b0422	440325..440567	440328..440377	50	forward
b0422	440325..440567	440511..440672	162	forward
b0424	442275..442865	442455..442536	82	forward
b0427	444526..445890	445414..445495	82	forward
b0428	446039..446929	445966..446047	82	forward
b0428	446039..446929	446247..446328	82	forward
b0429	446941..447270	447227..447310	84	forward
b0430	447270..447884	447227..447310	84	forward
b0430	447270..447884	447599..447680	82	forward
b0431	447874..449865	449056..449137	82	forward
b0431	447874..449865	449203..449284	82	forward
b0432	449887..450834	450363..450444	82	forward
b0432	449887..450834	450831..450912	82	forward
b0433	451294..452769	451254..451329	76	forward
b0433	451294..452769	451554..451608	55	forward
b0433	451294..452769	451682..451763	82	forward
b0433	451294..452769	451779..451840	62	forward
b0433	451294..452769	452666..452804	139	forward
b0444	464076..464771	464693..464804	112	forward
b0445	464836..466536	464879..464945	67	forward
b0445	464836..466536	464952..465244	293	forward
b0445	464836..466536	465294..465586	293	forward
b0445	464836..466536	465674..466225	552	forward
b0445	464836..466536	466417..466498	82	forward
b0452	473525..474385	473653..473776	124	forward
b0452	473525..474385	473803..473953	151	forward
b0452	473525..474385	474381..474462	82	forward
b0454	475206..475595	475286..475367	82	forward
b0457	476291..477841	476542..476641	100	forward
b0457	476291..477841	476690..476838	149	forward
b0457	476291..477841	477147..477210	64	forward
b0457	476291..477841	477255..477336	82	forward
b0457	476291..477841	477407..477554	148	forward
b0457	476291..477841	477574..477642	69	forward
b0458	478005..478475	477831..478070	240	forward
b0457	476291..477841	477831..478070	240	forward
b0458	478005..478475	478162..478359	198	forward
b0458	478005..478475	478373..478442	70	forward
b0459	478591..479142	478601..478710	110	forward
b0459	478591..479142	478746..478955	210	forward
b0459	478591..479142	478986..479074	89	forward
b0462	480478..483627	480802..480883	82	forward
b0462	480478..483627	481720..481801	82	forward
b0462	480478..483627	482531..482612	82	forward
b0462	480478..483627	482930..483015	86	forward
b0462	480478..483627	483087..483301	215	forward
b0463	483650..484843	483791..483872	82	forward
b0463	483650..484843	484228..484270	43	forward
b0463	483650..484843	484433..484514	82	forward
b0463	483650..484843	484524..484605	82	forward
b0463	483650..484843	484664..484697	34	forward
b0463	483650..484843	484770..484851	82	forward
b0466	489334..489495	489346..489427	82	forward
b0467	489509..490036	489693..489774	82	forward
b0476	498238..499197	498594..498675	82	forward
b0476	498238..499197	498787..498991	205	forward
b0476	498238..499197	499102..499183	82	forward
b0478	500786..502462	500855..500944	90	forward
b0478	500786..502462	500971..501052	82	forward
b0478	500786..502462	501570..501651	82	forward
b0479	502700..503920	502699..502780	82	forward
b0479	502700..503920	502824..502905	82	forward
b0479	502700..503920	503219..503301	83	forward
b0479	502700..503920	503759..503882	124	forward
b0479	502700..503920	503887..504008	122	forward
b0482	506510..507304	506553..506704	152	forward
b0482	506510..507304	506917..506998	82	forward
b0482	506510..507304	507134..507228	95	forward
b0484	508099..510603	508240..508311	72	forward
b0484	508099..510603	508356..508437	82	forward
b0484	508099..510603	509252..509333	82	forward
b0489	514080..514997	514075..514156	82	forward
b0488	513625..514083	514075..514156	82	forward
b0489	514080..514997	514512..514593	82	forward
b0489	514080..514997	514644..514725	82	forward
b0489	514080..514997	514950..515031	82	forward
b0493	517564..518373	517491..517573	83	forward
b0492	516649..517503	517491..517573	83	forward
b0493	517564..518373	517730..517811	82	forward
b0502	528869..529240	529196..529277	82	forward
b0504	530519..531445	530878..530959	82	forward
b0515	542485..543270	542953..543034	82	forward
b0517	544538..545587	544742..544794	53	forward
b0527	555255..555776	555491..555572	82	forward
b0527	555255..555776	555703..555875	173	forward
b0535	563071..563703	563222..563303	82	forward
b0535	563071..563703	563596..563677	82	forward
b0537	564038..565201	564056..564269	214	forward
b0553	574981..576048	575052..575288	237	forward
b0553	574981..576048	575504..575585	82	forward
b0553	574981..576048	575601..575676	76	forward
b0553	574981..576048	575708..575875	168	forward
b0557	577823..578116	578079..578230	152	forward
b0558	578407..578817	578369..578484	116	forward
b0558	578407..578817	578591..578672	82	forward
b0565	583903..584856	584443..584532	90	forward
b0565	583903..584856	584552..584692	141	forward
b0566	585370..586131	585502..585590	89	forward
b0566	585370..586131	585621..585753	133	forward
b0566	585370..586131	585931..586038	108	forward
b0567	586314..587204	586181..586337	157	forward
b0567	586314..587204	587109..587207	99	forward
b0568	587205..590177	587109..587207	99	forward
b0568	587205..590177	587344..587444	101	forward
b0568	587205..590177	587543..587617	75	forward
b0568	587205..590177	587764..587912	149	forward
b0568	587205..590177	588255..588358	104	forward
b0568	587205..590177	588534..588615	82	forward
b0568	587205..590177	589254..589400	147	forward
b0568	587205..590177	589414..589500	87	forward
b0568	587205..590177	589639..589720	82	forward
b0568	587205..590177	589742..589823	82	forward
b0569	590164..592401	590118..590177	60	forward
b0568	587205..590177	590118..590177	60	forward
b0569	590164..592401	590211..590550	340	forward
b0569	590164..592401	590618..590699	82	forward
b0569	590164..592401	591259..591333	75	forward
b0569	590164..592401	591338..591366	29	forward
b0569	590164..592401	591505..591636	132	forward
b0569	590164..592401	591945..592017	73	forward
b0569	590164..592401	592244..592373	130	forward
b0570	592551..593993	592400..592554	155	forward
b0569	590164..592401	592400..592554	155	forward
b0570	592551..593993	592876..592957	82	forward
b0570	592551..593993	593062..593143	82	forward
b0570	592551..593993	593298..593379	82	forward
b0570	592551..593993	593458..593582	125	forward
b0570	592551..593993	593588..593703	116	forward
b0571	593983..594666	594208..594289	82	forward
b0577	602639..603886	602882..603013	132	forward
b0577	602639..603886	603133..603214	82	forward
b0578	603994..604647	603858..604066	209	forward
b0577	602639..603886	603858..604066	209	forward
b0579	604741..605109	604903..604972	70	forward
b0579	604741..605109	604993..605074	82	forward
b0581	605488..606606	605991..606072	82	forward
b0581	605488..606606	606131..606272	142	forward
b0581	605488..606606	606296..606446	151	forward
b0584	609477..611717	609411..609486	76	forward
b0584	609477..611717	610199..610280	82	forward
b0588	618607..619422	618898..618979	82	forward
b0588	618607..619422	619371..619502	132	forward
b0589	619419..620411	619371..619502	132	forward
b0589	619419..620411	619953..620034	82	forward
b0590	620408..621412	620717..620798	82	forward
b0599	631612..632700	632248..632373	126	forward
b0601	633970..634599	634012..634093	82	forward
b0601	633970..634599	634164..634245	82	forward
b0601	633970..634599	634338..634419	82	forward
b0602	634572..635792	635061..635134	74	forward
b0602	634572..635792	635180..635414	235	forward
b0602	634572..635792	635463..635597	135	forward
b0603	635939..636841	635933..636014	82	forward
b0603	635939..636841	636508..636687	180	forward
b0604	637050..637796	637246..637464	219	forward
b0604	637050..637796	637515..637659	145	forward
b0607	640662..641090	640695..640778	84	forward
b0611	643420..644226	643463..643632	170	forward
b0611	643420..644226	643864..644246	383	forward
b0612	644340..645803	644596..644714	119	forward
b0612	644340..645803	645171..645252	82	forward
b0613	645854..646732	645875..645975	101	forward
b0613	645854..646732	646064..646256	193	forward
b0613	645854..646732	646275..646356	82	forward
b0613	645854..646732	646564..646645	82	forward
b0614	646707..647258	646841..646901	61	forward
b0614	646707..647258	646921..647002	82	forward
b0614	646707..647258	647076..647157	82	forward
b0615	647262..648794	647260..647315	56	forward
b0615	647262..648794	647327..647408	82	forward
b0616	648805..649713	648952..649067	116	forward
b0616	648805..649713	649157..649297	141	forward
b0616	648805..649713	649351..649432	82	forward
b0617	649710..650006	649759..649840	82	forward
b0618	650021..651079	650182..650263	82	forward
b0618	650021..651079	650337..650441	105	forward
b0618	650021..651079	650869..651016	148	forward
b0618	650021..651079	651061..651200	140	forward
b0621	653806..655191	653956..654225	270	forward
b0621	653806..655191	654572..654655	84	forward
b0621	653806..655191	654737..654818	82	forward
b0624	656778..657161	656825..656914	90	forward
b0624	656778..657161	656940..657021	82	forward
b0628	658474..659439	658909..658990	82	forward
b0629	659648..660601	659474..660451	978	forward
b0630	660860..661501	660896..660960	65	forward
b0630	660860..661501	661038..661119	82	forward
b0630	660860..661501	661411..661514	104	forward
b0631	661602..661865	661523..661604	82	forward
b0631	661602..661865	661847..661928	82	forward
b0632	661975..663186	662035..662105	71	forward
b0632	661975..663186	662986..663094	109	forward
b0633	663325..664413	663187..663689	503	forward
b0633	663325..664413	663707..663986	280	forward
b0635	665539..667440	665544..665646	103	forward
b0635	665539..667440	666021..666102	82	forward
b0635	665539..667440	667160..667241	82	forward
b0638	668519..669130	668572..668728	157	forward
b0638	668519..669130	668822..668903	82	forward
b0638	668519..669130	668911..669043	133	forward
b0639	669154..669795	669215..669296	82	forward
b0640	669797..670828	669794..669885	92	forward
b0639	669154..669795	669794..669885	92	forward
b0640	669797..670828	670591..670650	60	forward
b0640	669797..670828	670707..670815	109	forward
b0641	670828..671409	670941..671097	157	forward
b0641	670828..671409	671162..671300	139	forward
b0642	671424..674006	671826..671898	73	forward
b0642	671424..674006	672455..672520	66	forward
b0642	671424..674006	673382..673463	82	forward
b0644	674793..675770	675069..675308	240	forward
b0644	674793..675770	675623..675704	82	forward
b0650	680946..682616	681437..681518	82	forward
b0650	680946..682616	681589..681670	82	forward
b0650	680946..682616	682180..682294	115	forward
b0650	680946..682616	682543..682624	82	forward
b0651	682700..683635	683434..683575	142	forward
b0651	682700..683635	683583..683664	82	forward
b0652	683753..684478	683794..683828	35	forward
b0653	684478..685152	684521..684602	82	forward
b0653	684478..685152	684740..684821	82	forward
b0653	684478..685152	684905..685024	120	forward
b0654	685152..685892	685359..685440	82	forward
b0654	685152..685892	685740..685821	82	forward
sroC	685904..686066	685944..686025	82	forward
sroC	685904..686066	686060..686141	82	forward
b0655	686062..686970	686060..686141	82	forward
b0657	688566..690104	688366..689496	1131	forward
b0658	690129..691007	690118..690199	82	forward
b0658	690129..691007	690261..690342	82	forward
b0659	691097..691564	691037..691226	190	forward
b0660	691561..692640	692327..692408	82	forward
b0661	692754..694178	692772..692853	82	forward
b0661	692754..694178	693108..693513	406	forward
b0661	692754..694178	693570..693762	193	forward
b0661	692754..694178	693892..693974	83	forward
b0674	696736..698400	698015..698096	82	forward
b0674	696736..698400	698229..698327	99	forward
b0675	698797..699549	698745..698826	82	forward
b0675	698797..699549	698882..698963	82	forward
b0676	699597..700817	699739..699820	82	forward
b0676	699597..700817	700657..700741	85	forward
b0677	700826..701974	700822..700938	117	forward
b0677	700826..701974	701135..701205	71	forward
b0677	700826..701974	701251..701288	38	forward
b0677	700826..701974	701688..701769	82	forward
b0677	700826..701974	701871..701952	82	forward
b0678	702034..702834	702290..702420	131	forward
b0683	709423..709869	709461..709542	82	forward
b4637	709862..709948	709924..710005	82	forward
b0684	710158..710688	710133..710214	82	forward
b0684	710158..710688	710647..710728	82	forward
b0685	710828..711121	710739..710957	219	forward
b0685	710828..711121	711012..711093	82	forward
b0686	711261..712025	711838..712040	203	forward
b0693	717485..719683	718083..718154	72	forward
b0693	717485..719683	718335..718560	226	forward
b0693	717485..719683	718576..718742	167	forward
b0694	720279..720956	720254..720322	69	forward
b0694	720279..720956	720416..720497	82	forward
b0695	720953..723637	721951..722053	103	forward
b0695	720953..723637	722245..722326	82	forward
b0695	720953..723637	722435..722490	56	forward
b0695	720953..723637	723197..723278	82	forward
b0696	723630..724202	724074..724155	82	forward
b0697	724211..726259	724402..724483	82	forward
b0715	745946..746992	746760..746841	82	forward
b0715	745946..746992	746881..746962	82	forward
b0716	747144..748205	747146..747227	82	forward
b0716	747144..748205	747238..747782	545	forward
b0716	747144..748205	747966..748171	206	forward
b0717	748202..748930	748227..748283	57	forward
b0717	748202..748930	748394..748704	311	forward
b0717	748202..748930	748765..748830	66	forward
b0718	748945..751392	749347..749428	82	forward
b0718	748945..751392	749487..749571	85	forward
b0718	748945..751392	750032..750114	83	forward
b0718	748945..751392	750401..750482	82	forward
b0718	748945..751392	750678..750924	247	forward
b0719	751452..752018	751729..751810	82	forward
b0719	751452..752018	751837..751918	82	forward
b0720	752408..753691	752512..752611	100	forward
b0720	752408..753691	753136..753217	82	forward
b0720	752408..753691	753278..753359	82	forward
b0720	752408..753691	753566..753623	58	forward
b0730	764376..765098	764445..764542	98	forward
b0730	764376..765098	764810..764877	68	forward
b0752	783105..784046	783432..783513	82	forward
b0752	783105..784046	783781..783862	82	forward
b0753	784160..784540	784098..784327	230	forward
b0753	784160..784540	784339..784420	82	forward
b0753	784160..784540	784502..784720	219	forward
b0755	786066..786818	786184..786265	82	forward
b0755	786066..786818	786348..786429	82	forward
b0756	787020..788060	786936..787029	94	forward
b0756	787020..788060	787033..787166	134	forward
b0756	787020..788060	787192..787325	134	forward
b0756	787020..788060	787494..787634	141	forward
b0757	788054..789202	788408..788489	82	forward
b0757	788054..789202	788563..788644	82	forward
b0757	788054..789202	788991..789121	131	forward
b0758	789206..790252	789313..789398	86	forward
b0758	789206..790252	789406..789571	166	forward
b0758	789206..790252	789853..790038	186	forward
b0759	790262..791278	790109..790278	170	forward
b0758	789206..790252	790109..790278	170	forward
b0759	790262..791278	790814..790947	134	forward
b0759	790262..791278	790998..791066	69	forward
b0759	790262..791278	791260..791406	147	forward
b0760	791539..793011	791703..791784	82	forward
b0760	791539..793011	792295..792376	82	forward
b0766	796836..797654	796973..797054	82	forward
b0766	796836..797654	797079..797173	95	forward
b0766	796836..797654	797224..797305	82	forward
b0768	798845..799861	799106..799187	82	forward
b0772	805221..806504	805711..805792	82	forward
b0772	805221..806504	805804..805885	82	forward
b0772	805221..806504	806064..806145	82	forward
b0772	805221..806504	806190..806445	256	forward
b0773	806656..807132	806466..806792	327	forward
b0772	805221..806504	806466..806792	327	forward
b0773	806656..807132	806949..807110	162	forward
b0774	807191..808480	807172..807300	129	forward
b0774	807191..808480	807306..807440	135	forward
b4591	812337..812474	812251..812552	302	forward
b0780	814962..815870	815256..815340	85	forward
b0780	814962..815870	815367..815448	82	forward
b0780	814962..815870	815452..815517	66	forward
b0780	814962..815870	815625..815816	192	forward
b0788	820765..821721	820809..820905	97	forward
b0788	820765..821721	821410..821468	59	forward
b0789	821721..822962	821987..822167	181	forward
b0789	821721..822962	822206..822287	82	forward
b0790	822959..823720	822988..823136	149	forward
b0790	822959..823720	823396..823477	82	forward
b0790	822959..823720	823639..823720	82	forward
b0792	824225..825331	824496..824637	142	forward
b0792	824225..825331	824672..824807	136	forward
b0792	824225..825331	824914..825023	110	forward
b0793	825342..826475	825491..825638	148	forward
b0794	826468..828204	826446..826561	116	forward
b0793	825342..826475	826446..826561	116	forward
b0794	826468..828204	826965..827046	82	forward
b0795	828197..829195	828249..828330	82	forward
b0795	828197..829195	828347..828474	128	forward
b0795	828197..829195	828522..828603	82	forward
b0796	829195..829866	829219..829300	82	forward
b0796	829195..829866	829412..829717	306	forward
b0798	831691..832173	832027..832147	121	forward
b0803	837413..837679	837396..837496	101	forward
b0804	837753..838430	837715..837761	47	forward
b0804	837753..838430	837794..838288	495	forward
b0805	838472..840754	838342..838650	309	forward
b0804	837753..838430	838342..838650	309	forward
b0805	838472..840754	838679..838706	28	forward
b0805	838472..840754	838746..838827	82	forward
b0805	838472..840754	839080..839163	84	forward
b0805	838472..840754	839411..839641	231	forward
b0805	838472..840754	839709..839932	224	forward
b0805	838472..840754	839938..840080	143	forward
b0805	838472..840754	840464..840628	165	forward
b0805	838472..840754	840647..840739	93	forward
b0806	841019..841279	840962..841046	85	forward
b0808	842478..844703	842563..842633	71	forward
b0808	842478..844703	843647..843728	82	forward
b0808	842478..844703	843733..843902	170	forward
b0808	842478..844703	844007..844035	29	forward
b0808	842478..844703	844042..844438	397	forward
b0808	842478..844703	844485..844848	364	forward
b0809	844964..845686	844898..844979	82	forward
b0809	844964..845686	845276..845338	63	forward
b0811	846481..847227	846632..846713	82	forward
b0812	847631..848134	847460..847823	364	forward
b0812	847631..848134	847885..847985	101	forward
b0812	847631..848134	848021..848102	82	forward
b0813	848433..849320	848223..848444	222	forward
b0813	848433..849320	848479..848560	82	forward
b0813	848433..849320	849230..849311	82	forward
b0815	850237..851820	851540..851631	92	forward
b0815	850237..851820	851657..851816	160	forward
b0819	854047..854967	854287..854368	82	forward
b0819	854047..854967	854425..854516	92	forward
b0819	854047..854967	854575..854722	148	forward
b0819	854047..854967	854745..854938	194	forward
b0819	854047..854967	854958..855075	118	forward
b0821	857019..858284	857005..857086	82	forward
b0821	857019..858284	858076..858157	82	forward
b0821	857019..858284	858239..858291	53	forward
b0822	858436..859251	858779..858860	82	forward
b0822	858436..859251	858990..859134	145	forward
b0822	858436..859251	859180..859656	477	forward
b0823	859397..861829	859180..859656	477	forward
b0823	859397..861829	859780..859874	95	forward
b0823	859397..861829	859912..859993	82	forward
b0823	859397..861829	860696..860855	160	forward
b0823	859397..861829	861015..861084	70	forward
b0824	861835..862761	861733..861868	136	forward
b0823	859397..861829	861733..861868	136	forward
b0824	861835..862761	861883..862281	399	forward
b0824	861835..862761	862384..862465	82	forward
b0826	863603..864352	863635..863716	82	forward
b0835	875933..877258	876088..876169	82	forward
b0835	875933..877258	876179..876260	82	forward
b0835	875933..877258	876336..876417	82	forward
b0840	881199..881957	881451..881585	135	forward
b0840	881199..881957	881633..881825	193	forward
b0840	881199..881957	881831..881900	70	forward
b0840	881199..881957	881908..882088	181	forward
b0841	882015..882611	881908..882088	181	forward
b0845	885354..886562	886375..886456	82	forward
b0847	887357..889042	887516..887640	125	forward
b0847	887357..889042	887894..887975	82	forward
b0847	887357..889042	888765..889058	294	forward
b0849	889719..889976	889746..889827	82	forward
b0860	899067..899798	898995..899076	82	forward
b0860	899067..899798	899098..899179	82	forward
b0860	899067..899798	899407..899520	114	forward
b0860	899067..899798	899559..899650	92	forward
b0860	899067..899798	899729..899816	88	forward
b0864	902229..902957	902509..902590	82	forward
b0864	902229..902957	902801..902928	128	forward
b0865	903175..903690	903123..903248	126	forward
b0865	903175..903690	903351..903458	108	forward
b0865	903175..903690	903492..903649	158	forward
b0868	904963..905976	905397..905661	265	forward
b0868	904963..905976	905695..905844	150	forward
b0868	904963..905976	905969..905996	28	forward
b0869	906075..907505	906236..906317	82	forward
b0869	906075..907505	906691..906749	59	forward
b0869	906075..907505	906905..907058	154	forward
b0869	906075..907505	907108..907164	57	forward
b0870	907516..908517	907662..907743	82	forward
b0870	907516..908517	908007..908088	82	forward
b0870	907516..908517	908169..908250	82	forward
b0870	907516..908517	908313..908394	82	forward
b0870	907516..908517	908434..908515	82	forward
b0871	908554..910272	909327..909356	30	forward
b0872	910405..911373	910809..910890	82	forward
b0873	911385..913037	911670..911751	82	forward
b0873	911385..913037	912764..912845	82	forward
b0874	913181..914080	913956..914311	356	forward
b0877	917351..918307	917957..918216	260	forward
b0885	925951..926655	925924..926005	82	forward
b0885	925951..926655	926405..926486	82	forward
b0885	925951..926655	926560..926641	82	forward
b0886	926697..928418	926848..926940	93	forward
b0886	926697..928418	927268..927349	82	forward
b0886	926697..928418	928205..928286	82	forward
b0887	928419..930185	929529..929610	82	forward
b0887	928419..930185	929954..930128	175	forward
b0888	930308..931273	930429..930595	167	forward
b0888	930308..931273	931037..931109	73	forward
b0888	930308..931273	931222..931373	152	forward
b0897	944154..944780	944190..944271	82	forward
b0897	944154..944780	944537..944618	82	forward
b0897	944154..944780	944676..944757	82	forward
b0897	944154..944780	944778..944915	138	forward
b0900	947883..948791	948099..948119	21	forward
b0900	947883..948791	948549..948630	82	forward
b0902	949563..950303	949604..949653	50	forward
b0902	949563..950303	949748..949812	65	forward
b0902	949563..950303	949847..949916	70	forward
b0903	950495..952777	950495..950576	82	forward
b0903	950495..952777	950776..950831	56	forward
b0903	950495..952777	950924..951042	119	forward
b0903	950495..952777	951944..952025	82	forward
b0904	952832..953689	952741..952840	100	forward
b0903	950495..952777	952741..952840	100	forward
b0904	952832..953689	953199..953240	42	forward
b0905	954095..955855	954039..954120	82	forward
b0905	954095..955855	955309..955390	82	forward
b0905	954095..955855	955626..955707	82	forward
b0920	971845..972624	972246..972457	212	forward
b0928	983742..984932	983929..983973	45	forward
b0928	983742..984932	984047..984163	117	forward
b0928	983742..984932	984854..984935	82	forward
b0929	985117..986205	984977..985279	303	forward
b0929	985117..986205	985294..985349	56	forward
b0929	985117..986205	985573..985616	44	forward
b0930	986808..988208	986309..986933	625	forward
b0930	986808..988208	987051..987132	82	forward
b0930	986808..988208	987348..987429	82	forward
b0930	986808..988208	987438..987582	145	forward
b0930	986808..988208	988021..988102	82	forward
b0931	988377..989579	988523..988647	125	forward
b0931	988377..989579	988794..988865	72	forward
b0931	988377..989579	988994..989127	134	forward
b0934	993264..994055	993300..993381	82	forward
b0934	993264..994055	993730..993803	74	forward
b0935	994066..995211	995107..995188	82	forward
b0936	995208..996167	995254..995335	82	forward
b0936	995208..996167	995540..995621	82	forward
b0936	995208..996167	995749..995830	82	forward
b0937	996160..996735	996062..996332	271	forward
b0936	995208..996167	996062..996332	271	forward
b0937	996160..996735	996395..996539	145	forward
b0937	996160..996735	996689..996742	54	forward
b0947	1005714..1006823	1005953..1006061	109	forward
b0947	1005714..1006823	1006066..1006200	135	forward
b0947	1005714..1006823	1006296..1006377	82	forward
b0947	1005714..1006823	1006422..1006482	61	forward
b0954	1015175..1015693	1015643..1015724	82	forward
b0955	1015762..1017522	1016637..1016718	82	forward
b0955	1015762..1017522	1016927..1016998	72	forward
b0957	1018236..1019276	1018294..1018379	86	forward
b0957	1018236..1019276	1018536..1018617	82	forward
b0958	1019633..1020142	1019488..1020246	759	forward
b0960	1020953..1023106	1021601..1021682	82	forward
b0960	1020953..1023106	1021766..1021847	82	forward
b0960	1020953..1023106	1021973..1022054	82	forward
b0960	1020953..1023106	1022110..1022494	385	forward
b0960	1020953..1023106	1022531..1022726	196	forward
b0961	1023125..1023571	1023195..1023276	82	forward
b0961	1023125..1023571	1023531..1023637	107	forward
b0963	1025780..1026238	1026179..1026341	163	forward
b0964	1026334..1026996	1026179..1026341	163	forward
b0967	1028002..1029192	1027800..1028043	244	forward
b0966	1027627..1027944	1027800..1028043	244	forward
b0967	1028002..1029192	1028938..1029005	68	forward
b0967	1028002..1029192	1029052..1029154	103	forward
b0981	1041253..1043433	1041358..1041474	117	forward
b0981	1041253..1043433	1042098..1042179	82	forward
b0981	1041253..1043433	1042287..1042368	82	forward
b0981	1041253..1043433	1042654..1042722	69	forward
b0981	1041253..1043433	1043070..1043151	82	forward
b0981	1041253..1043433	1043231..1043374	144	forward
b0982	1043453..1043899	1043631..1043712	82	forward
b0982	1043453..1043899	1043890..1044191	302	forward
b0983	1043887..1045026	1043890..1044191	302	forward
b0983	1043887..1045026	1044878..1044961	84	forward
b0984	1045072..1047168	1045166..1045234	69	forward
b0984	1045072..1047168	1046083..1046164	82	forward
b0984	1045072..1047168	1046270..1046355	86	forward
b0984	1045072..1047168	1046602..1046683	82	forward
b0984	1045072..1047168	1046912..1047046	135	forward
b0984	1045072..1047168	1047052..1047161	110	forward
b0985	1047168..1047914	1047500..1047640	141	forward
b0986	1047911..1048555	1048464..1048545	82	forward
b0987	1048662..1048967	1048624..1048694	71	forward
b0987	1048662..1048967	1048779..1048860	82	forward
b0987	1048662..1048967	1048898..1049006	109	forward
b0989	1050186..1050398	1050158..1050314	157	forward
b0989	1050186..1050398	1050321..1050435	115	forward
b0992	1051512..1052585	1052244..1052354	111	forward
b0992	1051512..1052585	1052398..1052469	72	forward
b0993	1052657..1055401	1052720..1052781	62	forward
b0993	1052657..1055401	1052828..1052909	82	forward
b0993	1052657..1055401	1053021..1053233	213	forward
b0993	1052657..1055401	1053642..1053780	139	forward
b0993	1052657..1055401	1053802..1053947	146	forward
b0993	1052657..1055401	1054100..1054181	82	forward
b0993	1052657..1055401	1054353..1054434	82	forward
b0993	1052657..1055401	1054732..1054813	82	forward
b0993	1052657..1055401	1055180..1055218	39	forward
b0995	1056485..1057177	1056749..1056830	82	forward
b0995	1056485..1057177	1057143..1057224	82	forward
b1000	1062078..1062998	1062700..1062781	82	forward
b1004	1066335..1066931	1066271..1066337	67	forward
b1003	1066087..1066314	1066271..1066337	67	forward
b1004	1066335..1066931	1066521..1066602	82	forward
b1007	1069083..1069577	1069068..1069149	82	forward
b1009	1070188..1070988	1070151..1070225	75	forward
b1008	1069588..1070178	1070151..1070225	75	forward
b1009	1070188..1070988	1070474..1070555	82	forward
b1009	1070188..1070988	1070831..1070900	70	forward
b1010	1070996..1071382	1071270..1071360	91	forward
b1011	1071394..1072086	1071391..1071472	82	forward
b1014	1074143..1078105	1074209..1074459	251	forward
b1014	1074143..1078105	1076554..1076635	82	forward
b1014	1074143..1078105	1076665..1076746	82	forward
b1021	1085329..1085742	1085577..1085658	82	forward
b1022	1085744..1087069	1085964..1086045	82	forward
b1023	1087062..1089080	1087264..1087322	59	forward
b1023	1087062..1089080	1088502..1088583	82	forward
b1023	1087062..1089080	1088682..1088763	82	forward
b1023	1087062..1089080	1088915..1088998	84	forward
b1024	1089089..1091512	1089392..1089557	166	forward
b1024	1089089..1091512	1091153..1091234	82	forward
b1024	1089089..1091512	1091344..1091425	82	forward
b1027	1094361..1094669	1094663..1094744	82	forward
insEF-4	1093498..1094669	1094663..1094744	82	forward
b1037	1100074..1100907	1100472..1100536	65	forward
b1037	1100074..1100907	1100586..1100657	72	forward
b1037	1100074..1100907	1100685..1100827	143	forward
b1038	1100934..1101350	1101006..1101087	82	forward
b1038	1100934..1101350	1101144..1101202	59	forward
b1047	1107007..1108164	1107897..1107978	82	forward
b1053	1113487..1114713	1113728..1113926	199	forward
b1053	1113487..1114713	1114104..1114185	82	forward
b1053	1113487..1114713	1114704..1114785	82	forward
b1054	1114885..1115805	1114822..1114894	73	forward
b1054	1114885..1115805	1114948..1115187	240	forward
b1057	1117703..1118269	1117564..1117735	172	forward
b1056	1117124..1117699	1117564..1117735	172	forward
b1059	1118691..1119809	1118835..1118930	96	forward
b1059	1118691..1119809	1119030..1119093	64	forward
b1059	1118691..1119809	1119446..1119481	36	forward
b1062	1120784..1121830	1120848..1120982	135	forward
b1062	1120784..1121830	1121063..1121228	166	forward
b1062	1120784..1121830	1121247..1121342	96	forward
b1062	1120784..1121830	1121516..1121681	166	forward
b1062	1120784..1121830	1121762..1121893	132	forward
b1063	1121936..1122496	1122385..1122525	141	forward
b1064	1122630..1123277	1122972..1123053	82	forward
b1064	1122630..1123277	1123097..1123278	182	forward
b1070	1128637..1129053	1128908..1129073	166	forward
b1071	1129058..1129351	1128908..1129073	166	forward
b1084	1140405..1143590	1140578..1140659	82	forward
b1084	1140405..1143590	1140731..1140769	39	forward
b1084	1140405..1143590	1140774..1140855	82	forward
b1084	1140405..1143590	1141296..1141401	106	forward
b1084	1140405..1143590	1142227..1142308	82	forward
b1084	1140405..1143590	1142364..1142445	82	forward
b1084	1140405..1143590	1142681..1142858	178	forward
b1084	1140405..1143590	1143088..1143169	82	forward
b1084	1140405..1143590	1143206..1143289	84	forward
b1087	1145234..1145818	1145242..1145323	82	forward
b1102	1158585..1160774	1159063..1159144	82	forward
b1102	1158585..1160774	1159161..1159242	82	forward
b1102	1158585..1160774	1159391..1159593	203	forward
b1111	1167423..1168055	1167557..1167615	59	forward
b1113	1168635..1169597	1168765..1168846	82	forward
b1114	1169741..1173187	1170099..1170180	82	forward
b1114	1169741..1173187	1170497..1170578	82	forward
b1114	1169741..1173187	1170730..1170892	163	forward
b1114	1169741..1173187	1171078..1171159	82	forward
b1114	1169741..1173187	1172163..1172244	82	forward
b1114	1169741..1173187	1173147..1173228	82	forward
b1115	1173315..1174388	1173360..1173483	124	forward
b1115	1173315..1174388	1173651..1173726	76	forward
b1115	1173315..1174388	1173802..1173855	54	forward
b1115	1173315..1174388	1173927..1174063	137	forward
b1115	1173315..1174388	1174200..1174572	373	forward
b1121	1179702..1180490	1180017..1180055	39	forward
b1122	1180487..1180948	1180432..1180513	82	forward
b1121	1179702..1180490	1180432..1180513	82	forward
b1122	1180487..1180948	1180734..1180857	124	forward
b1123	1181006..1182052	1181118..1181199	82	forward
b1123	1181006..1182052	1181812..1181908	97	forward
b1124	1182049..1182843	1182115..1182296	182	forward
b1125	1182840..1183667	1182783..1182855	73	forward
b1124	1182049..1182843	1182783..1182855	73	forward
b1125	1182840..1183667	1183209..1183419	211	forward
b1126	1183681..1184817	1184700..1184723	24	forward
b1128	1186342..1187463	1186695..1186776	82	forward
b1128	1186342..1187463	1186937..1187018	82	forward
b1128	1186342..1187463	1187067..1187148	82	forward
b1129	1187539..1188999	1187996..1188077	82	forward
b1129	1187539..1188999	1188136..1188201	66	forward
b1129	1187539..1188999	1188348..1188429	82	forward
b1130	1188999..1189670	1189386..1189500	115	forward
b1130	1188999..1189670	1189518..1189639	122	forward
b1131	1189839..1191209	1189719..1189867	149	forward
b1131	1189839..1191209	1189953..1190034	82	forward
b1131	1189839..1191209	1190275..1190600	326	forward
b1131	1189839..1191209	1190620..1190773	154	forward
b1131	1189839..1191209	1190959..1191055	97	forward
b1131	1189839..1191209	1191092..1191173	82	forward
b1132	1191213..1191854	1191247..1191321	75	forward
b1133	1191890..1192996	1192067..1192148	82	forward
b1133	1191890..1192996	1192225..1192306	82	forward
b1133	1191890..1192996	1192513..1192594	82	forward
b1133	1191890..1192996	1192622..1192749	128	forward
b1133	1191890..1192996	1192964..1193045	82	forward
b1134	1193050..1193511	1193165..1193246	82	forward
b1135	1193521..1194174	1194014..1194156	143	forward
b1137	1196090..1196755	1196343..1196479	137	forward
b1140	1198902..1200029	1199146..1199206	61	forward
b1140	1198902..1200029	1199358..1199439	82	forward
b1140	1198902..1200029	1200001..1200082	82	forward
b1141	1200010..1200255	1200001..1200082	82	forward
b1144	1200999..1201307	1201279..1201360	82	forward
b1145	1201482..1202156	1201527..1201608	82	forward
b1160	1210903..1211226	1211099..1211120	22	forward
b1162	1212551..1213282	1212605..1212674	70	forward
b1162	1212551..1213282	1212820..1212901	82	forward
b1163	1213487..1214698	1214180..1214201	22	forward
b1163	1213487..1214698	1214526..1214711	186	forward
b1174	1223502..1223768	1223513..1223671	159	forward
b1175	1223772..1224584	1223807..1223888	82	forward
b1175	1223772..1224584	1224244..1224343	100	forward
b1175	1223772..1224584	1224370..1224428	59	forward
b1182	1228706..1229617	1228684..1228765	82	forward
b1182	1228706..1229617	1229155..1229236	82	forward
b1185	1231723..1232253	1231935..1232100	166	forward
b1186	1232399..1233940	1232438..1232637	200	forward
b1186	1232399..1233940	1232674..1232831	158	forward
b1186	1232399..1233940	1232982..1233167	186	forward
b1186	1232399..1233940	1233208..1233291	84	forward
b1186	1232399..1233940	1233407..1233512	106	forward
b1186	1232399..1233940	1233707..1233788	82	forward
b1188	1234932..1236464	1235058..1235139	82	forward
b1188	1234932..1236464	1235254..1235326	73	forward
b1188	1234932..1236464	1235436..1235517	82	forward
b1188	1234932..1236464	1235873..1235938	66	forward
b1188	1234932..1236464	1236131..1236212	82	forward
b1191	1239558..1241294	1240298..1240379	82	forward
b1191	1239558..1241294	1241240..1241471	232	forward
b1192	1241389..1242303	1241240..1241471	232	forward
b1192	1241389..1242303	1241553..1241611	59	forward
b1192	1241389..1242303	1241643..1241724	82	forward
b1192	1241389..1242303	1242177..1242258	82	forward
b1194	1243016..1243750	1243366..1243459	94	forward
b1194	1243016..1243750	1243495..1243570	76	forward
b1194	1243016..1243750	1243621..1243702	82	forward
b1194	1243016..1243750	1243707..1243788	82	forward
b1197	1244902..1246599	1245169..1245250	82	forward
b1197	1244902..1246599	1245621..1245702	82	forward
b1198	1246919..1248337	1246791..1246966	176	forward
b1198	1246919..1248337	1247546..1247794	249	forward
b1198	1246919..1248337	1247798..1247841	44	forward
b1198	1246919..1248337	1247850..1247986	137	forward
b1198	1246919..1248337	1247999..1248120	122	forward
b1202	1252308..1255175	1252636..1252717	82	forward
b1202	1252308..1255175	1252791..1252835	45	forward
b1202	1252308..1255175	1253237..1253318	82	forward
b1202	1252308..1255175	1253662..1253966	305	forward
b1202	1252308..1255175	1254079..1254289	211	forward
b1202	1252308..1255175	1254472..1254553	82	forward
b1203	1255944..1257035	1256142..1256223	82	forward
b1204	1257152..1257736	1257401..1257584	184	forward
b1206	1258347..1260026	1259214..1259295	82	forward
b1206	1258347..1260026	1259491..1259677	187	forward
b1206	1258347..1260026	1259906..1260035	130	forward
b1207	1260151..1261098	1260091..1260172	82	forward
b1207	1260151..1261098	1260263..1260344	82	forward
b1207	1260151..1261098	1260472..1260594	123	forward
b1207	1260151..1261098	1260908..1260929	22	forward
b1208	1261249..1262100	1261188..1261269	82	forward
b1208	1261249..1262100	1261554..1261686	133	forward
b1208	1261249..1262100	1261984..1262067	84	forward
b1209	1262100..1262723	1262329..1262410	82	forward
b1209	1262100..1262723	1262567..1262750	184	forward
b1216	1269972..1271072	1269748..1270049	302	forward
b1216	1269972..1271072	1270124..1270205	82	forward
b1216	1269972..1271072	1270392..1270473	82	forward
b1216	1269972..1271072	1270811..1270905	95	forward
b1219	1272469..1272822	1272465..1272619	155	forward
b1221	1274402..1275052	1274450..1274531	82	forward
b1221	1274402..1275052	1274987..1275034	48	forward
b1222	1275045..1276841	1275092..1275243	152	forward
b1222	1275045..1276841	1275684..1275765	82	forward
b1222	1275045..1276841	1275930..1276011	82	forward
b1222	1275045..1276841	1276327..1276355	29	forward
b1229	1286310..1286411	1286237..1286323	87	forward
b4425	1286289..1286459	1286237..1286323	87	forward
b1232	1287005..1287847	1287134..1287215	82	forward
b1232	1287005..1287847	1287282..1287329	48	forward
b1232	1287005..1287847	1287548..1287630	83	forward
b1232	1287005..1287847	1287734..1287874	141	forward
ychG_2	1293649..1294239	1293452..1293805	354	forward
ychG_2	1293649..1294239	1293851..1294095	245	forward
ychG_1	1294191..1294421	1294221..1294302	82	forward
ychG_2	1293649..1294239	1294221..1294302	82	forward
b1241	1294669..1297344	1294904..1294985	82	forward
b1241	1294669..1297344	1295062..1295193	132	forward
b1241	1294669..1297344	1295387..1295593	207	forward
b1241	1294669..1297344	1295774..1295792	19	forward
b1241	1294669..1297344	1296009..1296090	82	forward
b1241	1294669..1297344	1296517..1296670	154	forward
b1241	1294669..1297344	1296797..1296859	63	forward
b1241	1294669..1297344	1296886..1297234	349	forward
b1241	1294669..1297344	1297299..1297380	82	forward
b1249	1305209..1306669	1305283..1305364	82	forward
b1249	1305209..1306669	1305517..1305598	82	forward
b1249	1305209..1306669	1305830..1305903	74	forward
b1250	1307040..1308293	1307073..1307228	156	forward
b1250	1307040..1308293	1307528..1307625	98	forward
b1250	1307040..1308293	1307633..1307714	82	forward
b1250	1307040..1308293	1307919..1308121	203	forward
b1254	1310375..1310914	1310279..1310585	307	forward
b1255	1310944..1311687	1311441..1311522	82	forward
b1258	1313294..1313794	1313580..1313661	82	forward
b1260	1314440..1315246	1314307..1314445	139	forward
b1260	1314440..1315246	1314500..1314544	45	forward
b1260	1314440..1315246	1314561..1314642	82	forward
b1260	1314440..1315246	1314953..1315066	114	forward
b1260	1314440..1315246	1315104..1315185	82	forward
b1261	1315246..1316439	1315364..1315445	82	forward
b1261	1315246..1316439	1315499..1315556	58	forward
b1261	1315246..1316439	1315662..1315728	67	forward
b1261	1315246..1316439	1316242..1316288	47	forward
b1261	1315246..1316439	1316413..1316494	82	forward
b1262	1316451..1317809	1316413..1316494	82	forward
b1263	1317813..1319408	1318965..1319034	70	forward
b1263	1317813..1319408	1319055..1319136	82	forward
b1264	1319408..1320970	1319286..1319471	186	forward
b1263	1317813..1319408	1319286..1319471	186	forward
b1264	1319408..1320970	1319559..1319582	24	forward
b1264	1319408..1320970	1319789..1319870	82	forward
b1270	1325791..1326381	1325991..1326061	71	forward
b1277	1336594..1337184	1337031..1337170	140	forward
b1284	1341621..1342370	1341598..1341679	82	forward
b1284	1341621..1342370	1342066..1342186	121	forward
b1284	1341621..1342370	1342335..1342416	82	forward
b4596	1342460..1342633	1342429..1342568	140	forward
b4596	1342460..1342633	1342583..1343287	705	forward
b1285	1342781..1344766	1342583..1343287	705	forward
b1285	1342781..1344766	1343318..1343391	74	forward
b1285	1342781..1344766	1343425..1343506	82	forward
b1285	1342781..1344766	1343623..1343695	73	forward
b1285	1342781..1344766	1343845..1343926	82	forward
b1286	1345002..1346936	1344861..1345020	160	forward
b1286	1345002..1346936	1345034..1345186	153	forward
b1286	1345002..1346936	1346016..1346203	188	forward
b1286	1345002..1346936	1346252..1346333	82	forward
b1286	1345002..1346936	1346362..1346443	82	forward
b1286	1345002..1346936	1346496..1346644	149	forward
b1286	1345002..1346936	1346758..1346839	82	forward
b1287	1347004..1348131	1347101..1347211	111	forward
b1287	1347004..1348131	1347265..1347346	82	forward
b1287	1347004..1348131	1347476..1347627	152	forward
b1287	1347004..1348131	1347665..1347729	65	forward
b1287	1347004..1348131	1347815..1348025	211	forward
b1287	1347004..1348131	1348029..1348234	206	forward
b1288	1348275..1349063	1348261..1348391	131	forward
b1288	1348275..1349063	1348415..1348443	29	forward
b1288	1348275..1349063	1348539..1348579	41	forward
b1288	1348275..1349063	1348675..1348808	134	forward
b1289	1349431..1349784	1349703..1349764	62	forward
b1290	1349852..1350658	1349825..1349906	82	forward
b1290	1349852..1350658	1350021..1350102	82	forward
b1290	1349852..1350658	1350208..1350289	82	forward
b1290	1349852..1350658	1350348..1350430	83	forward
b1291	1350660..1351652	1350876..1350957	82	forward
b1291	1350660..1351652	1351304..1351376	73	forward
b1292	1351652..1352542	1351955..1352036	82	forward
b1293	1352529..1353494	1353334..1353763	430	forward
b1294	1353491..1355134	1353334..1353763	430	forward
b1294	1353491..1355134	1354189..1354270	82	forward
b1294	1353491..1355134	1354539..1355232	694	forward
b1295	1355447..1355692	1355237..1355454	218	forward
b1296	1355826..1357211	1356450..1356511	62	forward
b1296	1355826..1357211	1356517..1356598	82	forward
b1296	1355826..1357211	1356803..1356904	102	forward
b1297	1357514..1358932	1357619..1357678	60	forward
b1297	1357514..1358932	1357800..1357881	82	forward
b1297	1357514..1358932	1358312..1358404	93	forward
b1297	1357514..1358932	1358516..1358641	126	forward
b1303	1364959..1365936	1365113..1365203	91	forward
b1303	1364959..1365936	1365260..1365341	82	forward
b1320	1380987..1381985	1381836..1381917	82	forward
b1326	1387894..1388682	1388488..1388569	82	forward
b4525	1388704..1388886	1388653..1388734	82	forward
b1326	1387894..1388682	1388653..1388734	82	forward
b4525	1388704..1388886	1388756..1388837	82	forward
b4525	1388704..1388886	1388847..1389020	174	forward
b4673	1388892..1388957	1388847..1389020	174	forward
b1327	1388957..1389889	1388847..1389020	174	forward
b1327	1388957..1389889	1389137..1389281	145	forward
b1327	1388957..1389889	1389427..1389499	73	forward
b1327	1388957..1389889	1389586..1389667	82	forward
b1327	1388957..1389889	1389673..1389857	185	forward
b1330	1392915..1393946	1393050..1393117	68	forward
b1333	1395696..1396646	1396035..1396116	82	forward
b1333	1395696..1396646	1396431..1396546	116	forward
b1334	1396798..1397550	1396747..1396828	82	forward
b1334	1396798..1397550	1396876..1397025	150	forward
b1334	1396798..1397550	1397323..1397404	82	forward
b1334	1396798..1397550	1397425..1397656	232	forward
b1335	1397745..1398260	1397722..1397854	133	forward
b1336	1398271..1399797	1398500..1398581	82	forward
b1336	1398271..1399797	1398972..1399044	73	forward
b1336	1398271..1399797	1399093..1399174	82	forward
b1336	1398271..1399797	1399586..1399681	96	forward
b1337	1399834..1401279	1399687..1400031	345	forward
b1336	1398271..1399797	1399687..1400031	345	forward
b1337	1399834..1401279	1400045..1400088	44	forward
b1337	1399834..1401279	1400133..1400523	391	forward
b1337	1399834..1401279	1400592..1400705	114	forward
b1337	1399834..1401279	1400964..1401036	73	forward
b1341	1404587..1405819	1404667..1404748	82	forward
b1341	1404587..1405819	1404930..1405021	92	forward
b1341	1404587..1405819	1405325..1405366	42	forward
b1341	1404587..1405819	1405577..1405637	61	forward
b1341	1404587..1405819	1405648..1405712	65	forward
b1341	1404587..1405819	1405779..1405860	82	forward
b1344	1409037..1409972	1409012..1409130	119	forward
b1344	1409037..1409972	1409322..1409473	152	forward
b1344	1409037..1409972	1409951..1410032	82	forward
b1345	1410024..1411259	1409951..1410032	82	forward
b1346	1411261..1411476	1411308..1411389	82	forward
b1349	1412008..1412817	1412450..1412699	250	forward
b1350	1412810..1415410	1412876..1412957	82	forward
b1350	1412810..1415410	1413160..1413221	62	forward
b1350	1412810..1415410	1413422..1413503	82	forward
b1350	1412810..1415410	1414424..1414542	119	forward
b1350	1412810..1415410	1414622..1414692	71	forward
b1350	1412810..1415410	1414738..1414897	160	forward
b1350	1412810..1415410	1415266..1415369	104	forward
b1351	1415512..1415787	1415443..1415596	154	forward
b1356	1417789..1418265	1417821..1417842	22	forward
b1356	1417789..1418265	1417951..1418032	82	forward
b1356	1417789..1418265	1418147..1418219	73	forward
b1370	1425770..1426750	1425738..1425819	82	forward
b1370	1425770..1426750	1426686..1426767	82	forward
b1376	1433209..1433643	1432690..1433534	845	forward
b1377	1433784..1434917	1433552..1433855	304	forward
b1376	1433209..1433643	1433552..1433855	304	forward
b1377	1433784..1434917	1434001..1434082	82	forward
b1378	1435284..1438808	1436391..1436456	66	forward
b1378	1435284..1438808	1436868..1436972	105	forward
b1378	1435284..1438808	1437021..1437102	82	forward
b1378	1435284..1438808	1437352..1437395	44	forward
b1378	1435284..1438808	1437931..1437990	60	forward
b1378	1435284..1438808	1438049..1438222	174	forward
b1378	1435284..1438808	1438423..1438504	82	forward
b1380	1439878..1440867	1440000..1440047	48	forward
b1380	1439878..1440867	1440182..1440265	84	forward
b1380	1439878..1440867	1440343..1440424	82	forward
b1384	1444402..1445307	1444571..1444609	39	forward
b1384	1444402..1445307	1444684..1444765	82	forward
b1386	1447100..1449373	1447276..1447381	106	forward
b1386	1447100..1449373	1447435..1447516	82	forward
b1386	1447100..1449373	1447660..1447764	105	forward
b1386	1447100..1449373	1447815..1447896	82	forward
b1386	1447100..1449373	1447950..1448098	149	forward
b1386	1447100..1449373	1448435..1448516	82	forward
b1386	1447100..1449373	1448807..1448844	38	forward
b1386	1447100..1449373	1448896..1449114	219	forward
b1412	1480279..1480884	1480509..1480699	191	forward
b1412	1480279..1480884	1480750..1480936	187	forward
gapC_1	1487985..1488737	1488566..1488753	188	forward
b1422	1492172..1493095	1492757..1492925	169	forward
b1428	1497493..1498473	1497909..1498113	205	forward
b1433	1502929..1504104	1503464..1503545	82	forward
b1433	1502929..1504104	1503668..1503752	85	forward
b1433	1502929..1504104	1503807..1503895	89	forward
b1433	1502929..1504104	1503918..1504162	245	forward
b1436	1506858..1507088	1507043..1507124	82	forward
b1447	1515906..1516355	1516231..1516312	82	forward
b1448	1516352..1516870	1516787..1516896	110	forward
b1451	1518987..1521089	1520452..1520533	82	forward
b1451	1518987..1521089	1520934..1521088	155	forward
b1453	1522505..1524004	1522959..1523097	139	forward
b1453	1522505..1524004	1523378..1523459	82	forward
b1462	1531306..1531875	1531851..1531984	134	forward
b1464	1532989..1533882	1533038..1533119	82	forward
b1464	1532989..1533882	1533136..1533217	82	forward
b1464	1532989..1533882	1533258..1533382	125	forward
b1465	1533961..1534641	1534559..1534614	56	forward
b1468	1536874..1540614	1537219..1537384	166	forward
b1468	1536874..1540614	1537406..1537487	82	forward
b1468	1536874..1540614	1537991..1538072	82	forward
b1468	1536874..1540614	1538766..1538859	94	forward
b1468	1536874..1540614	1539891..1540029	139	forward
b1468	1536874..1540614	1540412..1540504	93	forward
b1469	1540696..1542084	1541597..1541709	113	forward
b1469	1540696..1542084	1541791..1541872	82	forward
b1469	1540696..1542084	1541892..1541998	107	forward
b1471	1542782..1543738	1543679..1543760	82	forward
b1479	1551996..1553693	1551926..1552007	82	forward
b1479	1551996..1553693	1552019..1552088	70	forward
b1479	1551996..1553693	1552373..1552454	82	forward
b1479	1551996..1553693	1553393..1553552	160	forward
b1480	1553850..1553987	1553910..1553991	82	forward
b1483	1555136..1556062	1555526..1555617	92	forward
b1484	1556055..1557041	1556416..1556540	125	forward
b1484	1556055..1557041	1556594..1556675	82	forward
b1485	1557038..1557934	1557320..1557377	58	forward
b1485	1557038..1557934	1557417..1557489	73	forward
b1487	1558955..1560505	1558819..1558956	138	forward
b1486	1557931..1558953	1558819..1558956	138	forward
b1487	1558955..1560505	1559039..1559130	92	forward
b1487	1558955..1560505	1559925..1560006	82	forward
b1488	1560519..1561100	1560729..1560810	82	forward
b1488	1560519..1561100	1561030..1561176	147	forward
b1489	1561358..1563757	1561364..1561468	105	forward
b1489	1561358..1563757	1561501..1561582	82	forward
b1489	1561358..1563757	1561861..1561942	82	forward
b1489	1561358..1563757	1562286..1562324	39	forward
b1489	1561358..1563757	1562354..1562479	126	forward
b1489	1561358..1563757	1562510..1562591	82	forward
b1489	1561358..1563757	1562667..1562748	82	forward
b1489	1561358..1563757	1562901..1562964	64	forward
b1489	1561358..1563757	1563023..1563104	82	forward
b1491	1565528..1566847	1566109..1566320	212	forward
b1491	1565528..1566847	1566340..1566551	212	forward
b1491	1565528..1566847	1566566..1566785	220	forward
b1492	1566978..1568513	1567063..1567252	190	forward
b1492	1566978..1568513	1567319..1567429	111	forward
b1492	1566978..1568513	1567896..1567977	82	forward
b1492	1566978..1568513	1568078..1568159	82	forward
b1493	1568669..1570069	1568532..1568679	148	forward
b1494	1570431..1573226	1570404..1570485	82	forward
b1494	1570431..1573226	1570591..1570665	75	forward
b1494	1570431..1573226	1570757..1570816	60	forward
b1494	1570431..1573226	1570830..1570961	132	forward
b1494	1570431..1573226	1571975..1572056	82	forward
b1495	1573271..1575643	1573789..1573870	82	forward
b1495	1573271..1575643	1573899..1573980	82	forward
b1495	1573271..1575643	1574365..1574446	82	forward
b1495	1573271..1575643	1574608..1574689	82	forward
b1495	1573271..1575643	1575221..1575290	70	forward
b1496	1575681..1577366	1575814..1575872	59	forward
b1496	1575681..1577366	1576202..1576250	49	forward
b1496	1575681..1577366	1577105..1577217	113	forward
b1497	1577657..1578814	1578492..1578573	82	forward
b1497	1577657..1578814	1578740..1578825	86	forward
b1498	1578866..1580548	1578912..1578993	82	forward
b1498	1578866..1580548	1579276..1579337	62	forward
b1498	1578866..1580548	1579681..1579849	169	forward
b1498	1578866..1580548	1580461..1580618	158	forward
b1500	1581786..1581983	1581892..1581973	82	forward
b1501	1582231..1584510	1582533..1582668	136	forward
b1501	1582231..1584510	1582710..1582764	55	forward
b1501	1582231..1584510	1582916..1582997	82	forward
b1501	1582231..1584510	1583160..1583241	82	forward
b1501	1582231..1584510	1583370..1583592	223	forward
b1502	1584844..1585758	1585083..1585101	19	forward
b1502	1584844..1585758	1585406..1585487	82	forward
b1503	1585817..1586320	1586124..1586205	82	forward
b1504	1586333..1586863	1586212..1586353	142	forward
b1503	1585817..1586320	1586212..1586353	142	forward
b1504	1586333..1586863	1586379..1586460	82	forward
b1504	1586333..1586863	1586630..1586711	82	forward
b1504	1586333..1586863	1586826..1586907	82	forward
b1505	1586877..1588025	1586826..1586907	82	forward
b1505	1586877..1588025	1586991..1587039	49	forward
b1506	1588381..1588560	1588473..1588554	82	forward
b1507	1588878..1590200	1589579..1589660	82	forward
b1507	1588878..1590200	1589997..1590078	82	forward
b1508	1590200..1590466	1590257..1590340	84	forward
b1509	1590689..1592089	1590537..1590735	199	forward
b1509	1590689..1592089	1591335..1591416	82	forward
b1509	1590689..1592089	1591687..1591768	82	forward
b1510	1592133..1596110	1592302..1592383	82	forward
b1510	1592133..1596110	1593646..1593872	227	forward
b1511	1596641..1598233	1596886..1597052	167	forward
b1511	1596641..1598233	1597068..1597275	208	forward
b1511	1596641..1598233	1597324..1597405	82	forward
b1520	1606132..1607046	1606840..1606890	51	forward
b1520	1606132..1607046	1606936..1606997	62	forward
b1520	1606132..1607046	1607018..1607242	225	forward
b1521	1607253..1608704	1607597..1607680	84	forward
b1521	1607253..1608704	1608031..1608112	82	forward
b1521	1607253..1608704	1608481..1608562	82	forward
b1522	1608931..1609878	1609496..1609577	82	forward
b1522	1608931..1609878	1609587..1609668	82	forward
b1522	1608931..1609878	1609753..1609913	161	forward
b1523	1609990..1610349	1609941..1610429	489	forward
b1524	1610349..1611275	1609941..1610429	489	forward
b1524	1610349..1611275	1610927..1610994	68	forward
b1535	1620984..1621874	1621363..1621444	82	forward
b1542	1627477..1628937	1627545..1627618	74	forward
b1543	1629026..1630309	1629383..1629601	219	forward
b1543	1629026..1630309	1629789..1629870	82	forward
b1547	1632909..1633871	1633154..1633235	82	forward
b1547	1632909..1633871	1633340..1633424	85	forward
b1547	1632909..1633871	1633464..1633545	82	forward
b1547	1632909..1633871	1633599..1633680	82	forward
b1553	1637054..1637551	1637013..1637094	82	forward
b1553	1637054..1637551	1637252..1637350	99	forward
b1559	1640513..1641265	1640909..1640994	86	forward
b1560	1641279..1642328	1642165..1642246	82	forward
b1560	1641279..1642328	1642302..1642396	95	forward
b1564	1643657..1643896	1643800..1643881	82	forward
b1567	1645198..1645347	1645125..1645206	82	forward
b1580	1650920..1651939	1651001..1651103	103	forward
b1580	1650920..1651939	1651116..1651230	115	forward
b1580	1650920..1651939	1651819..1651900	82	forward
b1581	1651951..1653165	1652085..1652515	431	forward
b1581	1651951..1653165	1652577..1652658	82	forward
b1581	1651951..1653165	1652702..1652807	106	forward
b1581	1651951..1653165	1652817..1652898	82	forward
b1594	1665368..1666588	1665269..1665588	320	forward
b1594	1665368..1666588	1665635..1665943	309	forward
b1594	1665368..1666588	1666067..1666148	82	forward
b1595	1666723..1667616	1666642..1666723	82	forward
b1595	1666723..1667616	1667455..1667536	82	forward
b1602	1672996..1674384	1673146..1673284	139	forward
b1611	1683209..1684612	1683436..1683517	82	forward
b1611	1683209..1684612	1683540..1683611	72	forward
b1611	1683209..1684612	1684169..1684250	82	forward
b1612	1684755..1686401	1685781..1685862	82	forward
b1616	1690914..1692287	1691998..1692079	82	forward
b1617	1692284..1694095	1692691..1692905	215	forward
b1617	1692284..1694095	1693002..1693083	82	forward
b1617	1692284..1694095	1693239..1693320	82	forward
b1617	1692284..1694095	1694059..1694140	82	forward
b1618	1694486..1695076	1694702..1694783	82	forward
b1618	1694486..1695076	1694877..1695047	171	forward
b1624	1701292..1702332	1701534..1701615	82	forward
b1624	1701292..1702332	1701666..1701803	138	forward
b1636	1713050..1713913	1713577..1713658	82	forward
b1637	1713972..1715246	1714033..1714114	82	forward
b1637	1713972..1715246	1714781..1714862	82	forward
b1638	1715375..1716031	1715289..1715406	118	forward
b1638	1715375..1716031	1715495..1715657	163	forward
b1638	1715375..1716031	1715818..1716002	185	forward
b1639	1716090..1716419	1716294..1716450	157	forward
b1654	1731778..1732125	1731915..1731996	82	forward
b1654	1731778..1732125	1732119..1732183	65	forward
b1657	1734145..1735314	1734469..1734550	82	forward
b1657	1734145..1735314	1735022..1735087	66	forward
b1659	1736890..1737822	1737100..1737225	126	forward
b1659	1736890..1737822	1737748..1737818	71	forward
b1662	1740625..1741266	1741257..1741338	82	forward
b1671	1748369..1749088	1748474..1748591	118	forward
b1671	1748369..1749088	1748760..1749038	279	forward
b1672	1749101..1749748	1749301..1749386	86	forward
b1672	1749101..1749748	1749450..1749531	82	forward
b1673	1749752..1751854	1749798..1749879	82	forward
b1673	1749752..1751854	1750046..1750127	82	forward
b1674	1751875..1752501	1751938..1751993	56	forward
b1674	1751875..1752501	1752495..1752563	69	forward
b1675	1752956..1753165	1752874..1752967	94	forward
b1678	1755745..1756749	1756080..1756145	66	forward
b1678	1755745..1756749	1756180..1756261	82	forward
b1678	1755745..1756749	1756428..1756512	85	forward
b1678	1755745..1756749	1756538..1756794	257	forward
b1679	1756898..1757314	1756874..1756955	82	forward
b1680	1757327..1758547	1757420..1757501	82	forward
b1680	1757327..1758547	1757508..1757589	82	forward
b1680	1757327..1758547	1757767..1757848	82	forward
b1680	1757327..1758547	1757997..1758078	82	forward
b1681	1758544..1759815	1759230..1759313	84	forward
b1682	1759790..1760536	1760491..1760572	82	forward
b1683	1760546..1762033	1760491..1760572	82	forward
b1683	1760546..1762033	1760870..1760951	82	forward
b1683	1760546..1762033	1761128..1761209	82	forward
b1685	1762958..1763227	1762766..1763187	422	forward
b4430	1762737..1762804	1762766..1763187	422	forward
b1687	1763653..1766709	1764023..1764104	82	forward
b1687	1763653..1766709	1764264..1764345	82	forward
b1687	1763653..1766709	1764491..1764537	47	forward
b1687	1763653..1766709	1766269..1766329	61	forward
b1687	1763653..1766709	1766456..1766569	114	forward
b1687	1763653..1766709	1766577..1766879	303	forward
b1696	1776414..1777325	1776954..1777035	82	forward
b1702	1782758..1785136	1782828..1782909	82	forward
b1702	1782758..1785136	1784071..1784152	82	forward
b1702	1782758..1785136	1784464..1784545	82	forward
b1706	1787832..1789268	1788373..1788454	82	forward
b1707	1789331..1790044	1789352..1789433	82	forward
b1707	1789331..1790044	1789438..1789464	27	forward
b1707	1789331..1790044	1789608..1789689	82	forward
b1708	1790291..1790755	1790320..1790440	121	forward
b1710	1791582..1792133	1792069..1792150	82	forward
b1711	1792196..1793176	1793165..1793220	56	forward
b1713	1793581..1795968	1793908..1793979	72	forward
b1713	1793581..1795968	1794334..1794415	82	forward
b1713	1793581..1795968	1794975..1795056	82	forward
b1714	1795983..1796966	1796006..1796072	67	forward
b1714	1795983..1796966	1796347..1796428	82	forward
b1714	1795983..1796966	1796540..1796702	163	forward
b1719	1798666..1800594	1798938..1799276	339	forward
b1719	1798666..1800594	1799605..1799686	82	forward
b1719	1798666..1800594	1799741..1799822	82	forward
b1719	1798666..1800594	1800532..1800599	68	forward
b1722	1803349..1804107	1803475..1803591	117	forward
b1730	1810353..1811168	1810533..1810614	82	forward
b1731	1811445..1811687	1811514..1811575	62	forward
b1733	1814410..1815159	1814748..1814829	82	forward
b1734	1815172..1816524	1815243..1815324	82	forward
b1734	1815172..1816524	1816498..1816533	36	forward
b1737	1817880..1819238	1818020..1818101	82	forward
b1737	1817880..1819238	1818411..1818599	189	forward
b1739	1819942..1820280	1820050..1820172	123	forward
b1742	1822386..1822961	1822632..1822700	69	forward
b1743	1823164..1823649	1823233..1823314	82	forward
b1743	1823164..1823649	1823350..1823431	82	forward
b1745	1824940..1826283	1825721..1825802	82	forward
b1746	1826280..1827758	1827434..1827515	82	forward
b1747	1827755..1828789	1828728..1828809	82	forward
b1748	1828786..1830006	1828728..1828809	82	forward
b1748	1828786..1830006	1829496..1829577	82	forward
b1760	1839887..1840159	1839976..1840259	284	forward
b1762	1841855..1842895	1842177..1842258	82	forward
b1769	1850645..1852003	1850687..1850869	183	forward
b1769	1850645..1852003	1850999..1851056	58	forward
b1770	1852120..1852878	1852463..1852544	82	forward
b1776	1858280..1859356	1859218..1859299	82	forward
b1781	1862806..1863660	1862816..1862866	51	forward
b1781	1862806..1863660	1863328..1863409	82	forward
b1782	1863750..1864496	1863860..1863941	82	forward
b1782	1863750..1864496	1863975..1864056	82	forward
b1790	1872779..1873600	1873492..1873560	69	forward
b1793	1875302..1875556	1875403..1875580	178	forward
b1795	1877031..1877279	1877029..1877134	106	forward
b1796	1877427..1877609	1877495..1877576	82	forward
b1799	1878910..1879833	1879098..1879145	48	forward
b1804	1884888..1886015	1885692..1885747	56	forward
b1804	1884888..1886015	1885893..1885974	82	forward
b1805	1886085..1887770	1886800..1886881	82	forward
b1805	1886085..1887770	1887526..1887572	47	forward
b1806	1887975..1888556	1888066..1888149	84	forward
b1807	1888596..1889291	1889166..1889247	82	forward
b1808	1889349..1891259	1890146..1890227	82	forward
b1808	1889349..1891259	1890407..1890488	82	forward
b1808	1889349..1891259	1890987..1891107	121	forward
b1808	1889349..1891259	1891140..1891234	95	forward
b1816	1898053..1899609	1898592..1898673	82	forward
b1816	1898053..1899609	1898943..1899024	82	forward
b1816	1898053..1899609	1899096..1899177	82	forward
b1816	1898053..1899609	1899234..1899419	186	forward
b1816	1898053..1899609	1899500..1899625	126	forward
b1822	1904275..1905084	1904922..1905003	82	forward
b1822	1904275..1905084	1905012..1905093	82	forward
b1824	1905472..1905615	1905509..1905590	82	forward
b1825	1906285..1906572	1906153..1906431	279	forward
b1825	1906285..1906572	1906483..1906579	97	forward
b1826	1906647..1906790	1906640..1906769	130	forward
b1830	1910792..1912840	1911321..1911402	82	forward
b1830	1910792..1912840	1912554..1912715	162	forward
b1831	1912860..1913558	1912789..1912884	96	forward
b1830	1910792..1912840	1912789..1912884	96	forward
b1831	1912860..1913558	1912951..1913032	82	forward
b1831	1912860..1913558	1913065..1913140	76	forward
b1838	1920337..1920993	1920390..1920660	271	forward
b1838	1920337..1920993	1920698..1920740	43	forward
b1838	1920337..1920993	1920812..1920886	75	forward
b1840	1921743..1922615	1922370..1922463	94	forward
b1841	1922619..1922993	1922917..1922976	60	forward
b1845	1924803..1926863	1925323..1925459	137	forward
b1845	1924803..1926863	1926008..1926102	95	forward
b1845	1924803..1926863	1926255..1926336	82	forward
b1845	1924803..1926863	1926703..1926784	82	forward
b1846	1927072..1927731	1926809..1927126	318	forward
b1845	1924803..1926863	1926809..1927126	318	forward
b1846	1927072..1927731	1927161..1927451	291	forward
b1846	1927072..1927731	1927605..1927719	115	forward
b1847	1928058..1928414	1928179..1928260	82	forward
b1847	1928058..1928414	1928272..1928384	113	forward
b1848	1928481..1928771	1928490..1928548	59	forward
b1848	1928481..1928771	1928568..1928691	124	forward
b1851	1930817..1932628	1932444..1932525	82	forward
b1851	1930817..1932628	1932602..1932637	36	forward
b1852	1932863..1934338	1933550..1933612	63	forward
b1852	1932863..1934338	1933683..1933764	82	forward
b1852	1932863..1934338	1934021..1934102	82	forward
b1855	1937246..1938217	1938161..1938280	120	forward
b1856	1938337..1939659	1938771..1938956	186	forward
b1856	1938337..1939659	1939170..1939221	52	forward
b1856	1938337..1939659	1939276..1939357	82	forward
b1856	1938337..1939659	1939590..1939671	82	forward
b1860	1942370..1943380	1942536..1942627	92	forward
b1860	1942370..1943380	1943329..1943383	55	forward
b1861	1943389..1944000	1943853..1943925	73	forward
b1861	1943389..1944000	1943968..1944049	82	forward
b1863	1944879..1945400	1945186..1945267	82	forward
b1866	1946774..1948546	1946789..1946986	198	forward
b1866	1946774..1948546	1947020..1947144	125	forward
b1866	1946774..1948546	1947439..1947520	82	forward
b1866	1946774..1948546	1948162..1948243	82	forward
b1866	1946774..1948546	1948507..1948588	82	forward
b1872	1952602..1955031	1953659..1953740	82	forward
b1872	1952602..1955031	1954236..1954317	82	forward
b1873	1955056..1956156	1955117..1955198	82	forward
b1878	1960604..1960996	1960774..1960855	82	forward
b1885	1967407..1969008	1967757..1967827	71	forward
b1886	1969054..1970715	1969068..1969149	82	forward
b1886	1969054..1970715	1969364..1969445	82	forward
b1886	1969054..1970715	1969883..1969925	43	forward
b1886	1969054..1970715	1970570..1970651	82	forward
b1888	1971384..1973348	1971648..1971674	27	forward
b1889	1973353..1974279	1973675..1973756	82	forward
b1889	1973353..1974279	1973765..1973846	82	forward
b1889	1973353..1974279	1974207..1974288	82	forward
b1890	1974276..1975163	1974207..1974288	82	forward
b1890	1974276..1975163	1974341..1974422	82	forward
b1890	1974276..1975163	1974535..1974616	82	forward
b1891	1975290..1975868	1975537..1975735	199	forward
b1892	1975871..1976221	1976038..1976119	82	forward
b1892	1975871..1976221	1976182..1976263	82	forward
insAB-5	1976541..1977239	1976289..1976553	265	forward
b1893	1976542..1977045	1976289..1976553	265	forward
b1896	1978212..1979636	1978747..1978828	82	forward
b1896	1978212..1979636	1978952..1979107	156	forward
b1896	1978212..1979636	1979111..1979441	331	forward
b1897	1979611..1980411	1980066..1980115	50	forward
b1897	1979611..1980411	1980364..1980494	131	forward
b4460	1980578..1981567	1980565..1980953	389	forward
b4460	1980578..1981567	1981062..1981143	82	forward
b1900	1981579..1983093	1981923..1982123	201	forward
b1900	1981579..1983093	1982456..1982640	185	forward
b1900	1981579..1983093	1982661..1982800	140	forward
b1900	1981579..1983093	1982848..1982931	84	forward
b1912	1990293..1990841	1990682..1990763	82	forward
b1912	1990293..1990841	1990784..1990883	100	forward
b1913	1990898..1992730	1991859..1991940	82	forward
b1913	1990898..1992730	1992432..1992731	300	forward
b1914	1992727..1993383	1992432..1992731	300	forward
b1914	1992727..1993383	1992771..1993209	439	forward
b1916	1994134..1994856	1994754..1994835	82	forward
b1917	1995086..1995838	1995551..1995621	71	forward
b1917	1995086..1995838	1995637..1995718	82	forward
b1918	1995835..1996503	1995904..1995985	82	forward
b1919	1996518..1997504	1996498..1996581	84	forward
b1918	1995835..1996503	1996498..1996581	84	forward
b1919	1996518..1997504	1996633..1996714	82	forward
b1919	1996518..1997504	1996798..1996879	82	forward
b1920	1997609..1998409	1998138..1998208	71	forward
b1921	1998497..1999048	1998474..1998701	228	forward
b1921	1998497..1999048	1998711..1998816	106	forward
b1921	1998497..1999048	1998930..1999023	94	forward
b1922	1999094..1999813	1999128..1999209	82	forward
b1922	1999094..1999813	1999230..1999311	82	forward
b1922	1999094..1999813	1999350..1999431	82	forward
b1922	1999094..1999813	1999708..1999789	82	forward
b1923	2000134..2001630	1999903..2000138	236	forward
b1923	2000134..2001630	2000885..2001451	567	forward
b1923	2000134..2001630	2001539..2001620	82	forward
b1923	2000134..2001630	2001628..2001709	82	forward
b1928	2005701..2006114	2005760..2005909	150	forward
b1954	2023251..2023337	2023312..2023457	146	forward
b1956	2024347..2026041	2024437..2024502	66	forward
b1956	2024347..2026041	2024730..2024849	120	forward
b1956	2024347..2026041	2025050..2025131	82	forward
b1956	2024347..2026041	2025184..2025265	82	forward
b1956	2024347..2026041	2025306..2025563	258	forward
b1956	2024347..2026041	2025578..2026032	455	forward
b1960	2028472..2028942	2028715..2028796	82	forward
b1961	2028923..2030341	2029312..2029393	82	forward
b1961	2028923..2030341	2029414..2029488	75	forward
b1961	2028923..2030341	2030050..2030137	88	forward
b1961	2028923..2030341	2030262..2030343	82	forward
b1962	2030408..2031103	2030795..2030876	82	forward
b1968	2034818..2036176	2034859..2035063	205	forward
b1968	2034818..2036176	2035604..2035685	82	forward
b1968	2034818..2036176	2036126..2036207	82	forward
b1969	2036176..2036847	2036126..2036207	82	forward
b1969	2036176..2036847	2036469..2036530	62	forward
b1985	2056227..2057870	2057765..2057823	59	forward
b1987	2057988..2058938	2057962..2058087	126	forward
b1987	2057988..2058938	2058138..2058219	82	forward
b1987	2057988..2058938	2058242..2058323	82	forward
b1987	2057988..2058938	2058332..2058431	100	forward
b1987	2057988..2058938	2058554..2058715	162	forward
b1988	2059040..2059957	2059151..2059431	281	forward
b1988	2059040..2059957	2059912..2059993	82	forward
b1990	2060415..2061347	2060381..2060585	205	forward
b1990	2060415..2061347	2060679..2060791	113	forward
b1990	2060415..2061347	2061011..2061094	84	forward
b1990	2060415..2061347	2061192..2061354	163	forward
b1993	2063243..2063788	2063661..2063742	82	forward
b2008	2077557..2078615	2077855..2078002	148	forward
b2008	2077557..2078615	2078416..2078600	185	forward
b2013	2082491..2083549	2082430..2082541	112	forward
b2012	2082250..2082477	2082430..2082541	112	forward
b2014	2083728..2085086	2083807..2083888	82	forward
b2014	2083728..2085086	2083929..2084010	82	forward
b2014	2083728..2085086	2084730..2084941	212	forward
b4678	2085076..2085138	2085122..2085287	166	forward
b2015	2085353..2086282	2085635..2085716	82	forward
b2016	2086328..2087152	2086260..2086341	82	forward
b2015	2085353..2086282	2086260..2086341	82	forward
b2016	2086328..2087152	2086716..2086784	69	forward
b2016	2086328..2087152	2086839..2086920	82	forward
b4539	2087235..2087489	2087207..2087288	82	forward
b2017	2087486..2087737	2087409..2087490	82	forward
b4539	2087235..2087489	2087409..2087490	82	forward
b2017	2087486..2087737	2087603..2087707	105	forward
b2027	2095345..2096325	2095333..2095414	82	forward
b2027	2095345..2096325	2095449..2095604	156	forward
b2027	2095345..2096325	2095654..2095735	82	forward
b2027	2095345..2096325	2095973..2096091	119	forward
b2028	2096471..2097637	2096377..2096498	122	forward
b2028	2096471..2097637	2096513..2096762	250	forward
b2028	2096471..2097637	2096814..2096895	82	forward
b2028	2096471..2097637	2097329..2097399	71	forward
b2028	2096471..2097637	2097469..2097550	82	forward
b2029	2097886..2099292	2098259..2098413	155	forward
b2029	2097886..2099292	2098922..2098988	67	forward
b2029	2097886..2099292	2099206..2099287	82	forward
wbbL_2	2099420..2099701	2099399..2099480	82	forward
wbbL_2	2099420..2099701	2099563..2099644	82	forward
wbbL_1	2100940..2101413	2101030..2101096	67	forward
b2034	2103089..2104081	2103295..2103383	89	forward
b2036	2105250..2106353	2105551..2105632	82	forward
b2037	2106361..2107608	2107248..2107329	82	forward
b2039	2108162..2109043	2108823..2108904	82	forward
b2040	2109101..2110000	2109193..2109241	49	forward
b2040	2109101..2110000	2109381..2109462	82	forward
b2041	2110000..2111085	2110537..2110618	82	forward
b2042	2111458..2112351	2111760..2111841	82	forward
b2042	2111458..2112351	2111908..2112009	102	forward
b2042	2111458..2112351	2112018..2112099	82	forward
b2042	2111458..2112351	2112221..2112302	82	forward
b2043	2112526..2113920	2113357..2113456	100	forward
b2043	2112526..2113920	2113505..2113568	64	forward
b2043	2112526..2113920	2113698..2114041	344	forward
b2044	2113931..2115151	2113698..2114041	344	forward
b2044	2113931..2115151	2115055..2115125	71	forward
b2045	2115148..2116428	2115465..2115546	82	forward
b2045	2115148..2116428	2116062..2116143	82	forward
b2045	2115148..2116428	2116258..2116397	140	forward
b2046	2116704..2118182	2117305..2117386	82	forward
b2046	2116704..2118182	2117722..2117803	82	forward
b2046	2116704..2118182	2117991..2118072	82	forward
b2047	2118184..2119578	2118283..2118364	82	forward
b2048	2119633..2121003	2120079..2120160	82	forward
b2048	2119633..2121003	2120204..2120320	117	forward
b2048	2119633..2121003	2120476..2120557	82	forward
b2048	2119633..2121003	2120717..2120784	68	forward
b2049	2121108..2122544	2122312..2122360	49	forward
b2050	2122547..2123770	2122633..2122714	82	forward
b2050	2122547..2123770	2122780..2122861	82	forward
b2050	2122547..2123770	2123483..2123564	82	forward
b2051	2123767..2124246	2123796..2123897	102	forward
b2051	2123767..2124246	2123915..2124015	101	forward
b2051	2123767..2124246	2124118..2124199	82	forward
b2052	2124249..2125214	2124872..2125013	142	forward
b2053	2125217..2126338	2125823..2125997	175	forward
b2053	2125217..2126338	2126012..2126346	335	forward
b2054	2126364..2126912	2126419..2126493	75	forward
b2056	2127685..2128902	2128722..2128803	82	forward
b2057	2128877..2130094	2128830..2128882	53	forward
b2056	2127685..2128902	2128830..2128882	53	forward
b2059	2130582..2131421	2130459..2130606	148	forward
b2058	2130091..2130579	2130459..2130606	148	forward
b2059	2130582..2131421	2130722..2130803	82	forward
b2059	2130582..2131421	2131038..2131121	84	forward
b2059	2130582..2131421	2131223..2131289	67	forward
b2059	2130582..2131421	2131299..2131380	82	forward
b2059	2130582..2131421	2131388..2131513	126	forward
b2060	2131514..2133676	2131697..2131778	82	forward
b2060	2131514..2133676	2131926..2132007	82	forward
b2060	2131514..2133676	2132136..2132217	82	forward
b2060	2131514..2133676	2133123..2133204	82	forward
b2062	2134128..2135267	2134146..2134227	82	forward
b2062	2134128..2135267	2134505..2134586	82	forward
b2064	2137783..2139636	2137789..2137872	84	forward
b2064	2137783..2139636	2138687..2138768	82	forward
b2065	2139658..2140239	2139668..2139860	193	forward
b2066	2140331..2140972	2140411..2140493	83	forward
b2066	2140331..2140972	2140542..2140623	82	forward
b2070	2147063..2149009	2148036..2148150	115	forward
b2070	2147063..2149009	2148157..2148474	318	forward
b2070	2147063..2149009	2148493..2148574	82	forward
b2070	2147063..2149009	2148653..2148734	82	forward
b2073	2150493..2151152	2150931..2151012	82	forward
b2082	2165326..2165544	2165490..2165584	95	forward
ECK120003706_Phantom	2165759..2166025	2165902..2165983	82	forward
b2097	2175534..2176586	2175805..2175845	41	forward
b2097	2175534..2176586	2176077..2176158	82	forward
b2097	2175534..2176586	2176174..2176255	82	forward
b2097	2175534..2176586	2176396..2176586	191	forward
b2101	2180057..2180803	2180345..2180426	82	forward
b2102	2180855..2181673	2181549..2181726	178	forward
b2103	2181738..2182538	2181738..2181943	206	forward
b2103	2181738..2182538	2182304..2182463	160	forward
b2108	2185402..2186436	2185445..2185542	98	forward
b2112	2190537..2190818	2190697..2190786	90	forward
b2113	2191081..2192190	2190850..2191207	358	forward
b2125	2210265..2210984	2210932..2211013	82	forward
b2126	2210981..2212666	2210932..2211013	82	forward
b2126	2210981..2212666	2211421..2211502	82	forward
b2126	2210981..2212666	2211824..2211882	59	forward
b2129	2214503..2215429	2215124..2215195	72	forward
b2130	2215422..2216579	2216073..2216177	105	forward
b2130	2215422..2216579	2216479..2216560	82	forward
b2132	2217714..2220011	2217989..2218062	74	forward
b2132	2217714..2220011	2218155..2218236	82	forward
b2134	2221960..2222892	2222044..2222170	127	forward
b2134	2221960..2222892	2222183..2222322	140	forward
b2134	2221960..2222892	2222849..2222930	82	forward
b2135	2223066..2223653	2223067..2223197	131	forward
b2137	2224531..2225292	2224788..2224869	82	forward
b2137	2224531..2225292	2225039..2225120	82	forward
b2138	2225345..2226433	2226076..2226157	82	forward
b2149	2235791..2237311	2236362..2236660	299	forward
b2149	2235791..2237311	2236716..2236842	127	forward
b2150	2237372..2238370	2238139..2238220	82	forward
b2150	2237372..2238370	2238251..2238363	113	forward
b2151	2238650..2239690	2238752..2238833	82	forward
b2152	2239832..2240989	2240878..2240959	82	forward
b2153	2241006..2241674	2241027..2241126	100	forward
b2155	2242800..2244791	2242917..2243037	121	forward
b2155	2242800..2244791	2243951..2244084	134	forward
b2155	2242800..2244791	2244254..2244303	50	forward
b2156	2245085..2246554	2245232..2245391	160	forward
b2156	2245085..2246554	2245440..2245512	73	forward
b2156	2245085..2246554	2245664..2245900	237	forward
b2156	2245085..2246554	2246274..2246355	82	forward
b2157	2246759..2247640	2246931..2247012	82	forward
b2161	2250917..2252167	2250894..2250986	93	forward
b2164	2254107..2255357	2254581..2254654	74	forward
b2164	2254107..2255357	2255000..2255081	82	forward
b2167	2257741..2259432	2257970..2258010	41	forward
b2169	2260387..2261517	2260569..2260704	136	forward
b2169	2260387..2261517	2261268..2261374	107	forward
b2181	2275915..2276259	2276084..2276165	82	forward
b2181	2275915..2276259	2276183..2276264	82	forward
b2182	2276592..2277782	2276470..2276763	294	forward
b2182	2276592..2277782	2276839..2276920	82	forward
b2182	2276592..2277782	2276977..2277150	174	forward
b2182	2276592..2277782	2277311..2277392	82	forward
b2183	2277810..2278505	2278381..2278501	121	forward
b2186	2280962..2281969	2281056..2281137	82	forward
b2186	2280962..2281969	2281889..2281970	82	forward
b2190	2284412..2286922	2285507..2285582	76	forward
b2192	2287087..2288103	2288074..2288256	183	forward
b2194	2289380..2290432	2289504..2289604	101	forward
b2194	2289380..2290432	2290243..2290299	57	forward
b2194	2289380..2290432	2290424..2290505	82	forward
b2195	2290429..2290986	2290424..2290505	82	forward
b2196	2290983..2292926	2292778..2292859	82	forward
b2197	2292923..2293402	2293261..2293342	82	forward
b2202	2295679..2296281	2296079..2296235	157	forward
b2203	2296291..2296740	2296310..2296391	82	forward
b2203	2296291..2296740	2296421..2296489	69	forward
b2204	2296737..2297600	2296758..2296839	82	forward
b2206	2298289..2300775	2299217..2299298	82	forward
b2206	2298289..2300775	2299653..2299708	56	forward
b2206	2298289..2300775	2299777..2299858	82	forward
b2206	2298289..2300775	2299950..2300171	222	forward
b2206	2298289..2300775	2300193..2300359	167	forward
b2208	2301025..2301519	2301040..2301121	82	forward
b2210	2303130..2304776	2303021..2303203	183	forward
b2210	2303130..2304776	2303668..2303797	130	forward
b2210	2303130..2304776	2304174..2304255	82	forward
b2210	2303130..2304776	2304352..2304440	89	forward
b2211	2304994..2306637	2304909..2304994	86	forward
b2211	2304994..2306637	2305587..2305742	156	forward
b2211	2304994..2306637	2305746..2305899	154	forward
b2211	2304994..2306637	2305984..2306054	71	forward
b2211	2304994..2306637	2306164..2306245	82	forward
b2212	2306713..2307363	2307139..2307222	84	forward
b2213	2307363..2308427	2307553..2307655	103	forward
b2213	2307363..2308427	2308066..2308147	82	forward
b2214	2308501..2309556	2309002..2309083	82	forward
b2215	2309668..2310771	2310052..2310133	82	forward
b2215	2309668..2310771	2310599..2310756	158	forward
b2218	2315049..2317850	2316589..2316665	77	forward
b2218	2315049..2317850	2316671..2316933	263	forward
b2218	2315049..2317850	2317084..2317165	82	forward
b2218	2315049..2317850	2317557..2317624	68	forward
b2218	2315049..2317850	2317746..2317966	221	forward
b2226	2326170..2327819	2326093..2326242	150	forward
b2225	2325389..2326165	2326093..2326242	150	forward
b2226	2326170..2327819	2326581..2326662	82	forward
b2226	2326170..2327819	2326678..2326732	55	forward
yfaS_1	2328321..2332424	2328254..2328335	82	forward
yfaS_2	2327820..2328305	2328254..2328335	82	forward
yfaS_1	2328321..2332424	2329288..2329369	82	forward
yfaS_1	2328321..2332424	2329402..2329519	118	forward
yfaS_1	2328321..2332424	2329740..2329810	71	forward
yfaS_1	2328321..2332424	2330281..2330453	173	forward
yfaS_1	2328321..2332424	2330459..2330829	371	forward
yfaS_1	2328321..2332424	2330838..2330919	82	forward
yfaS_1	2328321..2332424	2331023..2331190	168	forward
yfaS_1	2328321..2332424	2331249..2331357	109	forward
yfaS_1	2328321..2332424	2331452..2331541	90	forward
yfaS_1	2328321..2332424	2331702..2331749	48	forward
yfaS_1	2328321..2332424	2331871..2332019	149	forward
yfaS_1	2328321..2332424	2332333..2332414	82	forward
b2229	2332358..2332981	2332333..2332414	82	forward
b2229	2332358..2332981	2332626..2332747	122	forward
b2230	2332978..2334666	2333097..2333171	75	forward
b2230	2332978..2334666	2333854..2333909	56	forward
b2230	2332978..2334666	2334366..2334488	123	forward
b2231	2334815..2337442	2335190..2335253	64	forward
b2231	2334815..2337442	2335638..2335719	82	forward
b2231	2334815..2337442	2335754..2335835	82	forward
b2231	2334815..2337442	2336906..2336950	45	forward
b2231	2334815..2337442	2337082..2337163	82	forward
b2233	2338439..2342191	2338641..2338694	54	forward
b2233	2338439..2342191	2338894..2338956	63	forward
b2233	2338439..2342191	2339274..2339432	159	forward
b2233	2338439..2342191	2339743..2339824	82	forward
b2233	2338439..2342191	2340665..2340746	82	forward
b2237	2346844..2347494	2347118..2347199	82	forward
b2237	2346844..2347494	2347233..2347358	126	forward
b2239	2347957..2349033	2347984..2348148	165	forward
b2239	2347957..2349033	2348179..2348331	153	forward
b2240	2349038..2350396	2349684..2349765	82	forward
b2246	2356885..2358174	2358113..2358180	68	forward
b2247	2358231..2359448	2358469..2358632	164	forward
b2247	2358231..2359448	2359222..2359335	114	forward
b2248	2359451..2360233	2359600..2359681	82	forward
b2249	2360453..2361655	2360559..2360640	82	forward
b2249	2360453..2361655	2361649..2361730	82	forward
b2252	2363040..2363642	2363137..2363181	45	forward
b2260	2371670..2373025	2371574..2371678	105	forward
b2260	2371670..2373025	2371747..2371894	148	forward
b2260	2371670..2373025	2372523..2372633	111	forward
b2263	2374856..2375614	2375011..2375092	82	forward
b2264	2375611..2377281	2375618..2375699	82	forward
b2264	2375611..2377281	2376920..2376985	66	forward
b2265	2377370..2378665	2377342..2377606	265	forward
b2265	2377370..2378665	2377751..2377823	73	forward
b2265	2377370..2378665	2378204..2378285	82	forward
b2265	2377370..2378665	2378392..2378510	119	forward
b2265	2377370..2378665	2378609..2378675	67	forward
b2270	2382017..2383744	2383041..2383090	50	forward
b2270	2382017..2383744	2383169..2383272	104	forward
b2270	2382017..2383744	2383295..2383389	95	forward
b2270	2382017..2383744	2383401..2383597	197	forward
b2276	2388070..2389527	2388244..2388325	82	forward
b2276	2388070..2389527	2388406..2388487	82	forward
b2276	2388070..2389527	2388918..2388999	82	forward
b2277	2389534..2391063	2389529..2389614	86	forward
b2278	2391227..2393068	2391691..2391772	82	forward
b2278	2391227..2393068	2391996..2392039	44	forward
b2278	2391227..2393068	2392145..2392302	158	forward
b2278	2391227..2393068	2392655..2392736	82	forward
b2278	2391227..2393068	2392885..2392993	109	forward
b2279	2393065..2393367	2393155..2393236	82	forward
b2280	2393364..2393918	2393638..2393719	82	forward
b2281	2393930..2394472	2394268..2394349	82	forward
b2282	2394487..2395464	2395179..2395260	82	forward
b2284	2398240..2399577	2399327..2399412	86	forward
b2285	2399574..2400074	2399809..2399890	82	forward
b2286	2400077..2401867	2401051..2401092	42	forward
b2286	2400077..2401867	2401134..2401157	24	forward
b2286	2400077..2401867	2401560..2401628	69	forward
b2286	2400077..2401867	2401754..2401835	82	forward
b2289	2403725..2404663	2403725..2403854	130	forward
b2289	2403725..2404663	2403938..2404036	99	forward
b2289	2403725..2404663	2404060..2404115	56	forward
b2289	2403725..2404663	2404341..2404424	84	forward
b2292	2407542..2409374	2409017..2409082	66	forward
b2294	2410122..2410616	2410307..2410388	82	forward
b2295	2410699..2411154	2410827..2410879	53	forward
b2295	2410699..2411154	2410956..2411058	103	forward
b2299	2416656..2417198	2416647..2416728	82	forward
b2299	2416656..2417198	2416800..2416881	82	forward
[truncated: 5,756 more rows]

## Sheet: HS15min
asRNA Associated Gene	Gene Interval	Predicted asRNA Interval	Length of asRNA	Strand
b0006	5683..6459	5647..5740	94	forward
b0006	5683..6459	5756..5935	180	forward
b0006	5683..6459	5980..6013	34	forward
b0006	5683..6459	6024..6052	29	forward
b0006	5683..6459	6092..6265	174	forward
b0006	5683..6459	6284..6436	153	forward
b0007	6529..7959	6476..7169	694	forward
b0007	6529..7959	7414..7465	52	forward
b0007	6529..7959	7771..7819	49	forward
b0007	6529..7959	7824..7907	84	forward
b0010	9928..10494	10378..10479	102	forward
b0011	10643..11356	10530..10661	132	forward
b0011	10643..11356	10712..10743	32	forward
b0013	11382..11786	11510..11931	422	forward
b0018	16751..16960	16653..16760	108	forward
b4412	16751..16903	16653..16760	108	forward
b0018	16751..16960	16792..16815	24	forward
b4412	16751..16903	16792..16815	24	forward
b0023	20815..21078	20788..20871	84	forward
b0023	20815..21078	21031..21057	27	forward
b0035	34781..35371	34868..34899	32	forward
b0035	34781..35371	34903..34999	97	forward
b0035	34781..35371	35317..35347	31	forward
b0036	35377..36162	35621..35642	22	forward
b0037	36271..37824	36412..36481	70	forward
b0037	36271..37824	36995..37068	74	forward
b0037	36271..37824	37117..37206	90	forward
b0037	36271..37824	37229..37267	39	forward
b0037	36271..37824	37498..37528	31	forward
b0037	36271..37824	37562..37655	94	forward
b0037	36271..37824	37744..37830	87	forward
b0038	37898..39115	38367..38397	31	forward
b0039	39244..40386	39947..40024	78	forward
b0039	39244..40386	40196..40219	24	forward
b0039	39244..40386	40327..40348	22	forward
b0040	40417..41931	40587..40654	68	forward
b0040	40417..41931	40772..40807	36	forward
b0040	40417..41931	41002..41038	37	forward
b0040	40417..41931	41096..41173	78	forward
b0040	40417..41931	41389..41412	24	forward
b0040	40417..41931	41431..41463	33	forward
b0049	50380..51222	50630..50662	33	forward
b0049	50380..51222	50695..50757	63	forward
b0049	50380..51222	50818..50843	26	forward
b0049	50380..51222	51009..51074	66	forward
b0049	50380..51222	51188..51297	110	forward
b0050	51229..51606	51188..51297	110	forward
b0050	51229..51606	51338..51403	66	forward
b0051	51609..52430	51490..51660	171	forward
b0050	51229..51606	51490..51660	171	forward
b0051	51609..52430	51716..51776	61	forward
b0051	51609..52430	51803..51843	41	forward
b0051	51609..52430	51958..51984	27	forward
b0051	51609..52430	52003..52102	100	forward
b0051	51609..52430	52149..52271	123	forward
b0051	51609..52430	52315..52430	116	forward
b0052	52427..53416	52315..52430	116	forward
b0052	52427..53416	52633..52672	40	forward
b0052	52427..53416	53239..53290	52	forward
b0052	52427..53416	53347..53368	22	forward
b0052	52427..53416	53406..53513	108	forward
b0053	53416..54702	53406..53513	108	forward
b0053	53416..54702	53638..53669	32	forward
b0053	53416..54702	53784..53878	95	forward
b0053	53416..54702	53900..54106	207	forward
b0053	53416..54702	54366..54414	49	forward
b0054	54755..57109	54772..54849	78	forward
b0054	54755..57109	55007..55035	29	forward
b0054	54755..57109	55332..55759	428	forward
b0054	54755..57109	55804..56188	385	forward
b0054	54755..57109	56209..56316	108	forward
b0054	54755..57109	56328..56611	284	forward
b0054	54755..57109	56684..56729	46	forward
b0054	54755..57109	56768..56832	65	forward
b0054	54755..57109	56884..56991	108	forward
b0054	54755..57109	57046..57114	69	forward
b0058	59687..60346	59702..59892	191	forward
b0058	59687..60346	59936..60002	67	forward
b0059	60358..63264	60560..60583	24	forward
b0059	60358..63264	60605..60634	30	forward
b0059	60358..63264	60757..60850	94	forward
b0059	60358..63264	60933..61012	80	forward
b0059	60358..63264	61124..61147	24	forward
b0059	60358..63264	61213..61279	67	forward
b0059	60358..63264	61340..61516	177	forward
b0059	60358..63264	61559..61709	151	forward
b0059	60358..63264	61748..61779	32	forward
b0059	60358..63264	62014..62124	111	forward
b0059	60358..63264	62234..62317	84	forward
b0059	60358..63264	62339..62446	108	forward
b0059	60358..63264	62718..62753	36	forward
b0059	60358..63264	62806..62869	64	forward
b0060	63429..65780	63475..63632	158	forward
b0060	63429..65780	63650..63673	24	forward
b0060	63429..65780	63805..63852	48	forward
b0060	63429..65780	63998..64022	25	forward
b0060	63429..65780	64191..64240	50	forward
b0060	63429..65780	64325..64353	29	forward
b0060	63429..65780	64376..64503	128	forward
b0060	63429..65780	64587..64670	84	forward
b0060	63429..65780	64742..64774	33	forward
b0060	63429..65780	64795..64964	170	forward
b0060	63429..65780	65025..65195	171	forward
b0061	65855..66550	66544..66577	34	forward
b0062	66835..68337	66812..66855	44	forward
b0062	66835..68337	66926..67073	148	forward
b0062	66835..68337	67111..67292	182	forward
b0062	66835..68337	67707..67781	75	forward
b0062	66835..68337	68078..68163	86	forward
b0062	66835..68337	68240..68299	60	forward
b0063	68348..70048	68346..68382	37	forward
b0063	68348..70048	68736..68780	45	forward
b0063	68348..70048	69106..69152	47	forward
b0063	68348..70048	69298..69359	62	forward
b0063	68348..70048	69384..69408	25	forward
b0063	68348..70048	69512..69537	26	forward
b0063	68348..70048	69686..69769	84	forward
b0066	72229..72927	72279..72367	89	forward
b0066	72229..72927	72374..72458	85	forward
b0067	72911..74521	73227..73252	26	forward
b0067	72911..74521	74256..74330	75	forward
b0068	74497..75480	75122..75156	35	forward
b0069	75644..77299	75664..75764	101	forward
b0069	75644..77299	75773..75885	113	forward
b0069	75644..77299	75970..76024	55	forward
b0069	75644..77299	76060..76188	129	forward
b0069	75644..77299	76224..76256	33	forward
b0069	75644..77299	76329..76363	35	forward
b0069	75644..77299	76476..76526	51	forward
b0071	78848..79453	79021..79073	53	forward
b0071	78848..79453	79155..79188	34	forward
b0072	79464..80864	79475..79517	43	forward
b0072	79464..80864	80073..80106	34	forward
b0072	79464..80864	80678..80752	75	forward
b0073	80867..81958	81166..81308	143	forward
b0073	80867..81958	81522..81550	29	forward
b0073	80867..81958	81588..81640	53	forward
b0073	80867..81958	81750..81822	73	forward
b0074	81958..83529	82047..82081	35	forward
b0074	81958..83529	82250..82388	139	forward
b0074	81958..83529	82531..82552	22	forward
b0074	81958..83529	82627..82717	91	forward
b0074	81958..83529	82724..83076	353	forward
b0101	111649..111846	111679..111772	94	forward
b0100	111564..111698	111679..111772	94	forward
b0101	111649..111846	111809..111841	33	forward
b0102	111856..112599	112459..112533	75	forward
b0103	112599..113219	112602..112685	84	forward
b0103	112599..113219	112695..112988	294	forward
b0103	112599..113219	113126..113177	52	forward
b0106	114522..115724	114589..114622	34	forward
b0106	114522..115724	114661..114701	41	forward
b0106	114522..115724	114760..114867	108	forward
b0106	114522..115724	114961..114999	39	forward
b0106	114522..115724	115074..115204	131	forward
b0106	114522..115724	115222..115279	58	forward
b0106	114522..115724	115313..115387	75	forward
b0106	114522..115724	115399..115461	63	forward
b0107	115714..117099	115727..115784	58	forward
b0107	115714..117099	115865..115900	36	forward
b0107	115714..117099	115980..116029	50	forward
b0107	115714..117099	116103..116166	64	forward
b0107	115714..117099	116186..116293	108	forward
b0107	115714..117099	116376..116470	95	forward
b0107	115714..117099	116486..116633	148	forward
b0107	115714..117099	116663..116715	53	forward
b0107	115714..117099	116743..116797	55	forward
b0107	115714..117099	117076..117154	79	forward
b0108	117109..117549	117076..117154	79	forward
b0108	117109..117549	117424..117453	30	forward
b0109	117752..118645	117671..117818	148	forward
b0109	117752..118645	117894..117918	25	forward
b0109	117752..118645	117997..118033	37	forward
b0109	117752..118645	118139..118171	33	forward
b0112	120178..121551	120238..120379	142	forward
b0112	120178..121551	120421..120570	150	forward
b0112	120178..121551	120892..120980	89	forward
b0112	120178..121551	121007..121097	91	forward
b0112	120178..121551	121109..121139	31	forward
b0112	120178..121551	121399..121479	81	forward
b0117	129407..131260	129433..129838	406	forward
b0117	129407..131260	129844..129981	138	forward
b0117	129407..131260	130195..130678	484	forward
b0117	129407..131260	130730..130784	55	forward
b0117	129407..131260	130896..130986	91	forward
b0117	129407..131260	130997..131174	178	forward
b0117	129407..131260	131234..131452	219	forward
b0120	134788..135582	135086..135109	24	forward
b0120	134788..135582	135230..135317	88	forward
b0120	134788..135582	135399..135506	108	forward
b0121	135598..136464	135554..135670	117	forward
b0120	134788..135582	135554..135670	117	forward
b0121	135598..136464	135701..135727	27	forward
b0121	135598..136464	135794..135933	140	forward
b0121	135598..136464	135973..136018	46	forward
b0121	135598..136464	136058..136135	78	forward
b0121	135598..136464	136159..136198	40	forward
b0122	136570..136917	136484..136669	186	forward
b0122	136570..136917	136752..136917	166	forward
b0124	138835..141225	138766..138857	92	forward
b0124	138835..141225	139274..139322	49	forward
b0124	138835..141225	139790..139819	30	forward
b0124	138835..141225	140202..140238	37	forward
b0124	138835..141225	140262..140376	115	forward
b0124	138835..141225	140584..140659	76	forward
b0124	138835..141225	140802..140825	24	forward
b0131	146314..146694	146352..146423	72	forward
b0131	146314..146694	146443..146541	99	forward
b0133	147944..148795	148582..148649	68	forward
b0133	147944..148795	148662..148723	62	forward
b0134	148807..149601	148806..148846	41	forward
b0134	148807..149601	148913..148978	66	forward
b0134	148807..149601	149529..149594	66	forward
b0135	149715..150953	149716..149784	69	forward
b0135	149715..150953	150056..150330	275	forward
b0135	149715..150953	150389..150491	103	forward
b0135	149715..150953	150544..150684	141	forward
b0135	149715..150953	150789..150847	59	forward
b0135	149715..150953	150876..150902	27	forward
b0137	151626..152231	151741..151762	22	forward
b0137	151626..152231	151802..151915	114	forward
b0137	151626..152231	151952..152059	108	forward
b0138	152243..152812	152417..152472	56	forward
b0138	152243..152812	152483..152559	77	forward
b0139	152829..155426	153119..153151	33	forward
b0139	152829..155426	153707..153791	85	forward
b0139	152829..155426	154127..154190	64	forward
b0139	152829..155426	154214..154318	105	forward
b0139	152829..155426	154370..154418	49	forward
b0139	152829..155426	154446..154509	64	forward
b0139	152829..155426	154528..154629	102	forward
b0139	152829..155426	154871..154902	32	forward
b0139	152829..155426	155124..155251	128	forward
b0139	152829..155426	155292..155434	143	forward
b0140	155461..156201	155548..155578	31	forward
b0140	155461..156201	155592..155747	156	forward
b0140	155461..156201	155886..155909	24	forward
b0140	155461..156201	156102..156197	96	forward
b0141	156299..156883	156314..156503	190	forward
b0142	157253..157732	157387..157494	108	forward
b0143	157729..159126	157706..157793	88	forward
b0142	157253..157732	157706..157793	88	forward
b0143	157729..159126	157812..158024	213	forward
b0143	157729..159126	158145..158204	60	forward
b0143	157729..159126	158249..158298	50	forward
b0143	157729..159126	158404..158427	24	forward
b0143	157729..159126	158446..158781	336	forward
b0143	157729..159126	159011..159129	119	forward
b0144	159186..160112	159141..159396	256	forward
b0144	159186..160112	159519..159553	35	forward
b0144	159186..160112	159607..159874	268	forward
b0144	159186..160112	160053..160136	84	forward
b0145	160149..160604	160547..160594	48	forward
b0146	160782..161486	160809..160919	111	forward
b0146	160782..161486	160947..160982	36	forward
b0146	160782..161486	161152..161239	88	forward
b0147	161501..162031	161280..161630	351	forward
b0146	160782..161486	161280..161630	351	forward
b0154	173602..174882	173658..173707	50	forward
b0154	173602..174882	173747..173829	83	forward
b0154	173602..174882	174232..174265	34	forward
b0154	173602..174882	174363..174582	220	forward
b0154	173602..174882	174665..174695	31	forward
b0157	177001..177624	177134..177157	24	forward
b0157	177001..177624	177191..177321	131	forward
b0157	177001..177624	177428..177449	22	forward
b0158	177662..178462	177644..177665	22	forward
b0158	177662..178462	177672..177782	111	forward
b0158	177662..178462	178022..178091	70	forward
b0159	178455..179153	178541..178623	83	forward
b0159	178455..179153	178669..178923	255	forward
b0163	183709..184095	183727..183951	225	forward
b0163	183709..184095	184001..184032	32	forward
b0164	184257..185069	184269..184362	94	forward
b0164	184257..185069	184425..184493	69	forward
b0164	184257..185069	184816..185087	272	forward
b0165	184987..185118	184816..185087	272	forward
b0166	185123..185947	185176..185220	45	forward
b0166	185123..185947	185306..185374	69	forward
b0167	185978..188650	185959..186022	64	forward
b0167	185978..188650	186083..186554	472	forward
b0167	185978..188650	186594..186821	228	forward
b0167	185978..188650	186835..186999	165	forward
b0167	185978..188650	187070..187182	113	forward
b0167	185978..188650	187248..187366	119	forward
b0167	185978..188650	187412..187440	29	forward
b0167	185978..188650	187496..187524	29	forward
b0167	185978..188650	187538..187900	363	forward
b0167	185978..188650	187909..187951	43	forward
b0167	185978..188650	187992..188130	139	forward
b0167	185978..188650	188325..188409	85	forward
b0167	185978..188650	188432..188459	28	forward
b0167	185978..188650	188519..188596	78	forward
b0168	188712..189506	188830..188860	31	forward
b0168	188712..189506	189115..189160	46	forward
b0168	188712..189506	189196..189343	148	forward
b0168	188712..189506	189375..189401	27	forward
b0168	188712..189506	189441..189548	108	forward
b4406	213925..214125	213845..213927	83	forward
b0189	213678..213932	213845..213927	83	forward
b4406	213925..214125	213984..214012	29	forward
b0193	216179..217003	216189..216257	69	forward
b0193	216179..217003	216423..216493	71	forward
b0193	216179..217003	216526..216582	57	forward
b0193	216179..217003	216626..216878	253	forward
b0194	217057..218775	217091..217134	44	forward
b0194	217057..218775	217178..217233	56	forward
b0194	217057..218775	217248..217287	40	forward
b0194	217057..218775	217292..217389	98	forward
b0194	217057..218775	217752..217773	22	forward
b0194	217057..218775	218114..218193	80	forward
b0194	217057..218775	218306..218382	77	forward
b0194	217057..218775	218595..218667	73	forward
b0195	218887..219594	218895..218937	43	forward
b0195	218887..219594	218946..218976	31	forward
b0195	218887..219594	219209..219275	67	forward
b0196	219591..219995	219623..219668	46	forward
b0196	219591..219995	219787..219817	31	forward
b0196	219591..219995	219941..219976	36	forward
b0197	220113..220928	220191..220262	72	forward
b0197	220113..220928	220423..220444	22	forward
b0197	220113..220928	220505..220530	26	forward
b0198	220968..221621	220960..221024	65	forward
b0198	220968..221621	221066..221164	99	forward
b0198	220968..221621	221205..221250	46	forward
b0199	221614..222645	221834..221939	106	forward
b0199	221614..222645	222103..222129	27	forward
b0208	229967..230881	230028..230090	63	forward
b0208	229967..230881	230124..230206	83	forward
b0208	229967..230881	230307..230567	261	forward
b0208	229967..230881	230648..230684	37	forward
b0208	229967..230881	230701..230798	98	forward
b0208	229967..230881	230848..230916	69	forward
b0211	232597..233955	232752..232862	111	forward
b0211	232597..233955	232884..233073	190	forward
b0211	232597..233955	233143..233226	84	forward
b0211	232597..233955	233493..233587	95	forward
b0211	232597..233955	233664..233944	281	forward
b0212	234027..234782	234213..234278	66	forward
b0212	234027..234782	234288..234509	222	forward
b0219	239419..240189	239554..239588	35	forward
b0219	239419..240189	240119..240150	32	forward
b0219	239419..240189	240180..240216	37	forward
b0221	240859..243303	241468..241495	28	forward
b0221	240859..243303	241584..241610	27	forward
b0221	240859..243303	241637..241658	22	forward
b0221	240859..243303	241737..241826	90	forward
b0221	240859..243303	241909..241941	33	forward
b0221	240859..243303	242039..242146	108	forward
b0221	240859..243303	242252..242314	63	forward
b0221	240859..243303	242587..242723	137	forward
b0221	240859..243303	242745..242783	39	forward
b0221	240859..243303	242899..242930	32	forward
b0221	240859..243303	243227..243372	146	forward
b0225	245961..246239	246033..246103	71	forward
b0226	246242..246502	246250..246328	79	forward
b0226	246242..246502	246352..246386	35	forward
b0226	246242..246502	246452..246535	84	forward
lfhA	248358..250070	248543..248599	57	forward
lfhA	248358..250070	248719..248742	24	forward
lfhA	248358..250070	248771..248795	25	forward
lfhA	248358..250070	248843..248939	97	forward
lfhA	248358..250070	249019..249054	36	forward
lfhA	248358..250070	249394..249544	151	forward
lfhA	248358..250070	249558..249729	172	forward
lfhA	248358..250070	249755..249840	86	forward
lfhA	248358..250070	249883..249931	49	forward
lfhA	248358..250070	249962..250034	73	forward
b0237	254259..255716	254304..254449	146	forward
b0237	254259..255716	254494..254519	26	forward
b0237	254259..255716	255476..255505	30	forward
b0237	254259..255716	255523..255615	93	forward
b0241	258269..259324	258830..258882	53	forward
b0245	262552..262893	262169..262861	693	forward
b0246	262914..263231	262888..263211	324	forward
b0245	262552..262893	262888..263211	324	forward
b4504	263250..263471	263303..263403	101	forward
b0247	263480..263956	263508..263723	216	forward
b0247	263480..263956	263772..263814	43	forward
b0247	263480..263956	263830..263850	21	forward
b0247	263480..263956	263898..263938	41	forward
b0248	263972..264430	264026..264604	579	forward
b0249	264528..264767	264026..264604	579	forward
b0249	264528..264767	264616..265156	541	forward
b0250	264844..265311	264616..265156	541	forward
b0250	264844..265311	265160..265214	55	forward
b0251	265334..265777	265350..265379	30	forward
b0251	265334..265777	265453..265479	27	forward
ykfL	265777..265998	265887..266026	140	forward
ykfK	266000..266191	265887..266026	140	forward
b0252	266408..267229	266788..266811	24	forward
b0252	266408..267229	266941..267306	366	forward
b0253	267321..268184	267318..267693	376	forward
b0253	267321..268184	267712..267896	185	forward
b0253	267321..268184	267983..268038	56	forward
b0253	267321..268184	268073..268118	46	forward
b0253	267321..268184	268180..268332	153	forward
b0254	268513..269406	268343..268776	434	forward
b0254	268513..269406	269031..269069	39	forward
b0254	268513..269406	269243..269267	25	forward
b0262	276980..278026	277488..277530	43	forward
b0262	276980..278026	277565..277630	66	forward
b0263	278038..278400	278095..278263	169	forward
b0263	278038..278400	278275..278320	46	forward
b4505	279248..279586	279294..279594	301	forward
b0266	279609..279959	279601..279664	64	forward
b0266	279609..279959	279797..279837	41	forward
b0267	280053..281207	279857..280081	225	forward
b0266	279609..279959	279857..280081	225	forward
b0267	280053..281207	280338..280358	21	forward
b0267	280053..281207	280771..280794	24	forward
b0272	287628..288386	287876..287938	63	forward
b0272	287628..288386	287983..288006	24	forward
b0272	287628..288386	288207..288343	137	forward
b0272	287628..288386	288358..288393	36	forward
b0273	288525..289529	289048..289078	31	forward
insAB-3	289872..290570	289759..289908	150	forward
b0274	289873..290376	289759..289908	150	forward
insAB-3	289872..290570	290564..290636	73	forward
b0275	290295..290570	290564..290636	73	forward
b0277	291546..292172	291929..292028	100	forward
b0277	291546..292172	292075..292162	88	forward
b0278	292444..293142	292362..292566	205	forward
b0278	292444..293142	292705..292749	45	forward
b0278	292444..293142	292946..292985	40	forward
b0279	293169..294023	293368..293397	30	forward
b0279	293169..294023	293420..293484	65	forward
b0280	294363..294803	294383..294859	477	forward
b0281	294920..296320	294968..295077	110	forward
b0281	294920..296320	295085..295243	159	forward
b0281	294920..296320	295259..295394	136	forward
b0281	294920..296320	295427..295718	292	forward
b0281	294920..296320	295735..295970	236	forward
b0281	294920..296320	295975..296033	59	forward
b0282	296605..297015	296549..296785	237	forward
b0282	296605..297015	296790..296843	54	forward
b0282	296605..297015	296895..296929	35	forward
b0282	296605..297015	296943..296983	41	forward
b0283	296994..297950	297099..297127	29	forward
b0283	296994..297950	297209..297316	108	forward
b0283	296994..297950	297865..297886	22	forward
b0284	297960..300158	298108..298128	21	forward
b0284	297960..300158	298296..298332	37	forward
b0284	297960..300158	299044..299095	52	forward
b0284	297960..300158	299131..299152	22	forward
b0284	297960..300158	299560..299583	24	forward
b0285	300155..301111	300612..300662	51	forward
b0286	301108..301797	301142..301188	47	forward
b0286	301108..301797	301410..301434	25	forward
b0286	301108..301797	301623..301648	26	forward
b0286	301108..301797	301707..301789	83	forward
b0289	303719..304429	304073..304170	98	forward
b0289	303719..304429	304177..304203	27	forward
b0290	304398..306041	304365..304400	36	forward
b0289	303719..304429	304365..304400	36	forward
b0290	304398..306041	304485..304606	122	forward
b0290	304398..306041	304670..304813	144	forward
b0290	304398..306041	304906..305253	348	forward
b0290	304398..306041	305259..305416	158	forward
b0290	304398..306041	305420..305512	93	forward
b0290	304398..306041	305548..305659	112	forward
b0290	304398..306041	305765..305992	228	forward
b0291	306031..308556	306055..306082	28	forward
b0291	306031..308556	306091..306129	39	forward
b0291	306031..308556	306201..306236	36	forward
b0291	306031..308556	306392..306419	28	forward
b0291	306031..308556	306639..306662	24	forward
b0291	306031..308556	306865..307308	444	forward
b0291	306031..308556	307313..307415	103	forward
b0291	306031..308556	307724..307749	26	forward
b0291	306031..308556	308171..308192	22	forward
b0292	308582..309250	308796..308990	195	forward
b0292	308582..309250	309008..309032	25	forward
b0292	308582..309250	309073..309122	50	forward
b0292	308582..309250	309206..309247	42	forward
b0293	309308..309895	309262..309369	108	forward
b0293	309308..309895	309373..309782	410	forward
b4506	311598..311738	311608..311736	129	forward
b0300	315674..316360	315775..315823	49	forward
b0300	315674..316360	315852..315929	78	forward
b0300	315674..316360	315935..315958	24	forward
b0300	315674..316360	316049..316260	212	forward
b0300	315674..316360	316294..316361	68	forward
b0301	316950..317543	317004..317046	43	forward
b0304	317900..319225	318765..318809	45	forward
b0304	317900..319225	318906..318963	58	forward
b0310	323920..324588	324072..324106	35	forward
b0310	323920..324588	324128..324191	64	forward
b0311	324801..326471	325006..325101	96	forward
b0311	324801..326471	326266..326289	24	forward
b0311	324801..326471	326307..326352	46	forward
b0311	324801..326471	326370..326532	163	forward
b0312	326485..327957	326370..326532	163	forward
b0312	326485..327957	327215..327238	24	forward
b0312	326485..327957	327823..327851	29	forward
b0312	326485..327957	327931..328000	70	forward
b0313	327971..328558	327931..328000	70	forward
b0313	327971..328558	328073..328180	108	forward
b0313	327971..328558	328279..328332	54	forward
b0316	332725..333657	332785..332841	57	forward
b0316	332725..333657	332854..333018	165	forward
b0316	332725..333657	333060..333125	66	forward
b0316	332725..333657	333258..333371	114	forward
b0316	332725..333657	333376..333496	121	forward
b0317	333749..334246	333692..333784	93	forward
b0328	344890..345561	344973..345056	84	forward
b0328	344890..345561	345087..345112	26	forward
b0328	344890..345561	345234..345314	81	forward
b0328	344890..345561	345404..345434	31	forward
b0330	346081..347667	346090..346126	37	forward
b0330	346081..347667	346517..346600	84	forward
b0330	346081..347667	346738..346771	34	forward
b0330	346081..347667	347045..347131	87	forward
b0330	346081..347667	347490..347594	105	forward
b0338	357015..357914	357166..357243	78	forward
b0338	357015..357914	357270..357377	108	forward
b0338	357015..357914	357484..357530	47	forward
b0338	357015..357914	357639..357704	66	forward
b0338	357015..357914	357890..357914	25	forward
b0342	360473..361084	360501..360533	33	forward
b0342	360473..361084	360612..360641	30	forward
b0343	361150..362403	361130..361166	37	forward
b0343	361150..362403	361170..361199	30	forward
b0343	361150..362403	361210..361259	50	forward
b0343	361150..362403	361285..361377	93	forward
b0343	361150..362403	361418..361447	30	forward
b0343	361150..362403	361462..361494	33	forward
b0343	361150..362403	361741..361762	22	forward
b0343	361150..362403	361781..361886	106	forward
b0343	361150..362403	361924..361945	22	forward
b0343	361150..362403	362020..362041	22	forward
b0343	361150..362403	362208..362396	189	forward
b0344	362455..365529	362501..362674	174	forward
b0344	362455..365529	362715..362765	51	forward
b0344	362455..365529	362998..363057	60	forward
b0344	362455..365529	364016..364056	41	forward
b0344	362455..365529	364436..364502	67	forward
b0344	362455..365529	364753..364819	67	forward
b0344	362455..365529	365482..365506	25	forward
b0344	362455..365529	365511..365539	29	forward
b0345	365652..366734	365896..366216	321	forward
b0345	365652..366734	366234..366372	139	forward
b0346	366811..367644	367150..367182	33	forward
b0355	376759..377592	377204..377446	243	forward
b0355	376759..377592	377533..377574	42	forward
b0356	377686..378795	377755..377841	87	forward
b0356	377686..378795	378494..378536	43	forward
b0357	378830..379105	378907..378951	45	forward
b0358	379293..380066	379398..379518	121	forward
b0358	379293..380066	379568..379623	56	forward
b0358	379293..380066	379628..379717	90	forward
b0358	379293..380066	379727..379754	28	forward
b0358	379293..380066	379774..379803	30	forward
b0358	379293..380066	379912..380033	122	forward
b0359	380068..380283	380065..380096	32	forward
b0358	379293..380066	380065..380096	32	forward
b0359	380068..380283	380194..380224	31	forward
b0359	380068..380283	380250..380365	116	forward
b0363	381963..383159	381970..382064	95	forward
b0362	381728..382114	381970..382064	95	forward
b0363	381963..383159	382115..382277	163	forward
b0363	381963..383159	382324..382362	39	forward
b0363	381963..383159	382414..382468	55	forward
b0363	381963..383159	382472..382609	138	forward
b0363	381963..383159	382623..382735	113	forward
b0363	381963..383159	382768..382813	46	forward
b0363	381963..383159	382895..382916	22	forward
b0364	383283..383840	383334..383410	77	forward
b0369	387977..388951	388004..388067	64	forward
b0369	387977..388951	388437..388542	106	forward
b0369	387977..388951	388574..388611	38	forward
b0376	394354..395511	394778..394917	140	forward
b0376	394354..395511	395084..395191	108	forward
b0376	394354..395511	395268..395363	96	forward
b0376	394354..395511	395379..395426	48	forward
b0376	394354..395511	395434..395541	108	forward
b0381	399053..400147	399461..399594	134	forward
b0381	399053..400147	399632..399668	37	forward
b0381	399053..400147	399673..399898	226	forward
b0381	399053..400147	399987..400064	78	forward
b0386	404059..404868	404224..404247	24	forward
b0386	404059..404868	404508..404535	28	forward
b0393	408332..409243	408395..408506	112	forward
b0393	408332..409243	408827..408907	81	forward
b0396	410521..411705	410764..410807	44	forward
b0396	410521..411705	411030..411065	36	forward
b0396	410521..411705	411147..411254	108	forward
b0396	410521..411705	411281..411312	32	forward
b0396	410521..411705	411431..411488	58	forward
b0397	411831..414977	411964..411997	34	forward
b0397	411831..414977	412298..412322	25	forward
b0397	411831..414977	412538..412717	180	forward
b0397	411831..414977	413080..413144	65	forward
b0397	411831..414977	413156..413272	117	forward
b0397	411831..414977	413523..413550	28	forward
b0397	411831..414977	413630..413662	33	forward
b0397	411831..414977	413872..413893	22	forward
b0397	411831..414977	414093..414158	66	forward
b0397	411831..414977	414289..414319	31	forward
b0397	411831..414977	414750..414830	81	forward
b0398	414974..416176	415002..415051	50	forward
b0398	414974..416176	415234..415331	98	forward
b0398	414974..416176	415489..415734	246	forward
b0404	423561..424142	423921..424060	140	forward
b0404	423561..424142	424107..424134	28	forward
b0411	430353..431237	430547..430794	248	forward
b0411	430353..431237	431038..431099	62	forward
b0411	430353..431237	431182..431212	31	forward
b0412	431536..432075	431550..431687	138	forward
b0412	431536..432075	431704..431811	108	forward
b0412	431536..432075	431816..431848	33	forward
b0412	431536..432075	431884..431988	105	forward
b0419	436385..437359	436657..436728	72	forward
b0419	436385..437359	436838..436876	39	forward
b0419	436385..437359	436996..437046	51	forward
b0419	436385..437359	437078..437259	182	forward
b0420	437539..439401	437369..437711	343	forward
b0420	437539..439401	437729..437760	32	forward
b0420	437539..439401	437804..437917	114	forward
b0420	437539..439401	437934..438423	490	forward
b0420	437539..439401	438458..438530	73	forward
b0420	437539..439401	438550..438586	37	forward
b0420	437539..439401	438622..438643	22	forward
b0420	437539..439401	438699..438834	136	forward
b0420	437539..439401	438999..439047	49	forward
b0420	437539..439401	439186..439210	25	forward
b0420	437539..439401	439327..439362	36	forward
b0421	439426..440325	439395..439562	168	forward
b0420	437539..439401	439395..439562	168	forward
b0421	439426..440325	439568..439611	44	forward
b0421	439426..440325	439622..439648	27	forward
b0421	439426..440325	439655..439681	27	forward
b0421	439426..440325	439689..439735	47	forward
b0421	439426..440325	440033..440117	85	forward
b0421	439426..440325	440123..440312	190	forward
b0422	440325..440567	440322..440584	263	forward
b0421	439426..440325	440322..440584	263	forward
b0424	442275..442865	442357..442401	45	forward
b0424	442275..442865	442448..442494	47	forward
b0424	442275..442865	442668..442692	25	forward
b0424	442275..442865	442703..442727	25	forward
b0424	442275..442865	442742..442767	26	forward
b0425	442828..443739	443010..443045	36	forward
b0425	442828..443739	443124..443212	89	forward
b0425	442828..443739	443243..443287	45	forward
b0425	442828..443739	443312..443389	78	forward
b0425	442828..443739	443407..443589	183	forward
b0425	442828..443739	443635..443672	38	forward
b0427	444526..445890	444634..444692	59	forward
b0427	444526..445890	444749..444791	43	forward
b0427	444526..445890	445414..445471	58	forward
b0427	444526..445890	445666..445697	32	forward
b0427	444526..445890	445888..445986	99	forward
b0428	446039..446929	446074..446238	165	forward
b0428	446039..446929	446351..446453	103	forward
b0428	446039..446929	446471..446548	78	forward
b0429	446941..447270	446993..447050	58	forward
b0429	446941..447270	447227..447360	134	forward
b0430	447270..447884	447227..447360	134	forward
b0430	447270..447884	447447..447530	84	forward
b0430	447270..447884	447614..447638	25	forward
b0430	447270..447884	447725..447779	55	forward
b0430	447270..447884	447834..447858	25	forward
b0431	447874..449865	448858..448902	45	forward
b0431	447874..449865	448986..449077	92	forward
b0431	447874..449865	449118..449225	108	forward
b0431	447874..449865	449233..449316	84	forward
b0431	447874..449865	449678..449785	108	forward
b0432	449887..450834	450144..450242	99	forward
b0432	449887..450834	450318..450379	62	forward
b0432	449887..450834	450401..450462	62	forward
b0433	451294..452769	451548..451595	48	forward
b0433	451294..452769	451609..451642	34	forward
b0433	451294..452769	451660..451771	112	forward
b0433	451294..452769	452674..452705	32	forward
b0433	451294..452769	452719..452783	65	forward
b0434	452813..453391	452789..452818	30	forward
b0434	452813..453391	452833..452910	78	forward
b0434	452813..453391	452967..453037	71	forward
b0434	452813..453391	453149..453250	102	forward
b0434	452813..453391	453360..453398	39	forward
b0444	464076..464771	464089..464234	146	forward
b0444	464076..464771	464764..464841	78	forward
b0445	464836..466536	464764..464841	78	forward
b0445	464836..466536	464876..465604	729	forward
b0445	464836..466536	465650..465872	223	forward
b0445	464836..466536	465907..466180	274	forward
b0445	464836..466536	466198..466243	46	forward
b0445	464836..466536	466265..466391	127	forward
b0452	473525..474385	473651..473890	240	forward
b0452	473525..474385	473909..473973	65	forward
b0452	473525..474385	474371..474423	53	forward
b0457	476291..477841	476492..476548	57	forward
b0457	476291..477841	476613..476708	96	forward
b0457	476291..477841	476761..476799	39	forward
b0457	476291..477841	476826..476904	79	forward
b0457	476291..477841	476937..477103	167	forward
b0457	476291..477841	477182..477210	29	forward
b0457	476291..477841	477231..477309	79	forward
b0457	476291..477841	477330..477413	84	forward
b0457	476291..477841	477417..477621	205	forward
b0458	478005..478475	477833..478065	233	forward
b0457	476291..477841	477833..478065	233	forward
b0458	478005..478475	478101..478578	478	forward
b0459	478591..479142	478582..478725	144	forward
b0459	478591..479142	478729..479098	370	forward
b0461	479558..479932	479484..479627	144	forward
b0460	479314..479532	479484..479627	144	forward
b0461	479558..479932	479659..479781	123	forward
b0462	480478..483627	480467..480529	63	forward
b0462	480478..483627	481289..481335	47	forward
b0462	480478..483627	481405..481543	139	forward
b0462	480478..483627	481573..481768	196	forward
b0462	480478..483627	482698..482760	63	forward
b0462	480478..483627	482931..483043	113	forward
b0462	480478..483627	483068..483270	203	forward
b0462	480478..483627	483367..483424	58	forward
b0462	480478..483627	483456..483531	76	forward
b0463	483650..484843	483707..483733	27	forward
b0463	483650..484843	483757..483782	26	forward
b0463	483650..484843	483913..483996	84	forward
b0463	483650..484843	484064..484100	37	forward
b0463	483650..484843	484125..484232	108	forward
b0463	483650..484843	484301..484376	76	forward
b0463	483650..484843	484623..484684	62	forward
b0466	489334..489495	489346..489559	214	forward
b0467	489509..490036	489346..489559	214	forward
b0467	489509..490036	489785..489809	25	forward
b0467	489509..490036	489872..489895	24	forward
b0476	498238..499197	498527..498604	78	forward
b0476	498238..499197	498719..498747	29	forward
b0478	500786..502462	500747..500832	86	forward
b0479	502700..503920	502592..502983	392	forward
b0479	502700..503920	503207..503232	26	forward
b0479	502700..503920	503264..503324	61	forward
b0481	505827..506306	505908..506200	293	forward
b0481	505827..506306	506215..506309	95	forward
b0482	506510..507304	506564..506592	29	forward
b0482	506510..507304	506610..506675	66	forward
b0482	506510..507304	506814..506897	84	forward
b0482	506510..507304	507000..507031	32	forward
b0482	506510..507304	507159..507233	75	forward
b0484	508099..510603	508243..508289	47	forward
b0484	508099..510603	509266..509389	124	forward
b0484	508099..510603	510571..510592	22	forward
b0488	513625..514083	513818..513848	31	forward
b0488	513625..514083	513867..513903	37	forward
b0489	514080..514997	514032..514084	53	forward
b0488	513625..514083	514032..514084	53	forward
b0489	514080..514997	514436..514462	27	forward
b0489	514080..514997	514627..514694	68	forward
b0489	514080..514997	514729..514762	34	forward
b0489	514080..514997	514891..514987	97	forward
b0492	516649..517503	516779..516911	133	forward
b0492	516649..517503	517378..517485	108	forward
b0492	516649..517503	517491..517524	34	forward
b0493	517564..518373	517804..517844	41	forward
b0493	517564..518373	517895..517919	25	forward
b0502	528869..529240	528913..528982	70	forward
b0502	528869..529240	529051..529076	26	forward
b0502	528869..529240	529082..529115	34	forward
b0502	528869..529240	529192..529288	97	forward
b0503	529356..530450	529464..529491	28	forward
b0503	529356..530450	529663..529749	87	forward
b0504	530519..531445	530688..530729	42	forward
b0504	530519..531445	531110..531217	108	forward
b0504	530519..531445	531246..531270	25	forward
b0504	530519..531445	531325..531408	84	forward
b0515	542485..543270	542699..542735	37	forward
b0515	542485..543270	542829..542992	164	forward
b0515	542485..543270	543084..543151	68	forward
b0516	543281..544516	543318..543342	25	forward
b0516	543281..544516	543354..543392	39	forward
b0516	543281..544516	543457..543508	52	forward
b0517	544538..545587	544607..544647	41	forward
b0517	544538..545587	544699..544956	258	forward
b0517	544538..545587	545373..545418	46	forward
b0517	544538..545587	545428..545538	111	forward
b0522	550750..551817	550672..550776	105	forward
b0522	550750..551817	550791..550874	84	forward
b0522	550750..551817	551097..551129	33	forward
b0523	551814..552323	551999..552106	108	forward
b0523	551814..552323	552170..552191	22	forward
b0523	551814..552323	552269..552416	148	forward
b0524	552441..553163	552926..552970	45	forward
b0525	553166..553660	553634..553711	78	forward
b0527	555255..555776	555644..555761	118	forward
b0527	555255..555776	555771..555805	35	forward
b0529	556098..556964	556121..556178	58	forward
b0529	556098..556964	556525..556561	37	forward
b0529	556098..556964	556679..556718	40	forward
b0535	563071..563703	563596..563736	141	forward
b0537	564038..565201	564023..564278	256	forward
b0537	564038..565201	564293..564323	31	forward
b0537	564038..565201	564806..564839	34	forward
b0553	574981..576048	575087..575228	142	forward
b0553	574981..576048	575243..575368	126	forward
b0553	574981..576048	575468..575701	234	forward
b0553	574981..576048	575705..575965	261	forward
b0553	574981..576048	575975..575999	25	forward
b0553	574981..576048	576039..576069	31	forward
b0557	577823..578116	578105..578188	84	forward
b0558	578407..578817	578363..578409	47	forward
b0558	578407..578817	578506..578576	71	forward
b0558	578407..578817	578668..578707	40	forward
b0558	578407..578817	578805..578890	86	forward
b0562	581375..581959	581351..581439	89	forward
b0562	581375..581959	581522..581561	40	forward
b0565	583903..584856	584326..584434	109	forward
b0566	585370..586131	585410..585468	59	forward
b0566	585370..586131	585515..585772	258	forward
b0566	585370..586131	585777..585839	63	forward
b0566	585370..586131	585929..586436	508	forward
b0567	586314..587204	585929..586436	508	forward
b0567	586314..587204	586499..586543	45	forward
b0567	586314..587204	586876..586934	59	forward
b0567	586314..587204	586981..587008	28	forward
b0568	587205..590177	587300..587336	37	forward
b0568	587205..590177	587452..587526	75	forward
b0568	587205..590177	587540..587709	170	forward
b0568	587205..590177	587813..587855	43	forward
b0568	587205..590177	587891..587958	68	forward
b0568	587205..590177	587990..588027	38	forward
b0568	587205..590177	588058..588160	103	forward
b0568	587205..590177	588627..588676	50	forward
b0568	587205..590177	589263..589324	62	forward
b0568	587205..590177	589360..589673	314	forward
b0568	587205..590177	589724..589746	23	forward
b0568	587205..590177	589790..589864	75	forward
b0568	587205..590177	589960..590021	62	forward
b0569	590164..592401	590058..590189	132	forward
b0568	587205..590177	590058..590189	132	forward
b0569	590164..592401	590220..590628	409	forward
b0569	590164..592401	590718..590767	50	forward
b0569	590164..592401	590921..590945	25	forward
b0569	590164..592401	590996..591021	26	forward
b0569	590164..592401	591098..591159	62	forward
b0569	590164..592401	591290..591368	79	forward
b0569	590164..592401	591413..591520	108	forward
b0569	590164..592401	591575..591679	105	forward
b0569	590164..592401	591722..591812	91	forward
b0569	590164..592401	591922..592005	84	forward
b0569	590164..592401	592263..592315	53	forward
b0569	590164..592401	592320..592415	96	forward
b0570	592551..593993	592420..592676	257	forward
b0570	592551..593993	592690..592894	205	forward
b0570	592551..593993	592914..592980	67	forward
b0570	592551..593993	593078..593097	20	forward
b0570	592551..593993	593335..593704	370	forward
b0570	592551..593993	593713..593835	123	forward
b0570	592551..593993	593924..594031	108	forward
b0571	593983..594666	593924..594031	108	forward
b0571	593983..594666	594089..594135	47	forward
b0571	593983..594666	594250..594302	53	forward
b0577	602639..603886	602746..602994	249	forward
b0577	602639..603886	603057..603143	87	forward
b0577	602639..603886	603278..603316	39	forward
b0577	602639..603886	603470..603508	39	forward
b0578	603994..604647	603913..604016	104	forward
b0578	603994..604647	604052..604174	123	forward
b0578	603994..604647	604195..604224	30	forward
b0578	603994..604647	604271..604348	78	forward
b0578	603994..604647	604500..604657	158	forward
b0579	604741..605109	604738..604774	37	forward
b0579	604741..605109	604796..604992	197	forward
b0579	604741..605109	605011..605068	58	forward
b0579	604741..605109	605076..605106	31	forward
b0580	605174..605422	605141..605177	37	forward
b0580	605174..605422	605262..605298	37	forward
b0581	605488..606606	605897..605985	89	forward
b0581	605488..606606	606047..606407	361	forward
b0581	605488..606606	606480..606541	62	forward
b0583	608682..609311	608664..608713	50	forward
b0583	608682..609311	608802..608868	67	forward
b0583	608682..609311	609065..609088	24	forward
b0583	608682..609311	609104..609360	257	forward
b0584	609477..611717	609620..609643	24	forward
b0584	609477..611717	610343..610460	118	forward
b0584	609477..611717	610509..610553	45	forward
b0584	609477..611717	610877..610898	22	forward
b0584	609477..611717	610997..611124	128	forward
b0584	609477..611717	611252..611359	108	forward
b0588	618607..619422	618934..619004	71	forward
b0588	618607..619422	619381..619656	276	forward
b0589	619419..620411	619381..619656	276	forward
b0589	619419..620411	619692..619735	44	forward
b0589	619419..620411	619781..619857	77	forward
b0589	619419..620411	619934..620034	101	forward
b0589	619419..620411	620108..620170	63	forward
b0590	620408..621412	621118..621184	67	forward
b0590	620408..621412	621397..621439	43	forward
b0592	622777..623733	623654..623690	37	forward
b0599	631612..632700	631999..632060	62	forward
b0599	631612..632700	632654..632698	45	forward
b0602	634572..635792	634596..634825	230	forward
b0601	633970..634599	634596..634825	230	forward
b0602	634572..635792	634942..635002	61	forward
b0602	634572..635792	635111..635160	50	forward
b0602	634572..635792	635183..635334	152	forward
b0602	634572..635792	635375..635584	210	forward
b0602	634572..635792	635604..635687	84	forward
b0603	635939..636841	636327..636379	53	forward
b0603	635939..636841	636500..636600	101	forward
b0603	635939..636841	636619..636766	148	forward
b0604	637050..637796	637247..637537	291	forward
b0604	637050..637796	637541..637592	52	forward
b0604	637050..637796	637627..637660	34	forward
b0604	637050..637796	637681..637722	42	forward
b0604	637050..637796	637729..637787	59	forward
b0607	640662..641090	640666..640749	84	forward
b0607	640662..641090	641042..641085	44	forward
b0610	642780..643190	643132..643282	151	forward
b0611	643420..644226	643462..643615	154	forward
b0611	643420..644226	643633..643820	188	forward
b0611	643420..644226	643852..643996	145	forward
b0611	643420..644226	644000..644284	285	forward
b0612	644340..645803	644560..644730	171	forward
b0612	644340..645803	644887..644936	50	forward
b0613	645854..646732	645872..645947	76	forward
b0613	645854..646732	645954..645991	38	forward
b0613	645854..646732	646153..646225	73	forward
b0613	645854..646732	646259..646359	101	forward
b0613	645854..646732	646433..646459	27	forward
b0613	645854..646732	646671..646756	86	forward
b0614	646707..647258	646671..646756	86	forward
b0614	646707..647258	646925..646949	25	forward
b0615	647262..648794	648280..648357	78	forward
b0616	648805..649713	648805..648912	108	forward
b0616	648805..649713	648941..648967	27	forward
b0616	648805..649713	649046..649253	208	forward
b0616	648805..649713	649264..649501	238	forward
b0616	648805..649713	649621..649664	44	forward
b0618	650021..651079	650009..650116	108	forward
b0618	650021..651079	650264..650285	22	forward
b0618	650021..651079	650331..650359	29	forward
b0618	650021..651079	650432..650472	41	forward
b0618	650021..651079	650544..650604	61	forward
b0618	650021..651079	650681..650705	25	forward
b0618	650021..651079	650798..650904	107	forward
b0621	653806..655191	653800..653895	96	forward
b0621	653806..655191	654046..654140	95	forward
b0621	653806..655191	654159..654257	99	forward
b0621	653806..655191	654323..654344	22	forward
b0621	653806..655191	654419..654474	56	forward
b0621	653806..655191	654675..654812	138	forward
b0621	653806..655191	654892..654975	84	forward
b0621	653806..655191	654981..655064	84	forward
b0628	658474..659439	658868..659006	139	forward
b0628	658474..659439	659146..659194	49	forward
b0628	658474..659439	659203..659245	43	forward
b0628	658474..659439	659249..659357	109	forward
b0629	659648..660601	659487..660445	959	forward
b0629	659648..660601	660522..660565	44	forward
b0630	660860..661501	660874..660937	64	forward
b0630	660860..661501	661277..661346	70	forward
b0631	661602..661865	661405..661911	507	forward
b0630	660860..661501	661405..661911	507	forward
b0632	661975..663186	662095..662176	82	forward
b0632	661975..663186	662735..662773	39	forward
b0632	661975..663186	662778..662889	112	forward
b0632	661975..663186	662997..663095	99	forward
b0632	661975..663186	663114..663197	84	forward
b0633	663325..664413	663236..664020	785	forward
b0633	663325..664413	664052..664143	92	forward
b0633	663325..664413	664177..664292	116	forward
b0634	664424..665536	664478..664561	84	forward
b0634	664424..665536	664675..664703	29	forward
b0634	664424..665536	664730..664793	64	forward
b0634	664424..665536	664916..665017	102	forward
b0634	664424..665536	665190..665297	108	forward
b0635	665539..667440	665451..665639	189	forward
b0634	664424..665536	665451..665639	189	forward
b0635	665539..667440	665668..665707	40	forward
b0635	665539..667440	665741..665814	74	forward
b0635	665539..667440	666201..666284	84	forward
b0635	665539..667440	666394..666421	28	forward
b0635	665539..667440	666830..666884	55	forward
b0635	665539..667440	666964..666997	34	forward
b0635	665539..667440	667040..667080	41	forward
b0635	665539..667440	667192..667212	21	forward
b0635	665539..667440	667386..667413	28	forward
b0636	667471..667938	667509..667573	65	forward
b0638	668519..669130	668417..668661	245	forward
b0638	668519..669130	668687..668756	70	forward
b0638	668519..669130	668785..669034	250	forward
b0639	669154..669795	669140..669191	52	forward
b0639	669154..669795	669204..669331	128	forward
b0639	669154..669795	669347..669418	72	forward
b0639	669154..669795	669424..669450	27	forward
b0639	669154..669795	669462..669521	60	forward
b0639	669154..669795	669596..669637	42	forward
b0640	669797..670828	670484..670814	331	forward
b0641	670828..671409	671005..671122	118	forward
b0641	670828..671409	671146..671172	27	forward
b0642	671424..674006	671482..671579	98	forward
b0642	671424..674006	672220..672327	108	forward
b0642	671424..674006	672355..672407	53	forward
b0642	671424..674006	672654..672698	45	forward
b0642	671424..674006	672753..672773	21	forward
b0642	671424..674006	672960..673005	46	forward
b0642	671424..674006	673511..673600	90	forward
b0642	671424..674006	673747..673787	41	forward
b0642	671424..674006	673908..673945	38	forward
b0644	674793..675770	675476..675534	59	forward
b0644	674793..675770	675563..675671	109	forward
b0647	678075..678629	678118..678253	136	forward
b0647	678075..678629	678420..678476	57	forward
b0647	678075..678629	678480..678502	23	forward
b0650	680946..682616	681458..681484	27	forward
b0650	680946..682616	681515..681815	301	forward
b0650	680946..682616	682025..682124	100	forward
b0650	680946..682616	682271..682308	38	forward
b0650	680946..682616	682317..682360	44	forward
b0651	682700..683635	682716..682767	52	forward
b0651	682700..683635	683090..683121	32	forward
b0651	682700..683635	683538..683614	77	forward
b0652	683753..684478	683942..683963	22	forward
b0653	684478..685152	684536..684619	84	forward
b0653	684478..685152	684737..684806	70	forward
b0653	684478..685152	684898..684998	101	forward
b0654	685152..685892	685108..685155	48	forward
b0653	684478..685152	685108..685155	48	forward
b0654	685152..685892	685268..685305	38	forward
b0654	685152..685892	685336..685375	40	forward
b0654	685152..685892	685741..685852	112	forward
sroC	685904..686066	686004..686111	108	forward
b0655	686062..686970	686004..686111	108	forward
b0655	686062..686970	686189..686221	33	forward
b0655	686062..686970	686404..686510	107	forward
b0655	686062..686970	686600..686644	45	forward
b0655	686062..686970	686698..686737	40	forward
b0655	686062..686970	686791..686828	38	forward
b0655	686062..686970	686926..686952	27	forward
b0657	688566..690104	688463..688643	181	forward
b0657	688566..690104	688667..688705	39	forward
b0657	688566..690104	688710..689145	436	forward
b0657	688566..690104	689157..689203	47	forward
b0657	688566..690104	689373..689431	59	forward
b0657	688566..690104	689517..689578	62	forward
b0657	688566..690104	689745..689770	26	forward
b0658	690129..691007	690259..690310	52	forward
b0658	690129..691007	690727..690816	90	forward
b0660	691561..692640	692456..692481	26	forward
b0660	691561..692640	692616..692649	34	forward
b0661	692754..694178	692771..692854	84	forward
b0661	692754..694178	693137..693547	411	forward
b0661	692754..694178	693557..693686	130	forward
b0661	692754..694178	693727..693779	53	forward
b0661	692754..694178	693892..693963	72	forward
b0661	692754..694178	693983..694033	51	forward
b0661	692754..694178	694051..694086	36	forward
b0661	692754..694178	694173..694212	40	forward
b0674	696736..698400	696676..696737	62	forward
b0674	696736..698400	696921..696994	74	forward
b0674	696736..698400	697567..697599	33	forward
b0674	696736..698400	697654..697761	108	forward
b0674	696736..698400	698101..698131	31	forward
b0674	696736..698400	698151..698189	39	forward
b0674	696736..698400	698207..698231	25	forward
b0674	696736..698400	698242..698275	34	forward
b0675	698797..699549	698825..698942	118	forward
b0676	699597..700817	699658..699741	84	forward
b0676	699597..700817	699940..699971	32	forward
b0676	699597..700817	700052..700092	41	forward
b0676	699597..700817	700211..700245	35	forward
b0677	700826..701974	700929..701015	87	forward
b0677	700826..701974	701104..701165	62	forward
b0677	700826..701974	701258..701284	27	forward
b0677	700826..701974	701382..701411	30	forward
b0677	700826..701974	701495..701521	27	forward
b0683	709423..709869	709431..709512	82	forward
b0683	709423..709869	709731..709765	35	forward
b0684	710158..710688	710154..710213	60	forward
b0684	710158..710688	710462..710532	71	forward
b0685	710828..711121	710709..710917	209	forward
b0685	710828..711121	710933..710974	42	forward
b0685	710828..711121	711032..711140	109	forward
b0686	711261..712025	711328..711420	93	forward
b0686	711261..712025	711650..711682	33	forward
b0686	711261..712025	711768..711842	75	forward
ybfG	715170..715580	715480..715518	39	forward
ybfG	715170..715580	715560..715597	38	forward
ybfH	715611..715820	715610..715693	84	forward
ybfH	715611..715820	715716..715752	37	forward
ybfH	715611..715820	715766..715786	21	forward
b0692	716169..717488	716424..716458	35	forward
b0692	716169..717488	717369..717406	38	forward
b0693	717485..719683	717921..717997	77	forward
b0693	717485..719683	718025..718046	22	forward
b0693	717485..719683	718179..718214	36	forward
b0693	717485..719683	718274..718779	506	forward
b0693	717485..719683	718789..718846	58	forward
b0693	717485..719683	718976..719034	59	forward
b0693	717485..719683	719196..719237	42	forward
b0695	720953..723637	721588..721611	24	forward
b0695	720953..723637	721847..722133	287	forward
b0695	720953..723637	722261..722302	42	forward
b0695	720953..723637	722337..722370	34	forward
b0695	720953..723637	722434..722460	27	forward
b0695	720953..723637	722485..722549	65	forward
b0695	720953..723637	723088..723145	58	forward
b0695	720953..723637	723196..723235	40	forward
b0695	720953..723637	723259..723296	38	forward
b0695	720953..723637	723336..723360	25	forward
b0695	720953..723637	723562..723591	30	forward
b0696	723630..724202	723823..723891	69	forward
b0696	723630..724202	723946..723993	48	forward
b0696	723630..724202	724016..724048	33	forward
b0696	723630..724202	724162..724203	42	forward
b0697	724211..726259	724214..724283	70	forward
b0697	724211..726259	724292..724334	43	forward
b0697	724211..726259	724386..724458	73	forward
b0697	724211..726259	724580..724618	39	forward
b0698	726282..727955	726310..726393	84	forward
b0698	726282..727955	726507..726531	25	forward
b0709	740298..741779	740401..740575	175	forward
b0709	740298..741779	740896..740919	24	forward
b0709	740298..741779	740976..741003	28	forward
b0709	740298..741779	741456..741533	78	forward
b0715	745946..746992	746130..746211	82	forward
b0715	745946..746992	746272..746426	155	forward
b0715	745946..746992	746444..746477	34	forward
b0715	745946..746992	746627..746652	26	forward
b0715	745946..746992	746662..746786	125	forward
b0715	745946..746992	746810..746908	99	forward
b0716	747144..748205	747088..747223	136	forward
b0716	747144..748205	747239..747320	82	forward
b0716	747144..748205	747361..747919	559	forward
b0716	747144..748205	747935..748121	187	forward
b0716	747144..748205	748139..748213	75	forward
b0717	748202..748930	748139..748213	75	forward
b0717	748202..748930	748293..748393	101	forward
b0717	748202..748930	748406..748446	41	forward
b0717	748202..748930	748451..748484	34	forward
b0717	748202..748930	748523..748882	360	forward
b0718	748945..751392	748987..749042	56	forward
b0718	748945..751392	749129..749170	42	forward
b0718	748945..751392	749235..749303	69	forward
b0718	748945..751392	749309..749338	30	forward
b0718	748945..751392	749353..749443	91	forward
b0718	748945..751392	749574..749614	41	forward
b0718	748945..751392	750023..750058	36	forward
b0718	748945..751392	750144..750176	33	forward
b0718	748945..751392	750188..750248	61	forward
b0718	748945..751392	750299..750328	30	forward
b0718	748945..751392	750365..750430	66	forward
b0718	748945..751392	750442..750507	66	forward
b0718	748945..751392	750591..750643	53	forward
b0718	748945..751392	750712..750781	70	forward
b0718	748945..751392	750814..750854	41	forward
b0718	748945..751392	751364..751401	38	forward
b0719	751452..752018	751493..751572	80	forward
b0719	751452..752018	751620..751697	78	forward
b0720	752408..753691	752453..752609	157	forward
b0720	752408..753691	752623..752730	108	forward
b0720	752408..753691	752972..753055	84	forward
b0720	752408..753691	753161..753190	30	forward
b0720	752408..753691	753220..753484	265	forward
b0720	752408..753691	753529..753628	100	forward
b0720	752408..753691	753655..753739	85	forward
b0730	764376..765098	764418..764448	31	forward
b0730	764376..765098	764749..764806	58	forward
b0730	764376..765098	764918..764953	36	forward
b0752	783105..784046	783431..783486	56	forward
b0752	783105..784046	783648..783721	74	forward
b0752	783105..784046	783819..783967	149	forward
b0753	784160..784540	784148..784197	50	forward
b0753	784160..784540	784223..784343	121	forward
b0753	784160..784540	784432..784457	26	forward
b0753	784160..784540	784511..784659	149	forward
b0755	786066..786818	786386..786433	48	forward
b0756	787020..788060	786947..787386	440	forward
b0756	787020..788060	787475..787615	141	forward
b0756	787020..788060	787679..787711	33	forward
b0756	787020..788060	787806..787913	108	forward
b0757	788054..789202	788204..788238	35	forward
b0757	788054..789202	788563..788642	80	forward
b0757	788054..789202	788654..788764	111	forward
b0757	788054..789202	788790..788864	75	forward
b0757	788054..789202	788956..789049	94	forward
b0757	788054..789202	789057..789135	79	forward
b0757	788054..789202	789148..789169	22	forward
b0757	788054..789202	789187..789295	109	forward
b0758	789206..790252	789187..789295	109	forward
b0758	789206..790252	789307..789392	86	forward
b0758	789206..790252	789425..789475	51	forward
b0758	789206..790252	789495..789579	85	forward
b0758	789206..790252	789623..789654	32	forward
b0758	789206..790252	789703..789732	30	forward
b0758	789206..790252	789811..789942	132	forward
b0758	789206..790252	789994..790065	72	forward
b0758	789206..790252	790086..790143	58	forward
b0759	790262..791278	790490..790516	27	forward
b0759	790262..791278	790538..790564	27	forward
b0759	790262..791278	790857..790918	62	forward
b0759	790262..791278	791071..791094	24	forward
b0759	790262..791278	791113..791154	42	forward
b0759	790262..791278	791255..791354	100	forward
b0760	791539..793011	791606..791635	30	forward
b0760	791539..793011	791673..791764	92	forward
b0760	791539..793011	792009..792146	138	forward
b0760	791539..793011	792185..792250	66	forward
b0760	791539..793011	792319..792350	32	forward
b0760	791539..793011	792450..792490	41	forward
b0761	793079..793867	793100..793143	44	forward
b0761	793079..793867	793173..793287	115	forward
b0761	793079..793867	793506..793551	46	forward
b0766	796836..797654	797050..797105	56	forward
b0766	796836..797654	797110..797201	92	forward
b0768	798845..799861	799003..799055	53	forward
b0768	798845..799861	799450..799478	29	forward
b0772	805221..806504	805114..805221	108	forward
b0772	805221..806504	805562..805669	108	forward
b0772	805221..806504	805686..805731	46	forward
b0772	805221..806504	806206..806294	89	forward
b0772	805221..806504	806316..806435	120	forward
b0772	805221..806504	806503..806559	57	forward
b0773	806656..807132	806586..806930	345	forward
b0773	806656..807132	806952..807031	80	forward
b0774	807191..808480	807048..807202	155	forward
b0773	806656..807132	807048..807202	155	forward
b0774	807191..808480	807300..807383	84	forward
b0774	807191..808480	807422..807461	40	forward
b0774	807191..808480	807831..807888	58	forward
b4591	812337..812474	812256..812524	269	forward
b0780	814962..815870	815267..815523	257	forward
b0780	814962..815870	815536..815566	31	forward
b0780	814962..815870	815621..815690	70	forward
b0780	814962..815870	815705..815788	84	forward
b0788	820765..821721	820859..820949	91	forward
b0788	820765..821721	821427..821451	25	forward
b0789	821721..822962	821986..822083	98	forward
b0789	821721..822962	822132..822291	160	forward
b0789	821721..822962	822352..822382	31	forward
b0789	821721..822962	822485..822568	84	forward
b0790	822959..823720	822961..823148	188	forward
b0789	821721..822962	822961..823148	188	forward
b0790	822959..823720	823436..823566	131	forward
b0790	822959..823720	823597..823628	32	forward
b0792	824225..825331	824425..824450	26	forward
b0792	824225..825331	824667..824735	69	forward
b0792	824225..825331	824812..824978	167	forward
b0792	824225..825331	824984..825030	47	forward
b0792	824225..825331	825063..825100	38	forward
b0793	825342..826475	825506..825529	24	forward
b0793	825342..826475	825590..825623	34	forward
b0793	825342..826475	825883..825944	62	forward
b0794	826468..828204	826451..826472	22	forward
b0793	825342..826475	826451..826472	22	forward
b0794	826468..828204	826477..826507	31	forward
b0794	826468..828204	826731..826771	41	forward
b0794	826468..828204	826917..827003	87	forward
b0794	826468..828204	828127..828163	37	forward
b0795	828197..829195	828249..828357	109	forward
b0795	828197..829195	828468..828541	74	forward
b0796	829195..829866	829277..829320	44	forward
b0796	829195..829866	829444..829483	40	forward
b0796	829195..829866	829577..829756	180	forward
b0798	831691..832173	831918..831960	43	forward
b0798	831691..832173	832020..832182	163	forward
b0803	837413..837679	837171..837460	290	forward
b0803	837413..837679	837520..837541	22	forward
b0804	837753..838430	837712..838123	412	forward
b0805	838472..840754	838173..838475	303	forward
b0804	837753..838430	838173..838475	303	forward
b0805	838472..840754	838481..838516	36	forward
b0805	838472..840754	838589..838659	71	forward
b0805	838472..840754	838728..838788	61	forward
b0805	838472..840754	839266..839347	82	forward
b0805	838472..840754	839353..839701	349	forward
b0805	838472..840754	839712..840095	384	forward
b0805	838472..840754	840161..840214	54	forward
b0805	838472..840754	840227..840297	71	forward
b0805	838472..840754	840512..840613	102	forward
b0805	838472..840754	840685..840772	88	forward
b0806	841019..841279	840960..841089	130	forward
b0806	841019..841279	841231..841282	52	forward
b0808	842478..844703	842879..842920	42	forward
b0808	842478..844703	843190..843215	26	forward
b0808	842478..844703	843266..843325	60	forward
b0808	842478..844703	843393..843432	40	forward
b0808	842478..844703	843543..843583	41	forward
b0808	842478..844703	843672..843699	28	forward
b0808	842478..844703	843743..843824	82	forward
b0808	842478..844703	843844..843967	124	forward
b0808	842478..844703	844029..844089	61	forward
b0808	842478..844703	844141..844178	38	forward
b0808	842478..844703	844348..844384	37	forward
b0808	842478..844703	844407..844561	155	forward
b0808	842478..844703	844566..844669	104	forward
b0809	844964..845686	844955..845018	64	forward
b0809	844964..845686	845038..845072	35	forward
b0809	844964..845686	845159..845208	50	forward
b0809	844964..845686	845592..845621	30	forward
b0809	844964..845686	845632..845656	25	forward
b0811	846481..847227	846455..846596	142	forward
b0811	846481..847227	846679..846708	30	forward
b0812	847631..848134	847465..848116	652	forward
b0813	848433..849320	848460..848512	53	forward
b0813	848433..849320	848608..848666	59	forward
b0813	848433..849320	848990..849013	24	forward
b0813	848433..849320	849229..849306	78	forward
b0815	850237..851820	850373..850809	437	forward
b0815	850237..851820	851016..851096	81	forward
b0815	850237..851820	851108..851136	29	forward
b0815	850237..851820	851515..851804	290	forward
b4416	852175..852263	852193..852274	82	forward
b0819	854047..854967	854032..854234	203	forward
b0819	854047..854967	854263..854357	95	forward
b0819	854047..854967	854575..854869	295	forward
b0821	857019..858284	857018..857081	64	forward
b0821	857019..858284	857822..857848	27	forward
b0821	857019..858284	858070..858177	108	forward
b0821	857019..858284	858185..858295	111	forward
b0822	858436..859251	858674..858697	24	forward
b0822	858436..859251	858750..858784	35	forward
b0822	858436..859251	858884..858957	74	forward
b0822	858436..859251	858983..859146	164	forward
b0822	858436..859251	859190..859823	634	forward
b0823	859397..861829	859190..859823	634	forward
b0823	859397..861829	859855..859998	144	forward
b0823	859397..861829	860016..860133	118	forward
b0823	859397..861829	860213..860320	108	forward
b0823	859397..861829	860563..860604	42	forward
b0823	859397..861829	860679..860806	128	forward
b0823	859397..861829	860873..860905	33	forward
b0823	859397..861829	860975..861003	29	forward
b0824	861835..862761	861633..862284	652	forward
b0823	859397..861829	861633..862284	652	forward
b0824	861835..862761	862300..862395	96	forward
b0826	863603..864352	863721..863778	58	forward
b0826	863603..864352	863832..863915	84	forward
b0826	863603..864352	863956..863996	41	forward
b0827	864352..865587	864476..864507	32	forward
b0827	864352..865587	864958..864985	28	forward
b0827	864352..865587	865376..865407	32	forward
b0827	864352..865587	865565..865589	25	forward
b0835	875933..877258	876186..876246	61	forward
b0835	875933..877258	876342..876433	92	forward
b0835	875933..877258	876501..876576	76	forward
b0835	875933..877258	877172..877223	52	forward
b0838	879077..879703	879095..879418	324	forward
b0840	881199..881957	881220..881275	56	forward
b0840	881199..881957	881449..881571	123	forward
b0840	881199..881957	881592..881628	37	forward
b0840	881199..881957	881657..881716	60	forward
b0840	881199..881957	881739..881978	240	forward
b0841	882015..882611	882122..882229	108	forward
b0841	882015..882611	882288..882336	49	forward
b0844	884539..885354	884590..884618	29	forward
b0844	884539..885354	885219..885274	56	forward
b0845	885354..886562	885476..885589	114	forward
b0845	885354..886562	886413..886491	79	forward
b4417	887199..887277	887266..887297	32	forward
b0847	887357..889042	887355..887563	209	forward
b0847	887357..889042	887615..887685	71	forward
b0847	887357..889042	888186..888269	84	forward
b0847	887357..889042	888312..888365	54	forward
b0847	887357..889042	888452..888489	38	forward
b0847	887357..889042	888764..888916	153	forward
b0847	887357..889042	888920..888950	31	forward
b0847	887357..889042	888959..889078	120	forward
b0860	899067..899798	899036..899119	84	forward
b0860	899067..899798	899143..899174	32	forward
b0860	899067..899798	899429..899499	71	forward
b0860	899067..899798	899580..899615	36	forward
b0860	899067..899798	899734..899771	38	forward
b0860	899067..899798	899790..899846	57	forward
b0861	900089..900757	900273..900310	38	forward
b0861	900089..900757	900692..900729	38	forward
b0862	900757..901473	900755..900854	100	forward
b0861	900089..900757	900755..900854	100	forward
b0862	900757..901473	901096..901118	23	forward
b0863	901480..902211	901687..901794	108	forward
b0863	901480..902211	901827..901891	65	forward
b0863	901480..902211	902088..902175	88	forward
b0863	901480..902211	902181..902213	33	forward
b0864	902229..902957	902390..902546	157	forward
b0864	902229..902957	902603..902633	31	forward
b0864	902229..902957	902658..902712	55	forward
b0864	902229..902957	902716..902784	69	forward
b0864	902229..902957	902893..903023	131	forward
b0865	903175..903690	903036..903558	523	forward
b0868	904963..905976	905365..905504	140	forward
b0868	904963..905976	905510..905653	144	forward
b0868	904963..905976	905663..905968	306	forward
b0869	906075..907505	906165..906224	60	forward
b0869	906075..907505	906284..906375	92	forward
b0869	906075..907505	906618..906676	59	forward
b0869	906075..907505	906693..906758	66	forward
b0869	906075..907505	906839..907161	323	forward
b0869	906075..907505	907193..907273	81	forward
b0870	907516..908517	907890..907941	52	forward
b0870	907516..908517	908019..908126	108	forward
b0870	907516..908517	908274..908342	69	forward
b0870	907516..908517	908441..908467	27	forward
b0871	908554..910272	908706..908751	46	forward
b0871	908554..910272	909044..909120	77	forward
b0871	908554..910272	909384..909505	122	forward
b0871	908554..910272	909684..909716	33	forward
b0872	910405..911373	910300..910477	178	forward
b0872	910405..911373	910570..910642	73	forward
b0872	910405..911373	910914..910950	37	forward
b0872	910405..911373	911311..911404	94	forward
b0873	911385..913037	911311..911404	94	forward
b0873	911385..913037	911483..911515	33	forward
b0873	911385..913037	912052..912103	52	forward
b0873	911385..913037	912650..912700	51	forward
b0874	913181..914080	913209..913258	50	forward
b0874	913181..914080	913423..913448	26	forward
b0874	913181..914080	913486..913517	32	forward
b0874	913181..914080	913873..913931	59	forward
b0874	913181..914080	913977..914293	317	forward
b0875	914575..915270	914482..914589	108	forward
b0875	914575..915270	914604..914704	101	forward
b0875	914575..915270	914790..914851	62	forward
b0877	917351..918307	917590..917640	51	forward
b0877	917351..918307	917673..917732	60	forward
b0877	917351..918307	917955..918137	183	forward
b0884	925448..925666	925318..925485	168	forward
b0885	925951..926655	925989..926112	124	forward
b0885	925951..926655	926341..926366	26	forward
b0885	925951..926655	926417..926482	66	forward
b0886	926697..928418	926644..926702	59	forward
b0885	925951..926655	926644..926702	59	forward
b0886	926697..928418	926834..926887	54	forward
b0886	926697..928418	926989..927049	61	forward
b0886	926697..928418	927158..927225	68	forward
b0886	926697..928418	927685..927733	49	forward
b0886	926697..928418	927751..927778	28	forward
b0886	926697..928418	927792..927823	32	forward
b0886	926697..928418	927918..927943	26	forward
b0886	926697..928418	928015..928056	42	forward
b0886	926697..928418	928281..928305	25	forward
b0887	928419..930185	928396..928467	72	forward
b0886	926697..928418	928396..928467	72	forward
b0887	928419..930185	928701..928725	25	forward
b0887	928419..930185	929374..929447	74	forward
b0887	928419..930185	929460..929497	38	forward
b0887	928419..930185	929533..929580	48	forward
b0888	930308..931273	930450..930619	170	forward
b0888	930308..931273	930632..930681	50	forward
b0888	930308..931273	930972..931022	51	forward
b0888	930308..931273	931060..931125	66	forward
b0897	944154..944780	944207..944236	30	forward
b0897	944154..944780	944532..944565	34	forward
b0897	944154..944780	944764..944804	41	forward
b0900	947883..948791	948098..948121	24	forward
b0900	947883..948791	948314..948469	156	forward
b0900	947883..948791	948482..948517	36	forward
b0902	949563..950303	949855..949876	22	forward
b0902	949563..950303	949903..949934	32	forward
b0902	949563..950303	949942..950090	149	forward
b0902	949563..950303	950263..950290	28	forward
b0903	950495..952777	950469..950606	138	forward
b0903	950495..952777	950643..950689	47	forward
b0903	950495..952777	950712..950775	64	forward
b0903	950495..952777	950897..951004	108	forward
b0903	950495..952777	951037..951203	167	forward
b0903	950495..952777	951355..951465	111	forward
b0903	950495..952777	951577..951609	33	forward
b0903	950495..952777	951660..951687	28	forward
b0903	950495..952777	951732..951781	50	forward
b0903	950495..952777	951938..951968	31	forward
b0903	950495..952777	952214..952263	50	forward
b0903	950495..952777	952279..952333	55	forward
b0903	950495..952777	952429..952474	46	forward
b0904	952832..953689	952689..952843	155	forward
b0903	950495..952777	952689..952843	155	forward
b0904	952832..953689	952866..952933	68	forward
b0904	952832..953689	953054..953218	165	forward
b0904	952832..953689	953488..953552	65	forward
b0905	954095..955855	954329..954371	43	forward
b0905	954095..955855	954484..954513	30	forward
b0905	954095..955855	954999..955139	141	forward
b0905	954095..955855	955395..955452	58	forward
b0905	954095..955855	955468..955582	115	forward
b0905	954095..955855	955597..955680	84	forward
b0920	971845..972624	972092..972233	142	forward
b0920	971845..972624	972291..972362	72	forward
b0920	971845..972624	972380..972438	59	forward
b0920	971845..972624	972447..972503	57	forward
b0928	983742..984932	983835..983877	43	forward
b0928	983742..984932	983898..983935	38	forward
b0928	983742..984932	984853..984895	43	forward
b0928	983742..984932	984907..984964	58	forward
b0929	985117..986205	984976..985219	244	forward
b0929	985117..986205	985300..985394	95	forward
b0929	985117..986205	985439..985470	32	forward
b0929	985117..986205	985563..985654	92	forward
b0929	985117..986205	985960..986003	44	forward
b0930	986808..988208	986640..986959	320	forward
b0930	986808..988208	986965..987072	108	forward
b0930	986808..988208	987240..987354	115	forward
b0930	986808..988208	987505..987590	86	forward
b0930	986808..988208	987752..987831	80	forward
b0930	986808..988208	987869..987898	30	forward
b0931	988377..989579	988324..988389	66	forward
b0931	988377..989579	988439..988526	88	forward
b0931	988377..989579	988665..988973	309	forward
b0931	988377..989579	989105..989208	104	forward
b0931	988377..989579	989261..989354	94	forward
b0931	988377..989579	989428..989511	84	forward
b0931	988377..989579	989541..989580	40	forward
b0933	992500..993267	992559..992624	66	forward
b0934	993264..994055	993508..993536	29	forward
b0935	994066..995211	994235..994297	63	forward
b0935	994066..995211	994831..994871	41	forward
b0936	995208..996167	995572..995596	25	forward
b0936	995208..996167	995640..995665	26	forward
b0936	995208..996167	995769..995859	91	forward
b0937	996160..996735	995987..996558	572	forward
b0936	995208..996167	995987..996558	572	forward
b0937	996160..996735	996583..996735	153	forward
b0947	1005714..1006823	1005932..1006008	77	forward
b0947	1005714..1006823	1006223..1006275	53	forward
b0954	1015175..1015693	1015485..1015512	28	forward
b0954	1015175..1015693	1015516..1015607	92	forward
b0955	1015762..1017522	1015681..1015762	82	forward
b0954	1015175..1015693	1015681..1015762	82	forward
b0955	1015762..1017522	1015812..1015862	51	forward
b0955	1015762..1017522	1016095..1016119	25	forward
b0955	1015762..1017522	1016159..1016181	23	forward
b0955	1015762..1017522	1016257..1016277	21	forward
b0955	1015762..1017522	1016843..1016877	35	forward
b0955	1015762..1017522	1016898..1017005	108	forward
b0957	1018236..1019276	1018557..1018585	29	forward
b0957	1018236..1019276	1018919..1018982	64	forward
b0958	1019633..1020142	1019639..1019759	121	forward
b0958	1019633..1020142	1019771..1019845	75	forward
b0958	1019633..1020142	1019895..1020152	258	forward
b0960	1020953..1023106	1021362..1021587	226	forward
b0960	1020953..1023106	1021611..1021745	135	forward
b0960	1020953..1023106	1021769..1021852	84	forward
b0960	1020953..1023106	1021864..1022099	236	forward
b0960	1020953..1023106	1022150..1022571	422	forward
b0960	1020953..1023106	1022596..1022686	91	forward
b0960	1020953..1023106	1022775..1022799	25	forward
b0961	1023125..1023571	1023416..1023472	57	forward
b0964	1026334..1026996	1026370..1026540	171	forward
b0964	1026334..1026996	1026606..1026668	63	forward
b0964	1026334..1026996	1026703..1026736	34	forward
b0964	1026334..1026996	1026844..1026889	46	forward
b0964	1026334..1026996	1026967..1027010	44	forward
b0966	1027627..1027944	1027727..1027831	105	forward
b0967	1028002..1029192	1028053..1028101	49	forward
b0967	1028002..1029192	1028829..1028865	37	forward
b0967	1028002..1029192	1028876..1028905	30	forward
b0970	1029982..1030641	1030128..1030201	74	forward
b0970	1029982..1030641	1030609..1030841	233	forward
b0981	1041253..1043433	1041285..1041398	114	forward
b0981	1041253..1043433	1041479..1041555	77	forward
b0981	1041253..1043433	1041850..1041916	67	forward
b0981	1041253..1043433	1041962..1042130	169	forward
b0981	1041253..1043433	1042602..1042635	34	forward
b0981	1041253..1043433	1042947..1042991	45	forward
b0981	1041253..1043433	1043069..1043175	107	forward
b0981	1041253..1043433	1043215..1043394	180	forward
b0982	1043453..1043899	1043444..1043542	99	forward
b0982	1043453..1043899	1043553..1043587	35	forward
b0982	1043453..1043899	1043639..1043675	37	forward
b0982	1043453..1043899	1043888..1044094	207	forward
b0983	1043887..1045026	1043888..1044094	207	forward
b0983	1043887..1045026	1044126..1044151	26	forward
b0983	1043887..1045026	1044354..1044461	108	forward
b0983	1043887..1045026	1044514..1044595	82	forward
b0983	1043887..1045026	1044612..1044709	98	forward
b0984	1045072..1047168	1045060..1045118	59	forward
b0984	1045072..1047168	1045167..1045297	131	forward
b0984	1045072..1047168	1045611..1045638	28	forward
b0984	1045072..1047168	1045770..1045886	117	forward
b0984	1045072..1047168	1045890..1045925	36	forward
b0984	1045072..1047168	1045930..1046037	108	forward
b0984	1045072..1047168	1046158..1046219	62	forward
b0984	1045072..1047168	1046230..1046488	259	forward
b0984	1045072..1047168	1046502..1046704	203	forward
b0984	1045072..1047168	1046898..1047132	235	forward
b0985	1047168..1047914	1047389..1047446	58	forward
b0985	1047168..1047914	1047507..1047670	164	forward
b0985	1047168..1047914	1047841..1047910	70	forward
b0986	1047911..1048555	1047958..1048011	54	forward
b0986	1047911..1048555	1048111..1048218	108	forward
b0986	1047911..1048555	1048421..1048476	56	forward
b0986	1047911..1048555	1048484..1048555	72	forward
b0987	1048662..1048967	1048589..1049016	428	forward
b0989	1050186..1050398	1050225..1050348	124	forward
b0992	1051512..1052585	1051622..1051665	44	forward
b0992	1051512..1052585	1051684..1051814	131	forward
b0992	1051512..1052585	1051951..1051979	29	forward
b0992	1051512..1052585	1052168..1052196	29	forward
b0992	1051512..1052585	1052257..1052478	222	forward
b0993	1052657..1055401	1052714..1052873	160	forward
b0993	1052657..1055401	1052996..1053231	236	forward
b0993	1052657..1055401	1053237..1053265	29	forward
b0993	1052657..1055401	1053298..1053481	184	forward
b0993	1052657..1055401	1053547..1053573	27	forward
b0993	1052657..1055401	1053682..1053747	66	forward
b0993	1052657..1055401	1053763..1053928	166	forward
b0993	1052657..1055401	1053967..1054097	131	forward
b0993	1052657..1055401	1054131..1054161	31	forward
b0993	1052657..1055401	1054395..1054419	25	forward
b0993	1052657..1055401	1054533..1054572	40	forward
b0993	1052657..1055401	1054599..1054658	60	forward
b0993	1052657..1055401	1054674..1054704	31	forward
b0993	1052657..1055401	1054815..1054897	83	forward
b0995	1056485..1057177	1056728..1056826	99	forward
b0995	1056485..1057177	1056837..1056894	58	forward
b0999	1061773..1062078	1061638..1061834	197	forward
b1000	1062078..1062998	1062165..1062235	71	forward
b1000	1062078..1062998	1062291..1062354	64	forward
b1000	1062078..1062998	1062696..1062770	75	forward
b1004	1066335..1066931	1066344..1066365	22	forward
b1004	1066335..1066931	1066629..1066685	57	forward
b1006	1067734..1069062	1067759..1067866	108	forward
b1006	1067734..1069062	1068096..1068131	36	forward
b1006	1067734..1069062	1068953..1069011	59	forward
b1007	1069083..1069577	1069109..1069148	40	forward
b1007	1069083..1069577	1069361..1069440	80	forward
b1007	1069083..1069577	1069543..1069579	37	forward
b1008	1069588..1070178	1069749..1069859	111	forward
b1008	1069588..1070178	1070027..1070058	32	forward
b1008	1069588..1070178	1070151..1070175	25	forward
b1009	1070188..1070988	1070227..1070297	71	forward
b1009	1070188..1070988	1070321..1070367	47	forward
b1009	1070188..1070988	1070539..1070588	50	forward
b1009	1070188..1070988	1070814..1070922	109	forward
b1010	1070996..1071382	1071046..1071084	39	forward
b1010	1070996..1071382	1071107..1071154	48	forward
b1010	1070996..1071382	1071227..1071248	22	forward
b1011	1071394..1072086	1071269..1071598	330	forward
b1010	1070996..1071382	1071269..1071598	330	forward
b1011	1071394..1072086	1071665..1071725	61	forward
b1011	1071394..1072086	1071921..1071991	71	forward
b1011	1071394..1072086	1072028..1072055	28	forward
b1012	1072086..1073234	1072179..1072201	23	forward
b1012	1072086..1073234	1072636..1072659	24	forward
b1012	1072086..1073234	1072916..1072985	70	forward
b1012	1072086..1073234	1073039..1073089	51	forward
b1014	1074143..1078105	1074379..1074414	36	forward
b1014	1074143..1078105	1074531..1074583	53	forward
b1014	1074143..1078105	1074932..1074987	56	forward
b1014	1074143..1078105	1075021..1075049	29	forward
b1014	1074143..1078105	1075306..1075331	26	forward
b1014	1074143..1078105	1075343..1075404	62	forward
b1014	1074143..1078105	1075726..1075751	26	forward
b1014	1074143..1078105	1076237..1076310	74	forward
b1014	1074143..1078105	1076368..1076408	41	forward
b1014	1074143..1078105	1076756..1076839	84	forward
b1022	1085744..1087069	1085873..1085937	65	forward
b1022	1085744..1087069	1085973..1086081	109	forward
b1022	1085744..1087069	1086152..1086180	29	forward
b1022	1085744..1087069	1086306..1086340	35	forward
b1022	1085744..1087069	1086463..1086555	93	forward
b1022	1085744..1087069	1086855..1086894	40	forward
b1022	1085744..1087069	1086952..1086980	29	forward
b1022	1085744..1087069	1087062..1087117	56	forward
b1023	1087062..1089080	1087062..1087117	56	forward
b1023	1087062..1089080	1087235..1087297	63	forward
b1023	1087062..1089080	1087367..1087388	22	forward
b1023	1087062..1089080	1087504..1087539	36	forward
b1023	1087062..1089080	1088128..1088188	61	forward
b1023	1087062..1089080	1088654..1088752	99	forward
b1023	1087062..1089080	1088758..1088814	57	forward
b1023	1087062..1089080	1088985..1089019	35	forward
b1023	1087062..1089080	1089078..1089179	102	forward
b1024	1089089..1091512	1089078..1089179	102	forward
b1024	1089089..1091512	1089334..1089609	276	forward
b1024	1089089..1091512	1090317..1090392	76	forward
b1024	1089089..1091512	1090733..1090779	47	forward
b1024	1089089..1091512	1090916..1090976	61	forward
b1024	1089089..1091512	1091197..1091263	67	forward
b1024	1089089..1091512	1091416..1091445	30	forward
b1024	1089089..1091512	1091504..1091588	85	forward
b1037	1100074..1100907	1100192..1100413	222	forward
b1037	1100074..1100907	1100594..1100614	21	forward
b1037	1100074..1100907	1100811..1100844	34	forward
b1038	1100934..1101350	1100991..1101106	116	forward
b1038	1100934..1101350	1101112..1101149	38	forward
b1038	1100934..1101350	1101163..1101196	34	forward
b1038	1100934..1101350	1101249..1101332	84	forward
b1040	1101769..1102419	1101957..1101982	26	forward
b1047	1107007..1108164	1107072..1107113	42	forward
b1047	1107007..1108164	1107126..1107290	165	forward
b1047	1107007..1108164	1107413..1107543	131	forward
b1047	1107007..1108164	1107795..1108277	483	forward
b1051	1113030..1113404	1113221..1113246	26	forward
b1051	1113030..1113404	1113387..1113415	29	forward
b1052	1113434..1113532	1113419..1113502	84	forward
b1053	1113487..1114713	1113419..1113502	84	forward
b1052	1113434..1113532	1113528..1113560	33	forward
b1053	1113487..1114713	1113528..1113560	33	forward
b1053	1113487..1114713	1113569..1113710	142	forward
b1053	1113487..1114713	1113727..1113867	141	forward
b1053	1113487..1114713	1113961..1113992	32	forward
b1053	1113487..1114713	1114109..1114152	44	forward
b1053	1113487..1114713	1114178..1114288	111	forward
b1053	1113487..1114713	1114295..1114339	45	forward
b1053	1113487..1114713	1114424..1114531	108	forward
b1053	1113487..1114713	1114598..1114781	184	forward
b1054	1114885..1115805	1114949..1115366	418	forward
b1056	1117124..1117699	1117162..1117208	47	forward
b1056	1117124..1117699	1117277..1117350	74	forward
b1056	1117124..1117699	1117368..1117427	60	forward
b1057	1117703..1118269	1117526..1117711	186	forward
b1056	1117124..1117699	1117526..1117711	186	forward
b1057	1117703..1118269	1117768..1117865	98	forward
b1057	1117703..1118269	1117869..1117906	38	forward
b1057	1117703..1118269	1118007..1118073	67	forward
b1057	1117703..1118269	1118110..1118143	34	forward
b1057	1117703..1118269	1118207..1118332	126	forward
b1059	1118691..1119809	1119053..1119086	34	forward
b1059	1118691..1119809	1119275..1119323	49	forward
b1059	1118691..1119809	1119386..1119428	43	forward
b1059	1118691..1119809	1119471..1119513	43	forward
b1059	1118691..1119809	1119527..1119551	25	forward
b1059	1118691..1119809	1119661..1119787	127	forward
b1060	1119924..1120178	1119925..1119948	24	forward
b1060	1119924..1120178	1120007..1120074	68	forward
b1062	1120784..1121830	1120917..1121038	122	forward
b1062	1120784..1121830	1121091..1121205	115	forward
b1062	1120784..1121830	1121212..1121345	134	forward
b1062	1120784..1121830	1121760..1121904	145	forward
b1063	1121936..1122496	1122208..1122229	22	forward
b1063	1121936..1122496	1122261..1122339	79	forward
b1064	1122630..1123277	1122649..1122811	163	forward
b1064	1122630..1123277	1122816..1123182	367	forward
b1064	1122630..1123277	1123220..1123305	86	forward
b1065	1123341..1124549	1123329..1123415	87	forward
b1065	1123341..1124549	1123427..1123481	55	forward
b1065	1123341..1124549	1124096..1124120	25	forward
b1070	1128637..1129053	1128771..1128810	40	forward
b1070	1128637..1129053	1128863..1128888	26	forward
b1070	1128637..1129053	1128912..1129067	156	forward
b1071	1129058..1129351	1128912..1129067	156	forward
b1071	1129058..1129351	1129150..1129206	57	forward
b1071	1129058..1129351	1129323..1129360	38	forward
b1072	1129427..1130086	1129447..1129491	45	forward
b1072	1129427..1130086	1129567..1129598	32	forward
b1072	1129427..1130086	1129638..1129670	33	forward
b1072	1129427..1130086	1130080..1130163	84	forward
b1084	1140405..1143590	1140329..1140521	193	forward
b1084	1140405..1143590	1140647..1140690	44	forward
b1084	1140405..1143590	1140888..1140912	25	forward
b1084	1140405..1143590	1141033..1141213	181	forward
b1084	1140405..1143590	1141267..1141333	67	forward
b1084	1140405..1143590	1141404..1141487	84	forward
b1084	1140405..1143590	1141512..1141557	46	forward
b1084	1140405..1143590	1141656..1141691	36	forward
b1084	1140405..1143590	1141776..1141829	54	forward
b1084	1140405..1143590	1142301..1142515	215	forward
b1084	1140405..1143590	1142666..1142836	171	forward
b1084	1140405..1143590	1142905..1142953	49	forward
b1084	1140405..1143590	1143012..1143059	48	forward
b1084	1140405..1143590	1143268..1143364	97	forward
b1084	1140405..1143590	1143482..1143503	22	forward
b1087	1145234..1145818	1145421..1145450	30	forward
b1087	1145234..1145818	1145565..1145648	84	forward
b1102	1158585..1160774	1158604..1158649	46	forward
b1102	1158585..1160774	1158851..1158934	84	forward
b1102	1158585..1160774	1159097..1159129	33	forward
b1102	1158585..1160774	1159177..1159213	37	forward
b1102	1158585..1160774	1159384..1159608	225	forward
b1102	1158585..1160774	1159636..1159806	171	forward
b1102	1158585..1160774	1159856..1159893	38	forward
b1102	1158585..1160774	1159912..1160096	185	forward
b1102	1158585..1160774	1160113..1160145	33	forward
b1102	1158585..1160774	1160244..1160274	31	forward
b1102	1158585..1160774	1160392..1160471	80	forward
b1102	1158585..1160774	1160551..1160642	92	forward
b1102	1158585..1160774	1160752..1160859	108	forward
b1111	1167423..1168055	1167447..1167490	44	forward
b1111	1167423..1168055	1167530..1167577	48	forward
b1111	1167423..1168055	1167620..1167694	75	forward
b1111	1167423..1168055	1167986..1168018	33	forward
b1113	1168635..1169597	1168681..1168775	95	forward
b1113	1168635..1169597	1168791..1168828	38	forward
b1113	1168635..1169597	1168837..1168885	49	forward
b1113	1168635..1169597	1168933..1168991	59	forward
b1113	1168635..1169597	1169337..1169362	26	forward
b1114	1169741..1173187	1170409..1170525	117	forward
b1114	1169741..1173187	1170729..1170777	49	forward
b1114	1169741..1173187	1170810..1170893	84	forward
b1114	1169741..1173187	1170922..1170948	27	forward
b1114	1169741..1173187	1170980..1171120	141	forward
b1114	1169741..1173187	1171264..1171317	54	forward
b1114	1169741..1173187	1171363..1171446	84	forward
b1114	1169741..1173187	1172286..1172319	34	forward
b1114	1169741..1173187	1172811..1172862	52	forward
b1114	1169741..1173187	1172926..1172963	38	forward
b1115	1173315..1174388	1173490..1173518	29	forward
b1115	1173315..1174388	1173554..1173848	295	forward
b1115	1173315..1174388	1173892..1174036	145	forward
b1115	1173315..1174388	1174062..1174169	108	forward
b1115	1173315..1174388	1174186..1174532	347	forward
b1121	1179702..1180490	1179696..1179739	44	forward
b1121	1179702..1180490	1179791..1179826	36	forward
b1121	1179702..1180490	1179852..1179915	64	forward
b1122	1180487..1180948	1180624..1180659	36	forward
b1122	1180487..1180948	1180873..1180940	68	forward
b1123	1181006..1182052	1181245..1181307	63	forward
b1123	1181006..1182052	1181412..1181439	28	forward
b1123	1181006..1182052	1181460..1181498	39	forward
b1123	1181006..1182052	1181565..1181672	108	forward
b1123	1181006..1182052	1181749..1181965	217	forward
b1124	1182049..1182843	1182077..1182112	36	forward
b1124	1182049..1182843	1182148..1182323	176	forward
b1124	1182049..1182843	1182621..1182664	44	forward
b1124	1182049..1182843	1182713..1182755	43	forward
b1125	1182840..1183667	1182951..1183184	234	forward
b1125	1182840..1183667	1183212..1183252	41	forward
b1125	1182840..1183667	1183301..1183498	198	forward
b1125	1182840..1183667	1183540..1183647	108	forward
b1126	1183681..1184817	1184096..1184219	124	forward
b1126	1183681..1184817	1184318..1184356	39	forward
b1126	1183681..1184817	1184715..1184890	176	forward
b1128	1186342..1187463	1186457..1186506	50	forward
b1128	1186342..1187463	1186948..1186989	42	forward
b1128	1186342..1187463	1187031..1187101	71	forward
b1128	1186342..1187463	1187125..1187171	47	forward
b1129	1187539..1188999	1187745..1187833	89	forward
b1129	1187539..1188999	1187922..1188041	120	forward
b1129	1187539..1188999	1188172..1188223	52	forward
b1129	1187539..1188999	1188499..1188553	55	forward
b1129	1187539..1188999	1188590..1188617	28	forward
b1130	1188999..1189670	1189228..1189335	108	forward
b1130	1188999..1189670	1189382..1189705	324	forward
b1131	1189839..1191209	1189760..1189897	138	forward
b1131	1189839..1191209	1190016..1190049	34	forward
b1131	1189839..1191209	1190432..1190570	139	forward
b1131	1189839..1191209	1190615..1190772	158	forward
b1131	1189839..1191209	1190850..1190894	45	forward
b1131	1189839..1191209	1190946..1191063	118	forward
b1132	1191213..1191854	1191241..1191382	142	forward
b1132	1191213..1191854	1191416..1191555	140	forward
b1132	1191213..1191854	1191592..1191658	67	forward
b1132	1191213..1191854	1191726..1191767	42	forward
b1133	1191890..1192996	1192038..1192128	91	forward
b1133	1191890..1192996	1192329..1192386	58	forward
b1133	1191890..1192996	1192525..1192557	33	forward
b1133	1191890..1192996	1192701..1192812	112	forward
b1133	1191890..1192996	1192942..1192965	24	forward
b1134	1193050..1193511	1193115..1193244	130	forward
b1135	1193521..1194174	1193893..1193944	52	forward
b1135	1193521..1194174	1193999..1194106	108	forward
b1137	1196090..1196755	1196147..1196221	75	forward
b1137	1196090..1196755	1196369..1196426	58	forward
b1138	1196756..1197460	1197294..1197319	26	forward
b1140	1198902..1200029	1198829..1198912	84	forward
b1140	1198902..1200029	1199133..1199157	25	forward
b1140	1198902..1200029	1199491..1199539	49	forward
b1140	1198902..1200029	1199607..1199712	106	forward
b1140	1198902..1200029	1199791..1199846	56	forward
b1140	1198902..1200029	1199965..1200046	82	forward
b1141	1200010..1200255	1199965..1200046	82	forward
b1142	1200292..1200603	1200421..1200454	34	forward
b1142	1200292..1200603	1200481..1200504	24	forward
b1142	1200292..1200603	1200536..1200583	48	forward
b1145	1201482..1202156	1201818..1201866	49	forward
b1156	1207740..1208342	1207854..1207958	105	forward
b1156	1207740..1208342	1208101..1208170	70	forward
b1156	1207740..1208342	1208323..1208363	41	forward
b1157	1208342..1208878	1208323..1208363	41	forward
b1157	1208342..1208878	1208368..1208435	68	forward
b1157	1208342..1208878	1208763..1208814	52	forward
b1160	1210903..1211226	1210967..1211002	36	forward
b1161	1211926..1212330	1212092..1212143	52	forward
b1161	1211926..1212330	1212189..1212272	84	forward
b1162	1212551..1213282	1212592..1212656	65	forward
b1162	1212551..1213282	1212928..1212955	28	forward
b1162	1212551..1213282	1213186..1213219	34	forward
b1163	1213487..1214698	1213773..1213871	99	forward
b1163	1213487..1214698	1214008..1214034	27	forward
b1163	1213487..1214698	1214156..1214223	68	forward
b1163	1213487..1214698	1214254..1214308	55	forward
b1163	1213487..1214698	1214341..1214406	66	forward
b1163	1213487..1214698	1214484..1214517	34	forward
b1163	1213487..1214698	1214525..1214624	100	forward
b1163	1213487..1214698	1214636..1214721	86	forward
b1171	1221528..1221857	1221483..1221531	49	forward
b1171	1221528..1221857	1221570..1221595	26	forward
b1171	1221528..1221857	1221656..1221739	84	forward
b1171	1221528..1221857	1221765..1221815	51	forward
b1174	1223502..1223768	1223292..1223511	220	forward
b1174	1223502..1223768	1223565..1223713	149	forward
b1175	1223772..1224584	1223729..1223782	54	forward
b1174	1223502..1223768	1223729..1223782	54	forward
b1175	1223772..1224584	1224122..1224416	295	forward
b1176	1224608..1225303	1224967..1224988	22	forward
b1176	1224608..1225303	1225232..1225315	84	forward
b1182	1228706..1229617	1229046..1229067	22	forward
b1185	1231723..1232253	1231726..1231775	50	forward
b1185	1231723..1232253	1231804..1232031	228	forward
b1185	1231723..1232253	1232036..1232068	33	forward
b1186	1232399..1233940	1232410..1232872	463	forward
b1186	1232399..1233940	1232884..1233036	153	forward
b1186	1232399..1233940	1233049..1233147	99	forward
b1186	1232399..1233940	1233302..1233378	77	forward
b1186	1232399..1233940	1233405..1233558	154	forward
b1186	1232399..1233940	1233645..1233695	51	forward
b1186	1232399..1233940	1233813..1233921	109	forward
b1188	1234932..1236464	1234911..1234967	57	forward
b1188	1234932..1236464	1235119..1235144	26	forward
b1188	1234932..1236464	1235194..1235337	144	forward
b1188	1234932..1236464	1235398..1235484	87	forward
b1188	1234932..1236464	1235493..1235514	22	forward
b1188	1234932..1236464	1235581..1235619	39	forward
b1188	1234932..1236464	1235643..1235779	137	forward
b1188	1234932..1236464	1235838..1235897	60	forward
b1188	1234932..1236464	1236001..1236030	30	forward
b1188	1234932..1236464	1236133..1236182	50	forward
b1191	1239558..1241294	1239634..1239684	51	forward
b1191	1239558..1241294	1240298..1240381	84	forward
b1191	1239558..1241294	1240709..1240830	122	forward
b1191	1239558..1241294	1240839..1240866	28	forward
b1191	1239558..1241294	1240951..1240976	26	forward
b1191	1239558..1241294	1241239..1241505	267	forward
b1192	1241389..1242303	1241239..1241505	267	forward
b1192	1241389..1242303	1241513..1241546	34	forward
b1192	1241389..1242303	1241563..1241734	172	forward
b1192	1241389..1242303	1242094..1242188	95	forward
b1192	1241389..1242303	1242269..1242310	42	forward
b1194	1243016..1243750	1243362..1243432	71	forward
b1194	1243016..1243750	1243447..1243599	153	forward
b1194	1243016..1243750	1243701..1243834	134	forward
b1197	1244902..1246599	1244852..1244954	103	forward
b1197	1244902..1246599	1245274..1245297	24	forward
b1197	1244902..1246599	1245772..1245835	64	forward
b1197	1244902..1246599	1245944..1246051	108	forward
b1197	1244902..1246599	1246291..1246398	108	forward
b1198	1246919..1248337	1246940..1246999	60	forward
b1198	1246919..1248337	1247154..1247273	120	forward
b1198	1246919..1248337	1247480..1247523	44	forward
b1198	1246919..1248337	1247556..1247620	65	forward
b1198	1246919..1248337	1247636..1248086	451	forward
b1198	1246919..1248337	1248194..1248231	38	forward
b1200	1248991..1250061	1249561..1249585	25	forward
b1202	1252308..1255175	1252435..1252543	109	forward
b1202	1252308..1255175	1252577..1252832	256	forward
b1202	1252308..1255175	1252837..1252947	111	forward
b1202	1252308..1255175	1253079..1253118	40	forward
b1202	1252308..1255175	1253167..1253322	156	forward
b1202	1252308..1255175	1253387..1253465	79	forward
b1202	1252308..1255175	1253636..1253749	114	forward
b1202	1252308..1255175	1253762..1253997	236	forward
b1202	1252308..1255175	1254057..1254087	31	forward
b1202	1252308..1255175	1254106..1254190	85	forward
b1202	1252308..1255175	1254206..1254360	155	forward
b1202	1252308..1255175	1254369..1254432	64	forward
b1202	1252308..1255175	1254447..1254554	108	forward
b1202	1252308..1255175	1254855..1254890	36	forward
b1202	1252308..1255175	1255094..1255124	31	forward
b1203	1255944..1257035	1256046..1256083	38	forward
b1203	1255944..1257035	1256533..1256554	22	forward
b1203	1255944..1257035	1256713..1256774	62	forward
b1203	1255944..1257035	1256976..1257011	36	forward
b1204	1257152..1257736	1257399..1257610	212	forward
b1204	1257152..1257736	1257628..1257723	96	forward
b1206	1258347..1260026	1258470..1258490	21	forward
b1206	1258347..1260026	1258526..1258559	34	forward
b1206	1258347..1260026	1258615..1258695	81	forward
b1206	1258347..1260026	1259054..1259083	30	forward
b1206	1258347..1260026	1259668..1259693	26	forward
b1206	1258347..1260026	1259725..1259765	41	forward
b1206	1258347..1260026	1259778..1259820	43	forward
b1206	1258347..1260026	1259845..1259900	56	forward
b1207	1260151..1261098	1260340..1260382	43	forward
b1207	1260151..1261098	1260437..1260586	150	forward
b1207	1260151..1261098	1260621..1260779	159	forward
b1207	1260151..1261098	1260785..1260892	108	forward
b1207	1260151..1261098	1260900..1260933	34	forward
b1207	1260151..1261098	1261084..1261216	133	forward
b1208	1261249..1262100	1261554..1261796	243	forward
b1208	1261249..1262100	1261922..1262031	110	forward
b1208	1261249..1262100	1262073..1262103	31	forward
b1209	1262100..1262723	1262073..1262103	31	forward
b1209	1262100..1262723	1262155..1262351	197	forward
b1209	1262100..1262723	1262383..1262413	31	forward
b1209	1262100..1262723	1262548..1262750	203	forward
b1216	1269972..1271072	1269933..1270055	123	forward
b1216	1269972..1271072	1270137..1270171	35	forward
b1216	1269972..1271072	1270195..1270226	32	forward
b1216	1269972..1271072	1270589..1270641	53	forward
b1216	1269972..1271072	1270719..1270801	83	forward
b1216	1269972..1271072	1270862..1270982	121	forward
b1216	1269972..1271072	1271061..1271129	69	forward
b1219	1272469..1272822	1272535..1272611	77	forward
b1219	1272469..1272822	1272686..1272740	55	forward
b1219	1272469..1272822	1272765..1272785	21	forward
b1221	1274402..1275052	1274994..1275093	100	forward
b1222	1275045..1276841	1274994..1275093	100	forward
b1222	1275045..1276841	1275112..1275175	64	forward
b1222	1275045..1276841	1275418..1275539	122	forward
b1222	1275045..1276841	1275622..1275654	33	forward
b1222	1275045..1276841	1275677..1275722	46	forward
b1222	1275045..1276841	1275967..1276022	56	forward
b1222	1275045..1276841	1276257..1276321	65	forward
b1222	1275045..1276841	1276333..1276394	62	forward
b1222	1275045..1276841	1276640..1276660	21	forward
b1222	1275045..1276841	1276700..1276764	65	forward
[truncated: 12,594 more rows]

## Sheet: HS30min
asRNA Associated Gene	Gene Interval	Predicted asRNA Interval	Length of asRNA	Strand
b0006	5683..6459	5803..5866	64	forward
b0006	5683..6459	5899..5951	53	forward
b0006	5683..6459	6144..6227	84	forward
b0006	5683..6459	6339..6486	148	forward
b0007	6529..7959	6495..6706	212	forward
b0007	6529..7959	6749..7002	254	forward
b0007	6529..7959	7059..7109	51	forward
b0007	6529..7959	7147..7168	22	forward
b0007	6529..7959	7768..7891	124	forward
b0010	9928..10494	9938..9970	33	forward
b0010	9928..10494	9990..10232	243	forward
b0010	9928..10494	10251..10296	46	forward
b0010	9928..10494	10335..10370	36	forward
b0010	9928..10494	10420..10445	26	forward
b0010	9928..10494	10458..10561	104	forward
b0013	11382..11786	11520..11725	206	forward
b0013	11382..11786	11767..11891	125	forward
b0018	16751..16960	16667..16882	216	forward
b4412	16751..16903	16667..16882	216	forward
insAB-1	19810..20508	19653..19810	158	forward
b0023	20815..21078	21029..21120	92	forward
b0035	34781..35371	34927..34996	70	forward
b0037	36271..37824	36537..36567	31	forward
b0037	36271..37824	36953..36984	32	forward
b0037	36271..37824	36999..37041	43	forward
b0037	36271..37824	37064..37108	45	forward
b0037	36271..37824	37197..37212	16	forward
b0037	36271..37824	37256..37321	66	forward
b0037	36271..37824	37365..37454	90	forward
b0037	36271..37824	37535..37567	33	forward
b0037	36271..37824	37578..37742	165	forward
b0038	37898..39115	38719..38752	34	forward
b0039	39244..40386	39983..40043	61	forward
b0039	39244..40386	40215..40250	36	forward
b0040	40417..41931	40652..40670	19	forward
b0040	40417..41931	40680..40736	57	forward
b0040	40417..41931	40914..41010	97	forward
b0040	40417..41931	41032..41080	49	forward
b0049	50380..51222	50377..50399	23	forward
b0049	50380..51222	50411..50460	50	forward
b0049	50380..51222	50600..50650	51	forward
b0049	50380..51222	50779..50801	23	forward
b0049	50380..51222	50921..50941	21	forward
b0049	50380..51222	51192..51234	43	forward
b0050	51229..51606	51192..51234	43	forward
b0050	51229..51606	51247..51282	36	forward
b0050	51229..51606	51295..51335	41	forward
b0050	51229..51606	51399..51418	20	forward
b0051	51609..52430	51531..51660	130	forward
b0050	51229..51606	51531..51660	130	forward
b0051	51609..52430	51683..51701	19	forward
b0051	51609..52430	51728..51764	37	forward
b0051	51609..52430	51807..51878	72	forward
b0051	51609..52430	51961..51981	21	forward
b0051	51609..52430	52065..52116	52	forward
b0051	51609..52430	52166..52275	110	forward
b0051	51609..52430	52383..52402	20	forward
b0052	52427..53416	52615..52653	39	forward
b0052	52427..53416	53415..53459	45	forward
b0053	53416..54702	53415..53459	45	forward
b0053	53416..54702	53827..53865	39	forward
b0053	53416..54702	53902..53950	49	forward
b0053	53416..54702	54034..54087	54	forward
b0053	53416..54702	54300..54355	56	forward
b0054	54755..57109	54766..54810	45	forward
b0054	54755..57109	54959..54980	22	forward
b0054	54755..57109	55009..55063	55	forward
b0054	54755..57109	55385..55598	214	forward
b0054	54755..57109	55659..55742	84	forward
b0054	54755..57109	55796..56019	224	forward
b0054	54755..57109	56047..56073	27	forward
b0054	54755..57109	56079..56124	46	forward
b0054	54755..57109	56200..56253	54	forward
b0054	54755..57109	56289..56522	234	forward
b0054	54755..57109	56588..56611	24	forward
b0054	54755..57109	56729..56787	59	forward
b0054	54755..57109	57005..57051	47	forward
b0058	59687..60346	59618..59865	248	forward
b0058	59687..60346	59933..59953	21	forward
b0058	59687..60346	59968..59996	29	forward
b0059	60358..63264	60521..60632	112	forward
b0059	60358..63264	60780..60852	73	forward
b0059	60358..63264	61239..61260	22	forward
b0059	60358..63264	61339..61387	49	forward
b0059	60358..63264	61425..61514	90	forward
b0059	60358..63264	61550..61570	21	forward
b0059	60358..63264	61658..61759	102	forward
b0059	60358..63264	62206..62323	118	forward
b0059	60358..63264	63222..63278	57	forward
b0060	63429..65780	63369..63453	85	forward
b0060	63429..65780	64185..64249	65	forward
b0060	63429..65780	64393..64476	84	forward
b0060	63429..65780	64636..64671	36	forward
b0060	63429..65780	64748..64775	28	forward
b0060	63429..65780	64798..64819	22	forward
b0060	63429..65780	65029..65103	75	forward
b0060	63429..65780	65115..65159	45	forward
b0060	63429..65780	65439..65502	64	forward
b0060	63429..65780	65591..65668	78	forward
b0060	63429..65780	65728..65779	52	forward
b0061	65855..66550	65920..65960	41	forward
b0061	65855..66550	66174..66193	20	forward
b0061	65855..66550	66534..66607	74	forward
b0062	66835..68337	66816..66872	57	forward
b0062	66835..68337	66923..66943	21	forward
b0062	66835..68337	67179..67259	81	forward
b0062	66835..68337	67337..67369	33	forward
b0062	66835..68337	67671..67709	39	forward
b0062	66835..68337	68051..68095	45	forward
b0062	66835..68337	68106..68141	36	forward
b0063	68348..70048	68621..68722	102	forward
b0063	68348..70048	68925..68987	63	forward
b0063	68348..70048	69387..69405	19	forward
b0063	68348..70048	69540..69555	16	forward
b0063	68348..70048	69747..69811	65	forward
b0063	68348..70048	69865..69966	102	forward
b0066	72229..72927	72169..72238	70	forward
b0066	72229..72927	72294..72340	47	forward
b0066	72229..72927	72436..72548	113	forward
b0067	72911..74521	74137..74215	79	forward
b0068	74497..75480	75032..75052	21	forward
b0069	75644..77299	75806..75882	77	forward
b0069	75644..77299	75948..76013	66	forward
b0069	75644..77299	76906..76950	45	forward
b0069	75644..77299	77261..77325	65	forward
b0071	78848..79453	79013..79042	30	forward
b0071	78848..79453	79056..79102	47	forward
b0071	78848..79453	79138..79196	59	forward
b0071	78848..79453	79252..79290	39	forward
b0071	78848..79453	79345..79368	24	forward
b0072	79464..80864	79591..79692	102	forward
b0073	80867..81958	80822..80921	100	forward
b0072	79464..80864	80822..80921	100	forward
b0073	80867..81958	81185..81278	94	forward
b0073	80867..81958	81352..81370	19	forward
b0073	80867..81958	81545..81570	26	forward
b0074	81958..83529	82687..82710	24	forward
b0074	81958..83529	82746..82871	126	forward
b0074	81958..83529	82880..83076	197	forward
b0101	111649..111846	111675..111708	34	forward
b0100	111564..111698	111675..111708	34	forward
b0101	111649..111846	111713..111773	61	forward
b0102	111856..112599	111804..111873	70	forward
b0101	111649..111846	111804..111873	70	forward
b0102	111856..112599	112278..112304	27	forward
b0102	111856..112599	112412..112458	47	forward
b0103	112599..113219	112698..112807	110	forward
b0106	114522..115724	114595..114636	42	forward
b0106	114522..115724	114646..114722	77	forward
b0106	114522..115724	114795..114843	49	forward
b0106	114522..115724	115208..115291	84	forward
b0106	114522..115724	115308..115354	47	forward
b0106	114522..115724	115641..115702	62	forward
b0107	115714..117099	115975..116097	123	forward
b0107	115714..117099	116230..116290	61	forward
b0107	115714..117099	116449..116471	23	forward
b0107	115714..117099	116512..116606	95	forward
b0107	115714..117099	117049..117080	32	forward
b0108	117109..117549	117153..117223	71	forward
b0108	117109..117549	117410..117497	88	forward
b0112	120178..121551	120288..120389	102	forward
b0112	120178..121551	120479..120526	48	forward
b0112	120178..121551	120804..120833	30	forward
b0112	120178..121551	120886..120996	111	forward
b0112	120178..121551	121030..121136	107	forward
b0112	120178..121551	121167..121234	68	forward
b0112	120178..121551	121358..121583	226	forward
b0117	129407..131260	129495..129561	67	forward
b0117	129407..131260	129604..129675	72	forward
b0117	129407..131260	129689..129940	252	forward
b0117	129407..131260	130003..130033	31	forward
b0117	129407..131260	130138..130176	39	forward
b0117	129407..131260	130265..130436	172	forward
b0117	129407..131260	130494..130664	171	forward
b0117	129407..131260	130674..130728	55	forward
b0117	129407..131260	130824..130925	102	forward
b0117	129407..131260	130930..131086	157	forward
b0117	129407..131260	131250..131338	89	forward
b0120	134788..135582	134795..135009	215	forward
b0120	134788..135582	135109..135131	23	forward
b0120	134788..135582	135474..135495	22	forward
b0121	135598..136464	135597..135765	169	forward
b0121	135598..136464	135777..135886	110	forward
b0121	135598..136464	136014..136200	187	forward
b0122	136570..136917	136569..136671	103	forward
b0122	136570..136917	136698..136763	66	forward
b0122	136570..136917	136824..136912	89	forward
b0124	138835..141225	138853..138908	56	forward
b0124	138835..141225	138950..138976	27	forward
b0124	138835..141225	139056..139091	36	forward
b0124	138835..141225	139287..139313	27	forward
b0124	138835..141225	139794..139814	21	forward
b0124	138835..141225	139896..139943	48	forward
b0124	138835..141225	139963..139992	30	forward
b0124	138835..141225	140124..140170	47	forward
b0124	138835..141225	140341..140368	28	forward
b0124	138835..141225	140420..140484	65	forward
b0124	138835..141225	140577..140637	61	forward
b0126	142008..142670	142373..142648	276	forward
b0131	146314..146694	146390..146409	20	forward
b0131	146314..146694	146441..146480	40	forward
b0131	146314..146694	146491..146554	64	forward
b0133	147944..148795	147936..148109	174	forward
b0133	147944..148795	148118..148375	258	forward
b0133	147944..148795	148386..148469	84	forward
b0133	147944..148795	148568..148673	106	forward
b0134	148807..149601	148808..148841	34	forward
b0134	148807..149601	148955..148992	38	forward
b0135	149715..150953	149697..149772	76	forward
b0135	149715..150953	149855..149877	23	forward
b0135	149715..150953	150058..150128	71	forward
b0135	149715..150953	150165..150622	458	forward
b0135	149715..150953	150633..150716	84	forward
b0135	149715..150953	150800..150839	40	forward
b0135	149715..150953	150874..150901	28	forward
b0136	151003..151599	151123..151165	43	forward
b0137	151626..152231	151833..151889	57	forward
b0137	151626..152231	151980..152043	64	forward
b0137	151626..152231	152100..152117	18	forward
b0137	151626..152231	152137..152204	68	forward
b0138	152243..152812	152325..152439	115	forward
b0138	152243..152812	152718..152765	48	forward
b0138	152243..152812	152781..152908	128	forward
b0139	152829..155426	152781..152908	128	forward
b0139	152829..155426	152917..152932	16	forward
b0139	152829..155426	152949..153030	82	forward
b0139	152829..155426	153123..153165	43	forward
b0139	152829..155426	153298..153390	93	forward
b0139	152829..155426	153681..153730	50	forward
b0139	152829..155426	154367..154525	159	forward
b0139	152829..155426	154575..154737	163	forward
b0139	152829..155426	154860..154905	46	forward
b0139	152829..155426	154956..155004	49	forward
b0139	152829..155426	155142..155313	172	forward
b0140	155461..156201	155624..155708	85	forward
b0140	155461..156201	155879..155894	16	forward
b0140	155461..156201	155962..155992	31	forward
b0140	155461..156201	156013..156051	39	forward
b0140	155461..156201	156107..156220	114	forward
b0141	156299..156883	156273..156322	50	forward
b0141	156299..156883	156337..156386	50	forward
b0141	156299..156883	156397..156555	159	forward
b0142	157253..157732	157474..157530	57	forward
b0142	157253..157732	157542..157560	19	forward
b0143	157729..159126	157834..157908	75	forward
b0143	157729..159126	157917..158018	102	forward
b0143	157729..159126	158072..158113	42	forward
b0143	157729..159126	158245..158308	64	forward
b0143	157729..159126	158402..158502	101	forward
b0143	157729..159126	158710..158793	84	forward
b0144	159186..160112	159152..159209	58	forward
b0144	159186..160112	159251..159353	103	forward
b0144	159186..160112	159608..159644	37	forward
b0144	159186..160112	159699..159853	155	forward
b0144	159186..160112	160060..160085	26	forward
b0145	160149..160604	160366..160383	18	forward
b0147	161501..162031	161392..161627	236	forward
b0146	160782..161486	161392..161627	236	forward
b0147	161501..162031	161647..161767	121	forward
b0147	161501..162031	161797..161864	68	forward
b0147	161501..162031	161886..161932	47	forward
b0154	173602..174882	173778..173823	46	forward
b0154	173602..174882	174011..174027	17	forward
b0154	173602..174882	174205..174269	65	forward
b0154	173602..174882	174367..174418	52	forward
b0154	173602..174882	174472..174575	104	forward
b0154	173602..174882	174607..174701	95	forward
b0157	177001..177624	177163..177204	42	forward
b0158	177662..178462	177746..177810	65	forward
b0158	177662..178462	177923..177974	52	forward
b0158	177662..178462	178296..178321	26	forward
b0159	178455..179153	178472..178540	69	forward
b0159	178455..179153	178864..178936	73	forward
b0163	183709..184095	183739..183978	240	forward
b0163	183709..184095	184029..184094	66	forward
b0164	184257..185069	184256..184291	36	forward
b0164	184257..185069	184325..184362	38	forward
b0164	184257..185069	184598..184618	21	forward
b0164	184257..185069	184724..184767	44	forward
b0164	184257..185069	184802..185068	267	forward
b0165	184987..185118	184802..185068	267	forward
b0166	185123..185947	185220..185264	45	forward
b0166	185123..185947	185307..185360	54	forward
b0166	185123..185947	185588..185654	67	forward
b0166	185123..185947	185741..185760	20	forward
b0167	185978..188650	185979..186062	84	forward
b0167	185978..188650	186082..186516	435	forward
b0167	185978..188650	186604..186895	292	forward
b0167	185978..188650	186908..187014	107	forward
b0167	185978..188650	187035..187084	50	forward
b0167	185978..188650	187244..187348	105	forward
b0167	185978..188650	187365..187386	22	forward
b0167	185978..188650	187563..187695	133	forward
b0167	185978..188650	187781..187818	38	forward
b0167	185978..188650	187979..188145	167	forward
b0168	188712..189506	188696..188740	45	forward
b0168	188712..189506	188878..188898	21	forward
b0168	188712..189506	189000..189109	110	forward
b0168	188712..189506	189117..189160	44	forward
b0168	188712..189506	189196..189297	102	forward
b0168	188712..189506	189379..189398	20	forward
b0189	213678..213932	213862..213885	24	forward
b4406	213925..214125	213997..214031	35	forward
b0193	216179..217003	216259..216318	60	forward
b0193	216179..217003	216444..216512	69	forward
b0193	216179..217003	216593..216925	333	forward
b0194	217057..218775	217193..217237	45	forward
b0194	217057..218775	217295..217353	59	forward
b0194	217057..218775	217434..217454	21	forward
b0194	217057..218775	218175..218217	43	forward
b0194	217057..218775	218496..218530	35	forward
b0195	218887..219594	218910..218933	24	forward
b0195	218887..219594	219188..219264	77	forward
b0195	218887..219594	219327..219440	114	forward
b0196	219591..219995	219759..219773	15	forward
b0196	219591..219995	219840..219872	33	forward
b0196	219591..219995	219911..219944	34	forward
b0197	220113..220928	220676..220719	44	forward
b0198	220968..221621	220979..220994	16	forward
b0198	220968..221621	221084..221152	69	forward
b0199	221614..222645	221662..221683	22	forward
b0199	221614..222645	221865..221981	117	forward
b0199	221614..222645	222086..222162	77	forward
b0199	221614..222645	222236..222292	57	forward
b0199	221614..222645	222408..222536	129	forward
b0208	229967..230881	230021..230244	224	forward
b0208	229967..230881	230383..230414	32	forward
b0208	229967..230881	230475..230609	135	forward
b0208	229967..230881	230655..230743	89	forward
b0211	232597..233955	232603..232719	117	forward
b0211	232597..233955	232768..232864	97	forward
b0211	232597..233955	232887..233024	138	forward
b0211	232597..233955	233516..233552	37	forward
b0211	232597..233955	233645..233696	52	forward
b0212	234027..234782	234213..234277	65	forward
b0212	234027..234782	234283..234345	63	forward
b0212	234027..234782	234578..234625	48	forward
b0214	235535..236002	235685..235714	30	forward
b0218	238746..239084	238930..239020	91	forward
b0219	239419..240189	239929..239957	29	forward
b0221	240859..243303	241521..241552	32	forward
b0221	240859..243303	241585..241610	26	forward
b0221	240859..243303	241741..241807	67	forward
b0221	240859..243303	241849..241899	51	forward
b0221	240859..243303	242586..242615	30	forward
b0221	240859..243303	242723..242770	48	forward
b0221	240859..243303	242906..242937	32	forward
b0221	240859..243303	243219..243355	137	forward
b0224	245065..245805	245106..245173	68	forward
b0224	245065..245805	245210..245423	214	forward
b0224	245065..245805	245460..245492	33	forward
b0224	245065..245805	245540..245796	257	forward
b0226	246242..246502	246251..246307	57	forward
lfhA	248358..250070	248469..248592	124	forward
lfhA	248358..250070	248727..248752	26	forward
lfhA	248358..250070	248991..249017	27	forward
b0237	254259..255716	254337..254380	44	forward
b0237	254259..255716	254388..254455	68	forward
b0237	254259..255716	254486..254518	33	forward
b0237	254259..255716	254660..254687	28	forward
b0237	254259..255716	254696..254757	62	forward
b0237	254259..255716	255486..255541	56	forward
b0237	254259..255716	255557..255602	46	forward
b0237	254259..255716	255677..255782	106	forward
b0245	262552..262893	262569..262600	32	forward
b0245	262552..262893	262611..262687	77	forward
b0245	262552..262893	262723..262868	146	forward
b0246	262914..263231	262985..263022	38	forward
b0246	262914..263231	263145..263246	102	forward
b0247	263480..263956	263555..263585	31	forward
b0247	263480..263956	263654..263703	50	forward
b0247	263480..263956	263775..263807	33	forward
b0247	263480..263956	263823..263878	56	forward
b0248	263972..264430	263967..264476	510	forward
b0249	264528..264767	264515..264578	64	forward
b0249	264528..264767	264605..265165	561	forward
b0250	264844..265311	264605..265165	561	forward
b0250	264844..265311	265203..265242	40	forward
b0251	265334..265777	265563..265618	56	forward
ykfL	265777..265998	265901..266090	190	forward
ykfK	266000..266191	265901..266090	190	forward
b0252	266408..267229	266380..266414	35	forward
b0252	266408..267229	266462..266499	38	forward
b0252	266408..267229	266952..267315	364	forward
b0253	267321..268184	267338..267400	63	forward
b0253	267321..268184	267415..267691	277	forward
b0253	267321..268184	267830..267858	29	forward
b0254	268513..269406	268462..268658	197	forward
b0254	268513..269406	268675..268775	101	forward
b0254	268513..269406	269063..269080	18	forward
b0254	268513..269406	269102..269120	19	forward
b0254	268513..269406	269249..269306	58	forward
b0262	276980..278026	277237..277288	52	forward
b0262	276980..278026	277555..277580	26	forward
b0262	276980..278026	277733..277792	60	forward
b0262	276980..278026	277887..277965	79	forward
b0263	278038..278400	278103..278214	112	forward
b0263	278038..278400	278249..278331	83	forward
b4505	279248..279586	279314..279578	265	forward
b0266	279609..279959	279650..279679	30	forward
b0266	279609..279959	279810..279853	44	forward
b0267	280053..281207	280003..280076	74	forward
b0267	280053..281207	280168..280187	20	forward
b0272	287628..288386	288292..288315	24	forward
b0273	288525..289529	289077..289093	17	forward
insAB-3	289872..290570	289837..289883	47	forward
b0274	289873..290376	289837..289883	47	forward
b0277	291546..292172	291593..292158	566	forward
b0278	292444..293142	292456..292581	126	forward
b0278	292444..293142	292706..292768	63	forward
b0278	292444..293142	292777..292808	32	forward
b0278	292444..293142	292832..292872	41	forward
b0278	292444..293142	292953..292987	35	forward
b0279	293169..294023	293226..293272	47	forward
b0279	293169..294023	293358..293475	118	forward
b0279	293169..294023	293931..293962	32	forward
b0280	294363..294803	294381..294584	204	forward
b0280	294363..294803	294618..294847	230	forward
b0281	294920..296320	294978..295265	288	forward
b0281	294920..296320	295319..295375	57	forward
b0281	294920..296320	295452..295514	63	forward
b0281	294920..296320	295538..295596	59	forward
b0281	294920..296320	295634..295676	43	forward
b0281	294920..296320	295692..295713	22	forward
b0281	294920..296320	295719..295765	47	forward
b0281	294920..296320	295786..295862	77	forward
b0281	294920..296320	295913..295994	82	forward
b0282	296605..297015	296499..296732	234	forward
b0282	296605..297015	296744..296856	113	forward
b0282	296605..297015	296906..296928	23	forward
b0283	296994..297950	296975..297052	78	forward
b0282	296605..297015	296975..297052	78	forward
b0283	296994..297950	297070..297094	25	forward
b0283	296994..297950	297109..297152	44	forward
b0283	296994..297950	297219..297324	106	forward
b0283	296994..297950	297407..297440	34	forward
b0283	296994..297950	297500..297525	26	forward
b0283	296994..297950	297661..297682	22	forward
b0284	297960..300158	298338..298362	25	forward
b0284	297960..300158	298513..298598	86	forward
b0284	297960..300158	298961..298998	38	forward
b0284	297960..300158	299374..299388	15	forward
b0284	297960..300158	299798..299812	15	forward
b0285	300155..301111	300573..300647	75	forward
b0285	300155..301111	300719..300742	24	forward
b0286	301108..301797	301206..301291	86	forward
b0286	301108..301797	301401..301416	16	forward
b0286	301108..301797	301734..301792	59	forward
b0288	303077..303406	303067..303088	22	forward
b0288	303077..303406	303110..303399	290	forward
b0289	303719..304429	303665..304174	510	forward
b0289	303719..304429	304325..304354	30	forward
b0290	304398..306041	304488..304588	101	forward
b0290	304398..306041	304688..304795	108	forward
b0290	304398..306041	304879..305349	471	forward
b0290	304398..306041	305429..305452	24	forward
b0290	304398..306041	305481..305592	112	forward
b0290	304398..306041	305777..305832	56	forward
b0290	304398..306041	305952..306000	49	forward
b0291	306031..308556	306010..306081	72	forward
b0290	304398..306041	306010..306081	72	forward
b0291	306031..308556	306919..306938	20	forward
b0291	306031..308556	306965..307017	53	forward
b0291	306031..308556	307041..307067	27	forward
b0291	306031..308556	307090..307141	52	forward
b0291	306031..308556	307272..307323	52	forward
b0291	306031..308556	307577..307595	19	forward
b0291	306031..308556	307608..307644	37	forward
b0291	306031..308556	308056..308093	38	forward
b0292	308582..309250	308752..308795	44	forward
b0292	308582..309250	308917..308958	42	forward
b0292	308582..309250	309071..309135	65	forward
b0293	309308..309895	309361..309390	30	forward
b0293	309308..309895	309409..309430	22	forward
b0293	309308..309895	309489..309577	89	forward
b0293	309308..309895	309672..309815	144	forward
b4506	311598..311738	311682..311707	26	forward
b0300	315674..316360	315708..315751	44	forward
b0300	315674..316360	315960..315992	33	forward
b0300	315674..316360	316056..316074	19	forward
b0300	315674..316360	316114..316262	149	forward
b0300	315674..316360	316311..316395	85	forward
b0301	316950..317543	316936..316977	42	forward
b0303	317555..317791	317681..317708	28	forward
b0304	317900..319225	318108..318139	32	forward
b0304	317900..319225	318769..318826	58	forward
b0310	323920..324588	324062..324104	43	forward
b0310	323920..324588	324159..324223	65	forward
b0311	324801..326471	325850..325920	71	forward
b0311	324801..326471	326364..326450	87	forward
b0312	326485..327957	326486..326583	98	forward
b0312	326485..327957	326684..326707	24	forward
b0312	326485..327957	326720..326815	96	forward
b0312	326485..327957	327849..327872	24	forward
b0313	327971..328558	328124..328177	54	forward
b0316	332725..333657	332793..332987	195	forward
b0316	332725..333657	333359..333533	175	forward
b0317	333749..334246	333785..333814	30	forward
b0328	344890..345561	344948..345039	92	forward
b0328	344890..345561	345099..345195	97	forward
b0330	346081..347667	346097..346156	60	forward
b0342	360473..361084	360715..360777	63	forward
b0342	360473..361084	360851..360879	29	forward
b0343	361150..362403	361172..361244	73	forward
b0343	361150..362403	361350..361391	42	forward
b0343	361150..362403	361551..361624	74	forward
b0343	361150..362403	361690..361848	159	forward
b0343	361150..362403	362095..362131	37	forward
b0343	361150..362403	362298..362388	91	forward
b0344	362455..365529	362498..362683	186	forward
b0344	362455..365529	364408..364439	32	forward
b0344	362455..365529	364566..364655	90	forward
b0344	362455..365529	364814..364870	57	forward
b0345	365652..366734	365691..365710	20	forward
b0345	365652..366734	365900..366217	318	forward
b0345	365652..366734	366281..366345	65	forward
b0355	376759..377592	376771..376792	22	forward
b0355	376759..377592	376829..376884	56	forward
b0355	376759..377592	377059..377135	77	forward
b0355	376759..377592	377261..377442	182	forward
b0356	377686..378795	377805..377886	82	forward
b0356	377686..378795	377989..378007	19	forward
b0356	377686..378795	378087..378106	20	forward
b0356	377686..378795	378351..378406	56	forward
b0356	377686..378795	378498..378543	46	forward
b0358	379293..380066	379298..379317	20	forward
b0358	379293..380066	379400..379437	38	forward
b0358	379293..380066	379594..379627	34	forward
b0358	379293..380066	379713..379761	49	forward
b0359	380068..380283	380087..380107	21	forward
b0359	380068..380283	380193..380224	32	forward
b0359	380068..380283	380253..380332	80	forward
b0363	381963..383159	382020..382063	44	forward
b0362	381728..382114	382020..382063	44	forward
b0363	381963..383159	382470..382613	144	forward
b0363	381963..383159	382646..382705	60	forward
b0363	381963..383159	382951..382970	20	forward
b0363	381963..383159	383071..383129	59	forward
b0364	383283..383840	383333..383470	138	forward
b0364	383283..383840	383683..383702	20	forward
b0364	383283..383840	383814..383833	20	forward
b0369	387977..388951	388011..388047	37	forward
b0369	387977..388951	388674..388739	66	forward
b0369	387977..388951	388923..388971	49	forward
b0376	394354..395511	394587..394612	26	forward
b0376	394354..395511	395173..395194	22	forward
b0376	394354..395511	395383..395589	207	forward
b0379	398249..398557	398377..398428	52	forward
b0379	398249..398557	398467..398488	22	forward
b0381	399053..400147	399562..399641	80	forward
b0381	399053..400147	399670..399730	61	forward
b0381	399053..400147	399742..399807	66	forward
b0381	399053..400147	399818..399866	49	forward
b0381	399053..400147	399877..399917	41	forward
b0386	404059..404868	404088..404134	47	forward
b0393	408332..409243	408364..408537	174	forward
b0393	408332..409243	408567..408593	27	forward
b0393	408332..409243	408860..408897	38	forward
b0393	408332..409243	409091..409138	48	forward
b0396	410521..411705	410379..410584	206	forward
b0396	410521..411705	410778..410840	63	forward
b0396	410521..411705	411153..411229	77	forward
b0396	410521..411705	411397..411463	67	forward
b0397	411831..414977	413089..413113	25	forward
b0397	411831..414977	413122..413140	19	forward
b0397	411831..414977	413179..413210	32	forward
b0397	411831..414977	413260..413396	137	forward
b0397	411831..414977	413413..413450	38	forward
b0397	411831..414977	413533..413561	29	forward
b0397	411831..414977	414187..414206	20	forward
b0397	411831..414977	414763..414795	33	forward
b0397	411831..414977	414858..414873	16	forward
b0404	423561..424142	423610..423772	163	forward
b0404	423561..424142	423821..423846	26	forward
b0404	423561..424142	423942..424047	106	forward
b0404	423561..424142	424098..424193	96	forward
b0411	430353..431237	430278..430355	78	forward
b0411	430353..431237	430420..430464	45	forward
b0411	430353..431237	430482..430521	40	forward
b0411	430353..431237	430552..430601	50	forward
b0411	430353..431237	430616..430637	22	forward
b0411	430353..431237	430795..430834	40	forward
b0411	430353..431237	430860..430923	64	forward
b0411	430353..431237	430985..431038	54	forward
b0411	430353..431237	431184..431223	40	forward
b0412	431536..432075	431615..431667	53	forward
b0412	431536..432075	431695..431846	152	forward
b0412	431536..432075	431875..431901	27	forward
b0419	436385..437359	436512..436550	39	forward
b0419	436385..437359	436581..436611	31	forward
b0419	436385..437359	436657..436752	96	forward
b0419	436385..437359	436997..437090	94	forward
b0419	436385..437359	437140..437198	59	forward
b0420	437539..439401	437512..437708	197	forward
b0420	437539..439401	437763..437846	84	forward
b0420	437539..439401	437988..438279	292	forward
b0420	437539..439401	438293..438458	166	forward
b0420	437539..439401	438700..438751	52	forward
b0420	437539..439401	438833..438893	61	forward
b0420	437539..439401	438986..439084	99	forward
b0420	437539..439401	439099..439129	31	forward
b0420	437539..439401	439189..439220	32	forward
b0421	439426..440325	439419..439491	73	forward
b0421	439426..440325	439592..439625	34	forward
b0421	439426..440325	440037..440077	41	forward
b0421	439426..440325	440237..440291	55	forward
b0422	440325..440567	440339..440390	52	forward
b0422	440325..440567	440436..440461	26	forward
b0425	442828..443739	443287..443377	91	forward
b0425	442828..443739	443637..443690	54	forward
b0427	444526..445890	444656..444688	33	forward
b0427	444526..445890	445077..445137	61	forward
b0427	444526..445890	445170..445187	18	forward
b0427	444526..445890	445783..445847	65	forward
b0428	446039..446929	446082..446141	60	forward
b0428	446039..446929	446432..446450	19	forward
b0430	447270..447884	447282..447369	88	forward
b0430	447270..447884	447427..447564	138	forward
b0430	447270..447884	447674..447775	102	forward
b0431	447874..449865	447937..448038	102	forward
b0431	447874..449865	448718..448741	24	forward
b0431	447874..449865	448944..449010	67	forward
b0431	447874..449865	449121..449183	63	forward
b0431	447874..449865	449234..449399	166	forward
b0431	447874..449865	449547..449582	36	forward
b0431	447874..449865	449602..449624	23	forward
b0431	447874..449865	449692..449731	40	forward
b0432	449887..450834	450141..450188	48	forward
b0432	449887..450834	450321..450346	26	forward
b0433	451294..452769	451506..451524	19	forward
b0433	451294..452769	451683..451708	26	forward
b0433	451294..452769	451793..451832	40	forward
b0433	451294..452769	452716..452735	20	forward
b0433	451294..452769	452747..452789	43	forward
b0434	452813..453391	453012..453052	41	forward
b0434	452813..453391	453098..453128	31	forward
b0434	452813..453391	453281..453413	133	forward
b0444	464076..464771	464139..464165	27	forward
b0444	464076..464771	464340..464377	38	forward
b0444	464076..464771	464522..464557	36	forward
b0445	464836..466536	464879..464920	42	forward
b0445	464836..466536	464952..464982	31	forward
b0445	464836..466536	465039..465117	79	forward
b0445	464836..466536	465153..465337	185	forward
b0445	464836..466536	465382..465528	147	forward
b0445	464836..466536	465737..465794	58	forward
b0445	464836..466536	465940..465983	44	forward
b0445	464836..466536	466128..466213	86	forward
b0445	464836..466536	466365..466462	98	forward
b0452	473525..474385	473662..473855	194	forward
b0452	473525..474385	473876..473939	64	forward
b0452	473525..474385	474282..474329	48	forward
b0452	473525..474385	474365..474407	43	forward
b0457	476291..477841	476327..476380	54	forward
b0457	476291..477841	476434..476482	49	forward
b0457	476291..477841	476511..476694	184	forward
b0457	476291..477841	476752..476801	50	forward
b0457	476291..477841	476967..477018	52	forward
b0457	476291..477841	477077..477121	45	forward
b0457	476291..477841	477333..477395	63	forward
b0457	476291..477841	477401..477441	41	forward
b0457	476291..477841	477462..477665	204	forward
b0458	478005..478475	478129..478213	85	forward
b0458	478005..478475	478222..478389	168	forward
b0458	478005..478475	478432..478534	103	forward
b0459	478591..479142	478602..478704	103	forward
b0459	478591..479142	478748..478872	125	forward
b0459	478591..479142	478996..479098	103	forward
b0460	479314..479532	479361..479422	62	forward
b0461	479558..479932	479522..479573	52	forward
b0460	479314..479532	479522..479573	52	forward
b0461	479558..479932	479655..479707	53	forward
b0461	479558..479932	479882..480004	123	forward
b0462	480478..483627	480471..480525	55	forward
b0462	480478..483627	480975..481004	30	forward
b0462	480478..483627	481148..481177	30	forward
b0462	480478..483627	481457..481515	59	forward
b0462	480478..483627	481691..481732	42	forward
b0462	480478..483627	482229..482301	73	forward
b0462	480478..483627	482537..482638	102	forward
b0462	480478..483627	483045..483167	123	forward
b0463	483650..484843	484065..484101	37	forward
b0463	483650..484843	484119..484192	74	forward
b0463	483650..484843	484627..484666	40	forward
b0476	498238..499197	498796..499071	276	forward
b0478	500786..502462	500985..501020	36	forward
b0478	500786..502462	501408..501446	39	forward
b0479	502700..503920	502589..502734	146	forward
b0479	502700..503920	502750..502851	102	forward
b0479	502700..503920	502898..502949	52	forward
b0479	502700..503920	503092..503131	40	forward
b0479	502700..503920	503198..503254	57	forward
b0479	502700..503920	503518..503561	44	forward
b0481	505827..506306	506008..506245	238	forward
b0482	506510..507304	506627..506772	146	forward
b0482	506510..507304	506919..506976	58	forward
b0482	506510..507304	507104..507158	55	forward
b0484	508099..510603	508101..508146	46	forward
b0484	508099..510603	508232..508275	44	forward
b0484	508099..510603	508473..508531	59	forward
b0484	508099..510603	508645..508670	26	forward
b0484	508099..510603	509320..509400	81	forward
b0488	513625..514083	514027..514076	50	forward
b0489	514080..514997	514187..514217	31	forward
b0489	514080..514997	514349..514387	39	forward
b0489	514080..514997	514596..514635	40	forward
b0492	516649..517503	516711..516755	45	forward
b0492	516649..517503	517448..517486	39	forward
b0492	516649..517503	517492..517549	58	forward
b0493	517564..518373	517639..517670	32	forward
b0494	518363..518989	518399..518447	49	forward
b0494	518363..518989	518453..518535	83	forward
b0502	528869..529240	528798..528931	134	forward
b0502	528869..529240	529030..529103	74	forward
b0502	528869..529240	529217..529254	38	forward
b0504	530519..531445	530621..530655	35	forward
b0504	530519..531445	530667..530710	44	forward
b0504	530519..531445	531111..531148	38	forward
b0504	530519..531445	531225..531273	49	forward
b0515	542485..543270	542761..542788	28	forward
b0515	542485..543270	542916..542940	25	forward
b0515	542485..543270	543119..543141	23	forward
b0516	543281..544516	543355..543380	26	forward
b0516	543281..544516	543700..543793	94	forward
b0516	543281..544516	544070..544111	42	forward
b0517	544538..545587	544710..544983	274	forward
b0517	544538..545587	545012..545050	39	forward
b0517	544538..545587	545106..545257	152	forward
b0522	550750..551817	550752..550794	43	forward
b0523	551814..552323	552207..552222	16	forward
b0527	555255..555776	555299..555330	32	forward
b0527	555255..555776	555643..555682	40	forward
b0527	555255..555776	555770..555792	23	forward
b0528	555884..556096	555962..556033	72	forward
b0529	556098..556964	556393..556410	18	forward
b0529	556098..556964	556871..556924	54	forward
b0535	563071..563703	563338..563374	37	forward
b0535	563071..563703	563596..563817	222	forward
b0537	564038..565201	564033..564238	206	forward
b0537	564038..565201	564705..564740	36	forward
b0553	574981..576048	575092..575261	170	forward
b0553	574981..576048	575298..575353	56	forward
b0553	574981..576048	575386..575416	31	forward
b0553	574981..576048	575498..575524	27	forward
b0553	574981..576048	575584..575750	167	forward
b0553	574981..576048	575758..575792	35	forward
b0553	574981..576048	575817..575881	65	forward
b0558	578407..578817	578367..578484	118	forward
b0558	578407..578817	578499..578529	31	forward
b0558	578407..578817	578813..578865	53	forward
b0562	581375..581959	581387..581450	64	forward
b0565	583903..584856	584330..584408	79	forward
b0565	583903..584856	584796..584824	29	forward
b0566	585370..586131	585353..585383	31	forward
b0566	585370..586131	585509..585694	186	forward
b0566	585370..586131	585715..585791	77	forward
b0566	585370..586131	585841..585909	69	forward
b0566	585370..586131	585972..586001	30	forward
b0566	585370..586131	586008..586057	50	forward
b0566	585370..586131	586065..586201	137	forward
b0567	586314..587204	586876..586927	52	forward
b0568	587205..590177	587558..587659	102	forward
b0568	587205..590177	587725..587740	16	forward
b0568	587205..590177	587848..587965	118	forward
b0568	587205..590177	588094..588281	188	forward
b0568	587205..590177	588629..588702	74	forward
b0568	587205..590177	588719..588792	74	forward
b0568	587205..590177	588925..588951	27	forward
b0568	587205..590177	589054..589094	41	forward
b0568	587205..590177	589245..589277	33	forward
b0568	587205..590177	589358..589541	184	forward
b0568	587205..590177	589606..589621	16	forward
b0568	587205..590177	589646..589676	31	forward
b0568	587205..590177	589715..589740	26	forward
b0569	590164..592401	590095..590240	146	forward
b0568	587205..590177	590095..590240	146	forward
b0569	590164..592401	590348..590641	294	forward
b0569	590164..592401	590720..590758	39	forward
b0569	590164..592401	590770..590817	48	forward
b0569	590164..592401	591070..591093	24	forward
b0569	590164..592401	591337..591368	32	forward
b0569	590164..592401	591576..591679	104	forward
b0569	590164..592401	591834..591854	21	forward
b0569	590164..592401	592359..592445	87	forward
b0570	592551..593993	592654..592681	28	forward
b0570	592551..593993	592697..592748	52	forward
b0570	592551..593993	592759..592801	43	forward
b0570	592551..593993	592915..592939	25	forward
b0570	592551..593993	593077..593101	25	forward
b0570	592551..593993	593107..593196	90	forward
b0570	592551..593993	593264..593314	51	forward
b0570	592551..593993	593335..593383	49	forward
b0570	592551..593993	593432..593673	242	forward
b0570	592551..593993	593742..593808	67	forward
b0570	592551..593993	593857..593958	102	forward
b0577	602639..603886	602726..602886	161	forward
b0577	602639..603886	602893..603045	153	forward
b0577	602639..603886	603055..603101	47	forward
b0577	602639..603886	603292..603400	109	forward
b0578	603994..604647	603913..604027	115	forward
b0578	603994..604647	604059..604106	48	forward
b0578	603994..604647	604166..604196	31	forward
b0578	603994..604647	604451..604471	21	forward
b0578	603994..604647	604522..604564	43	forward
b0579	604741..605109	604930..605035	106	forward
b0581	605488..606606	605945..605994	50	forward
b0581	605488..606606	606204..606312	109	forward
b0581	605488..606606	606324..606359	36	forward
b0581	605488..606606	606443..606468	26	forward
b0581	605488..606606	606551..606597	47	forward
b0583	608682..609311	608801..608837	37	forward
b0583	608682..609311	609065..609088	24	forward
b0583	608682..609311	609131..609196	66	forward
b0583	608682..609311	609297..609412	116	forward
b0584	609477..611717	609632..609690	59	forward
b0584	609477..611717	610081..610123	43	forward
b0584	609477..611717	610178..610218	41	forward
b0584	609477..611717	610308..610362	55	forward
b0584	609477..611717	610448..610469	22	forward
b0584	609477..611717	610881..610929	49	forward
b0584	609477..611717	610981..611061	81	forward
b0584	609477..611717	611077..611145	69	forward
b0584	609477..611717	611256..611300	45	forward
b0588	618607..619422	618737..618767	31	forward
b0588	618607..619422	618903..618926	24	forward
b0588	618607..619422	619170..619187	18	forward
b0588	618607..619422	619349..619520	172	forward
b0589	619419..620411	619349..619520	172	forward
b0589	619419..620411	619842..619886	45	forward
b0589	619419..620411	620039..620076	38	forward
b0589	619419..620411	620132..620159	28	forward
b0590	620408..621412	620966..620984	19	forward
b0590	620408..621412	621334..621435	102	forward
b0592	622777..623733	622809..622840	32	forward
b0599	631612..632700	631887..631918	32	forward
b0599	631612..632700	632103..632121	19	forward
b0599	631612..632700	632355..632416	62	forward
b0599	631612..632700	632650..632700	51	forward
b0601	633970..634599	634131..634226	96	forward
b0601	633970..634599	634249..634270	22	forward
b0601	633970..634599	634399..634511	113	forward
b0602	634572..635792	634615..634646	32	forward
b0602	634572..635792	634673..634733	61	forward
b0602	634572..635792	634913..634940	28	forward
b0602	634572..635792	635088..635189	102	forward
b0602	634572..635792	635216..635417	202	forward
b0602	634572..635792	635464..635583	120	forward
b0603	635939..636841	636279..636305	27	forward
b0603	635939..636841	636358..636410	53	forward
b0603	635939..636841	636428..636470	43	forward
b0603	635939..636841	636505..636597	93	forward
b0603	635939..636841	636609..636691	83	forward
b0603	635939..636841	636819..636850	32	forward
b0604	637050..637796	637131..637174	44	forward
b0604	637050..637796	637270..637528	259	forward
b0604	637050..637796	637565..637642	78	forward
b0607	640662..641090	640948..640984	37	forward
b0611	643420..644226	643564..643584	21	forward
b0611	643420..644226	643674..643810	137	forward
b0611	643420..644226	643853..643879	27	forward
b0611	643420..644226	644059..644260	202	forward
b0612	644340..645803	644544..644733	190	forward
b0613	645854..646732	645873..645978	106	forward
b0613	645854..646732	646245..646348	104	forward
b0614	646707..647258	646798..646826	29	forward
b0615	647262..648794	647309..647356	48	forward
b0615	647262..648794	647576..647649	74	forward
b0615	647262..648794	648257..648295	39	forward
b0615	647262..648794	648343..648386	44	forward
b0615	647262..648794	648556..648624	69	forward
b0616	648805..649713	648755..648896	142	forward
b0615	647262..648794	648755..648896	142	forward
b0616	648805..649713	648962..649003	42	forward
b0616	648805..649713	649081..649205	125	forward
b0616	648805..649713	649347..649474	128	forward
b0617	649710..650006	649834..649891	58	forward
b0618	650021..651079	650092..650202	111	forward
b0618	650021..651079	650436..650487	52	forward
b0618	650021..651079	650606..650638	33	forward
b0618	650021..651079	650861..651030	170	forward
b0621	653806..655191	653808..653947	140	forward
b0621	653806..655191	654093..654122	30	forward
b0621	653806..655191	654326..654341	16	forward
b0621	653806..655191	654536..654564	29	forward
b0621	653806..655191	654612..654644	33	forward
b0621	653806..655191	654780..654813	34	forward
b0621	653806..655191	654879..654911	33	forward
b0621	653806..655191	654949..655075	127	forward
b0624	656778..657161	656960..656996	37	forward
b0628	658474..659439	658464..658637	174	forward
b0628	658474..659439	658872..658973	102	forward
b0628	658474..659439	659023..659080	58	forward
b0628	658474..659439	659177..659195	19	forward
b0629	659648..660601	659506..659762	257	forward
b0629	659648..660601	659787..660452	666	forward
b0629	659648..660601	660536..660566	31	forward
b0630	660860..661501	660871..660966	96	forward
b0630	660860..661501	661020..661092	73	forward
b0630	660860..661501	661360..661387	28	forward
b0630	660860..661501	661396..661418	23	forward
b0630	660860..661501	661454..661515	62	forward
b0631	661602..661865	661711..661763	53	forward
b0632	661975..663186	662547..662584	38	forward
b0632	661975..663186	662745..662821	77	forward
b0632	661975..663186	662969..662992	24	forward
b0632	661975..663186	663012..663142	131	forward
b0633	663325..664413	663180..663984	805	forward
b0632	661975..663186	663180..663984	805	forward
b0633	663325..664413	664040..664209	170	forward
b0633	663325..664413	664217..664288	72	forward
b0633	663325..664413	664341..664382	42	forward
b0634	664424..665536	664686..664712	27	forward
b0634	664424..665536	664780..664803	24	forward
b0634	664424..665536	664935..664971	37	forward
b0634	664424..665536	665477..665498	22	forward
b0635	665539..667440	665524..665597	74	forward
b0634	664424..665536	665524..665597	74	forward
b0635	665539..667440	665608..665631	24	forward
b0635	665539..667440	665638..665716	79	forward
b0635	665539..667440	665777..665844	68	forward
b0635	665539..667440	665923..665969	47	forward
b0635	665539..667440	667196..667242	47	forward
b0635	665539..667440	667278..667304	27	forward
b0636	667471..667938	667407..667494	88	forward
b0635	665539..667440	667407..667494	88	forward
b0638	668519..669130	668437..668545	109	forward
b0638	668519..669130	668689..668734	46	forward
b0638	668519..669130	668841..669027	187	forward
b0638	668519..669130	669050..669065	16	forward
b0639	669154..669795	669439..669484	46	forward
b0640	669797..670828	670347..670376	30	forward
b0640	669797..670828	670500..670691	192	forward
b0640	669797..670828	670740..670768	29	forward
b0641	670828..671409	670885..670937	53	forward
b0641	670828..671409	671009..671137	129	forward
b0641	670828..671409	671270..671287	18	forward
b0642	671424..674006	672271..672343	73	forward
b0642	671424..674006	672374..672451	78	forward
b0642	671424..674006	673385..673410	26	forward
b0642	671424..674006	673808..673885	78	forward
b0642	671424..674006	673953..674034	82	forward
b0644	674793..675770	674984..675008	25	forward
b0644	674793..675770	675214..675260	47	forward
b0644	674793..675770	675567..675594	28	forward
b0647	678075..678629	678106..678211	106	forward
b0647	678075..678629	678250..678279	30	forward
b0647	678075..678629	678473..678501	29	forward
b0650	680946..682616	681000..681043	44	forward
b0650	680946..682616	681059..681091	33	forward
b0650	680946..682616	681200..681240	41	forward
b0650	680946..682616	681382..681465	84	forward
b0650	680946..682616	681554..681679	126	forward
b0650	680946..682616	681691..681817	127	forward
b0650	680946..682616	682486..682591	106	forward
b0651	682700..683635	683068..683124	57	forward
b0651	682700..683635	683189..683227	39	forward
b0651	682700..683635	683522..683556	35	forward
b0651	682700..683635	683566..683591	26	forward
b0653	684478..685152	684799..684852	54	forward
b0653	684478..685152	684988..685031	44	forward
b0654	685152..685892	685107..685184	78	forward
b0653	684478..685152	685107..685184	78	forward
b0654	685152..685892	685781..685841	61	forward
b0655	686062..686970	686096..686156	61	forward
b0655	686062..686970	686187..686217	31	forward
b0655	686062..686970	686394..686424	31	forward
b0655	686062..686970	686590..686658	69	forward
b0657	688566..690104	688372..688624	253	forward
b0657	688566..690104	688632..688808	177	forward
b0657	688566..690104	688828..688939	112	forward
b0657	688566..690104	688994..689190	197	forward
b0657	688566..690104	689622..689683	62	forward
b0658	690129..691007	690904..690954	51	forward
b0660	691561..692640	692441..692488	48	forward
b0661	692754..694178	692846..692890	45	forward
b0661	692754..694178	693146..693472	327	forward
b0661	692754..694178	693623..693718	96	forward
b0661	692754..694178	694161..694210	50	forward
b0674	696736..698400	696776..696796	21	forward
b0674	696736..698400	696832..696850	19	forward
b0674	696736..698400	697178..697264	87	forward
b0674	696736..698400	697813..697853	41	forward
b0674	696736..698400	698030..698131	102	forward
b0674	696736..698400	698199..698344	146	forward
b0675	698797..699549	698829..698957	129	forward
b0675	698797..699549	698993..699014	22	forward
b0675	698797..699549	699104..699151	48	forward
b0675	698797..699549	699538..699571	34	forward
b0676	699597..700817	699674..699700	27	forward
b0676	699597..700817	700695..700747	53	forward
b0677	700826..701974	700943..700988	46	forward
b0677	700826..701974	701452..701495	44	forward
b0678	702034..702834	702109..702146	38	forward
b0678	702034..702834	702165..702266	102	forward
b0678	702034..702834	702395..702464	70	forward
b0678	702034..702834	702526..702841	316	forward
b0683	709423..709869	709464..709524	61	forward
b0683	709423..709869	709727..709765	39	forward
b0683	709423..709869	709776..709815	40	forward
b0684	710158..710688	710167..710193	27	forward
b0685	710828..711121	710773..710938	166	forward
b0685	710828..711121	711085..711138	54	forward
b0686	711261..712025	711322..711385	64	forward
ybfG	715170..715580	715142..715182	41	forward
ybfG	715170..715580	715264..715319	56	forward
ybfG	715170..715580	715561..715638	78	forward
ybfH	715611..715820	715561..715638	78	forward
ybfH	715611..715820	715722..715752	31	forward
b0692	716169..717488	716171..716213	43	forward
b0692	716169..717488	716396..716434	39	forward
b0692	716169..717488	716454..716545	92	forward
b0692	716169..717488	716665..716707	43	forward
b0693	717485..719683	717887..718019	133	forward
b0693	717485..719683	718085..718136	52	forward
b0693	717485..719683	718216..718427	212	forward
b0693	717485..719683	718447..718525	79	forward
b0693	717485..719683	718546..718744	199	forward
b0693	717485..719683	718751..718791	41	forward
b0693	717485..719683	718821..718847	27	forward
b0693	717485..719683	718958..719001	44	forward
b0693	717485..719683	719146..719273	128	forward
b0694	720279..720956	720373..720432	60	forward
b0694	720279..720956	720750..720817	68	forward
b0695	720953..723637	721843..721883	41	forward
b0695	720953..723637	721989..722009	21	forward
b0695	720953..723637	722027..722059	33	forward
b0695	720953..723637	722220..722246	27	forward
b0695	720953..723637	722534..722560	27	forward
b0695	720953..723637	722784..722818	35	forward
b0695	720953..723637	723267..723299	33	forward
b0696	723630..724202	723818..723844	27	forward
b0696	723630..724202	723940..723979	40	forward
b0697	724211..726259	724387..724540	154	forward
b0697	724211..726259	725146..725189	44	forward
b0697	724211..726259	726076..726094	19	forward
b0698	726282..727955	726467..726505	39	forward
b0709	740298..741779	740317..740388	72	forward
b0709	740298..741779	741036..741060	25	forward
b0709	740298..741779	741068..741095	28	forward
b0709	740298..741779	741472..741567	96	forward
b0715	745946..746992	746241..746422	182	forward
b0715	745946..746992	746734..746759	26	forward
b0716	747144..748205	747224..747281	58	forward
b0716	747144..748205	747351..747681	331	forward
b0716	747144..748205	747760..747815	56	forward
b0716	747144..748205	747823..747847	25	forward
b0716	747144..748205	747952..748095	144	forward
b0717	748202..748930	748494..748659	166	forward
b0717	748202..748930	748770..748871	102	forward
b0718	748945..751392	748965..749000	36	forward
b0718	748945..751392	749253..749280	28	forward
b0718	748945..751392	749320..749435	116	forward
b0718	748945..751392	749494..749533	40	forward
b0718	748945..751392	749544..749563	20	forward
b0718	748945..751392	750113..750139	27	forward
b0718	748945..751392	750240..750261	22	forward
b0718	748945..751392	750359..750440	82	forward
b0718	748945..751392	750529..750583	55	forward
b0718	748945..751392	750671..750798	128	forward
b0718	748945..751392	751041..751119	79	forward
b0720	752408..753691	752496..752538	43	forward
b0720	752408..753691	752551..752574	24	forward
b0720	752408..753691	752582..752616	35	forward
b0720	752408..753691	752977..753051	75	forward
b0720	752408..753691	753062..753171	110	forward
b0720	752408..753691	753283..753495	213	forward
b0720	752408..753691	753518..753647	130	forward
b0720	752408..753691	753689..753795	107	forward
b0730	764376..765098	764617..764637	21	forward
b0730	764376..765098	764807..764837	31	forward
b0730	764376..765098	764968..764994	27	forward
b0752	783105..784046	783783..783997	215	forward
b0753	784160..784540	784147..784188	42	forward
b0753	784160..784540	784225..784278	54	forward
b0753	784160..784540	784287..784352	66	forward
b0755	786066..786818	786184..786214	31	forward
b0755	786066..786818	786253..786278	26	forward
b0756	787020..788060	786999..787133	135	forward
b0756	787020..788060	787180..787248	69	forward
b0756	787020..788060	787269..787379	111	forward
b0756	787020..788060	787422..787451	30	forward
b0757	788054..789202	788473..788515	43	forward
b0757	788054..789202	788589..788656	68	forward
b0757	788054..789202	788799..788882	84	forward
b0757	788054..789202	788956..789033	78	forward
b0757	788054..789202	789057..789107	51	forward
b0757	788054..789202	789139..789175	37	forward
b0758	789206..790252	789207..789300	94	forward
b0758	789206..790252	789426..789546	121	forward
b0758	789206..790252	789624..789668	45	forward
b0758	789206..790252	789861..790005	145	forward
b0758	789206..790252	790089..790136	48	forward
b0759	790262..791278	790309..790369	61	forward
b0759	790262..791278	790661..790725	65	forward
b0759	790262..791278	790962..790981	20	forward
b0759	790262..791278	791040..791135	96	forward
b0759	790262..791278	791212..791380	169	forward
b0760	791539..793011	791575..791618	44	forward
b0760	791539..793011	791799..791864	66	forward
b0760	791539..793011	792037..792140	104	forward
b0760	791539..793011	792191..792210	20	forward
b0760	791539..793011	792402..792511	110	forward
b0761	793079..793867	793102..793140	39	forward
b0761	793079..793867	793160..793241	82	forward
b0766	796836..797654	797081..797217	137	forward
b0766	796836..797654	797493..797611	119	forward
b0768	798845..799861	798982..799020	39	forward
b0772	805221..806504	805709..805871	163	forward
b0772	805221..806504	805889..805956	68	forward
b0772	805221..806504	805999..806035	37	forward
b0772	805221..806504	806345..806446	102	forward
b0773	806656..807132	806643..806901	259	forward
b0774	807191..808480	806954..807313	360	forward
b0773	806656..807132	806954..807313	360	forward
b0774	807191..808480	807319..807395	77	forward
b0774	807191..808480	807534..807552	19	forward
b0774	807191..808480	807815..807916	102	forward
b4591	812337..812474	812249..812444	196	forward
b4591	812337..812474	812455..812494	40	forward
b0780	814962..815870	814934..815092	159	forward
b0780	814962..815870	815178..815238	61	forward
b0780	814962..815870	815350..815498	149	forward
b0780	814962..815870	815530..815553	24	forward
b0780	814962..815870	815629..815656	28	forward
b0780	814962..815870	815761..815864	104	forward
b0788	820765..821721	820840..820865	26	forward
b0788	820765..821721	820955..821008	54	forward
b0788	820765..821721	821223..821268	46	forward
b0789	821721..822962	821960..822091	132	forward
b0789	821721..822962	822157..822194	38	forward
b0789	821721..822962	822252..822328	77	forward
b0789	821721..822962	822429..822565	137	forward
b0790	822959..823720	823021..823156	136	forward
b0790	822959..823720	823669..823727	59	forward
b0792	824225..825331	824498..824665	168	forward
b0792	824225..825331	824708..824727	20	forward
b0792	824225..825331	824787..824827	41	forward
b0792	824225..825331	824909..824931	23	forward
b0792	824225..825331	824940..824976	37	forward
b0792	824225..825331	825042..825107	66	forward
b0793	825342..826475	825283..825363	81	forward
b0792	824225..825331	825283..825363	81	forward
b0793	825342..826475	825449..825574	126	forward
b0793	825342..826475	825589..825674	86	forward
b0793	825342..826475	826086..826105	20	forward
b0793	825342..826475	826166..826286	121	forward
b0793	825342..826475	826312..826463	152	forward
b0794	826468..828204	826740..826775	36	forward
b0794	826468..828204	827055..827072	18	forward
b0794	826468..828204	827336..827391	56	forward
b0794	826468..828204	827888..827909	22	forward
b0795	828197..829195	828207..828268	62	forward
b0795	828197..829195	828338..828378	41	forward
b0795	828197..829195	828396..828438	43	forward
b0795	828197..829195	828453..828547	95	forward
b0796	829195..829866	829412..829445	34	forward
b0796	829195..829866	829564..829588	25	forward
b0796	829195..829866	829620..829678	59	forward
b0798	831691..832173	831918..831983	66	forward
b0798	831691..832173	832006..832067	62	forward
b0798	831691..832173	832139..832175	37	forward
b0802	836888..837148	836893..836965	73	forward
b0802	836888..837148	837043..837144	102	forward
b0803	837413..837679	837417..837439	23	forward
b0803	837413..837679	837528..837554	27	forward
b0804	837753..838430	837716..837762	47	forward
b0804	837753..838430	837794..838104	311	forward
b0804	837753..838430	838159..838243	85	forward
b0804	837753..838430	838276..838299	24	forward
b0804	837753..838430	838305..838363	59	forward
b0805	838472..840754	838477..838521	45	forward
b0805	838472..840754	838574..838685	112	forward
b0805	838472..840754	838707..838817	111	forward
b0805	838472..840754	838971..839041	71	forward
b0805	838472..840754	839236..839256	21	forward
b0805	838472..840754	839409..839441	33	forward
b0805	838472..840754	839473..839679	207	forward
b0805	838472..840754	839782..840048	267	forward
b0805	838472..840754	840209..840275	67	forward
b0805	838472..840754	840547..840665	119	forward
b0805	838472..840754	840687..840748	62	forward
b0806	841019..841279	841057..841136	80	forward
b0806	841019..841279	841237..841266	30	forward
b0808	842478..844703	842585..842644	60	forward
b0808	842478..844703	843030..843063	34	forward
b0808	842478..844703	843751..843805	55	forward
b0808	842478..844703	843892..844081	190	forward
b0808	842478..844703	844095..844242	148	forward
b0808	842478..844703	844296..844337	42	forward
b0808	842478..844703	844362..844387	26	forward
b0808	842478..844703	844411..844512	102	forward
b0808	842478..844703	844567..844649	83	forward
b0808	842478..844703	844661..844727	67	forward
b0809	844964..845686	845000..845055	56	forward
b0809	844964..845686	845099..845130	32	forward
b0809	844964..845686	845269..845310	42	forward
b0809	844964..845686	845410..845498	89	forward
b0810	845683..846342	845706..845754	49	forward
b0811	846481..847227	846499..846538	40	forward
b0811	846481..847227	846654..846707	54	forward
b0812	847631..848134	847634..847671	38	forward
b0812	847631..848134	847903..847927	25	forward
b0812	847631..848134	847996..848044	49	forward
b0813	848433..849320	848349..848450	102	forward
b0813	848433..849320	848466..848523	58	forward
b0813	848433..849320	848727..848773	47	forward
b0813	848433..849320	849215..849327	113	forward
b0815	850237..851820	850274..850320	47	forward
b0815	850237..851820	850355..850553	199	forward
b0815	850237..851820	850651..850790	140	forward
b0815	850237..851820	851389..851404	16	forward
b0815	850237..851820	851475..851539	65	forward
b0815	850237..851820	851555..851598	44	forward
b0815	850237..851820	851620..851661	42	forward
b0815	850237..851820	851681..851785	105	forward
b0819	854047..854967	854138..854217	80	forward
b0819	854047..854967	854364..854541	178	forward
b0819	854047..854967	854579..854666	88	forward
b0819	854047..854967	854742..854810	69	forward
b0821	857019..858284	857044..857078	35	forward
b0821	857019..858284	857845..857884	40	forward
b0821	857019..858284	857906..858007	102	forward
b0821	857019..858284	858070..858118	49	forward
b0821	857019..858284	858166..858289	124	forward
b0822	858436..859251	858813..858864	52	forward
b0822	858436..859251	858971..859072	102	forward
b0822	858436..859251	859179..859199	21	forward
b0822	858436..859251	859206..859233	28	forward
b0823	859397..861829	859420..859561	142	forward
b0823	859397..861829	859597..859650	54	forward
b0823	859397..861829	859840..859879	40	forward
b0823	859397..861829	859886..859945	60	forward
b0823	859397..861829	859958..860160	203	forward
b0823	859397..861829	860604..860629	26	forward
b0823	859397..861829	860646..860752	107	forward
b0823	859397..861829	860978..861018	41	forward
b0823	859397..861829	861568..861587	20	forward
b0823	859397..861829	861703..861746	44	forward
b0824	861835..862761	861820..861861	42	forward
b0823	859397..861829	861820..861861	42	forward
b0824	861835..862761	861880..862115	236	forward
b0824	861835..862761	862126..862302	177	forward
b0824	861835..862761	862318..862355	38	forward
b0824	861835..862761	862429..862472	44	forward
b0824	861835..862761	862680..862743	64	forward
b0827	864352..865587	864353..864386	34	forward
b0835	875933..877258	876289..876323	35	forward
b0835	875933..877258	876435..876480	46	forward
b0835	875933..877258	877131..877259	129	forward
b0838	879077..879703	879081..879157	77	forward
b0838	879077..879703	879176..879380	205	forward
b0840	881199..881957	881222..881251	30	forward
b0840	881199..881957	881290..881338	49	forward
b0840	881199..881957	881453..881476	24	forward
b0840	881199..881957	881664..881765	102	forward
b0840	881199..881957	881783..881869	87	forward
b0841	882015..882611	882212..882270	59	forward
b0841	882015..882611	882309..882333	25	forward
b0844	884539..885354	884495..884615	121	forward
b0845	885354..886562	886441..886461	21	forward
b0847	887357..889042	887364..887393	30	forward
b0847	887357..889042	887404..887424	21	forward
b0847	887357..889042	887443..887468	26	forward
b0847	887357..889042	887556..887640	85	forward
b0847	887357..889042	888168..888248	81	forward
b0847	887357..889042	888797..888899	103	forward
b0847	887357..889042	888922..888990	69	forward
b0849	889719..889976	889691..889787	97	forward
b0860	899067..899798	899030..899096	67	forward
b0860	899067..899798	899423..899496	74	forward
b0860	899067..899798	899574..899607	34	forward
b0860	899067..899798	899695..899724	30	forward
b0860	899067..899798	899765..899792	28	forward
b0861	900089..900757	900086..900118	33	forward
b0861	900089..900757	900380..900422	43	forward
b0861	900089..900757	900664..900716	53	forward
b0862	900757..901473	900795..900829	35	forward
b0863	901480..902211	901733..901754	22	forward
b0863	901480..902211	901779..901838	60	forward
b0863	901480..902211	902182..902216	35	forward
b0864	902229..902957	902420..902463	44	forward
b0864	902229..902957	902479..902502	24	forward
b0864	902229..902957	902555..902592	38	forward
b0865	903175..903690	903110..903491	382	forward
b0865	903175..903690	903575..903596	22	forward
b0868	904963..905976	905182..905310	129	forward
b0868	904963..905976	905394..905507	114	forward
b0868	904963..905976	905514..905553	40	forward
b0868	904963..905976	905692..905913	222	forward
b0869	906075..907505	906195..906222	28	forward
b0869	906075..907505	906697..906725	29	forward
b0869	906075..907505	906841..906894	54	forward
b0869	906075..907505	906904..907148	245	forward
b0869	906075..907505	907206..907254	49	forward
b0869	906075..907505	907290..907330	41	forward
b0870	907516..908517	907891..907959	69	forward
b0870	907516..908517	908144..908251	108	forward
b0870	907516..908517	908268..908326	59	forward
b0871	908554..910272	909208..909239	32	forward
b0871	908554..910272	909381..909457	77	forward
b0872	910405..911373	910459..910487	29	forward
b0872	910405..911373	910757..910776	20	forward
b0872	910405..911373	910915..911022	108	forward
b0872	910405..911373	911344..911379	36	forward
b0873	911385..913037	911572..911608	37	forward
b0873	911385..913037	911952..911971	20	forward
b0873	911385..913037	912044..912066	23	forward
b0873	911385..913037	912598..912641	44	forward
b0873	911385..913037	912651..912690	40	forward
b0873	911385..913037	912808..912859	52	forward
b0874	913181..914080	913140..913245	106	forward
b0874	913181..914080	913893..914050	158	forward
b0875	914575..915270	914804..914845	42	forward
b0875	914575..915270	915115..915134	20	forward
b0877	917351..918307	917372..917398	27	forward
b0877	917351..918307	917426..917463	38	forward
b0877	917351..918307	917621..917669	49	forward
b0877	917351..918307	917965..917986	22	forward
b0877	917351..918307	918018..918037	20	forward
b0877	917351..918307	918052..918162	111	forward
b0877	917351..918307	918207..918286	80	forward
b0884	925448..925666	925460..925563	104	forward
b0885	925951..926655	926051..926195	145	forward
b0885	925951..926655	926278..926304	27	forward
b0885	925951..926655	926324..926534	211	forward
b0885	925951..926655	926597..926682	86	forward
b0886	926697..928418	927144..927217	74	forward
b0886	926697..928418	927223..927274	52	forward
b0886	926697..928418	927329..927454	126	forward
b0886	926697..928418	927921..927940	20	forward
b0886	926697..928418	928113..928175	63	forward
b0887	928419..930185	929257..929318	62	forward
b0887	928419..930185	929548..929579	32	forward
b0887	928419..930185	929856..929891	36	forward
b0887	928419..930185	930031..930084	54	forward
b0888	930308..931273	930429..930651	223	forward
b0888	930308..931273	931076..931151	76	forward
b0888	930308..931273	931200..931261	62	forward
b0897	944154..944780	944540..944641	102	forward
b0900	947883..948791	948353..948387	35	forward
b0902	949563..950303	949874..949906	33	forward
b0902	949563..950303	949929..950048	120	forward
b0903	950495..952777	950745..950806	62	forward
b0903	950495..952777	950940..950995	56	forward
b0903	950495..952777	951298..951455	158	forward
b0903	950495..952777	951490..951539	50	forward
b0903	950495..952777	951547..951564	18	forward
b0903	950495..952777	951630..951685	56	forward
b0903	950495..952777	951778..951844	67	forward
b0903	950495..952777	951941..951959	19	forward
b0903	950495..952777	952766..952803	38	forward
b0904	952832..953689	953060..953141	82	forward
b0904	952832..953689	953175..953267	93	forward
b0904	952832..953689	953671..953686	16	forward
b0905	954095..955855	954108..954157	50	forward
b0905	954095..955855	954209..954240	32	forward
b0905	954095..955855	954309..954449	141	forward
b0905	954095..955855	954679..954699	21	forward
b0905	954095..955855	954774..954948	175	forward
b0905	954095..955855	955082..955131	50	forward
b0905	954095..955855	955339..955494	156	forward
b0905	954095..955855	955515..955619	105	forward
b0920	971845..972624	972171..972226	56	forward
b0920	971845..972624	972285..972368	84	forward
b0920	971845..972624	972391..972482	92	forward
b0928	983742..984932	984197..984225	29	forward
b0928	983742..984932	984529..984545	17	forward
b0929	985117..986205	985117..985162	46	forward
b0929	985117..986205	985336..985376	41	forward
b0929	985117..986205	985465..985674	210	forward
b0929	985117..986205	985858..985933	76	forward
b0930	986808..988208	986794..986968	175	forward
b0930	986808..988208	986986..987014	29	forward
b0930	986808..988208	987031..987117	87	forward
b0930	986808..988208	987244..987269	26	forward
b0930	986808..988208	987348..987382	35	forward
b0930	986808..988208	987491..987561	71	forward
b0930	986808..988208	987630..987690	61	forward
b0930	986808..988208	987770..987804	35	forward
b0930	986808..988208	987992..988017	26	forward
b0931	988377..989579	988435..988494	60	forward
b0931	988377..989579	988678..988804	127	forward
b0931	988377..989579	988824..988909	86	forward
b0931	988377..989579	989119..989162	44	forward
b0931	988377..989579	989378..989503	126	forward
b0931	988377..989579	989548..989717	170	forward
b0934	993264..994055	993510..993534	25	forward
b0935	994066..995211	994265..994315	51	forward
b0935	994066..995211	994765..994915	151	forward
b0935	994066..995211	994994..995013	20	forward
b0936	995208..996167	995230..995266	37	forward
b0936	995208..996167	995802..995824	23	forward
b0937	996160..996735	996067..996260	194	forward
b0936	995208..996167	996067..996260	194	forward
b0937	996160..996735	996286..996427	142	forward
b0937	996160..996735	996463..996555	93	forward
b0937	996160..996735	996564..996671	108	forward
b0937	996160..996735	996679..996735	57	forward
b0947	1005714..1006823	1006013..1006060	48	forward
b0947	1005714..1006823	1006074..1006136	63	forward
b0947	1005714..1006823	1006239..1006290	52	forward
b0947	1005714..1006823	1006321..1006356	36	forward
b0947	1005714..1006823	1006460..1006572	113	forward
b0954	1015175..1015693	1015684..1015709	26	forward
b0955	1015762..1017522	1016110..1016172	63	forward
b0955	1015762..1017522	1016261..1016283	23	forward
b0955	1015762..1017522	1016793..1016815	23	forward
b0955	1015762..1017522	1017134..1017644	511	forward
b0957	1018236..1019276	1018381..1018573	193	forward
b0957	1018236..1019276	1018584..1018655	72	forward
b0957	1018236..1019276	1018919..1019008	90	forward
b0958	1019633..1020142	1019494..1019720	227	forward
b0958	1019633..1020142	1019785..1019821	37	forward
b0958	1019633..1020142	1019881..1019943	63	forward
b0958	1019633..1020142	1019955..1020232	278	forward
b0960	1020953..1023106	1021203..1021561	359	forward
b0960	1020953..1023106	1021620..1021676	57	forward
b0960	1020953..1023106	1021811..1021829	19	forward
b0960	1020953..1023106	1021871..1021975	105	forward
b0960	1020953..1023106	1021984..1022057	74	forward
b0960	1020953..1023106	1022101..1022135	35	forward
b0960	1020953..1023106	1022258..1022357	100	forward
b0960	1020953..1023106	1022405..1022695	291	forward
b0964	1026334..1026996	1026392..1026513	122	forward
b0966	1027627..1027944	1027657..1027707	51	forward
b0966	1027627..1027944	1027797..1027816	20	forward
b0967	1028002..1029192	1028055..1028099	45	forward
b0967	1028002..1029192	1028357..1028377	21	forward
b0967	1028002..1029192	1028994..1029039	46	forward
b0967	1028002..1029192	1029047..1029077	31	forward
b0967	1028002..1029192	1029096..1029170	75	forward
b0969	1029562..1029891	1029674..1029832	159	forward
b0970	1029982..1030641	1030252..1030353	102	forward
b0981	1041253..1043433	1041357..1041398	42	forward
b0981	1041253..1043433	1041452..1041476	25	forward
b0981	1041253..1043433	1041626..1041663	38	forward
b0981	1041253..1043433	1042010..1042061	52	forward
b0981	1041253..1043433	1042428..1042455	28	forward
b0981	1041253..1043433	1042818..1042841	24	forward
b0981	1041253..1043433	1042899..1042932	34	forward
b0981	1041253..1043433	1042975..1043023	49	forward
b0981	1041253..1043433	1043151..1043186	36	forward
b0982	1043453..1043899	1043475..1043500	26	forward
b0982	1043453..1043899	1043693..1043733	41	forward
b0983	1043887..1045026	1043922..1043971	50	forward
b0983	1043887..1045026	1044367..1044422	56	forward
b0983	1043887..1045026	1044500..1044604	105	forward
b0983	1043887..1045026	1044881..1044974	94	forward
b0984	1045072..1047168	1045080..1045102	23	forward
b0984	1045072..1047168	1045192..1045219	28	forward
b0984	1045072..1047168	1045398..1045419	22	forward
b0984	1045072..1047168	1045773..1045803	31	forward
b0984	1045072..1047168	1045961..1046039	79	forward
b0984	1045072..1047168	1046188..1046207	20	forward
b0984	1045072..1047168	1046278..1046325	48	forward
b0984	1045072..1047168	1046670..1046721	52	forward
b0984	1045072..1047168	1046850..1046874	25	forward
b0984	1045072..1047168	1047163..1047227	65	forward
b0985	1047168..1047914	1047163..1047227	65	forward
b0985	1047168..1047914	1047407..1047494	88	forward
b0985	1047168..1047914	1047510..1047538	29	forward
b0985	1047168..1047914	1047552..1047675	124	forward
b0985	1047168..1047914	1047693..1047765	73	forward
b0986	1047911..1048555	1047881..1048035	155	forward
b0985	1047168..1047914	1047881..1048035	155	forward
b0986	1047911..1048555	1048097..1048198	102	forward
b0986	1047911..1048555	1048466..1048514	49	forward
b0987	1048662..1048967	1048642..1048679	38	forward
b0987	1048662..1048967	1048693..1048717	25	forward
b0987	1048662..1048967	1048764..1048911	148	forward
b0987	1048662..1048967	1048934..1048975	42	forward
b0989	1050186..1050398	1050240..1050405	166	forward
b0992	1051512..1052585	1051907..1051945	39	forward
b0992	1051512..1052585	1052009..1052038	30	forward
b0992	1051512..1052585	1052049..1052128	80	forward
b0992	1051512..1052585	1052177..1052330	154	forward
b0993	1052657..1055401	1052789..1052870	82	forward
b0993	1052657..1055401	1052878..1052900	23	forward
b0993	1052657..1055401	1052942..1052988	47	forward
b0993	1052657..1055401	1052998..1053287	290	forward
b0993	1052657..1055401	1053365..1053400	36	forward
b0993	1052657..1055401	1053549..1053572	24	forward
b0993	1052657..1055401	1053664..1053794	131	forward
b0993	1052657..1055401	1053801..1053931	131	forward
b0993	1052657..1055401	1054023..1054055	33	forward
b0993	1052657..1055401	1054069..1054158	90	forward
b0993	1052657..1055401	1054322..1054343	22	forward
b0993	1052657..1055401	1054604..1054631	28	forward
b0993	1052657..1055401	1055306..1055324	19	forward
b0993	1052657..1055401	1055392..1055416	25	forward
b0995	1056485..1057177	1056551..1056600	50	forward
b0995	1056485..1057177	1056608..1056673	66	forward
b0995	1056485..1057177	1056877..1056898	22	forward
b0999	1061773..1062078	1061708..1061842	135	forward
b0999	1061773..1062078	1061914..1061949	36	forward
b1000	1062078..1062998	1062639..1062662	24	forward
b1000	1062078..1062998	1062903..1062920	18	forward
b1003	1066087..1066314	1066096..1066120	25	forward
b1004	1066335..1066931	1066400..1066431	32	forward
b1004	1066335..1066931	1066769..1066873	105	forward
b1006	1067734..1069062	1068074..1068134	61	forward
b1006	1067734..1069062	1068824..1068863	40	forward
b1007	1069083..1069577	1069129..1069204	76	forward
b1007	1069083..1069577	1069379..1069402	24	forward
b1008	1069588..1070178	1069779..1069797	19	forward
b1008	1069588..1070178	1069829..1069898	70	forward
b1008	1069588..1070178	1069950..1069998	49	forward
b1009	1070188..1070988	1070296..1070357	62	forward
b1009	1070188..1070988	1070531..1070607	77	forward
b1009	1070188..1070988	1070792..1070920	129	forward
b1010	1070996..1071382	1071236..1071262	27	forward
b1011	1071394..1072086	1071369..1071463	95	forward
b1010	1070996..1071382	1071369..1071463	95	forward
b1011	1071394..1072086	1071555..1071578	24	forward
b1012	1072086..1073234	1072286..1072317	32	forward
b1012	1072086..1073234	1072415..1072445	31	forward
b1012	1072086..1073234	1072464..1072505	42	forward
b1012	1072086..1073234	1072575..1072615	41	forward
b1012	1072086..1073234	1072640..1072655	16	forward
b1012	1072086..1073234	1073098..1073149	52	forward
b1014	1074143..1078105	1074363..1074464	102	forward
b1014	1074143..1078105	1074507..1074595	89	forward
b1014	1074143..1078105	1074618..1074668	51	forward
b1014	1074143..1078105	1075084..1075114	31	forward
b1014	1074143..1078105	1077068..1077095	28	forward
b1014	1074143..1078105	1077686..1077719	34	forward
b1021	1085329..1085742	1085471..1085502	32	forward
b1021	1085329..1085742	1085514..1085721	208	forward
b1022	1085744..1087069	1085825..1085933	109	forward
b1022	1085744..1087069	1086019..1086176	158	forward
b1023	1087062..1089080	1087274..1087319	46	forward
b1023	1087062..1089080	1088190..1088208	19	forward
b1023	1087062..1089080	1088255..1088283	29	forward
b1023	1087062..1089080	1088533..1088551	19	forward
b1023	1087062..1089080	1088686..1088733	48	forward
b1024	1089089..1091512	1089382..1089628	247	forward
b1024	1089089..1091512	1090182..1090200	19	forward
b1024	1089089..1091512	1090423..1090480	58	forward
b1024	1089089..1091512	1090642..1090836	195	forward
b1024	1089089..1091512	1090845..1090871	27	forward
b1024	1089089..1091512	1090900..1090976	77	forward
b1024	1089089..1091512	1091375..1091436	62	forward
b1024	1089089..1091512	1091442..1091497	56	forward
b1037	1100074..1100907	1100121..1100163	43	forward
b1037	1100074..1100907	1100196..1100249	54	forward
b1037	1100074..1100907	1100280..1100451	172	forward
b1037	1100074..1100907	1100532..1100570	39	forward
b1037	1100074..1100907	1100794..1100880	87	forward
b1038	1100934..1101350	1101165..1101190	26	forward
b1038	1100934..1101350	1101269..1101287	19	forward
b1039	1101375..1101764	1101300..1101435	136	forward
b1038	1100934..1101350	1101300..1101435	136	forward
b1039	1101375..1101764	1101696..1101721	26	forward
b1040	1101769..1102419	1101863..1102003	141	forward
b1040	1101769..1102419	1102208..1102328	121	forward
b1047	1107007..1108164	1107053..1107154	102	forward
b1047	1107007..1108164	1107197..1107235	39	forward
b1047	1107007..1108164	1107286..1107325	40	forward
b1047	1107007..1108164	1107455..1107585	131	forward
b1047	1107007..1108164	1107790..1107819	30	forward
b1047	1107007..1108164	1107830..1108054	225	forward
b1053	1113487..1114713	1113569..1113686	118	forward
b1053	1113487..1114713	1113852..1113987	136	forward
b1053	1113487..1114713	1114055..1114153	99	forward
b1053	1113487..1114713	1114178..1114294	117	forward
b1053	1113487..1114713	1114606..1114664	59	forward
b1054	1114885..1115805	1114954..1115228	275	forward
b1054	1114885..1115805	1115323..1115348	26	forward
b1054	1114885..1115805	1115478..1115508	31	forward
b1054	1114885..1115805	1115769..1115809	41	forward
b1056	1117124..1117699	1117338..1117439	102	forward
b1056	1117124..1117699	1117640..1117696	57	forward
b1057	1117703..1118269	1117704..1117743	40	forward
b1057	1117703..1118269	1117789..1117900	112	forward
b1057	1117703..1118269	1117993..1118075	83	forward
b1059	1118691..1119809	1118685..1118712	28	forward
b1059	1118691..1119809	1118854..1118876	23	forward
b1059	1118691..1119809	1119444..1119566	123	forward
b1059	1118691..1119809	1119600..1119643	44	forward
b1060	1119924..1120178	1120017..1120042	26	forward
b1060	1119924..1120178	1120066..1120127	62	forward
b1062	1120784..1121830	1120783..1120806	24	forward
b1062	1120784..1121830	1120812..1120830	19	forward
b1062	1120784..1121830	1120981..1121003	23	forward
b1062	1120784..1121830	1121091..1121227	137	forward
b1062	1120784..1121830	1121260..1121363	104	forward
b1062	1120784..1121830	1121460..1121498	39	forward
b1062	1120784..1121830	1121671..1121694	24	forward
b1062	1120784..1121830	1121762..1121906	145	forward
b1063	1121936..1122496	1122214..1122373	160	forward
b1063	1121936..1122496	1122388..1122413	26	forward
b1063	1121936..1122496	1122492..1122511	20	forward
b1064	1122630..1123277	1122688..1122710	23	forward
b1064	1122630..1123277	1122746..1122817	72	forward
b1064	1122630..1123277	1122836..1122964	129	forward
b1064	1122630..1123277	1123034..1123062	29	forward
b1065	1123341..1124549	1123185..1123356	172	forward
b1064	1122630..1123277	1123185..1123356	172	forward
b1070	1128637..1129053	1128915..1128951	37	forward
b1070	1128637..1129053	1128996..1129077	82	forward
b1071	1129058..1129351	1128996..1129077	82	forward
b1072	1129427..1130086	1129539..1129561	23	forward
b1072	1129427..1130086	1129650..1129676	27	forward
b1072	1129427..1130086	1129915..1129962	48	forward
b1084	1140405..1143590	1140373..1140507	135	forward
b1084	1140405..1143590	1141052..1141246	195	forward
b1084	1140405..1143590	1142011..1142059	49	forward
b1084	1140405..1143590	1142136..1142225	90	forward
b1084	1140405..1143590	1142300..1142417	118	forward
b1084	1140405..1143590	1142450..1142537	88	forward
b1084	1140405..1143590	1142700..1142748	49	forward
b1084	1140405..1143590	1142755..1142782	28	forward
b1084	1140405..1143590	1142926..1142966	41	forward
b1084	1140405..1143590	1143281..1143333	53	forward
b1087	1145234..1145818	1145240..1145360	121	forward
b1087	1145234..1145818	1145624..1145692	69	forward
b1087	1145234..1145818	1145701..1145741	41	forward
b1087	1145234..1145818	1145788..1145803	16	forward
b1102	1158585..1160774	1158586..1158744	159	forward
b1102	1158585..1160774	1158765..1158882	118	forward
b1102	1158585..1160774	1159061..1159089	29	forward
b1102	1158585..1160774	1159180..1159206	27	forward
b1102	1158585..1160774	1159212..1159251	40	forward
b1102	1158585..1160774	1159416..1159598	183	forward
b1102	1158585..1160774	1159876..1159920	45	forward
b1102	1158585..1160774	1160073..1160155	83	forward
b1102	1158585..1160774	1160531..1160624	94	forward
b1102	1158585..1160774	1160774..1160909	136	forward
b1111	1167423..1168055	1167518..1167561	44	forward
b1111	1167423..1168055	1167585..1167622	38	forward
b1111	1167423..1168055	1167651..1167682	32	forward
b1111	1167423..1168055	1167916..1167940	25	forward
b1111	1167423..1168055	1168048..1168080	33	forward
b1113	1168635..1169597	1168645..1168715	71	forward
b1113	1168635..1169597	1168767..1168903	137	forward
b1113	1168635..1169597	1169319..1169341	23	forward
b1114	1169741..1173187	1170790..1170894	105	forward
b1114	1169741..1173187	1171157..1171198	42	forward
b1114	1169741..1173187	1172524..1172592	69	forward
b1114	1169741..1173187	1173039..1173087	49	forward
b1114	1169741..1173187	1173171..1173219	49	forward
b1115	1173315..1174388	1173574..1173600	27	forward
b1115	1173315..1174388	1173981..1174010	30	forward
b1115	1173315..1174388	1174132..1174165	34	forward
b1115	1173315..1174388	1174219..1174267	49	forward
b1115	1173315..1174388	1174274..1174292	19	forward
b1115	1173315..1174388	1174382..1174408	27	forward
b1121	1179702..1180490	1179705..1179742	38	forward
b1121	1179702..1180490	1179874..1179975	102	forward
b1121	1179702..1180490	1180033..1180086	54	forward
b1121	1179702..1180490	1180256..1180285	30	forward
b1122	1180487..1180948	1180718..1180837	120	forward
b1122	1180487..1180948	1180867..1180903	37	forward
b1122	1180487..1180948	1180914..1180965	52	forward
b1123	1181006..1182052	1181126..1181170	45	forward
b1123	1181006..1182052	1181759..1181786	28	forward
b1123	1181006..1182052	1181814..1181879	66	forward
b1124	1182049..1182843	1182195..1182317	123	forward
b1124	1182049..1182843	1182429..1182473	45	forward
b1125	1182840..1183667	1183001..1183169	169	forward
b1125	1182840..1183667	1183231..1183284	54	forward
b1126	1183681..1184817	1183604..1183694	91	forward
b1125	1182840..1183667	1183604..1183694	91	forward
b1126	1183681..1184817	1183883..1183945	63	forward
b1126	1183681..1184817	1184018..1184045	28	forward
b1126	1183681..1184817	1184166..1184267	102	forward
b1126	1183681..1184817	1184279..1184380	102	forward
b1126	1183681..1184817	1184594..1184709	116	forward
b1126	1183681..1184817	1184767..1184800	34	forward
b1128	1186342..1187463	1186578..1186646	69	forward
b1128	1186342..1187463	1186754..1186808	55	forward
b1128	1186342..1187463	1187425..1187472	48	forward
b1129	1187539..1188999	1187947..1187983	37	forward
b1129	1187539..1188999	1187993..1188013	21	forward
b1129	1187539..1188999	1188297..1188368	72	forward
b1129	1187539..1188999	1188497..1188544	48	forward
b1129	1187539..1188999	1188880..1188929	50	forward
b1130	1188999..1189670	1189156..1189175	20	forward
b1130	1188999..1189670	1189248..1189320	73	forward
b1130	1188999..1189670	1189384..1189669	286	forward
b1131	1189839..1191209	1190011..1190055	45	forward
b1131	1189839..1191209	1190662..1190704	43	forward
b1131	1189839..1191209	1190712..1190745	34	forward
b1131	1189839..1191209	1190999..1191033	35	forward
b1131	1189839..1191209	1191169..1191193	25	forward
b1132	1191213..1191854	1191364..1191428	65	forward
b1132	1191213..1191854	1191442..1191600	159	forward
b1132	1191213..1191854	1191728..1191811	84	forward
b1133	1191890..1192996	1192103..1192123	21	forward
b1133	1191890..1192996	1192337..1192411	75	forward
b1133	1191890..1192996	1192555..1192606	52	forward
b1133	1191890..1192996	1192663..1192795	133	forward
b1133	1191890..1192996	1192948..1192963	16	forward
b1133	1191890..1192996	1192990..1193061	72	forward
b1134	1193050..1193511	1192990..1193061	72	forward
b1134	1193050..1193511	1193152..1193173	22	forward
b1134	1193050..1193511	1193216..1193240	25	forward
b1135	1193521..1194174	1193627..1193654	28	forward
b1135	1193521..1194174	1193871..1193941	71	forward
b1135	1193521..1194174	1194044..1194113	70	forward
b1137	1196090..1196755	1196098..1196174	77	forward
b1137	1196090..1196755	1196341..1196486	146	forward
b1140	1198902..1200029	1199519..1199537	19	forward
b1140	1198902..1200029	1199547..1199592	46	forward
b1140	1198902..1200029	1199621..1199717	97	forward
b1140	1198902..1200029	1199972..1200054	83	forward
b1141	1200010..1200255	1199972..1200054	83	forward
b1141	1200010..1200255	1200063..1200115	53	forward
b1141	1200010..1200255	1200134..1200237	104	forward
b1142	1200292..1200603	1200308..1200338	31	forward
b1142	1200292..1200603	1200478..1200499	22	forward
b1142	1200292..1200603	1200532..1200588	57	forward
b1144	1200999..1201307	1201065..1201174	110	forward
b1145	1201482..1202156	1201542..1201573	32	forward
b1156	1207740..1208342	1207800..1207955	156	forward
b1156	1207740..1208342	1207995..1208096	102	forward
b1157	1208342..1208878	1208359..1208481	123	forward
b1157	1208342..1208878	1208778..1208793	16	forward
b1160	1210903..1211226	1211101..1211118	18	forward
b1162	1212551..1213282	1212908..1212956	49	forward
b1163	1213487..1214698	1213818..1213871	54	forward
b1163	1213487..1214698	1214012..1214030	19	forward
b1163	1213487..1214698	1214147..1214223	77	forward
b1163	1213487..1214698	1214310..1214389	80	forward
b1163	1213487..1214698	1214527..1214657	131	forward
b1163	1213487..1214698	1214677..1214747	71	forward
b1171	1221528..1221857	1221616..1221694	79	forward
b1171	1221528..1221857	1221733..1221808	76	forward
b4593	1222213..1222386	1222308..1222366	59	forward
b1174	1223502..1223768	1223515..1223648	134	forward
b1174	1223502..1223768	1223705..1223750	46	forward
b1175	1223772..1224584	1223855..1223875	21	forward
b1175	1223772..1224584	1224121..1224210	90	forward
b1175	1223772..1224584	1224244..1224356	113	forward
b1185	1231723..1232253	1231723..1231772	50	forward
b1185	1231723..1232253	1231946..1231993	48	forward
b1185	1231723..1232253	1232214..1232247	34	forward
b1186	1232399..1233940	1232436..1232472	37	forward
b1186	1232399..1233940	1232478..1232612	135	forward
b1186	1232399..1233940	1232998..1233167	170	forward
b1186	1232399..1233940	1233304..1233344	41	forward
b1186	1232399..1233940	1233353..1233427	75	forward
b1186	1232399..1233940	1233451..1233556	106	forward
b1186	1232399..1233940	1233582..1233607	26	forward
b1188	1234932..1236464	1235027..1235060	34	forward
b1188	1234932..1236464	1235162..1235195	34	forward
b1188	1234932..1236464	1235228..1235344	117	forward
b1188	1234932..1236464	1235377..1235614	238	forward
b1188	1234932..1236464	1236004..1236051	48	forward
b1188	1234932..1236464	1236442..1236539	98	forward
b1191	1239558..1241294	1239555..1239702	148	forward
b1191	1239558..1241294	1240745..1240827	83	forward
b1191	1239558..1241294	1241257..1241491	235	forward
b1192	1241389..1242303	1241257..1241491	235	forward
b1192	1241389..1242303	1241555..1241598	44	forward
b1192	1241389..1242303	1241642..1241685	44	forward
b1192	1241389..1242303	1242086..1242128	43	forward
b1192	1241389..1242303	1242141..1242181	41	forward
b1194	1243016..1243750	1243217..1243259	43	forward
b1194	1243016..1243750	1243454..1243585	132	forward
b1194	1243016..1243750	1243699..1243809	111	forward
b1197	1244902..1246599	1244859..1244987	129	forward
b1197	1244902..1246599	1246187..1246222	36	forward
b1197	1244902..1246599	1246541..1246591	51	forward
b1198	1246919..1248337	1246980..1247120	141	forward
b1198	1246919..1248337	1247138..1247189	52	forward
b1198	1246919..1248337	1247197..1247275	79	forward
b1198	1246919..1248337	1247375..1247419	45	forward
b1198	1246919..1248337	1247550..1247585	36	forward
b1198	1246919..1248337	1247647..1247794	148	forward
b1198	1246919..1248337	1247848..1248023	176	forward
b1198	1246919..1248337	1248040..1248196	157	forward
b1199	1248348..1248980	1248547..1248611	65	forward
b1200	1248991..1250061	1249462..1249536	75	forward
b1202	1252308..1255175	1252325..1252364	40	forward
b1202	1252308..1255175	1252392..1252469	78	forward
b1202	1252308..1255175	1252525..1252546	22	forward
b1202	1252308..1255175	1252590..1252661	72	forward
b1202	1252308..1255175	1252710..1252770	61	forward
b1202	1252308..1255175	1252778..1252810	33	forward
b1202	1252308..1255175	1252838..1252930	93	forward
b1202	1252308..1255175	1253107..1253160	54	forward
b1202	1252308..1255175	1253240..1253284	45	forward
b1202	1252308..1255175	1253431..1253501	71	forward
b1202	1252308..1255175	1253631..1253746	116	forward
b1202	1252308..1255175	1253757..1253845	89	forward
b1202	1252308..1255175	1253853..1254000	148	forward
b1202	1252308..1255175	1254204..1254364	161	forward
b1202	1252308..1255175	1254396..1254526	131	forward
b1202	1252308..1255175	1254790..1254983	194	forward
b1203	1255944..1257035	1256534..1256553	20	forward
b1204	1257152..1257736	1257388..1257573	186	forward
b1204	1257152..1257736	1257610..1257699	90	forward
b1206	1258347..1260026	1258587..1258606	20	forward
b1206	1258347..1260026	1259227..1259253	27	forward
b1206	1258347..1260026	1259758..1259790	33	forward
b1206	1258347..1260026	1259980..1260001	22	forward
b1207	1260151..1261098	1260133..1260191	59	forward
b1207	1260151..1261098	1260223..1260252	30	forward
b1207	1260151..1261098	1260299..1260362	64	forward
b1207	1260151..1261098	1260514..1260538	25	forward
b1207	1260151..1261098	1260621..1260836	216	forward
b1207	1260151..1261098	1260888..1260994	107	forward
b1208	1261249..1262100	1261331..1261361	31	forward
b1208	1261249..1262100	1261542..1261578	37	forward
b1208	1261249..1262100	1261585..1261621	37	forward
b1208	1261249..1262100	1261628..1261719	92	forward
b1208	1261249..1262100	1261927..1261986	60	forward
b1209	1262100..1262723	1262222..1262349	128	forward
b1209	1262100..1262723	1262360..1262413	54	forward
b1209	1262100..1262723	1262451..1262496	46	forward
b1209	1262100..1262723	1262633..1262798	166	forward
b1216	1269972..1271072	1269940..1270009	70	forward
b1216	1269972..1271072	1270040..1270073	34	forward
b1216	1269972..1271072	1270205..1270240	36	forward
b1216	1269972..1271072	1270472..1270549	78	forward
b1216	1269972..1271072	1270811..1270941	131	forward
b1219	1272469..1272822	1272547..1272656	110	forward
b1219	1272469..1272822	1272764..1272786	23	forward
b1221	1274402..1275052	1274438..1274467	30	forward
b1221	1274402..1275052	1274526..1274572	47	forward
b1221	1274402..1275052	1274773..1274827	55	forward
b1221	1274402..1275052	1274985..1275090	106	forward
b1222	1275045..1276841	1274985..1275090	106	forward
b1222	1275045..1276841	1275116..1275139	24	forward
b1222	1275045..1276841	1275397..1275511	115	forward
b1222	1275045..1276841	1275610..1275667	58	forward
b1222	1275045..1276841	1275680..1275714	35	forward
b1222	1275045..1276841	1275757..1275805	49	forward
b1222	1275045..1276841	1276365..1276437	73	forward
b1222	1275045..1276841	1276643..1276657	15	forward
b4425	1286289..1286459	1286428..1286463	36	forward
b1232	1287005..1287847	1286968..1287069	102	forward
b1232	1287005..1287847	1287118..1287151	34	forward
b1232	1287005..1287847	1287171..1287194	24	forward
b1232	1287005..1287847	1287224..1287326	103	forward
b1232	1287005..1287847	1287338..1287406	69	forward
b1232	1287005..1287847	1287759..1288020	262	forward
b1233	1287897..1288355	1287759..1288020	262	forward
b1233	1287897..1288355	1288121..1288162	42	forward
b1233	1287897..1288355	1288242..1288282	41	forward
b1237	1291732..1292145	1291859..1291890	32	forward
ychG_2	1293649..1294239	1293471..1293689	219	forward
ychG_2	1293649..1294239	1293732..1293831	100	forward
ychG_2	1293649..1294239	1293869..1293913	45	forward
ychG_1	1294191..1294421	1294383..1294415	33	forward
b1241	1294669..1297344	1294895..1295011	117	forward
b1241	1294669..1297344	1295050..1295154	105	forward
b1241	1294669..1297344	1295199..1295240	42	forward
b1241	1294669..1297344	1295303..1295360	58	forward
b1241	1294669..1297344	1295478..1295579	102	forward
b1241	1294669..1297344	1296072..1296130	59	forward
b1241	1294669..1297344	1296579..1296619	41	forward
b1241	1294669..1297344	1296829..1296881	53	forward
b1241	1294669..1297344	1296903..1296996	94	forward
b1241	1294669..1297344	1297189..1297244	56	forward
b1248	1304845..1305174	1304877..1304956	80	forward
b1248	1304845..1305174	1304995..1305123	129	forward
b1249	1305209..1306669	1305242..1305270	29	forward
b1249	1305209..1306669	1305277..1305337	61	forward
b1249	1305209..1306669	1305700..1305768	69	forward
b1249	1305209..1306669	1306076..1306096	21	forward
b1249	1305209..1306669	1306540..1306571	32	forward
b1250	1307040..1308293	1307025..1307084	60	forward
b1250	1307040..1308293	1307249..1307354	106	forward
b1250	1307040..1308293	1307618..1307754	137	forward
b1250	1307040..1308293	1307773..1307812	40	forward
b1250	1307040..1308293	1307868..1307901	34	forward
b1250	1307040..1308293	1308053..1308212	160	forward
b1250	1307040..1308293	1308235..1308336	102	forward
b1251	1308593..1308889	1308622..1308659	38	forward
b1251	1308593..1308889	1308702..1308770	69	forward
b1253	1309872..1310270	1310253..1310354	102	forward
b1254	1310375..1310914	1310396..1310450	55	forward
b1254	1310375..1310914	1310493..1310598	106	forward
b1254	1310375..1310914	1310678..1310766	89	forward
b1255	1310944..1311687	1311089..1311113	25	forward
b1255	1310944..1311687	1311126..1311178	53	forward
b1255	1310944..1311687	1311306..1311408	103	forward
b1255	1310944..1311687	1311419..1311454	36	forward
b1255	1310944..1311687	1311477..1311572	96	forward
b1255	1310944..1311687	1311668..1311698	31	forward
b1260	1314440..1315246	1314568..1314606	39	forward
b1260	1314440..1315246	1314657..1314711	55	forward
b1260	1314440..1315246	1314753..1314790	38	forward
b1260	1314440..1315246	1314822..1314993	172	forward
b1261	1315246..1316439	1315323..1315424	102	forward
b1261	1315246..1316439	1316209..1316371	163	forward
b1262	1316451..1317809	1316490..1316527	38	forward
b1262	1316451..1317809	1316860..1316885	26	forward
b1262	1316451..1317809	1317370..1317431	62	forward
b1262	1316451..1317809	1317493..1317523	31	forward
b1262	1316451..1317809	1317679..1317717	39	forward
b1263	1317813..1319408	1318220..1318278	59	forward
b1263	1317813..1319408	1319354..1319369	16	forward
b1264	1319408..1320970	1319454..1319570	117	forward
b1264	1319408..1320970	1319713..1319750	38	forward
b1264	1319408..1320970	1319814..1319833	20	forward
b1264	1319408..1320970	1319843..1319868	26	forward
b1264	1319408..1320970	1319894..1320060	167	forward
b1264	1319408..1320970	1320093..1320122	30	forward
b1264	1319408..1320970	1320150..1320183	34	forward
b1264	1319408..1320970	1320233..1320304	72	forward
b1264	1319408..1320970	1320537..1320584	48	forward
b1264	1319408..1320970	1320609..1320628	20	forward
b1264	1319408..1320970	1320634..1320712	79	forward
b1264	1319408..1320970	1320868..1320902	35	forward
b1270	1325791..1326381	1326342..1326359	18	forward
b1271	1326378..1327136	1326456..1326534	79	forward
b1271	1326378..1327136	1326885..1326960	76	forward
b1271	1326378..1327136	1327129..1327210	82	forward
b1273	1328441..1328692	1328497..1328601	105	forward
b1273	1328441..1328692	1328636..1328746	111	forward
b1277	1336594..1337184	1336534..1336661	128	forward
b1277	1336594..1337184	1336701..1336864	164	forward
b1277	1336594..1337184	1336872..1336924	53	forward
b1277	1336594..1337184	1336935..1337080	146	forward
b1283	1341134..1341352	1341067..1341315	249	forward
b1284	1341621..1342370	1341659..1341785	127	forward
b1284	1341621..1342370	1341803..1341839	37	forward
b1284	1341621..1342370	1341949..1341974	26	forward
b1284	1341621..1342370	1341997..1342085	89	forward
b1284	1341621..1342370	1342112..1342157	46	forward
b4596	1342460..1342633	1342279..1342735	457	forward
b1284	1341621..1342370	1342279..1342735	457	forward
b1285	1342781..1344766	1342893..1342922	30	forward
b1285	1342781..1344766	1342946..1343109	164	forward
b1285	1342781..1344766	1343176..1343313	138	forward
b1285	1342781..1344766	1343356..1343441	86	forward
b1285	1342781..1344766	1343591..1343705	115	forward
b1285	1342781..1344766	1343888..1343930	43	forward
b1285	1342781..1344766	1344087..1344150	64	forward
b1285	1342781..1344766	1344355..1344412	58	forward
b1285	1342781..1344766	1344558..1344805	248	forward
b1286	1345002..1346936	1345041..1345078	38	forward
b1286	1345002..1346936	1345172..1345272	101	forward
b1286	1345002..1346936	1345327..1345362	36	forward
b1286	1345002..1346936	1345514..1345609	96	forward
b1286	1345002..1346936	1345642..1345668	27	forward
b1286	1345002..1346936	1345826..1345857	32	forward
b1286	1345002..1346936	1346057..1346239	183	forward
b1286	1345002..1346936	1346369..1346383	15	forward
b1286	1345002..1346936	1346455..1346491	37	forward
b1286	1345002..1346936	1346497..1346529	33	forward
b1286	1345002..1346936	1346642..1346685	44	forward
b1286	1345002..1346936	1346733..1346778	46	forward
b1287	1347004..1348131	1347265..1347333	69	forward
b1287	1347004..1348131	1347341..1347369	29	forward
b1287	1347004..1348131	1347512..1347720	209	forward
b1287	1347004..1348131	1347821..1347911	91	forward
b1287	1347004..1348131	1347987..1348032	46	forward
b1288	1348275..1349063	1348281..1348372	92	forward
b1288	1348275..1349063	1348483..1348528	46	forward
b1288	1348275..1349063	1348676..1348718	43	forward
b1288	1348275..1349063	1348830..1348860	31	forward
b1288	1348275..1349063	1348986..1349014	29	forward
b1290	1349852..1350658	1349801..1349925	125	forward
b1290	1349852..1350658	1349943..1349978	36	forward
b1290	1349852..1350658	1350144..1350248	105	forward
b1290	1349852..1350658	1350322..1350452	131	forward
b1291	1350660..1351652	1350901..1350953	53	forward
b1291	1350660..1351652	1351315..1351416	102	forward
b1291	1350660..1351652	1351553..1351568	16	forward
b1292	1351652..1352542	1352179..1352270	92	forward
b1293	1352529..1353494	1353263..1353321	59	forward
b1293	1352529..1353494	1353333..1353471	139	forward
b1294	1353491..1355134	1353548..1353819	272	forward
b1294	1353491..1355134	1353925..1353969	45	forward
b1294	1353491..1355134	1354029..1354196	168	forward
b1294	1353491..1355134	1354538..1354901	364	forward
b1294	1353491..1355134	1354925..1354952	28	forward
b1294	1353491..1355134	1355032..1355072	41	forward
b1295	1355447..1355692	1355450..1355551	102	forward
b1295	1355447..1355692	1355572..1355587	16	forward
b1296	1355826..1357211	1356299..1356449	151	forward
b1296	1355826..1357211	1356962..1356985	24	forward
b1296	1355826..1357211	1357081..1357116	36	forward
b1297	1357514..1358932	1358131..1358154	24	forward
b1297	1357514..1358932	1358366..1358486	121	forward
b1297	1357514..1358932	1358559..1358659	101	forward
b1297	1357514..1358932	1358683..1358720	38	forward
b1297	1357514..1358932	1358791..1358926	136	forward
b1303	1364959..1365936	1365132..1365205	74	forward
b1303	1364959..1365936	1365287..1365343	57	forward
b1303	1364959..1365936	1365855..1365873	19	forward
b1320	1380987..1381985	1380964..1381186	223	forward
b1320	1380987..1381985	1381565..1381872	308	forward
b1324	1386329..1386835	1386411..1386442	32	forward
b1324	1386329..1386835	1386451..1386473	23	forward
b1324	1386329..1386835	1386494..1386849	356	forward
b1326	1387894..1388682	1388304..1388360	57	forward
b1326	1387894..1388682	1388389..1388451	63	forward
b1327	1388957..1389889	1389087..1389181	95	forward
b1327	1388957..1389889	1389197..1389387	191	forward
b1327	1388957..1389889	1389428..1389585	158	forward
b1327	1388957..1389889	1389792..1389865	74	forward
b1327	1388957..1389889	1389877..1389921	45	forward
b1330	1392915..1393946	1393108..1393149	42	forward
b1330	1392915..1393946	1393434..1393462	29	forward
[truncated: 10,932 more rows]

## Sheet: HS60min
asRNA Associated Gene	Gene Interval	Predicted asRNA Interval	Length of asRNA	Strand
b0006	5683..6459	5894..5951	58	forward
b0007	6529..7959	6481..6557	77	forward
b0007	6529..7959	6602..6660	59	forward
b0007	6529..7959	6754..6968	215	forward
b0007	6529..7959	7060..7107	48	forward
b0007	6529..7959	7748..7800	53	forward
b0010	9928..10494	10066..10089	24	forward
b0010	9928..10494	10097..10256	160	forward
b0010	9928..10494	10422..10443	22	forward
b0010	9928..10494	10460..10491	32	forward
b0013	11382..11786	11538..11725	188	forward
b0013	11382..11786	11768..11821	54	forward
b0018	16751..16960	16682..16885	204	forward
b4412	16751..16903	16682..16885	204	forward
b0035	34781..35371	34757..34826	70	forward
b0035	34781..35371	34907..34942	36	forward
b0037	36271..37824	36948..37067	120	forward
b0037	36271..37824	37456..37491	36	forward
b0037	36271..37824	37544..37561	18	forward
b0037	36271..37824	37602..37646	45	forward
b0037	36271..37824	37705..37738	34	forward
b0037	36271..37824	37771..37805	35	forward
b0039	39244..40386	39983..40010	28	forward
b0039	39244..40386	40084..40134	51	forward
b0040	40417..41931	40941..41064	124	forward
b0040	40417..41931	41824..41853	30	forward
b0050	51229..51606	51247..51303	57	forward
b0050	51229..51606	51567..51606	40	forward
b0051	51609..52430	52176..52220	45	forward
b0051	51609..52430	52348..52412	65	forward
b0052	52427..53416	53049..53092	44	forward
b0053	53416..54702	53667..53727	61	forward
b0053	53416..54702	53791..53825	35	forward
b0053	53416..54702	54029..54106	78	forward
b0054	54755..57109	54954..54976	23	forward
b0054	54755..57109	55438..55600	163	forward
b0054	54755..57109	55885..55949	65	forward
b0054	54755..57109	56021..56155	135	forward
b0054	54755..57109	56174..56195	22	forward
b0054	54755..57109	56372..56516	145	forward
b0054	54755..57109	56569..56640	72	forward
b0054	54755..57109	56855..56916	62	forward
b0058	59687..60346	59703..59782	80	forward
b0058	59687..60346	59800..59857	58	forward
b0059	60358..63264	60291..60358	68	forward
b0058	59687..60346	60291..60358	68	forward
b0059	60358..63264	61377..61448	72	forward
b0059	60358..63264	61730..61770	41	forward
b0059	60358..63264	63124..63152	29	forward
b0060	63429..65780	63588..63618	31	forward
b0060	63429..65780	64419..64459	41	forward
b0060	63429..65780	65048..65076	29	forward
b0060	63429..65780	65122..65183	62	forward
b0060	63429..65780	65334..65372	39	forward
b0060	63429..65780	65438..65478	41	forward
b0061	65855..66550	65917..65964	48	forward
b0061	65855..66550	66279..66333	55	forward
b0062	66835..68337	66814..66876	63	forward
b0062	66835..68337	66919..66966	48	forward
b0062	66835..68337	66977..66998	22	forward
b0062	66835..68337	67180..67283	104	forward
b0062	66835..68337	67447..67466	20	forward
b0062	66835..68337	67819..67852	34	forward
b0062	66835..68337	68097..68140	44	forward
b0063	68348..70048	68341..68444	104	forward
b0063	68348..70048	68672..68715	44	forward
b0066	72229..72927	72263..72320	58	forward
b0069	75644..77299	75643..75715	73	forward
b0069	75644..77299	76266..76312	47	forward
b0071	78848..79453	79005..79029	25	forward
b0073	80867..81958	81182..81230	49	forward
b0073	80867..81958	81590..81637	48	forward
b0074	81958..83529	82140..82187	48	forward
b0074	81958..83529	82241..82277	37	forward
b0074	81958..83529	82605..82673	69	forward
b0074	81958..83529	82723..82848	126	forward
b0074	81958..83529	82874..82926	53	forward
b0074	81958..83529	82974..83008	35	forward
b0075	83622..83708	83674..83707	34	forward
b0101	111649..111846	111668..111693	26	forward
b0100	111564..111698	111668..111693	26	forward
b0101	111649..111846	111728..111755	28	forward
b0103	112599..113219	112775..112827	53	forward
b0103	112599..113219	113165..113194	30	forward
b0106	114522..115724	114806..114840	35	forward
b0106	114522..115724	115009..115031	23	forward
b0106	114522..115724	115213..115262	50	forward
b0107	115714..117099	116229..116250	22	forward
b0107	115714..117099	116411..116438	28	forward
b0107	115714..117099	116494..116541	48	forward
b0107	115714..117099	116581..116645	65	forward
b0109	117752..118645	118373..118418	46	forward
b0109	117752..118645	118524..118589	66	forward
b0112	120178..121551	120247..120305	59	forward
b0112	120178..121551	120317..120389	73	forward
b0112	120178..121551	120637..120692	56	forward
b0112	120178..121551	120715..120801	87	forward
b0112	120178..121551	120897..121000	104	forward
b0112	120178..121551	121063..121143	81	forward
b0112	120178..121551	121150..121231	82	forward
b0112	120178..121551	121337..121496	160	forward
b0117	129407..131260	129498..129544	47	forward
b0117	129407..131260	129634..129668	35	forward
b0117	129407..131260	129746..129780	35	forward
b0117	129407..131260	129842..129892	51	forward
b0117	129407..131260	130277..130395	119	forward
b0117	129407..131260	130494..130567	74	forward
b0117	129407..131260	130896..131070	175	forward
b0117	129407..131260	131253..131283	31	forward
b0120	134788..135582	134984..135012	29	forward
b0120	134788..135582	135093..135145	53	forward
b0121	135598..136464	135637..135686	50	forward
b0121	135598..136464	135777..135808	32	forward
b0121	135598..136464	136050..136152	103	forward
b0121	135598..136464	136167..136216	50	forward
b0121	135598..136464	136408..136453	46	forward
b0122	136570..136917	136562..136723	162	forward
b0122	136570..136917	136828..136849	22	forward
b0122	136570..136917	136876..136947	72	forward
b0124	138835..141225	138941..138966	26	forward
b0124	138835..141225	139093..139134	42	forward
b0124	138835..141225	139284..139327	44	forward
b0124	138835..141225	140093..140110	18	forward
b0124	138835..141225	140214..140249	36	forward
b0124	138835..141225	140584..140623	40	forward
b0126	142008..142670	142246..142362	117	forward
b0126	142008..142670	142394..142649	256	forward
b0133	147944..148795	147944..148291	348	forward
b0133	147944..148795	148409..148445	37	forward
b0133	147944..148795	148610..148659	50	forward
b0134	148807..149601	148835..148873	39	forward
b0134	148807..149601	148920..148980	61	forward
b0135	149715..150953	149802..149826	25	forward
b0135	149715..150953	149922..150001	80	forward
b0135	149715..150953	150058..150122	65	forward
b0135	149715..150953	150210..150523	314	forward
b0135	149715..150953	150531..150795	265	forward
b0135	149715..150953	150867..150918	52	forward
b0136	151003..151599	151081..151153	73	forward
b0136	151003..151599	151341..151370	30	forward
b0137	151626..152231	151834..151903	70	forward
b0137	151626..152231	152115..152193	79	forward
b0138	152243..152812	152300..152367	68	forward
b0138	152243..152812	152787..152889	103	forward
b0139	152829..155426	152787..152889	103	forward
b0139	152829..155426	152895..152916	22	forward
b0139	152829..155426	153067..153200	134	forward
b0139	152829..155426	153376..153416	41	forward
b0139	152829..155426	154353..154499	147	forward
b0139	152829..155426	154585..154733	149	forward
b0139	152829..155426	154867..154917	51	forward
b0139	152829..155426	155215..155275	61	forward
b0140	155461..156201	155889..155906	18	forward
b0140	155461..156201	156108..156218	111	forward
b0141	156299..156883	156349..156390	42	forward
b0141	156299..156883	156403..156519	117	forward
b0141	156299..156883	156598..156644	47	forward
b0143	157729..159126	157708..157775	68	forward
b0142	157253..157732	157708..157775	68	forward
b0143	157729..159126	157915..157989	75	forward
b0143	157729..159126	158290..158336	47	forward
b0143	157729..159126	158425..158472	48	forward
b0143	157729..159126	158478..158559	82	forward
b0143	157729..159126	159026..159052	27	forward
b0144	159186..160112	159305..159355	51	forward
b0144	159186..160112	159605..159630	26	forward
b0144	159186..160112	159707..159774	68	forward
b0145	160149..160604	160343..160360	18	forward
b0146	160782..161486	161393..161415	23	forward
b0146	160782..161486	161428..161496	69	forward
b0147	161501..162031	161522..161574	53	forward
b0147	161501..162031	161660..161744	85	forward
b0147	161501..162031	161826..161889	64	forward
b0147	161501..162031	162014..162045	32	forward
b0154	173602..174882	173751..173769	19	forward
b0154	173602..174882	173778..173802	25	forward
b0154	173602..174882	174368..174404	37	forward
b0154	173602..174882	174465..174532	68	forward
b0154	173602..174882	174560..174629	70	forward
b0157	177001..177624	177070..177155	86	forward
b0157	177001..177624	177164..177198	35	forward
b0157	177001..177624	177331..177351	21	forward
b0159	178455..179153	178800..178886	87	forward
b0159	178455..179153	179061..179089	29	forward
b0163	183709..184095	183860..183970	111	forward
b0163	183709..184095	184025..184049	25	forward
b0164	184257..185069	184278..184305	28	forward
b0164	184257..185069	184858..184942	85	forward
b0164	184257..185069	185048..185074	27	forward
b0165	184987..185118	185048..185074	27	forward
b0166	185123..185947	185140..185284	145	forward
b0166	185123..185947	185589..185623	35	forward
b0166	185123..185947	185770..185862	93	forward
b0167	185978..188650	185996..186035	40	forward
b0167	185978..188650	186174..186211	38	forward
b0167	185978..188650	186282..186380	99	forward
b0167	185978..188650	186466..186544	79	forward
b0167	185978..188650	186605..186636	32	forward
b0167	185978..188650	186671..186691	21	forward
b0167	185978..188650	186758..186785	28	forward
b0167	185978..188650	186914..187142	229	forward
b0167	185978..188650	187408..187465	58	forward
b0167	185978..188650	187544..187643	100	forward
b0167	185978..188650	187739..187766	28	forward
b0168	188712..189506	189024..189092	69	forward
b0168	188712..189506	189246..189285	40	forward
b0189	213678..213932	213766..213793	28	forward
b0193	216179..217003	216264..216321	58	forward
b0193	216179..217003	216435..216505	71	forward
b0193	216179..217003	216558..216682	125	forward
b0193	216179..217003	216700..216760	61	forward
b0193	216179..217003	216819..216931	113	forward
b0194	217057..218775	217552..217655	104	forward
b0194	217057..218775	218716..218740	25	forward
b0195	218887..219594	219447..219492	46	forward
b0196	219591..219995	219921..219953	33	forward
b0198	220968..221621	220990..221013	24	forward
b0199	221614..222645	221883..221926	44	forward
b0199	221614..222645	222390..222426	37	forward
b0208	229967..230881	230035..230115	81	forward
b0208	229967..230881	230148..230204	57	forward
b0208	229967..230881	230310..230426	117	forward
b0208	229967..230881	230479..230574	96	forward
b0208	229967..230881	230660..230693	34	forward
b0211	232597..233955	232801..232864	64	forward
b0211	232597..233955	232957..233019	63	forward
b0211	232597..233955	233186..233216	31	forward
b0212	234027..234782	234214..234272	59	forward
b0212	234027..234782	234289..234328	40	forward
b0212	234027..234782	234442..234477	36	forward
b0212	234027..234782	234547..234585	39	forward
b0212	234027..234782	234660..234734	75	forward
b0214	235535..236002	235756..235851	96	forward
b0219	239419..240189	239506..239541	36	forward
b0219	239419..240189	240058..240161	104	forward
b0221	240859..243303	241642..241675	34	forward
b0221	240859..243303	241740..241775	36	forward
b0221	240859..243303	242034..242116	83	forward
b0221	240859..243303	242572..242647	76	forward
b0221	240859..243303	243138..243201	64	forward
b0224	245065..245805	245160..245180	21	forward
b0224	245065..245805	245213..245310	98	forward
b0224	245065..245805	245326..245426	101	forward
b0224	245065..245805	245483..245564	82	forward
b0224	245065..245805	245584..245689	106	forward
b0224	245065..245805	245710..245815	106	forward
lfhA	248358..250070	249321..249376	56	forward
lfhA	248358..250070	249548..249611	64	forward
b0237	254259..255716	254318..254370	53	forward
b0237	254259..255716	255276..255347	72	forward
b0237	254259..255716	255680..255711	32	forward
b0241	258269..259324	258474..258512	39	forward
b0245	262552..262893	262747..262842	96	forward
b0246	262914..263231	262977..263122	146	forward
b0247	263480..263956	263543..263575	33	forward
b0247	263480..263956	263824..263934	111	forward
b0248	263972..264430	263979..264109	131	forward
b0248	263972..264430	264128..264300	173	forward
b0248	263972..264430	264316..264379	64	forward
b0248	263972..264430	264398..264539	142	forward
b0249	264528..264767	264398..264539	142	forward
b0249	264528..264767	264661..265137	477	forward
b0250	264844..265311	264661..265137	477	forward
b0250	264844..265311	265197..265254	58	forward
ykfL	265777..265998	265985..266023	39	forward
ykfK	266000..266191	265985..266023	39	forward
b0252	266408..267229	266979..267244	266	forward
b0253	267321..268184	267410..267673	264	forward
b0253	267321..268184	267744..267783	40	forward
b0253	267321..268184	268183..268217	35	forward
b0254	268513..269406	268465..268577	113	forward
b0254	268513..269406	268594..268643	50	forward
b0254	268513..269406	269281..269331	51	forward
b0262	276980..278026	277409..277459	51	forward
b0263	278038..278400	278281..278321	41	forward
insAB-2	278401..279099	279068..279165	98	forward
b0265	278824..279099	279068..279165	98	forward
b0266	279609..279959	279310..279612	303	forward
b4505	279248..279586	279310..279612	303	forward
b0266	279609..279959	279797..279901	105	forward
b0266	279609..279959	279954..280046	93	forward
b0272	287628..288386	288255..288278	24	forward
insAB-3	289872..290570	289833..289874	42	forward
b0274	289873..290376	289833..289874	42	forward
b0277	291546..292172	291513..291548	36	forward
b0277	291546..292172	291584..291880	297	forward
b0277	291546..292172	291891..291922	32	forward
b0277	291546..292172	291950..291992	43	forward
b0277	291546..292172	292026..292098	73	forward
b0277	291546..292172	292117..292158	42	forward
b0278	292444..293142	292246..292564	319	forward
b0279	293169..294023	293242..293288	47	forward
b0279	293169..294023	293349..293399	51	forward
b0279	293169..294023	293621..293659	39	forward
b0279	293169..294023	293937..293968	32	forward
b0280	294363..294803	294398..294565	168	forward
b0280	294363..294803	294672..294799	128	forward
b0281	294920..296320	294996..295268	273	forward
b0281	294920..296320	295385..295455	71	forward
b0281	294920..296320	295542..295595	54	forward
b0281	294920..296320	295643..295674	32	forward
b0281	294920..296320	295803..295983	181	forward
b0282	296605..297015	296498..296862	365	forward
b0282	296605..297015	296912..296948	37	forward
b0283	296994..297950	296991..297022	32	forward
b0282	296605..297015	296991..297022	32	forward
b0283	296994..297950	297099..297237	139	forward
b0283	296994..297950	297341..297376	36	forward
b0284	297960..300158	298739..298766	28	forward
b0284	297960..300158	298953..298990	38	forward
b0284	297960..300158	300065..300086	22	forward
b0286	301108..301797	301192..301229	38	forward
b0286	301108..301797	301730..301787	58	forward
b0288	303077..303406	303135..303219	85	forward
b0288	303077..303406	303288..303405	118	forward
b0289	303719..304429	303719..303888	170	forward
b0289	303719..304429	303898..304049	152	forward
b0289	303719..304429	304066..304159	94	forward
b0290	304398..306041	304406..304442	37	forward
b0289	303719..304429	304406..304442	37	forward
b0290	304398..306041	304930..305045	116	forward
b0290	304398..306041	305101..305162	62	forward
b0290	304398..306041	305184..305231	48	forward
b0290	304398..306041	305270..305327	58	forward
b0290	304398..306041	305375..305441	67	forward
b0290	304398..306041	305626..305697	72	forward
b0290	304398..306041	305824..305871	48	forward
b0290	304398..306041	305913..305995	83	forward
b0291	306031..308556	306409..306451	43	forward
b0291	306031..308556	306495..306541	47	forward
b0291	306031..308556	306972..307010	39	forward
b0291	306031..308556	307103..307130	28	forward
b0291	306031..308556	307346..307412	67	forward
b0291	306031..308556	308472..308575	104	forward
b0292	308582..309250	309249..309334	86	forward
b0293	309308..309895	309249..309334	86	forward
b0293	309308..309895	309466..309539	74	forward
b0293	309308..309895	309582..309662	81	forward
b0293	309308..309895	309693..309750	58	forward
b0300	315674..316360	315866..315886	21	forward
b0300	315674..316360	316037..316097	61	forward
b0300	315674..316360	316135..316271	137	forward
b0300	315674..316360	316318..316363	46	forward
b0304	317900..319225	318687..318715	29	forward
b0304	317900..319225	318771..318827	57	forward
b0310	323920..324588	324292..324366	75	forward
b0311	324801..326471	325009..325075	67	forward
b0311	324801..326471	325130..325227	98	forward
b0311	324801..326471	325385..325442	58	forward
b0311	324801..326471	326464..326503	40	forward
b0312	326485..327957	326464..326503	40	forward
b0312	326485..327957	327850..327871	22	forward
b0313	327971..328558	328079..328174	96	forward
b0316	332725..333657	332741..332974	234	forward
b0316	332725..333657	333390..333484	95	forward
b0328	344890..345561	344883..344951	69	forward
b0330	346081..347667	346091..346119	29	forward
b0330	346081..347667	347266..347299	34	forward
b0330	346081..347667	347580..347634	55	forward
b0338	357015..357914	357039..357089	51	forward
b0338	357015..357914	357382..357404	23	forward
b0342	360473..361084	360606..360668	63	forward
b0343	361150..362403	361114..361178	65	forward
b0343	361150..362403	361348..361382	35	forward
b0343	361150..362403	361461..361493	33	forward
b0343	361150..362403	361581..361622	42	forward
b0343	361150..362403	361728..361833	106	forward
b0343	361150..362403	361857..361960	104	forward
b0343	361150..362403	362212..362272	61	forward
b0344	362455..365529	362593..362650	58	forward
b0344	362455..365529	362721..362762	42	forward
b0344	362455..365529	363710..363778	69	forward
b0345	365652..366734	365950..366055	106	forward
b0345	365652..366734	366142..366173	32	forward
b0355	376759..377592	376803..376828	26	forward
b0355	376759..377592	376840..376878	39	forward
b0355	376759..377592	377066..377127	62	forward
b0355	376759..377592	377208..377229	22	forward
b0355	376759..377592	377257..377345	89	forward
b0356	377686..378795	378488..378584	97	forward
b0356	377686..378795	378607..378635	29	forward
b0358	379293..380066	379410..379454	45	forward
b0358	379293..380066	379593..379628	36	forward
b0358	379293..380066	379937..379968	32	forward
b0359	380068..380283	380190..380355	166	forward
b0362	381728..382114	381821..381958	138	forward
b0363	381963..383159	381992..382025	34	forward
b0362	381728..382114	381992..382025	34	forward
b0363	381963..383159	382470..382577	108	forward
b0363	381963..383159	382777..382818	42	forward
b0364	383283..383840	383334..383391	58	forward
b0376	394354..395511	394651..394691	41	forward
b0376	394354..395511	394787..394852	66	forward
b0376	394354..395511	395334..395377	44	forward
b0379	398249..398557	398355..398392	38	forward
b0379	398249..398557	398400..398429	30	forward
b0381	399053..400147	399845..399900	56	forward
b0393	408332..409243	408369..408547	179	forward
b0396	410521..411705	411269..411303	35	forward
b0397	411831..414977	412767..412800	34	forward
b0397	411831..414977	413086..413171	86	forward
b0397	411831..414977	413236..413321	86	forward
b0397	411831..414977	413435..413521	87	forward
b0398	414974..416176	415330..415363	34	forward
b0398	414974..416176	415470..415909	440	forward
b0404	423561..424142	423737..423770	34	forward
b0404	423561..424142	423906..423987	82	forward
b0404	423561..424142	424013..424066	54	forward
b0412	431536..432075	431600..431682	83	forward
b0412	431536..432075	432028..432118	91	forward
b0419	436385..437359	436424..436502	79	forward
b0419	436385..437359	436689..436727	39	forward
b0419	436385..437359	436996..437034	39	forward
b0419	436385..437359	437136..437168	33	forward
b0420	437539..439401	437553..437617	65	forward
b0420	437539..439401	437656..437744	89	forward
b0420	437539..439401	437790..437841	52	forward
b0420	437539..439401	437872..437897	26	forward
b0420	437539..439401	438039..438065	27	forward
b0420	437539..439401	438080..438131	52	forward
b0420	437539..439401	438146..438235	90	forward
b0420	437539..439401	438271..438461	191	forward
b0420	437539..439401	438533..438636	104	forward
b0420	437539..439401	439141..439168	28	forward
b0421	439426..440325	439441..439561	121	forward
b0421	439426..440325	439772..439804	33	forward
b0421	439426..440325	440036..440101	66	forward
b0422	440325..440567	440365..440418	54	forward
b0424	442275..442865	442446..442489	44	forward
b0425	442828..443739	442989..443015	27	forward
b0425	442828..443739	443353..443375	23	forward
b0428	446039..446929	446075..446162	88	forward
b0428	446039..446929	446252..446303	52	forward
b0429	446941..447270	446984..447024	41	forward
b0430	447270..447884	447738..447841	104	forward
b0431	447874..449865	448485..448552	68	forward
b0431	447874..449865	448622..448665	44	forward
b0431	447874..449865	449286..449400	115	forward
b0431	447874..449865	449538..449641	104	forward
b0431	447874..449865	449661..449764	104	forward
b0433	451294..452769	451688..451729	42	forward
b0434	452813..453391	453042..453145	104	forward
b0444	464076..464771	464084..464130	47	forward
b0445	464836..466536	464892..464951	60	forward
b0445	464836..466536	465019..465114	96	forward
b0445	464836..466536	465144..465199	56	forward
b0445	464836..466536	465225..465291	67	forward
b0445	464836..466536	465414..465517	104	forward
b0445	464836..466536	465706..465779	74	forward
b0445	464836..466536	465839..465866	28	forward
b0445	464836..466536	466142..466270	129	forward
b0452	473525..474385	473688..473820	133	forward
b0452	473525..474385	473864..473931	68	forward
b0457	476291..477841	476292..476395	104	forward
b0457	476291..477841	476503..476693	191	forward
b0457	476291..477841	476754..476809	56	forward
b0457	476291..477841	477424..477625	202	forward
b0458	478005..478475	478263..478561	299	forward
b0459	478591..479142	478780..478850	71	forward
b0459	478591..479142	479018..479084	67	forward
b0460	479314..479532	479325..479403	79	forward
b0461	479558..479932	479517..479620	104	forward
b0460	479314..479532	479517..479620	104	forward
b0461	479558..479932	479659..479730	72	forward
b0462	480478..483627	481284..481313	30	forward
b0462	480478..483627	481598..481626	29	forward
b0462	480478..483627	482755..482775	21	forward
b0462	480478..483627	483083..483121	39	forward
b0463	483650..484843	484625..484644	20	forward
b0476	498238..499197	498435..498526	92	forward
b0476	498238..499197	498821..498938	118	forward
b0476	498238..499197	498983..499041	59	forward
b0478	500786..502462	500741..500844	104	forward
b0479	502700..503920	502596..502702	107	forward
b0479	502700..503920	502771..502842	72	forward
b0479	502700..503920	502901..502935	35	forward
b0479	502700..503920	503193..503242	50	forward
b0479	502700..503920	503294..503360	67	forward
b0479	502700..503920	503519..503553	35	forward
b0479	502700..503920	503750..503898	149	forward
b0481	505827..506306	505820..505973	154	forward
b0481	505827..506306	506004..506271	268	forward
b0482	506510..507304	506622..506676	55	forward
b0482	506510..507304	506919..506966	48	forward
b0482	506510..507304	507117..507176	60	forward
b0488	513625..514083	514026..514062	37	forward
b0489	514080..514997	514561..514633	73	forward
b0489	514080..514997	514981..515051	71	forward
b0493	517564..518373	518134..518154	21	forward
b0493	517564..518373	518336..518369	34	forward
b0494	518363..518989	518336..518369	34	forward
b0494	518363..518989	518466..518549	84	forward
b0494	518363..518989	518558..518682	125	forward
b0502	528869..529240	528784..528880	97	forward
b0504	530519..531445	531050..531146	97	forward
b0504	530519..531445	531271..531374	104	forward
b0515	542485..543270	543069..543108	40	forward
b0516	543281..544516	543431..543457	27	forward
b0516	543281..544516	543601..543710	110	forward
b0517	544538..545587	544577..544617	41	forward
b0517	544538..545587	544628..544670	43	forward
b0517	544538..545587	544734..544964	231	forward
b0517	544538..545587	544993..545038	46	forward
b0517	544538..545587	545144..545209	66	forward
b0517	544538..545587	545376..545412	37	forward
b0522	550750..551817	550634..550768	135	forward
b0527	555255..555776	555224..555267	44	forward
b0535	563071..563703	563244..563290	47	forward
b0535	563071..563703	563459..563535	77	forward
b0535	563071..563703	563598..563790	193	forward
b0537	564038..565201	564030..564106	77	forward
b0537	564038..565201	564194..564225	32	forward
b0553	574981..576048	575080..575219	140	forward
b0553	574981..576048	575449..575531	83	forward
b0553	574981..576048	575796..575855	60	forward
b0553	574981..576048	575862..575934	73	forward
b0558	578407..578817	578400..578487	88	forward
b0558	578407..578817	578538..578578	41	forward
b0565	583903..584856	584032..584098	67	forward
b0565	583903..584856	584327..584388	62	forward
b0566	585370..586131	585512..585577	66	forward
b0566	585370..586131	585591..585629	39	forward
b0566	585370..586131	585646..585721	76	forward
b0566	585370..586131	585938..585963	26	forward
b0566	585370..586131	586018..586062	45	forward
b0568	587205..590177	587259..587310	52	forward
b0568	587205..590177	587561..587593	33	forward
b0568	587205..590177	588048..588081	34	forward
b0568	587205..590177	588798..588845	48	forward
b0568	587205..590177	589420..589524	105	forward
b0568	587205..590177	589637..589688	52	forward
b0569	590164..592401	590114..590167	54	forward
b0568	587205..590177	590114..590167	54	forward
b0569	590164..592401	590271..590374	104	forward
b0569	590164..592401	590389..590520	132	forward
b0569	590164..592401	590557..590631	75	forward
b0569	590164..592401	591338..591368	31	forward
b0569	590164..592401	592359..592462	104	forward
b0570	592551..593993	592697..592741	45	forward
b0570	592551..593993	593585..593643	59	forward
b0570	592551..593993	593731..593809	79	forward
b0577	602639..603886	602764..602886	123	forward
b0577	602639..603886	602923..603008	86	forward
b0577	602639..603886	603781..603846	66	forward
b0578	603994..604647	603912..604019	108	forward
b0578	603994..604647	604026..604059	34	forward
b0578	603994..604647	604119..604143	25	forward
b0578	603994..604647	604199..604233	35	forward
b0578	603994..604647	604329..604399	71	forward
b0579	604741..605109	604920..604956	37	forward
b0581	605488..606606	606206..606238	33	forward
b0581	605488..606606	606327..606367	41	forward
b0583	608682..609311	608682..608729	48	forward
b0583	608682..609311	608988..609088	101	forward
b0583	608682..609311	609130..609211	82	forward
b0583	608682..609311	609305..609360	56	forward
b0584	609477..611717	609541..609592	52	forward
b0584	609477..611717	609650..609732	83	forward
b0584	609477..611717	610158..610226	69	forward
b0584	609477..611717	611064..611117	54	forward
b0584	609477..611717	611231..611334	104	forward
b0588	618607..619422	619398..619543	146	forward
b0589	619419..620411	619398..619543	146	forward
b0589	619419..620411	619690..619732	43	forward
b0589	619419..620411	619783..619808	26	forward
b0590	620408..621412	620822..620881	60	forward
b0590	620408..621412	621359..621376	18	forward
b0592	622777..623733	622804..622849	46	forward
b0599	631612..632700	631660..631788	129	forward
b0599	631612..632700	631878..631905	28	forward
b0599	631612..632700	631949..631973	25	forward
b0599	631612..632700	632332..632380	49	forward
b0599	631612..632700	632658..632679	22	forward
b0601	633970..634599	634414..634487	74	forward
b0602	634572..635792	634677..634725	49	forward
b0602	634572..635792	634745..634781	37	forward
b0602	634572..635792	635103..635159	57	forward
b0602	634572..635792	635258..635325	68	forward
b0602	634572..635792	635636..635664	29	forward
b0603	635939..636841	636141..636168	28	forward
b0603	635939..636841	636506..636673	168	forward
b0603	635939..636841	636685..636725	41	forward
b0604	637050..637796	637192..637268	77	forward
b0604	637050..637796	637291..637367	77	forward
b0604	637050..637796	637382..637493	112	forward
b0610	642780..643190	643141..643259	119	forward
b0611	643420..644226	643719..643813	95	forward
b0611	643420..644226	643889..643924	36	forward
b0611	643420..644226	644038..644190	153	forward
b0611	643420..644226	644207..644245	39	forward
b0612	644340..645803	644498..644735	238	forward
b0612	644340..645803	645127..645199	73	forward
b0613	645854..646732	645873..645964	92	forward
b0613	645854..646732	646259..646312	54	forward
b0614	646707..647258	646871..646930	60	forward
b0615	647262..648794	647291..647338	48	forward
b0615	647262..648794	647692..647713	22	forward
b0615	647262..648794	648254..648302	49	forward
b0615	647262..648794	648556..648647	92	forward
b0616	648805..649713	648751..648875	125	forward
b0615	647262..648794	648751..648875	125	forward
b0616	648805..649713	649092..649204	113	forward
b0616	648805..649713	649442..649488	47	forward
b0618	650021..651079	650860..650985	126	forward
b0621	653806..655191	653808..653904	97	forward
b0621	653806..655191	654407..654465	59	forward
b0621	653806..655191	654528..654564	37	forward
b0621	653806..655191	654972..655075	104	forward
b0624	656778..657161	656962..657014	53	forward
b0628	658474..659439	658521..658629	109	forward
b0628	658474..659439	658897..659003	107	forward
b0628	658474..659439	659116..659152	37	forward
b0628	658474..659439	659262..659330	69	forward
b0629	659648..660601	659489..659752	264	forward
b0629	659648..660601	659796..659979	184	forward
b0629	659648..660601	660028..660434	407	forward
b0630	660860..661501	660870..660903	34	forward
b0630	660860..661501	661002..661069	68	forward
b0631	661602..661865	661750..661779	30	forward
b0632	661975..663186	663031..663083	53	forward
b0632	661975..663186	663157..663200	44	forward
b0633	663325..664413	663320..663412	93	forward
b0633	663325..664413	663422..663865	444	forward
b0633	663325..664413	663872..664011	140	forward
b0633	663325..664413	664058..664120	63	forward
b0633	663325..664413	664174..664203	30	forward
b0634	664424..665536	664944..665006	63	forward
b0634	664424..665536	665184..665265	82	forward
b0635	665539..667440	665604..665642	39	forward
b0635	665539..667440	665778..665816	39	forward
b0635	665539..667440	666869..666921	53	forward
b0635	665539..667440	667169..667260	92	forward
b0636	667471..667938	667507..667610	104	forward
b0637	667942..668259	668033..668121	89	forward
b0638	668519..669130	668931..668959	29	forward
b0638	668519..669130	668977..669019	43	forward
b0639	669154..669795	669378..669422	45	forward
b0639	669154..669795	669436..669476	41	forward
b0640	669797..670828	670557..670683	127	forward
b0641	670828..671409	671008..671095	88	forward
b0641	670828..671409	671103..671131	29	forward
b0641	670828..671409	671218..671258	41	forward
b0642	671424..674006	671552..671587	36	forward
b0642	671424..674006	671827..671866	40	forward
b0642	671424..674006	672038..672112	75	forward
b0642	671424..674006	672559..672622	64	forward
b0642	671424..674006	672630..672674	45	forward
b0642	671424..674006	673971..673992	22	forward
b0644	674793..675770	674812..674906	95	forward
b0644	674793..675770	675438..675499	62	forward
b0644	674793..675770	675566..675663	98	forward
b0650	680946..682616	680989..681031	43	forward
b0650	680946..682616	681608..681650	43	forward
b0650	680946..682616	681716..681765	50	forward
b0650	680946..682616	682253..682292	40	forward
b0653	684478..685152	684748..684811	64	forward
b0653	684478..685152	684968..685006	39	forward
b0653	684478..685152	685107..685139	33	forward
b0654	685152..685892	685785..685842	58	forward
sroC	685904..686066	686014..686048	35	forward
b0655	686062..686970	686777..686836	60	forward
b0657	688566..690104	688457..688636	180	forward
b0657	688566..690104	688758..688788	31	forward
b0657	688566..690104	688836..688900	65	forward
b0657	688566..690104	689001..689163	163	forward
b0657	688566..690104	689280..689383	104	forward
b0657	688566..690104	689566..689588	23	forward
b0658	690129..691007	690187..690237	51	forward
b0660	691561..692640	691742..691764	23	forward
b0661	692754..694178	693177..693488	312	forward
b0661	692754..694178	693519..693582	64	forward
b0661	692754..694178	694121..694169	49	forward
b0674	696736..698400	697180..697243	64	forward
b0674	696736..698400	698178..698267	90	forward
b0675	698797..699549	698845..698918	74	forward
b0675	698797..699549	698992..699054	63	forward
b0675	698797..699549	699523..699635	113	forward
b0676	699597..700817	699523..699635	113	forward
b0676	699597..700817	700684..700765	82	forward
b0677	700826..701974	700934..700989	56	forward
b0677	700826..701974	701107..701145	39	forward
b0678	702034..702834	702182..702204	23	forward
b0678	702034..702834	702308..702342	35	forward
b0678	702034..702834	702548..702801	254	forward
b0678	702034..702834	702833..702931	99	forward
b0683	709423..709869	709726..709755	30	forward
b0683	709423..709869	709763..709821	59	forward
b0684	710158..710688	710166..710196	31	forward
b0684	710158..710688	710215..710259	45	forward
b0685	710828..711121	710780..710843	64	forward
b0685	710828..711121	711079..711145	67	forward
b0686	711261..712025	711341..711377	37	forward
ybfG	715170..715580	715145..715172	28	forward
b0692	716169..717488	716481..716508	28	forward
b0692	716169..717488	716672..716740	69	forward
b0693	717485..719683	718336..718411	76	forward
b0693	717485..719683	718576..718630	55	forward
b0693	717485..719683	718735..718786	52	forward
b0693	717485..719683	718794..718864	71	forward
b0693	717485..719683	719137..719240	104	forward
b0694	720279..720956	720737..720828	92	forward
b0695	720953..723637	721985..722015	31	forward
b0695	720953..723637	722022..722045	24	forward
b0697	724211..726259	724372..724432	61	forward
b0709	740298..741779	741499..741612	114	forward
b0715	745946..746992	746061..746084	24	forward
b0715	745946..746992	746332..746358	27	forward
b0715	745946..746992	746366..746405	40	forward
b0715	745946..746992	746724..746760	37	forward
b0716	747144..748205	747248..747305	58	forward
b0716	747144..748205	747383..747480	98	forward
b0716	747144..748205	747514..747554	41	forward
b0716	747144..748205	747574..747701	128	forward
b0716	747144..748205	747738..747768	31	forward
b0716	747144..748205	747785..747812	28	forward
b0716	747144..748205	747832..747970	139	forward
b0716	747144..748205	747981..748011	31	forward
b0717	748202..748930	748326..748384	59	forward
b0717	748202..748930	748497..748551	55	forward
b0717	748202..748930	748559..748643	85	forward
b0718	748945..751392	749261..749364	104	forward
b0718	748945..751392	749455..749566	112	forward
b0718	748945..751392	750000..750101	102	forward
b0718	748945..751392	750398..750432	35	forward
b0719	751452..752018	751815..751873	59	forward
b0720	752408..753691	752474..752526	53	forward
b0720	752408..753691	753265..753349	85	forward
b0730	764376..765098	764840..764943	104	forward
b0752	783105..784046	783748..783796	49	forward
b0752	783105..784046	783846..783916	71	forward
b0753	784160..784540	784182..784261	80	forward
b0755	786066..786818	786733..786750	18	forward
b0756	787020..788060	787111..787195	85	forward
b0756	787020..788060	787203..787225	23	forward
b0756	787020..788060	787269..787380	112	forward
b0756	787020..788060	787424..787524	101	forward
b0756	787020..788060	787558..787616	59	forward
b0757	788054..789202	788803..788867	65	forward
b0757	788054..789202	788964..789035	72	forward
b0757	788054..789202	789162..789310	149	forward
b0758	789206..790252	789162..789310	149	forward
b0758	789206..790252	789452..789509	58	forward
b0758	789206..790252	789850..790001	152	forward
b0759	790262..791278	790945..790987	43	forward
b0759	790262..791278	791199..791324	126	forward
b0760	791539..793011	791760..791797	38	forward
b0760	791539..793011	792102..792137	36	forward
b0761	793079..793867	793507..793535	29	forward
b0761	793079..793867	793721..793950	230	forward
b0766	796836..797654	797012..797050	39	forward
b0766	796836..797654	797501..797627	127	forward
b0768	798845..799861	799731..799768	38	forward
b0772	805221..806504	805671..805699	29	forward
b0772	805221..806504	805723..805782	60	forward
b0772	805221..806504	806367..806433	67	forward
b0773	806656..807132	806639..806791	153	forward
b0773	806656..807132	806877..806901	25	forward
b0773	806656..807132	806972..807012	41	forward
b0773	806656..807132	807095..807160	66	forward
b0774	807191..808480	807178..807232	55	forward
b0774	807191..808480	807354..807395	42	forward
b0774	807191..808480	807577..807611	35	forward
b4591	812337..812474	812268..812409	142	forward
b4591	812337..812474	812443..812505	63	forward
b0780	814962..815870	814940..815049	110	forward
b0780	814962..815870	815172..815241	70	forward
b0780	814962..815870	815372..815521	150	forward
b0780	814962..815870	815602..815664	63	forward
b0780	814962..815870	815715..815790	76	forward
b0788	820765..821721	820953..821032	80	forward
b0788	820765..821721	821248..821278	31	forward
b0789	821721..822962	821780..821799	20	forward
b0789	821721..822962	821987..822163	177	forward
b0789	821721..822962	822506..822561	56	forward
b0790	822959..823720	823068..823134	67	forward
b0790	822959..823720	823665..823735	71	forward
b0792	824225..825331	824431..824470	40	forward
b0792	824225..825331	824535..824662	128	forward
b0792	824225..825331	824721..824770	50	forward
b0792	824225..825331	824910..824959	50	forward
b0792	824225..825331	825037..825116	80	forward
b0793	825342..826475	825512..825535	24	forward
b0793	825342..826475	825555..825592	38	forward
b0793	825342..826475	826063..826109	47	forward
b0794	826468..828204	826516..826592	77	forward
b0794	826468..828204	828199..828278	80	forward
b0795	828197..829195	828199..828278	80	forward
b0795	828197..829195	828485..828534	50	forward
b0796	829195..829866	829613..829675	63	forward
b0796	829195..829866	829835..829906	72	forward
b0798	831691..832173	831918..831971	54	forward
b0798	831691..832173	832052..832155	104	forward
b0802	836888..837148	836921..836967	47	forward
b0802	836888..837148	837012..837057	46	forward
b0804	837753..838430	837886..837932	47	forward
b0804	837753..838430	837939..837968	30	forward
b0804	837753..838430	838023..838081	59	forward
b0804	837753..838430	838110..838133	24	forward
b0805	838472..840754	838566..838617	52	forward
b0805	838472..840754	838719..838768	50	forward
b0805	838472..840754	839080..839152	73	forward
b0805	838472..840754	839478..839635	158	forward
b0805	838472..840754	839682..839707	26	forward
b0805	838472..840754	839833..839859	27	forward
b0805	838472..840754	839973..840027	55	forward
b0805	838472..840754	840072..840097	26	forward
b0805	838472..840754	840210..840279	70	forward
b0805	838472..840754	840339..840494	156	forward
b0805	838472..840754	840511..840653	143	forward
b0806	841019..841279	841056..841096	41	forward
b0808	842478..844703	842585..842635	51	forward
b0808	842478..844703	843359..843419	61	forward
b0808	842478..844703	844092..844121	30	forward
b0808	842478..844703	844392..844546	155	forward
b0808	842478..844703	844564..844591	28	forward
b0809	844964..845686	845634..845654	21	forward
b0811	846481..847227	846505..846565	61	forward
b0812	847631..848134	847544..847699	156	forward
b0813	848433..849320	848465..848522	58	forward
b0813	848433..849320	849210..849269	60	forward
b0815	850237..851820	850415..850536	122	forward
b0815	850237..851820	850594..850615	22	forward
b0815	850237..851820	850713..850781	69	forward
b0815	850237..851820	851388..851405	18	forward
b0815	850237..851820	851563..851651	89	forward
b0815	850237..851820	851672..851747	76	forward
b0819	854047..854967	854108..854219	112	forward
b0819	854047..854967	854867..854910	44	forward
b0821	857019..858284	857922..857980	59	forward
b0821	857019..858284	858072..858095	24	forward
b0821	857019..858284	858135..858210	76	forward
b0822	858436..859251	858426..858455	30	forward
b0823	859397..861829	859376..859451	76	forward
b0823	859397..861829	859495..859574	80	forward
b0823	859397..861829	859991..860040	50	forward
b0823	859397..861829	860682..860715	34	forward
b0823	859397..861829	860971..861022	52	forward
b0823	859397..861829	861640..861690	51	forward
b0823	859397..861829	861707..861735	29	forward
b0824	861835..862761	861862..861900	39	forward
b0824	861835..862761	862038..862097	60	forward
b0824	861835..862761	862165..862268	104	forward
b0824	861835..862761	862324..862430	107	forward
b0827	864352..865587	864650..864682	33	forward
b0835	875933..877258	875947..875973	27	forward
b0835	875933..877258	876347..876414	68	forward
b0835	875933..877258	877196..877258	63	forward
b0838	879077..879703	879149..879281	133	forward
b0840	881199..881957	881450..881491	42	forward
b0840	881199..881957	881786..881828	43	forward
b0841	882015..882611	882132..882209	78	forward
b0841	882015..882611	882292..882355	64	forward
b0841	882015..882611	882444..882469	26	forward
b0843	884169..884453	884151..884206	56	forward
b0843	884169..884453	884223..884401	179	forward
b0844	884539..885354	884546..884608	63	forward
b0845	885354..886562	886214..886239	26	forward
b0845	885354..886562	886358..886452	95	forward
b4417	887199..887277	887269..887296	28	forward
b0847	887357..889042	887359..887540	182	forward
b0847	887357..889042	887587..887670	84	forward
b0847	887357..889042	888171..888256	86	forward
b0847	887357..889042	888919..889032	114	forward
b0849	889719..889976	889693..889735	43	forward
b0849	889719..889976	889884..889947	64	forward
b0860	899067..899798	899030..899125	96	forward
b0860	899067..899798	899157..899235	79	forward
b0860	899067..899798	899455..899495	41	forward
b0861	900089..900757	900688..900723	36	forward
b0864	902229..902957	902188..902231	44	forward
b0863	901480..902211	902188..902231	44	forward
b0865	903175..903690	903181..903278	98	forward
b0865	903175..903690	903352..903374	23	forward
b0865	903175..903690	903388..903494	107	forward
b0865	903175..903690	903612..903690	79	forward
b0868	904963..905976	905003..905136	134	forward
b0868	904963..905976	905148..905225	78	forward
b0868	904963..905976	905394..905484	91	forward
b0868	904963..905976	905654..905730	77	forward
b0868	904963..905976	905806..905914	109	forward
b0869	906075..907505	906841..906913	73	forward
b0869	906075..907505	906974..907149	176	forward
b0869	906075..907505	907204..907277	74	forward
b0869	906075..907505	907288..907331	44	forward
b0869	906075..907505	907340..907368	29	forward
b0870	907516..908517	908188..908233	46	forward
b0871	908554..910272	909534..909592	59	forward
b0871	908554..910272	909619..909722	104	forward
b0871	908554..910272	909838..909902	65	forward
b0872	910405..911373	910756..910790	35	forward
b0872	910405..911373	910915..911021	107	forward
b0874	913181..914080	913927..913986	60	forward
b0877	917351..918307	918033..918082	50	forward
b0877	917351..918307	918159..918198	40	forward
b0884	925448..925666	925442..925482	41	forward
b0884	925448..925666	925521..925575	55	forward
b0885	925951..926655	926056..926094	39	forward
b0885	925951..926655	926138..926197	60	forward
b0885	925951..926655	926432..926506	75	forward
b0886	926697..928418	926886..926944	59	forward
b0886	926697..928418	926981..927034	54	forward
b0886	926697..928418	927048..927090	43	forward
b0886	926697..928418	927349..927452	104	forward
b0887	928419..930185	928782..928817	36	forward
b0887	928419..930185	929353..929456	104	forward
b0887	928419..930185	929962..930002	41	forward
b0888	930308..931273	930406..930628	223	forward
b0897	944154..944780	944244..944279	36	forward
b0900	947883..948791	948301..948321	21	forward
b0900	947883..948791	948473..948517	45	forward
b0902	949563..950303	949913..949939	27	forward
b0903	950495..952777	950547..950653	107	forward
b0903	950495..952777	951177..951216	40	forward
b0903	950495..952777	951259..951401	143	forward
b0903	950495..952777	951917..951975	59	forward
b0903	950495..952777	952635..952731	97	forward
b0903	950495..952777	952762..952812	51	forward
b0904	952832..953689	952901..952942	42	forward
b0905	954095..955855	954077..954180	104	forward
b0905	954095..955855	954382..954432	51	forward
b0905	954095..955855	954673..954700	28	forward
b0905	954095..955855	954776..954835	60	forward
b0905	954095..955855	954892..954954	63	forward
b0905	954095..955855	955306..955335	30	forward
b0905	954095..955855	955366..955454	89	forward
b0920	971845..972624	971911..972087	177	forward
b0920	971845..972624	972158..972253	96	forward
b0920	971845..972624	972324..972343	20	forward
b0920	971845..972624	972397..972479	83	forward
b0928	983742..984932	983891..983939	49	forward
b0929	985117..986205	985115..985163	49	forward
b0929	985117..986205	985295..985352	58	forward
b0929	985117..986205	985410..985457	48	forward
b0929	985117..986205	985573..985654	82	forward
b0930	986808..988208	986804..986855	52	forward
b0930	986808..988208	986894..986958	65	forward
b0930	986808..988208	987452..987657	206	forward
b0930	986808..988208	987664..987767	104	forward
b0930	986808..988208	988200..988274	75	forward
b0931	988377..989579	988682..988798	117	forward
b0931	988377..989579	988822..988879	58	forward
b0931	988377..989579	989133..989236	104	forward
b0931	988377..989579	989393..989478	86	forward
b0934	993264..994055	993512..993532	21	forward
b0935	994066..995211	994267..994294	28	forward
b0936	995208..996167	995730..995760	31	forward
b0937	996160..996735	996170..996263	94	forward
b0937	996160..996735	996318..996380	63	forward
b0937	996160..996735	996528..996649	122	forward
b0947	1005714..1006823	1005947..1005984	38	forward
b0947	1005714..1006823	1006008..1006127	120	forward
b0947	1005714..1006823	1006573..1006880	308	forward
b0954	1015175..1015693	1015170..1015312	143	forward
b0954	1015175..1015693	1015325..1015389	65	forward
b0955	1015762..1017522	1016922..1016954	33	forward
b0955	1015762..1017522	1017149..1017532	384	forward
b0957	1018236..1019276	1018217..1018273	57	forward
b0957	1018236..1019276	1018344..1018408	65	forward
b0957	1018236..1019276	1018432..1018547	116	forward
b0957	1018236..1019276	1018602..1018637	36	forward
b0957	1018236..1019276	1018919..1019004	86	forward
b0957	1018236..1019276	1019108..1019166	59	forward
b0958	1019633..1020142	1019651..1019711	61	forward
b0958	1019633..1020142	1019787..1019832	46	forward
b0958	1019633..1020142	1020047..1020288	242	forward
b0960	1020953..1023106	1021202..1021305	104	forward
b0960	1020953..1023106	1021345..1021589	245	forward
b0960	1020953..1023106	1021612..1021689	78	forward
b0960	1020953..1023106	1021785..1021842	58	forward
b0960	1020953..1023106	1021975..1022136	162	forward
b0960	1020953..1023106	1022198..1022272	75	forward
b0960	1020953..1023106	1022472..1022497	26	forward
b0960	1020953..1023106	1022605..1022634	30	forward
b0960	1020953..1023106	1022932..1022955	24	forward
b0963	1025780..1026238	1025808..1025899	92	forward
b0963	1025780..1026238	1025927..1026015	89	forward
b0964	1026334..1026996	1026387..1026513	127	forward
b0966	1027627..1027944	1027724..1027757	34	forward
b0969	1029562..1029891	1029579..1029627	49	forward
b0969	1029562..1029891	1029669..1029830	162	forward
b0970	1029982..1030641	1029904..1029991	88	forward
b0970	1029982..1030641	1030144..1030193	50	forward
b0981	1041253..1043433	1041286..1041454	169	forward
b0981	1041253..1043433	1042010..1042081	72	forward
b0981	1041253..1043433	1043152..1043192	41	forward
b0982	1043453..1043899	1043517..1043552	36	forward
b0982	1043453..1043899	1043711..1043756	46	forward
b0982	1043453..1043899	1043885..1043912	28	forward
b0983	1043887..1045026	1043885..1043912	28	forward
b0983	1043887..1045026	1044006..1044089	84	forward
b0983	1043887..1045026	1044538..1044563	26	forward
b0984	1045072..1047168	1045072..1045110	39	forward
b0984	1045072..1047168	1045778..1045801	24	forward
b0984	1045072..1047168	1046316..1046378	63	forward
b0984	1045072..1047168	1046571..1046649	79	forward
b0984	1045072..1047168	1046669..1046749	81	forward
b0984	1045072..1047168	1046840..1046928	89	forward
b0984	1045072..1047168	1047026..1047097	72	forward
b0985	1047168..1047914	1047193..1047239	47	forward
b0986	1047911..1048555	1047960..1048042	83	forward
b0986	1047911..1048555	1048183..1048202	20	forward
b0986	1047911..1048555	1048277..1048337	61	forward
b0986	1047911..1048555	1048490..1048554	65	forward
b0987	1048662..1048967	1048611..1048680	70	forward
b0987	1048662..1048967	1048698..1048827	130	forward
b0987	1048662..1048967	1048858..1048963	106	forward
b0989	1050186..1050398	1050139..1050401	263	forward
b0992	1051512..1052585	1051536..1051573	38	forward
b0992	1051512..1052585	1051692..1051727	36	forward
b0992	1051512..1052585	1052173..1052204	32	forward
b0993	1052657..1055401	1052777..1052812	36	forward
b0993	1052657..1055401	1052823..1052862	40	forward
b0993	1052657..1055401	1053110..1053175	66	forward
b0993	1052657..1055401	1053708..1053750	43	forward
b0993	1052657..1055401	1053840..1053954	115	forward
b0993	1052657..1055401	1054035..1054063	29	forward
b0993	1052657..1055401	1054308..1054411	104	forward
b0993	1052657..1055401	1054504..1054545	42	forward
b0995	1056485..1057177	1056568..1056589	22	forward
b0995	1056485..1057177	1056622..1056668	47	forward
b0999	1061773..1062078	1061759..1061831	73	forward
b1000	1062078..1062998	1062902..1062921	20	forward
b1004	1066335..1066931	1066795..1066872	78	forward
b1004	1066335..1066931	1066897..1066917	21	forward
b1006	1067734..1069062	1067732..1067772	41	forward
b1006	1067734..1069062	1068967..1069046	80	forward
b1007	1069083..1069577	1069112..1069156	45	forward
b1007	1069083..1069577	1069167..1069217	51	forward
b1008	1069588..1070178	1069833..1069898	66	forward
b1009	1070188..1070988	1070325..1070422	98	forward
b1009	1070188..1070988	1070474..1070662	189	forward
b1009	1070188..1070988	1070855..1070921	67	forward
b1011	1071394..1072086	1071395..1071431	37	forward
b1012	1072086..1073234	1072300..1072330	31	forward
b1012	1072086..1073234	1072449..1072506	58	forward
b1012	1072086..1073234	1072635..1072726	92	forward
b1012	1072086..1073234	1072765..1072788	24	forward
b1012	1072086..1073234	1072846..1072961	116	forward
b1012	1072086..1073234	1073089..1073129	41	forward
b1014	1074143..1078105	1074504..1074579	76	forward
b1014	1074143..1078105	1074617..1074654	38	forward
b1014	1074143..1078105	1074703..1074733	31	forward
b1014	1074143..1078105	1075158..1075187	30	forward
b1014	1074143..1078105	1077887..1077908	22	forward
b1021	1085329..1085742	1085541..1085679	139	forward
b1022	1085744..1087069	1085750..1085787	38	forward
b1022	1085744..1087069	1086016..1086088	73	forward
b1022	1085744..1087069	1086153..1086222	70	forward
b1022	1085744..1087069	1087069..1087114	46	forward
b1023	1087062..1089080	1087069..1087114	46	forward
b1023	1087062..1089080	1087135..1087194	60	forward
b1023	1087062..1089080	1087479..1087504	26	forward
b1023	1087062..1089080	1088822..1088883	62	forward
b1023	1087062..1089080	1089001..1089046	46	forward
b1024	1089089..1091512	1089437..1089466	30	forward
b1024	1089089..1091512	1089552..1089629	78	forward
b1024	1089089..1091512	1089681..1089721	41	forward
b1024	1089089..1091512	1090625..1090696	72	forward
b1024	1089089..1091512	1090718..1090750	33	forward
b1024	1089089..1091512	1090787..1090837	51	forward
b1024	1089089..1091512	1090898..1090979	82	forward
b1024	1089089..1091512	1091456..1091489	34	forward
b1037	1100074..1100907	1100026..1100127	102	forward
b1037	1100074..1100907	1100225..1100253	29	forward
b1037	1100074..1100907	1100282..1100322	41	forward
b1037	1100074..1100907	1100351..1100428	78	forward
b1037	1100074..1100907	1100697..1100834	138	forward
b1038	1100934..1101350	1101088..1101111	24	forward
b1038	1100934..1101350	1101138..1101216	79	forward
b1038	1100934..1101350	1101273..1101338	66	forward
b1039	1101375..1101764	1101356..1101431	76	forward
b1040	1101769..1102419	1101803..1101946	144	forward
b1040	1101769..1102419	1101953..1102021	69	forward
b1040	1101769..1102419	1102214..1102321	108	forward
b1047	1107007..1108164	1107035..1107062	28	forward
b1047	1107007..1108164	1107275..1107344	70	forward
b1047	1107007..1108164	1107888..1107908	21	forward
b1047	1107007..1108164	1107940..1108028	89	forward
b1047	1107007..1108164	1108068..1108121	54	forward
b1053	1113487..1114713	1113716..1113800	85	forward
b1053	1113487..1114713	1114180..1114254	75	forward
b1053	1113487..1114713	1114604..1114642	39	forward
b1054	1114885..1115805	1114969..1115227	259	forward
b1054	1114885..1115805	1115312..1115367	56	forward
b1056	1117124..1117699	1117620..1117692	73	forward
b1057	1117703..1118269	1117792..1117869	78	forward
b1057	1117703..1118269	1118020..1118075	56	forward
b1059	1118691..1119809	1119430..1119483	54	forward
b1060	1119924..1120178	1120112..1120201	90	forward
b1062	1120784..1121830	1120917..1120956	40	forward
b1062	1120784..1121830	1121144..1121207	64	forward
b1062	1120784..1121830	1121264..1121294	31	forward
b1062	1120784..1121830	1121318..1121364	47	forward
b1062	1120784..1121830	1121763..1121857	95	forward
b1063	1121936..1122496	1122074..1122158	85	forward
b1063	1121936..1122496	1122439..1122524	86	forward
b1064	1122630..1123277	1122837..1122973	137	forward
b1064	1122630..1123277	1123164..1123208	45	forward
b1065	1123341..1124549	1123439..1123488	50	forward
b1065	1123341..1124549	1123511..1123570	60	forward
b1070	1128637..1129053	1128915..1128942	28	forward
b1070	1128637..1129053	1128961..1129042	82	forward
b1072	1129427..1130086	1129386..1129560	175	forward
b1084	1140405..1143590	1140476..1140510	35	forward
b1084	1140405..1143590	1141052..1141080	29	forward
b1084	1140405..1143590	1141107..1141162	56	forward
b1084	1140405..1143590	1141245..1141279	35	forward
b1084	1140405..1143590	1141430..1141470	41	forward
b1084	1140405..1143590	1141576..1141642	67	forward
b1084	1140405..1143590	1142302..1142362	61	forward
b1084	1140405..1143590	1142823..1142852	30	forward
b1087	1145234..1145818	1145250..1145337	88	forward
b1087	1145234..1145818	1145591..1145622	32	forward
b1102	1158585..1160774	1158597..1158738	142	forward
b1102	1158585..1160774	1159143..1159181	39	forward
b1102	1158585..1160774	1159442..1159629	188	forward
b1102	1158585..1160774	1159883..1159909	27	forward
b1102	1158585..1160774	1160421..1160456	36	forward
b1102	1158585..1160774	1160612..1160637	26	forward
b1113	1168635..1169597	1168751..1168810	60	forward
b1113	1168635..1169597	1168851..1168933	83	forward
b1113	1168635..1169597	1169462..1169485	24	forward
b1114	1169741..1173187	1169826..1169862	37	forward
b1114	1169741..1173187	1170788..1170893	106	forward
b1114	1169741..1173187	1172866..1172918	53	forward
b1115	1173315..1174388	1173665..1173724	60	forward
b1115	1173315..1174388	1173806..1173855	50	forward
b1115	1173315..1174388	1173982..1174011	30	forward
b1115	1173315..1174388	1174268..1174331	64	forward
b1121	1179702..1180490	1179871..1179939	69	forward
b1121	1179702..1180490	1180026..1180086	61	forward
b1121	1179702..1180490	1180149..1180185	37	forward
b1122	1180487..1180948	1180684..1180805	122	forward
b1123	1181006..1182052	1181107..1181206	100	forward
b1123	1181006..1182052	1181697..1181747	51	forward
b1124	1182049..1182843	1182203..1182246	44	forward
b1125	1182840..1183667	1182958..1183052	95	forward
b1125	1182840..1183667	1183113..1183178	66	forward
b1125	1182840..1183667	1183203..1183307	105	forward
b1125	1182840..1183667	1183381..1183437	57	forward
b1126	1183681..1184817	1183813..1183886	74	forward
b1126	1183681..1184817	1184193..1184228	36	forward
b1126	1183681..1184817	1184748..1184794	47	forward
b1128	1186342..1187463	1186341..1186484	144	forward
b1128	1186342..1187463	1186571..1186657	87	forward
b1128	1186342..1187463	1186977..1187043	67	forward
b1128	1186342..1187463	1187218..1187302	85	forward
b1129	1187539..1188999	1188730..1188796	67	forward
b1130	1188999..1189670	1189238..1189341	104	forward
b1130	1188999..1189670	1189384..1189486	103	forward
b1130	1188999..1189670	1189544..1189695	152	forward
b1131	1189839..1191209	1189859..1189909	51	forward
b1131	1189839..1191209	1191017..1191043	27	forward
b1132	1191213..1191854	1191279..1191315	37	forward
b1132	1191213..1191854	1191337..1191371	35	forward
b1132	1191213..1191854	1191402..1191431	30	forward
b1132	1191213..1191854	1191725..1191811	87	forward
b1133	1191890..1192996	1191947..1191991	45	forward
b1133	1191890..1192996	1192354..1192401	48	forward
b1133	1191890..1192996	1192624..1192656	33	forward
b1133	1191890..1192996	1192727..1192797	71	forward
b1134	1193050..1193511	1193179..1193233	55	forward
b1135	1193521..1194174	1194051..1194113	63	forward
b1137	1196090..1196755	1196097..1196210	114	forward
b1137	1196090..1196755	1196340..1196435	96	forward
b1138	1196756..1197460	1197112..1197215	104	forward
b1140	1198902..1200029	1199548..1199576	29	forward
b1140	1198902..1200029	1199615..1199679	65	forward
b1140	1198902..1200029	1199993..1200056	64	forward
b1141	1200010..1200255	1199993..1200056	64	forward
b1142	1200292..1200603	1200418..1200456	39	forward
b1142	1200292..1200603	1200544..1200586	43	forward
b1144	1200999..1201307	1201071..1201142	72	forward
b1145	1201482..1202156	1201704..1201742	39	forward
b1156	1207740..1208342	1207776..1207895	120	forward
b1156	1207740..1208342	1208124..1208157	34	forward
b1157	1208342..1208878	1208361..1208473	113	forward
b1163	1213487..1214698	1214526..1214672	147	forward
b1171	1221528..1221857	1221581..1221652	72	forward
b1171	1221528..1221857	1221658..1221818	161	forward
b4593	1222213..1222386	1222303..1222363	61	forward
b1175	1223772..1224584	1224105..1224200	96	forward
b1175	1223772..1224584	1224223..1224305	83	forward
b1178	1226294..1226695	1226326..1226889	564	forward
b1182	1228706..1229617	1228933..1229007	75	forward
b1185	1231723..1232253	1231693..1231733	41	forward
b1185	1231723..1232253	1231946..1231986	41	forward
b1186	1232399..1233940	1232543..1232629	87	forward
b1186	1232399..1233940	1232723..1232838	116	forward
b1186	1232399..1233940	1233225..1233285	61	forward
b1186	1232399..1233940	1233302..1233405	104	forward
b1186	1232399..1233940	1233455..1233528	74	forward
b1186	1232399..1233940	1233879..1233895	17	forward
b1188	1234932..1236464	1235393..1235514	122	forward
b1191	1239558..1241294	1239637..1239680	44	forward
b1191	1239558..1241294	1240797..1240820	24	forward
b1191	1239558..1241294	1241274..1241332	59	forward
b1192	1241389..1242303	1242002..1242105	104	forward
b1192	1241389..1242303	1242139..1242185	47	forward
b1194	1243016..1243750	1243449..1243580	132	forward
b1197	1244902..1246599	1244991..1245043	53	forward
b1197	1244902..1246599	1246478..1246539	62	forward
b1198	1246919..1248337	1247038..1247062	25	forward
b1198	1246919..1248337	1247078..1247113	36	forward
b1198	1246919..1248337	1247336..1247365	30	forward
b1198	1246919..1248337	1247402..1247427	26	forward
b1198	1246919..1248337	1247564..1247608	45	forward
b1198	1246919..1248337	1247656..1247759	104	forward
b1198	1246919..1248337	1247861..1248053	193	forward
b1198	1246919..1248337	1248142..1248227	86	forward
b1198	1246919..1248337	1248255..1248337	83	forward
b1199	1248348..1248980	1248545..1248613	69	forward
b1202	1252308..1255175	1252530..1252553	24	forward
b1202	1252308..1255175	1252590..1252683	94	forward
b1202	1252308..1255175	1252707..1252759	53	forward
b1202	1252308..1255175	1253257..1253333	77	forward
b1202	1252308..1255175	1253663..1253742	80	forward
b1202	1252308..1255175	1253913..1253949	37	forward
b1202	1252308..1255175	1254092..1254160	69	forward
b1202	1252308..1255175	1254209..1254255	47	forward
b1202	1252308..1255175	1254392..1254476	85	forward
b1202	1252308..1255175	1254856..1254885	30	forward
b1202	1252308..1255175	1254955..1255058	104	forward
b1203	1255944..1257035	1256047..1256116	70	forward
b1204	1257152..1257736	1257455..1257492	38	forward
b1204	1257152..1257736	1257526..1257583	58	forward
b1204	1257152..1257736	1257619..1257661	43	forward
b1206	1258347..1260026	1259219..1259314	96	forward
b1206	1258347..1260026	1259516..1259619	104	forward
b1206	1258347..1260026	1259765..1259802	38	forward
b1207	1260151..1261098	1260621..1260726	106	forward
b1208	1261249..1262100	1261594..1261618	25	forward
b1208	1261249..1262100	1261918..1262021	104	forward
b1209	1262100..1262723	1262221..1262299	79	forward
b1209	1262100..1262723	1262398..1262428	31	forward
b1209	1262100..1262723	1262636..1262753	118	forward
b1216	1269972..1271072	1269829..1270044	216	forward
b1216	1269972..1271072	1270936..1270982	47	forward
b1219	1272469..1272822	1272486..1272588	103	forward
b1219	1272469..1272822	1272594..1272619	26	forward
b1221	1274402..1275052	1274436..1274461	26	forward
b1221	1274402..1275052	1274529..1274612	84	forward
b1222	1275045..1276841	1275056..1275142	87	forward
b1222	1275045..1276841	1275176..1275244	69	forward
b1222	1275045..1276841	1275384..1275472	89	forward
b1222	1275045..1276841	1275672..1275729	58	forward
b1232	1287005..1287847	1287006..1287058	53	forward
b1232	1287005..1287847	1287121..1287170	50	forward
b1232	1287005..1287847	1287514..1287535	22	forward
b1232	1287005..1287847	1287822..1287859	38	forward
b1233	1287897..1288355	1287932..1287970	39	forward
b1233	1287897..1288355	1288048..1288075	28	forward
b1233	1287897..1288355	1288333..1288364	32	forward
ychG_2	1293649..1294239	1293450..1293655	206	forward
ychG_1	1294191..1294421	1294344..1294381	38	forward
b1241	1294669..1297344	1295092..1295160	69	forward
b1241	1294669..1297344	1295513..1295592	80	forward
b1241	1294669..1297344	1296037..1296071	35	forward
b1241	1294669..1297344	1296606..1296692	87	forward
b1241	1294669..1297344	1296724..1296777	54	forward
b1241	1294669..1297344	1296940..1296970	31	forward
b1248	1304845..1305174	1304880..1304926	47	forward
b1248	1304845..1305174	1305053..1305135	83	forward
b1249	1305209..1306669	1305277..1305318	42	forward
b1249	1305209..1306669	1305338..1305441	104	forward
b1249	1305209..1306669	1306304..1306360	57	forward
b1250	1307040..1308293	1307024..1307061	38	forward
b1250	1307040..1308293	1307076..1307113	38	forward
b1250	1307040..1308293	1307216..1307317	102	forward
b1250	1307040..1308293	1307508..1307548	41	forward
b1250	1307040..1308293	1307660..1307780	121	forward
b1250	1307040..1308293	1307846..1307892	47	forward
b1250	1307040..1308293	1308110..1308187	78	forward
b1251	1308593..1308889	1308879..1308982	104	forward
b1254	1310375..1310914	1310301..1310377	77	forward
b1255	1310944..1311687	1310959..1311001	43	forward
b1257	1312742..1313248	1312767..1312903	137	forward
b1257	1312742..1313248	1312980..1313050	71	forward
b1257	1312742..1313248	1313178..1313238	61	forward
b1260	1314440..1315246	1314456..1314493	38	forward
b1260	1314440..1315246	1314534..1314619	86	forward
b1260	1314440..1315246	1314685..1314718	34	forward
b1260	1314440..1315246	1314830..1314933	104	forward
b1261	1315246..1316439	1315859..1315878	20	forward
b1261	1315246..1316439	1315933..1315960	28	forward
b1262	1316451..1317809	1316856..1316895	40	forward
b1262	1316451..1317809	1317348..1317418	71	forward
b1263	1317813..1319408	1318214..1318250	37	forward
b1263	1317813..1319408	1318902..1318938	37	forward
b1263	1317813..1319408	1318977..1319021	45	forward
b1263	1317813..1319408	1319048..1319082	35	forward
b1264	1319408..1320970	1319480..1319569	90	forward
b1264	1319408..1320970	1319733..1319764	32	forward
b1264	1319408..1320970	1319801..1319835	35	forward
b1264	1319408..1320970	1319917..1320033	117	forward
b1264	1319408..1320970	1320150..1320185	36	forward
b1270	1325791..1326381	1325831..1325883	53	forward
b1271	1326378..1327136	1326497..1326543	47	forward
b1271	1326378..1327136	1327000..1327033	34	forward
b1273	1328441..1328692	1328511..1328533	23	forward
b1277	1336594..1337184	1336693..1336766	74	forward
b1277	1336594..1337184	1336887..1336952	66	forward
b1277	1336594..1337184	1336979..1337034	56	forward
b1277	1336594..1337184	1337085..1337117	33	forward
b1283	1341134..1341352	1341187..1341317	131	forward
b1284	1341621..1342370	1341651..1341687	37	forward
b1284	1341621..1342370	1341743..1341857	115	forward
b1284	1341621..1342370	1341996..1342087	92	forward
b1284	1341621..1342370	1342293..1342398	106	forward
b4596	1342460..1342633	1342430..1342570	141	forward
b4596	1342460..1342633	1342619..1342690	72	forward
b1285	1342781..1344766	1342801..1342837	37	forward
b1285	1342781..1344766	1342896..1343028	133	forward
b1285	1342781..1344766	1343237..1343269	33	forward
b1285	1342781..1344766	1343277..1343395	119	forward
b1285	1342781..1344766	1344188..1344206	19	forward
b1285	1342781..1344766	1344505..1344565	61	forward
b1285	1342781..1344766	1344649..1344700	52	forward
b1286	1345002..1346936	1345302..1345349	48	forward
b1286	1345002..1346936	1345434..1345468	35	forward
b1286	1345002..1346936	1346089..1346159	71	forward
b1286	1345002..1346936	1346499..1346525	27	forward
b1286	1345002..1346936	1346617..1346712	96	forward
b1287	1347004..1348131	1347262..1347339	78	forward
b1287	1347004..1348131	1347509..1347594	86	forward
b1287	1347004..1348131	1347650..1347724	75	forward
b1287	1347004..1348131	1347819..1347857	39	forward
b1287	1347004..1348131	1347877..1347941	65	forward
b1287	1347004..1348131	1347996..1348137	142	forward
b1290	1349852..1350658	1350087..1350138	52	forward
b1290	1349852..1350658	1350204..1350280	77	forward
b1290	1349852..1350658	1350325..1350465	141	forward
b1292	1351652..1352542	1352139..1352246	108	forward
b1293	1352529..1353494	1353026..1353083	58	forward
b1293	1352529..1353494	1353333..1353472	140	forward
b1294	1353491..1355134	1353544..1353791	248	forward
b1294	1353491..1355134	1354551..1354586	36	forward
b1294	1353491..1355134	1354597..1354660	64	forward
b1294	1353491..1355134	1354764..1354879	116	forward
b1295	1355447..1355692	1355404..1355505	102	forward
b1296	1355826..1357211	1356310..1356379	70	forward
b1296	1355826..1357211	1356658..1356683	26	forward
b1296	1355826..1357211	1357145..1357169	25	forward
b1297	1357514..1358932	1358479..1358582	104	forward
b1297	1357514..1358932	1358608..1358645	38	forward
b1297	1357514..1358932	1358667..1358750	84	forward
b1297	1357514..1358932	1358823..1358852	30	forward
b1303	1364959..1365936	1365277..1365306	30	forward
b1320	1380987..1381985	1381001..1381107	107	forward
b1320	1380987..1381985	1381586..1381614	29	forward
b1324	1386329..1386835	1386453..1386618	166	forward
b1324	1386329..1386835	1386635..1386837	203	forward
b1326	1387894..1388682	1388106..1388214	109	forward
b1326	1387894..1388682	1388243..1388278	36	forward
b1326	1387894..1388682	1388308..1388397	90	forward
b1327	1388957..1389889	1389258..1389351	94	forward
b1327	1388957..1389889	1389473..1389555	83	forward
b1327	1388957..1389889	1389783..1389877	95	forward
b1330	1392915..1393946	1393270..1393335	66	forward
b1330	1392915..1393946	1393453..1393475	23	forward
b1333	1395696..1396646	1395749..1395778	30	forward
b1333	1395696..1396646	1396421..1396469	49	forward
b1334	1396798..1397550	1396767..1396809	43	forward
b1334	1396798..1397550	1396896..1396922	27	forward
b1334	1396798..1397550	1396963..1397007	45	forward
b1334	1396798..1397550	1397018..1397069	52	forward
b1334	1396798..1397550	1397152..1397212	61	forward
b1334	1396798..1397550	1397370..1397468	99	forward
b1334	1396798..1397550	1397536..1397562	27	forward
b1335	1397745..1398260	1397772..1397851	80	forward
b1336	1398271..1399797	1398560..1398617	58	forward
b1336	1398271..1399797	1399508..1399593	86	forward
b1336	1398271..1399797	1399620..1399708	89	forward
b1336	1398271..1399797	1399748..1399793	46	forward
b1337	1399834..1401279	1399883..1399966	84	forward
b1337	1399834..1401279	1400039..1400140	102	forward
b1337	1399834..1401279	1400238..1400281	44	forward
b1337	1399834..1401279	1400345..1400398	54	forward
b1337	1399834..1401279	1400502..1400568	67	forward
b1337	1399834..1401279	1400593..1400695	103	forward
b1337	1399834..1401279	1400808..1400881	74	forward
b1337	1399834..1401279	1401153..1401175	23	forward
b1338	1401279..1402589	1402083..1402122	40	forward
b4426	1403676..1403833	1403762..1403792	31	forward
b1341	1404587..1405819	1404651..1404826	176	forward
b1341	1404587..1405819	1404858..1404879	22	forward
b1341	1404587..1405819	1404917..1405002	86	forward
b1341	1404587..1405819	1405032..1405079	48	forward
b1341	1404587..1405819	1405140..1405178	39	forward
b1341	1404587..1405819	1405193..1405262	70	forward
b1341	1404587..1405819	1405321..1405385	65	forward
b1341	1404587..1405819	1405461..1405483	23	forward
b1341	1404587..1405819	1405616..1405669	54	forward
b1341	1404587..1405819	1405679..1405731	53	forward
b1341	1404587..1405819	1405760..1405781	22	forward
b1344	1409037..1409972	1409100..1409134	35	forward
b1345	1410024..1411259	1411045..1411062	18	forward
b1346	1411261..1411476	1411314..1411335	22	forward
b1346	1411261..1411476	1411362..1411413	52	forward
b1349	1412008..1412817	1412383..1412441	59	forward
b1349	1412008..1412817	1412488..1412671	184	forward
b1349	1412008..1412817	1412727..1412786	60	forward
b1350	1412810..1415410	1413009..1413081	73	forward
b1350	1412810..1415410	1414398..1414479	82	forward
b1350	1412810..1415410	1414611..1414654	44	forward
b1350	1412810..1415410	1414815..1414888	74	forward
b1350	1412810..1415410	1415318..1415342	25	forward
b1350	1412810..1415410	1415402..1415517	116	forward
b1351	1415512..1415787	1415402..1415517	116	forward
b1356	1417789..1418265	1417949..1417983	35	forward
b1356	1417789..1418265	1418190..1418244	55	forward
b1370	1425770..1426750	1426445..1426464	20	forward
b1377	1433784..1434917	1433210..1433867	658	forward
b1376	1433209..1433643	1433210..1433867	658	forward
b1377	1433784..1434917	1433938..1433980	43	forward
b1377	1433784..1434917	1434046..1434128	83	forward
b1378	1435284..1438808	1436510..1436615	106	forward
b1378	1435284..1438808	1436753..1436810	58	forward
b1378	1435284..1438808	1436920..1436964	45	forward
b1378	1435284..1438808	1438128..1438209	82	forward
b1378	1435284..1438808	1438374..1438470	97	forward
b1379	1439345..1439767	1439568..1439631	64	forward
b1379	1439345..1439767	1439764..1439802	39	forward
b1380	1439878..1440867	1439811..1439879	69	forward
b1380	1439878..1440867	1439933..1439996	64	forward
b1384	1444402..1445307	1444337..1444437	101	forward
b1384	1444402..1445307	1444449..1444491	43	forward
b1384	1444402..1445307	1444778..1444800	23	forward
b1386	1447100..1449373	1447397..1447433	37	forward
b1386	1447100..1449373	1447673..1447697	25	forward
b1386	1447100..1449373	1448031..1448085	55	forward
b1386	1447100..1449373	1448251..1448336	86	forward
b1386	1447100..1449373	1448811..1448833	23	forward
b1386	1447100..1449373	1449372..1449423	52	forward
b1412	1480279..1480884	1480276..1480371	96	forward
gapC_2	1487737..1487988	1487763..1487810	48	forward
gapC_1	1487985..1488737	1488229..1488277	49	forward
gapC_1	1487985..1488737	1488567..1488636	70	forward
b1422	1492172..1493095	1492811..1492873	63	forward
b1428	1497493..1498473	1497650..1497684	35	forward
b1428	1497493..1498473	1497775..1497809	35	forward
b1428	1497493..1498473	1498010..1498048	39	forward
yncK_2	1501386..1501673	1501244..1501413	170	forward
yncK_1	1501167..1501334	1501244..1501413	170	forward
yncK_2	1501386..1501673	1501526..1501642	117	forward
b1433	1502929..1504104	1502892..1502959	68	forward
b1433	1502929..1504104	1503654..1503691	38	forward
b1433	1502929..1504104	1504015..1504154	140	forward
b1447	1515906..1516355	1516057..1516101	45	forward
b1447	1515906..1516355	1516198..1516250	53	forward
b1448	1516352..1516870	1516867..1516902	36	forward
b1451	1518987..1521089	1518978..1519051	74	forward
b1451	1518987..1521089	1519304..1519332	29	forward
b1451	1518987..1521089	1519777..1519876	100	forward
b1451	1518987..1521089	1520017..1520056	40	forward
b1451	1518987..1521089	1520191..1520213	23	forward
b1453	1522505..1524004	1522826..1522862	37	forward
b1453	1522505..1524004	1523131..1523176	46	forward
b1462	1531306..1531875	1531350..1531437	88	forward
b1465	1533961..1534641	1534618..1534637	20	forward
b1467	1535333..1536877	1535789..1535817	29	forward
b1467	1535333..1536877	1535955..1536001	47	forward
b1468	1536874..1540614	1538789..1538862	74	forward
b1468	1536874..1540614	1539381..1539424	44	forward
b1468	1536874..1540614	1539876..1539917	42	forward
b1468	1536874..1540614	1540212..1540256	45	forward
b1469	1540696..1542084	1540724..1540778	55	forward
b1469	1540696..1542084	1541050..1541142	93	forward
b1469	1540696..1542084	1541466..1541551	86	forward
b1469	1540696..1542084	1541740..1541836	97	forward
b1469	1540696..1542084	1541891..1541987	97	forward
b1470	1542408..1542743	1542636..1542675	40	forward
b1472	1543762..1544052	1543911..1543945	35	forward
b1473	1544312..1545193	1544758..1544790	33	forward
b1473	1544312..1545193	1544871..1544891	21	forward
b1478	1550852..1551862	1550928..1550959	32	forward
b1479	1551996..1553693	1552450..1552494	45	forward
b1479	1551996..1553693	1552511..1552576	66	forward
b1479	1551996..1553693	1552867..1552888	22	forward
b1479	1551996..1553693	1553019..1553041	23	forward
b1479	1551996..1553693	1553124..1553206	83	forward
b1479	1551996..1553693	1553401..1553454	54	forward
b1479	1551996..1553693	1553500..1553555	56	forward
b1481	1554089..1554304	1554078..1554181	104	forward
b1481	1554089..1554304	1554252..1554290	39	forward
b1483	1555136..1556062	1555339..1555434	96	forward
b1483	1555136..1556062	1555508..1555541	34	forward
b1483	1555136..1556062	1555558..1555643	86	forward
b1485	1557038..1557934	1557816..1557853	38	forward
b1487	1558955..1560505	1559069..1559136	68	forward
b1487	1558955..1560505	1559254..1559357	104	forward
b1487	1558955..1560505	1560213..1560283	71	forward
b1488	1560519..1561100	1560759..1560801	43	forward
b1489	1561358..1563757	1562143..1562203	61	forward
b1489	1561358..1563757	1562402..1562467	66	forward
b1489	1561358..1563757	1562646..1562682	37	forward
b1489	1561358..1563757	1562779..1562861	83	forward
b1489	1561358..1563757	1562942..1562980	39	forward
b1489	1561358..1563757	1563033..1563074	42	forward
b1490	1563782..1565164	1564732..1564884	153	forward
b1490	1563782..1565164	1564909..1564965	57	forward
b1491	1565528..1566847	1565854..1565908	55	forward
b1491	1565528..1566847	1566190..1566217	28	forward
b1491	1565528..1566847	1566229..1566312	84	forward
b1491	1565528..1566847	1566402..1566535	134	forward
b1492	1566978..1568513	1567048..1567238	191	forward
b1492	1566978..1568513	1567284..1567465	182	forward
b1492	1566978..1568513	1567667..1567735	69	forward
b1492	1566978..1568513	1568158..1568261	104	forward
b1494	1570431..1573226	1570495..1570577	83	forward
b1494	1570431..1573226	1570590..1570650	61	forward
b1494	1570431..1573226	1570735..1570892	158	forward
b1494	1570431..1573226	1570978..1571005	28	forward
b1494	1570431..1573226	1571139..1571189	51	forward
b1494	1570431..1573226	1571222..1571281	60	forward
b1494	1570431..1573226	1571319..1571359	41	forward
b1494	1570431..1573226	1571690..1571718	29	forward
b1494	1570431..1573226	1571889..1571924	36	forward
b1494	1570431..1573226	1571948..1572022	75	forward
b1494	1570431..1573226	1572069..1572172	104	forward
b1494	1570431..1573226	1572239..1572299	61	forward
b1494	1570431..1573226	1572808..1572901	94	forward
b1495	1573271..1575643	1573791..1573826	36	forward
b1495	1573271..1575643	1574231..1574254	24	forward
b1495	1573271..1575643	1574368..1574422	55	forward
b1495	1573271..1575643	1574683..1574730	48	forward
b1495	1573271..1575643	1575261..1575374	114	forward
b1495	1573271..1575643	1575453..1575476	24	forward
b1496	1575681..1577366	1575703..1575730	28	forward
b1496	1575681..1577366	1575841..1575900	60	forward
b1496	1575681..1577366	1576229..1576281	53	forward
b1496	1575681..1577366	1576294..1576372	79	forward
b1496	1575681..1577366	1576472..1576515	44	forward
b1496	1575681..1577366	1577109..1577216	108	forward
b1497	1577657..1578814	1577528..1577670	143	forward
b1497	1577657..1578814	1577894..1577923	30	forward
b1497	1577657..1578814	1577983..1578151	169	forward
b1497	1577657..1578814	1578184..1578272	89	forward
b1497	1577657..1578814	1578758..1578811	54	forward
b1498	1578866..1580548	1579209..1579245	37	forward
b1498	1578866..1580548	1579322..1579607	286	forward
b1498	1578866..1580548	1579762..1579800	39	forward
b1498	1578866..1580548	1579956..1579987	32	forward
b1498	1578866..1580548	1580042..1580129	88	forward
b1498	1578866..1580548	1580376..1580470	95	forward
b1501	1582231..1584510	1582194..1582248	55	forward
b1501	1582231..1584510	1582535..1582568	34	forward
b1501	1582231..1584510	1582647..1582789	143	forward
b1501	1582231..1584510	1582814..1582834	21	forward
b1502	1584844..1585758	1584853..1584900	48	forward
b1502	1584844..1585758	1585369..1585467	99	forward
b1502	1584844..1585758	1585473..1585564	92	forward
b1503	1585817..1586320	1585797..1585890	94	forward
b1503	1585817..1586320	1586217..1586287	71	forward
b1504	1586333..1586863	1586382..1586415	34	forward
b1504	1586333..1586863	1586730..1586806	77	forward
b1505	1586877..1588025	1586964..1587006	43	forward
b1505	1586877..1588025	1587447..1587576	130	forward
b1505	1586877..1588025	1587665..1587705	41	forward
b1505	1586877..1588025	1587820..1587923	104	forward
b1505	1586877..1588025	1588009..1588041	33	forward
b1510	1592133..1596110	1592248..1592310	63	forward
b1510	1592133..1596110	1592599..1592632	34	forward
b1511	1596641..1598233	1597067..1597096	30	forward
b1511	1596641..1598233	1597111..1597216	106	forward
b1511	1596641..1598233	1597224..1597296	73	forward
b1511	1596641..1598233	1597432..1597483	52	forward
b1520	1606132..1607046	1606266..1606288	23	forward
b1520	1606132..1607046	1606397..1606469	73	forward
b1520	1606132..1607046	1606478..1606545	68	forward
b1520	1606132..1607046	1606808..1606908	101	forward
b1520	1606132..1607046	1607009..1607039	31	forward
b1521	1607253..1608704	1607249..1607306	58	forward
b1521	1607253..1608704	1608496..1608552	57	forward
b1521	1607253..1608704	1608632..1608718	87	forward
b1522	1608931..1609878	1609398..1609482	85	forward
b1522	1608931..1609878	1609506..1609597	92	forward
b1522	1608931..1609878	1609804..1609878	75	forward
b1523	1609990..1610349	1610227..1610351	125	forward
b1524	1610349..1611275	1610227..1610351	125	forward
b1524	1610349..1611275	1610645..1610662	18	forward
b1524	1610349..1611275	1610959..1611040	82	forward
b1525	1611339..1612727	1611672..1611706	35	forward
b1525	1611339..1612727	1612652..1612734	83	forward
b1529	1616267..1616932	1616532..1616603	72	forward
b1529	1616267..1616932	1616785..1616827	43	forward
b1535	1620984..1621874	1621425..1621472	48	forward
b1535	1620984..1621874	1621738..1621787	50	forward
b1538	1623359..1625404	1623418..1623488	71	forward
b1538	1623359..1625404	1625117..1625143	27	forward
b1538	1623359..1625404	1625389..1625471	83	forward
b1542	1627477..1628937	1627527..1627859	333	forward
b1542	1627477..1628937	1627890..1627949	60	forward
b1543	1629026..1630309	1629024..1629127	104	forward
b1543	1629026..1630309	1629210..1629264	55	forward
b1543	1629026..1630309	1629416..1629496	81	forward
b1543	1629026..1630309	1629569..1629752	184	forward
b1547	1632909..1633871	1633069..1633105	37	forward
b1547	1632909..1633871	1633394..1633469	76	forward
b1547	1632909..1633871	1633547..1633637	91	forward
b1553	1637054..1637551	1637134..1637229	96	forward
b1559	1640513..1641265	1640912..1640953	42	forward
b1559	1640513..1641265	1641015..1641130	116	forward
b1560	1641279..1642328	1641358..1641401	44	forward
b1560	1641279..1642328	1641459..1641506	48	forward
b1560	1641279..1642328	1642066..1642112	47	forward
b1560	1641279..1642328	1642234..1642282	49	forward
b1561	1642675..1642926	1642754..1642785	32	forward
b1568	1645370..1645660	1645345..1645411	67	forward
b1567	1645198..1645347	1645345..1645411	67	forward
b1580	1650920..1651939	1651045..1651334	290	forward
b1581	1651951..1653165	1652197..1652234	38	forward
b1581	1651951..1653165	1652326..1652429	104	forward
b1581	1651951..1653165	1652606..1652637	32	forward
b1581	1651951..1653165	1652717..1652762	46	forward
b1581	1651951..1653165	1652805..1652859	55	forward
b1593	1664548..1665243	1664726..1664831	106	forward
b1594	1665368..1666588	1665426..1665534	109	forward
b1594	1665368..1666588	1665633..1665702	70	forward
b1594	1665368..1666588	1665719..1665760	42	forward
b1594	1665368..1666588	1666052..1666113	62	forward
b1602	1672996..1674384	1673150..1673245	96	forward
b1602	1672996..1674384	1673530..1673561	32	forward
b1607	1679719..1680054	1679886..1679943	58	forward
b1611	1683209..1684612	1683220..1683266	47	forward
b1611	1683209..1684612	1683332..1683383	52	forward
b1611	1683209..1684612	1683487..1683533	47	forward
b1612	1684755..1686401	1685070..1685126	57	forward
b1612	1684755..1686401	1685242..1685294	53	forward
b1612	1684755..1686401	1685337..1685432	96	forward
b1612	1684755..1686401	1686176..1686260	85	forward
b1615	1689610..1690875	1689786..1689813	28	forward
b1616	1690914..1692287	1691172..1691209	38	forward
b1616	1690914..1692287	1691517..1691620	104	forward
b1617	1692284..1694095	1692706..1692755	50	forward
b1617	1692284..1694095	1693547..1693580	34	forward
b1617	1692284..1694095	1693929..1693962	34	forward
b1618	1694486..1695076	1694616..1694650	35	forward
b1618	1694486..1695076	1694670..1694713	44	forward
b1618	1694486..1695076	1694976..1695034	59	forward
b1619	1695297..1696064	1695903..1695960	58	forward
b1624	1701292..1702332	1701285..1701334	50	forward
b1624	1701292..1702332	1701707..1701727	21	forward
b1636	1713050..1713913	1713268..1713308	41	forward
b1636	1713050..1713913	1713319..1713375	57	forward
b1636	1713050..1713913	1713481..1713652	172	forward
b1636	1713050..1713913	1713829..1713873	45	forward
b1637	1713972..1715246	1714063..1714114	52	forward
b1637	1713972..1715246	1714501..1714528	28	forward
b1638	1715375..1716031	1715514..1715727	214	forward
b1639	1716090..1716419	1716085..1716114	30	forward
b1640	1716517..1717626	1716470..1716536	67	forward
b1640	1716517..1717626	1717269..1717295	27	forward
b1642	1718414..1718848	1718653..1718676	24	forward
b1642	1718414..1718848	1718695..1718752	58	forward
b1646	1722158..1722679	1722194..1722228	35	forward
b1646	1722158..1722679	1722493..1722547	55	forward
b1648	1723705..1723944	1723894..1723942	49	forward
b1654	1731778..1732125	1731970..1732028	59	forward
b1659	1736890..1737822	1737153..1737212	60	forward
b1659	1736890..1737822	1737472..1737518	47	forward
b1662	1740625..1741266	1740747..1740767	21	forward
b1662	1740625..1741266	1740773..1740812	40	forward
b1664	1742895..1744151	1743414..1743492	79	forward
b1669	1746771..1747583	1747283..1747386	104	forward
b1671	1748369..1749088	1748584..1748669	86	forward
b1671	1748369..1749088	1748869..1749000	132	forward
b1672	1749101..1749748	1749296..1749372	77	forward
b1673	1749752..1751854	1750646..1750678	33	forward
b1673	1749752..1751854	1750826..1750905	80	forward
b1673	1749752..1751854	1751104..1751123	20	forward
b1673	1749752..1751854	1751589..1751688	100	forward
b1673	1749752..1751854	1751796..1751839	44	forward
b1678	1755745..1756749	1756114..1756186	73	forward
b1678	1755745..1756749	1756492..1756526	35	forward
b1678	1755745..1756749	1756575..1756623	49	forward
b1680	1757327..1758547	1757462..1757526	65	forward
b1680	1757327..1758547	1757559..1757606	48	forward
b1680	1757327..1758547	1757758..1757801	44	forward
b1680	1757327..1758547	1757851..1757889	39	forward
b1680	1757327..1758547	1758250..1758280	31	forward
b1680	1757327..1758547	1758342..1758394	53	forward
b1681	1758544..1759815	1759288..1759314	27	forward
b1681	1758544..1759815	1759412..1759489	78	forward
b1681	1758544..1759815	1759675..1759734	60	forward
b1682	1759790..1760536	1759822..1759860	39	forward
b1682	1759790..1760536	1759901..1759942	42	forward
b1682	1759790..1760536	1760027..1760085	59	forward
b1682	1759790..1760536	1760455..1760478	24	forward
b1683	1760546..1762033	1760866..1760899	34	forward
b1683	1760546..1762033	1761052..1761074	23	forward
b1683	1760546..1762033	1761177..1761203	27	forward
b1685	1762958..1763227	1762858..1763028	171	forward
b1686	1763246..1763656	1763190..1763270	81	forward
b1685	1762958..1763227	1763190..1763270	81	forward
b1687	1763653..1766709	1763962..1763997	36	forward
b1687	1763653..1766709	1764597..1764700	104	forward
b1687	1763653..1766709	1765105..1765143	39	forward
b1687	1763653..1766709	1766474..1766531	58	forward
b1687	1763653..1766709	1766615..1766655	41	forward
b1696	1776414..1777325	1776565..1776584	20	forward
b1702	1782758..1785136	1782860..1782918	59	forward
b1702	1782758..1785136	1782945..1782990	46	forward
b1702	1782758..1785136	1783017..1783075	59	forward
b1702	1782758..1785136	1783860..1783890	31	forward
b1706	1787832..1789268	1787885..1787941	57	forward
b1706	1787832..1789268	1788690..1788779	90	forward
b1706	1787832..1789268	1788824..1788938	115	forward
b1707	1789331..1790044	1789848..1789894	47	forward
b1707	1789331..1790044	1789933..1789982	50	forward
b1713	1793581..1795968	1794004..1794041	38	forward
b1713	1793581..1795968	1794600..1794634	35	forward
b1718	1798120..1798662	1798124..1798160	37	forward
b1719	1798666..1800594	1798674..1798716	43	forward
b1719	1798666..1800594	1798973..1799046	74	forward
b1719	1798666..1800594	1799182..1799251	70	forward
b1719	1798666..1800594	1800033..1800102	70	forward
b1722	1803349..1804107	1803604..1803647	44	forward
b1726	1806721..1807257	1806931..1806971	41	forward
b1735	1816629..1817471	1816709..1816729	21	forward
b1735	1816629..1817471	1817330..1817433	104	forward
b1737	1817880..1819238	1818199..1818282	84	forward
b1743	1823164..1823649	1823244..1823329	86	forward
b1743	1823164..1823649	1823436..1823574	139	forward
b1747	1827755..1828789	1828004..1828055	52	forward
b1747	1827755..1828789	1828393..1828468	76	forward
b1748	1828786..1830006	1829497..1829523	27	forward
b1758	1838807..1839427	1839181..1839201	21	forward
b1760	1839887..1840159	1840022..1840228	207	forward
b1762	1841855..1842895	1841855..1841971	117	forward
b1762	1841855..1842895	1842048..1842075	28	forward
b1762	1841855..1842895	1842556..1842593	38	forward
b1763	1843023..1844984	1844214..1844267	54	forward
b1764	1844989..1846032	1845681..1845722	42	forward
b1769	1850645..1852003	1850695..1850731	37	forward
b1769	1850645..1852003	1850797..1850877	81	forward
b1769	1850645..1852003	1850940..1850996	57	forward
b1769	1850645..1852003	1851274..1851304	31	forward
b1769	1850645..1852003	1851981..1852068	88	forward
b1774	1855814..1856857	1855939..1855980	42	forward
b1774	1855814..1856857	1856391..1856476	86	forward
b1776	1858280..1859356	1858378..1858442	65	forward
b1778	1860040..1860453	1860081..1860126	46	forward
b1778	1860040..1860453	1860230..1860284	55	forward
b1781	1862806..1863660	1863049..1863110	62	forward
b1782	1863750..1864496	1863801..1863874	74	forward
b1790	1872779..1873600	1872833..1872856	24	forward
b1790	1872779..1873600	1872956..1873059	104	forward
b1790	1872779..1873600	1873447..1873515	69	forward
b1793	1875302..1875556	1875302..1875329	28	forward
b1795	1877031..1877279	1877033..1877101	69	forward
b1796	1877427..1877609	1877453..1877595	143	forward
b1797	1877613..1877972	1877748..1877825	78	forward
b1798	1878145..1878783	1878152..1878208	57	forward
b1798	1878145..1878783	1878291..1878341	51	forward
b1798	1878145..1878783	1878360..1878494	135	forward
b1799	1878910..1879833	1879138..1879185	48	forward
b1799	1878910..1879833	1879258..1879280	23	forward
b1799	1878910..1879833	1879595..1879628	34	forward
b1805	1886085..1887770	1886868..1886971	104	forward
b1806	1887975..1888556	1887938..1888034	97	forward
b1806	1887975..1888556	1888267..1888303	37	forward
b1808	1889349..1891259	1889483..1889503	21	forward
b1808	1889349..1891259	1889996..1890021	26	forward
b1808	1889349..1891259	1890036..1890107	72	forward
b1808	1889349..1891259	1890524..1890569	46	forward
b1808	1889349..1891259	1890735..1890755	21	forward
b1808	1889349..1891259	1890991..1891050	60	forward
b1808	1889349..1891259	1891174..1891233	60	forward
b1816	1898053..1899609	1898221..1898245	25	forward
b1816	1898053..1899609	1898376..1898416	41	forward
b1816	1898053..1899609	1898782..1898840	59	forward
b1816	1898053..1899609	1898969..1899009	41	forward
b1816	1898053..1899609	1899277..1899319	43	forward
b1816	1898053..1899609	1899332..1899363	32	forward
b1822	1904275..1905084	1904409..1904512	104	forward
b1822	1904275..1905084	1904544..1904569	26	forward
b1822	1904275..1905084	1905040..1905119	80	forward
b1824	1905472..1905615	1905560..1905697	138	forward
b1830	1910792..1912840	1910776..1910805	30	forward
b1830	1910792..1912840	1911316..1911419	104	forward
b1830	1910792..1912840	1912478..1912556	79	forward
b1830	1910792..1912840	1912633..1912736	104	forward
b1831	1912860..1913558	1912961..1913017	57	forward
b1832	1913655..1914206	1913685..1913709	25	forward
b1832	1913655..1914206	1913767..1913796	30	forward
b1832	1913655..1914206	1914163..1914196	34	forward
b1838	1920337..1920993	1920414..1920517	104	forward
b1838	1920337..1920993	1920541..1920694	154	forward
b1838	1920337..1920993	1920792..1920848	57	forward
b1839	1921389..1921730	1921390..1921469	80	forward
b1839	1921389..1921730	1921549..1921575	27	forward
b1840	1921743..1922615	1922301..1922383	83	forward
b1840	1921743..1922615	1922437..1922487	51	forward
b1845	1924803..1926863	1924907..1925097	191	forward
b1845	1924803..1926863	1925992..1926042	51	forward
b1845	1924803..1926863	1926143..1926200	58	forward
b1845	1924803..1926863	1926757..1926791	35	forward
b1846	1927072..1927731	1927193..1927254	62	forward
b1846	1927072..1927731	1927275..1927378	104	forward
b1846	1927072..1927731	1927407..1927449	43	forward
b1846	1927072..1927731	1927648..1927691	44	forward
b1850	1930139..1930780	1930171..1930270	100	forward
b1850	1930139..1930780	1930277..1930464	188	forward
b1850	1930139..1930780	1930492..1930524	33	forward
b1851	1930817..1932628	1932290..1932349	60	forward
b1855	1937246..1938217	1937715..1937800	86	forward
b1856	1938337..1939659	1938600..1938619	20	forward
b1856	1938337..1939659	1938824..1938988	165	forward
b1857	1939675..1940607	1939683..1939754	72	forward
b1857	1939675..1940607	1939785..1939829	45	forward
b1857	1939675..1940607	1939870..1939910	41	forward
b1857	1939675..1940607	1940009..1940029	21	forward
b1857	1939675..1940607	1940129..1940169	41	forward
b1860	1942370..1943380	1942391..1942427	37	forward
b1860	1942370..1943380	1942536..1942603	68	forward
b1861	1943389..1944000	1943967..1943997	31	forward
b4677	1944139..1944204	1944047..1944150	104	forward
b1863	1944879..1945400	1944988..1945029	42	forward
b1866	1946774..1948546	1947350..1947367	18	forward
b1866	1946774..1948546	1947954..1948018	65	forward
b1866	1946774..1948546	1948441..1948481	41	forward
b1873	1955056..1956156	1955271..1955334	64	forward
b1873	1955056..1956156	1955900..1955975	76	forward
b1879	1960996..1963074	1962246..1962263	18	forward
b1879	1960996..1963074	1962949..1963007	59	forward
b1883	1965476..1966525	1966004..1966107	104	forward
b1885	1967407..1969008	1967667..1967753	87	forward
b1885	1967407..1969008	1968529..1968593	65	forward
b1885	1967407..1969008	1968923..1969026	104	forward
b1886	1969054..1970715	1970346..1970388	43	forward
b1889	1973353..1974279	1973659..1973703	45	forward
b1891	1975290..1975868	1975738..1975765	28	forward
b1892	1975871..1976221	1976200..1976250	51	forward
b1896	1978212..1979636	1978281..1978310	30	forward
b1896	1978212..1979636	1978409..1978561	153	forward
b1896	1978212..1979636	1978729..1978835	107	forward
b1896	1978212..1979636	1978931..1979012	82	forward
b1896	1978212..1979636	1979025..1979088	64	forward
b1896	1978212..1979636	1979125..1979217	93	forward
b1896	1978212..1979636	1979333..1979455	123	forward
b1896	1978212..1979636	1979476..1979509	34	forward
b1897	1979611..1980411	1980242..1980285	44	forward
b1897	1979611..1980411	1980296..1980341	46	forward
b4460	1980578..1981567	1980711..1980762	52	forward
b4460	1980578..1981567	1980795..1980824	30	forward
b4460	1980578..1981567	1980837..1980975	139	forward
b4460	1980578..1981567	1981103..1981170	68	forward
b4460	1980578..1981567	1981400..1981493	94	forward
b1900	1981579..1983093	1982008..1982048	41	forward
b1900	1981579..1983093	1982076..1982150	75	forward
b1900	1981579..1983093	1982530..1982590	61	forward
b4434	1985863..1986022	1985906..1985940	35	forward
b4663	1985897..1985983	1985906..1985940	35	forward
b1913	1990898..1992730	1991321..1991355	35	forward
b1913	1990898..1992730	1991565..1991603	39	forward
b1913	1990898..1992730	1991884..1991937	54	forward
b1913	1990898..1992730	1992435..1992530	96	forward
b1914	1992727..1993383	1992816..1992915	100	forward
b1914	1992727..1993383	1993019..1993079	61	forward
b1916	1994134..1994856	1994115..1994172	58	forward
b1916	1994134..1994856	1994687..1994832	146	forward
b1917	1995086..1995838	1995188..1995213	26	forward
b1917	1995086..1995838	1995283..1995375	93	forward
b1917	1995086..1995838	1995705..1995735	31	forward
b1919	1996518..1997504	1996644..1996696	53	forward
b1919	1996518..1997504	1996806..1996892	87	forward
b1921	1998497..1999048	1998506..1998574	69	forward
b1921	1998497..1999048	1998635..1998674	40	forward
b1921	1998497..1999048	1998881..1998903	23	forward
b1921	1998497..1999048	1998934..1998994	61	forward
b1922	1999094..1999813	1999116..1999226	111	forward
b1923	2000134..2001630	2000299..2000348	50	forward
b1923	2000134..2001630	2000555..2000599	45	forward
b1923	2000134..2001630	2000856..2000948	93	forward
b1923	2000134..2001630	2000992..2001029	38	forward
b1923	2000134..2001630	2001070..2001113	44	forward
b1923	2000134..2001630	2001207..2001263	57	forward
b1923	2000134..2001630	2001278..2001454	177	forward
b1923	2000134..2001630	2001545..2001691	147	forward
b1937	2010724..2011038	2010943..2010972	30	forward
b1956	2024347..2026041	2024385..2024444	60	forward
b1956	2024347..2026041	2024752..2024795	44	forward
b1956	2024347..2026041	2024926..2024996	71	forward
b1956	2024347..2026041	2025441..2025551	111	forward
b1956	2024347..2026041	2025695..2025753	59	forward
b1956	2024347..2026041	2025802..2025829	28	forward
b1961	2028923..2030341	2029545..2029568	24	forward
b1961	2028923..2030341	2030281..2030339	59	forward
b1962	2030408..2031103	2030822..2030971	150	forward
b1963	2031143..2031508	2031248..2031267	20	forward
b1968	2034818..2036176	2034832..2034903	72	forward
b1968	2034818..2036176	2034923..2034964	42	forward
b1968	2034818..2036176	2035006..2035059	54	forward
b1968	2034818..2036176	2035433..2035469	37	forward
b1968	2034818..2036176	2035609..2035683	75	forward
b1969	2036176..2036847	2036470..2036504	35	forward
b1969	2036176..2036847	2036564..2036593	30	forward
b1969	2036176..2036847	2036761..2036805	45	forward
yeeL_2	2050300..2050626	2050465..2050543	79	forward
yeeL_1	2050648..2051352	2050669..2050716	48	forward
b1987	2057988..2058938	2058025..2058054	30	forward
b1987	2057988..2058938	2058180..2058233	54	forward
b1987	2057988..2058938	2058348..2058444	97	forward
b1988	2059040..2059957	2059155..2059242	88	forward
b1990	2060415..2061347	2060397..2060638	242	forward
b1990	2060415..2061347	2060692..2060794	103	forward
b1990	2060415..2061347	2060813..2060867	55	forward
b1991	2061412..2062491	2061422..2061464	43	forward
yoeH	2066285..2066443	2066269..2066338	70	forward
yoeH	2066285..2066443	2066415..2066435	21	forward
b2007	2077056..2077385	2077143..2077166	24	forward
b2008	2077557..2078615	2077579..2077631	53	forward
b2008	2077557..2078615	2077665..2077690	26	forward
b2008	2077557..2078615	2077980..2078036	57	forward
b2008	2077557..2078615	2078201..2078228	28	forward
b2008	2077557..2078615	2078493..2078568	76	forward
b2008	2077557..2078615	2078583..2078642	60	forward
b2010	2079405..2080571	2080565..2080648	84	forward
b2013	2082491..2083549	2082835..2082869	35	forward
b2014	2083728..2085086	2083934..2083985	52	forward
b2014	2083728..2085086	2084495..2084543	49	forward
b2014	2083728..2085086	2084736..2084836	101	forward
b2014	2083728..2085086	2084909..2084941	33	forward
b2015	2085353..2086282	2085862..2085928	67	forward
b2016	2086328..2087152	2086674..2086708	35	forward
b2016	2086328..2087152	2086732..2086756	25	forward
b4539	2087235..2087489	2087301..2087333	33	forward
b4539	2087235..2087489	2087447..2087481	35	forward
b2017	2087486..2087737	2087491..2087587	97	forward
b2028	2096471..2097637	2096381..2096607	227	forward
b2028	2096471..2097637	2096676..2096715	40	forward
b2028	2096471..2097637	2096814..2096983	170	forward
b2028	2096471..2097637	2097145..2097198	54	forward
b2028	2096471..2097637	2097387..2097420	34	forward
b2028	2096471..2097637	2097465..2097492	28	forward
b2028	2096471..2097637	2097528..2097567	40	forward
b2029	2097886..2099292	2098322..2098361	40	forward
b2029	2097886..2099292	2098369..2098440	72	forward
b2029	2097886..2099292	2098596..2098671	76	forward
wbbL_2	2099420..2099701	2099529..2099552	24	forward
wbbL_2	2099420..2099701	2099571..2099621	51	forward
wbbL_1	2100940..2101413	2101049..2101082	34	forward
wbbL_1	2100940..2101413	2101106..2101149	44	forward
b2034	2103089..2104081	2103076..2103094	19	forward
b2033	2102518..2103108	2103076..2103094	19	forward
b2034	2103089..2104081	2103690..2103741	52	forward
b2038	2107605..2108162	2107780..2107883	104	forward
b2038	2107605..2108162	2107963..2108044	82	forward
b2038	2107605..2108162	2108056..2108096	41	forward
b2040	2109101..2110000	2109198..2109305	108	forward
b2040	2109101..2110000	2109438..2109466	29	forward
b2040	2109101..2110000	2109981..2110076	96	forward
b2041	2110000..2111085	2109981..2110076	96	forward
b2041	2110000..2111085	2110378..2110432	55	forward
b2041	2110000..2111085	2110451..2110638	188	forward
b2041	2110000..2111085	2110769..2110849	81	forward
b2041	2110000..2111085	2110859..2110908	50	forward
b2042	2111458..2112351	2111934..2111977	44	forward
b2042	2111458..2112351	2111991..2112020	30	forward
b2042	2111458..2112351	2112054..2112140	87	forward
b2043	2112526..2113920	2112649..2112704	56	forward
b2043	2112526..2113920	2113307..2113365	59	forward
b2043	2112526..2113920	2113439..2113471	33	forward
b2043	2112526..2113920	2113785..2113880	96	forward
b2044	2113931..2115151	2114091..2114161	71	forward
b2045	2115148..2116428	2115428..2115517	90	forward
b2045	2115148..2116428	2115880..2115905	26	forward
b2045	2115148..2116428	2115921..2116028	108	forward
b2045	2115148..2116428	2116070..2116106	37	forward
b2047	2118184..2119578	2119257..2119309	53	forward
b2047	2118184..2119578	2119337..2119399	63	forward
b2047	2118184..2119578	2119570..2119595	26	forward
b2048	2119633..2121003	2120694..2120715	22	forward
b2048	2119633..2121003	2120731..2120817	87	forward
b2049	2121108..2122544	2121447..2121493	47	forward
b2049	2121108..2122544	2122421..2122467	47	forward
b2050	2122547..2123770	2122591..2122663	73	forward
b2051	2123767..2124246	2123795..2123883	89	forward
b2051	2123767..2124246	2123902..2123940	39	forward
b2051	2123767..2124246	2124180..2124197	18	forward
b2052	2124249..2125214	2124776..2124805	30	forward
b2052	2124249..2125214	2124870..2124955	86	forward
b2052	2124249..2125214	2125045..2125153	109	forward
b2053	2125217..2126338	2125378..2125414	37	forward
b2053	2125217..2126338	2125824..2125903	80	forward
b2053	2125217..2126338	2125975..2126048	74	forward
b2053	2125217..2126338	2126073..2126169	97	forward
b2056	2127685..2128902	2128649..2128703	55	forward
b2057	2128877..2130094	2128877..2128904	28	forward
b2056	2127685..2128902	2128877..2128904	28	forward
b2057	2128877..2130094	2129446..2129489	44	forward
b2057	2128877..2130094	2129600..2129679	80	forward
b2057	2128877..2130094	2129783..2129816	34	forward
b2058	2130091..2130579	2130144..2130162	19	forward
b2058	2130091..2130579	2130381..2130417	37	forward
b2059	2130582..2131421	2130510..2130607	98	forward
b2058	2130091..2130579	2130510..2130607	98	forward
b2059	2130582..2131421	2130664..2130767	104	forward
[truncated: 6,187 more rows]

## Sheet: M-P0h
asRNA Associated Gene	Gene Interval	Predicted asRNA Interval	Length of asRNA	Strand
b0006	5683..6459	5658..5695	38	forward
b0006	5683..6459	5804..5823	20	forward
b0006	5683..6459	6096..6110	15	forward
b0006	5683..6459	6283..6304	22	forward
b0006	5683..6459	6334..6529	196	forward
b0007	6529..7959	6334..6529	196	forward
b0007	6529..7959	6552..6708	157	forward
b0007	6529..7959	6729..6995	267	forward
b0007	6529..7959	7052..7134	83	forward
b0007	6529..7959	7777..7812	36	forward
b0007	6529..7959	7829..7856	28	forward
b0010	9928..10494	10253..10276	24	forward
b0010	9928..10494	10420..10445	26	forward
b0010	9928..10494	10459..10532	74	forward
b0011	10643..11356	10691..10712	22	forward
b0013	11382..11786	11401..11441	41	forward
b0013	11382..11786	11512..11764	253	forward
b0018	16751..16960	16769..16802	34	forward
b4412	16751..16903	16769..16802	34	forward
b0023	20815..21078	20905..20954	50	forward
b0023	20815..21078	20990..21024	35	forward
b0023	20815..21078	21038..21066	29	forward
b0035	34781..35371	35271..35316	46	forward
b0037	36271..37824	37004..37027	24	forward
b0037	36271..37824	37292..37314	23	forward
b0037	36271..37824	37524..37556	33	forward
b0037	36271..37824	37600..37636	37	forward
b0037	36271..37824	37672..37709	38	forward
b0038	37898..39115	37925..37935	11	forward
b0039	39244..40386	39304..39351	48	forward
b0039	39244..40386	39953..40013	61	forward
b0039	39244..40386	40038..40058	21	forward
b0040	40417..41931	40527..40543	17	forward
b0040	40417..41931	40714..40729	16	forward
b0040	40417..41931	40858..40872	15	forward
b0040	40417..41931	41013..41064	52	forward
b0040	40417..41931	41189..41210	22	forward
b0040	40417..41931	41229..41242	14	forward
b0040	40417..41931	41340..41359	20	forward
b0040	40417..41931	41582..41598	17	forward
b0049	50380..51222	50354..50482	129	forward
b0049	50380..51222	50502..50634	133	forward
b0049	50380..51222	50642..50673	32	forward
b0049	50380..51222	50844..50858	15	forward
b0050	51229..51606	51258..51431	174	forward
b0050	51229..51606	51487..51586	100	forward
b0051	51609..52430	51646..51705	60	forward
b0051	51609..52430	51722..51784	63	forward
b0051	51609..52430	51806..51903	98	forward
b0051	51609..52430	51940..51954	15	forward
b0051	51609..52430	52001..52033	33	forward
b0051	51609..52430	52123..52138	16	forward
b0051	51609..52430	52165..52262	98	forward
b0051	51609..52430	52343..52365	23	forward
b0052	52427..53416	52744..52799	56	forward
b0052	52427..53416	53043..53077	35	forward
b0053	53416..54702	53795..53821	27	forward
b0053	53416..54702	53835..53850	16	forward
b0053	53416..54702	53914..53990	77	forward
b0053	53416..54702	54032..54103	72	forward
b0053	53416..54702	54166..54210	45	forward
b0053	53416..54702	54221..54234	14	forward
b0054	54755..57109	54757..54796	40	forward
b0054	54755..57109	54806..54837	32	forward
b0054	54755..57109	54963..54978	16	forward
b0054	54755..57109	55073..55111	39	forward
b0054	54755..57109	55333..55457	125	forward
b0054	54755..57109	55498..55543	46	forward
b0054	54755..57109	55647..55672	26	forward
b0054	54755..57109	55973..56004	32	forward
b0054	54755..57109	56310..56340	31	forward
b0054	54755..57109	56378..56423	46	forward
b0054	54755..57109	56515..56548	34	forward
b0054	54755..57109	56818..56832	15	forward
b0054	54755..57109	57007..57066	60	forward
b0058	59687..60346	59693..59775	83	forward
b0058	59687..60346	59800..59859	60	forward
b0058	59687..60346	59891..59910	20	forward
b0058	59687..60346	59930..59943	14	forward
b0059	60358..63264	60507..60549	43	forward
b0059	60358..63264	60565..60578	14	forward
b0059	60358..63264	61063..61081	19	forward
b0059	60358..63264	61109..61131	23	forward
b0059	60358..63264	61296..61387	92	forward
b0059	60358..63264	61422..61503	82	forward
b0059	60358..63264	61908..61969	62	forward
b0059	60358..63264	63250..63391	142	forward
b0060	63429..65780	63510..63521	12	forward
b0060	63429..65780	63662..63694	33	forward
b0060	63429..65780	64155..64170	16	forward
b0060	63429..65780	64382..64480	99	forward
b0060	63429..65780	64844..64871	28	forward
b0060	63429..65780	65032..65045	14	forward
b0060	63429..65780	65096..65147	52	forward
b0061	65855..66550	66120..66149	30	forward
b0061	65855..66550	66267..66316	50	forward
b0061	65855..66550	66358..66400	43	forward
b0061	65855..66550	66510..66537	28	forward
b0062	66835..68337	66883..66897	15	forward
b0062	66835..68337	67018..67153	136	forward
b0062	66835..68337	67189..67272	84	forward
b0062	66835..68337	67673..67731	59	forward
b0062	66835..68337	67782..67811	30	forward
b0062	66835..68337	68118..68132	15	forward
b0063	68348..70048	68700..68788	89	forward
b0063	68348..70048	68863..68895	33	forward
b0063	68348..70048	69383..69408	26	forward
b0063	68348..70048	70001..70067	67	forward
b0066	72229..72927	72164..72252	89	forward
b0066	72229..72927	72257..72351	95	forward
b0066	72229..72927	72430..72533	104	forward
b0066	72229..72927	72707..72732	26	forward
b0067	72911..74521	73806..73826	21	forward
b0067	72911..74521	74278..74335	58	forward
b0068	74497..75480	74556..74593	38	forward
b0068	74497..75480	74946..74989	44	forward
b0069	75644..77299	75827..75841	15	forward
b0069	75644..77299	75863..75886	24	forward
b0069	75644..77299	76168..76265	98	forward
b0069	75644..77299	76839..76876	38	forward
b0071	78848..79453	78868..78974	107	forward
b0071	78848..79453	78994..79081	88	forward
b0071	78848..79453	79129..79167	39	forward
b0072	79464..80864	79521..79542	22	forward
b0072	79464..80864	80417..80428	12	forward
b0073	80867..81958	81225..81244	20	forward
b0073	80867..81958	81353..81389	37	forward
b0074	81958..83529	82049..82123	75	forward
b0074	81958..83529	82226..82346	121	forward
b0074	81958..83529	82671..82695	25	forward
b0074	81958..83529	82736..82805	70	forward
b0074	81958..83529	82851..82924	74	forward
b0101	111649..111846	111500..111652	153	forward
b0100	111564..111698	111500..111652	153	forward
b0101	111649..111846	111719..111753	35	forward
b0103	112599..113219	112697..112738	42	forward
b0103	112599..113219	112916..112971	56	forward
b0106	114522..115724	114593..114618	26	forward
b0106	114522..115724	114698..114716	19	forward
b0106	114522..115724	115200..115236	37	forward
b0106	114522..115724	115398..115430	33	forward
b0106	114522..115724	115649..115664	16	forward
b0107	115714..117099	115869..115901	33	forward
b0107	115714..117099	115979..116045	67	forward
b0107	115714..117099	116298..116309	12	forward
b0107	115714..117099	116415..116447	33	forward
b0107	115714..117099	116520..116536	17	forward
[truncated: 12,623 more rows]

## Sheet: M-P2h
asRNA Associated Gene	Gene Interval	Predicted asRNA Interval	Length of asRNA	Strand
[truncated: 14,614 more rows]

[truncated: 1 more sheets: M-P4h]
