# Supplementary material for: Directional RNA-seq reveals highly complex condition-dependent transcriptomes in E. coli K12 through accurate full-length transcripts assembling
Source: BMC Genomics. 2013 Jul 30;14:520. doi: 10.1186/1471-2164-14-520 (PMC3734233; doi:10.1186/1471-2164-14-520)
Supplement: Additional file 13 — The predicted non-coding RNAs in the E. coli samples. [file 1471-2164-14-520-S13.xlsx]

## Sheet: LB
ncRNA Flanking Genes	Intergenic Interval	Predicted ncRNA Interval	Length of ncRNA	Strand
b0006_-/b0007_-	6460..6528	6330..6609	280	forward
b0007_-/b0008_+	7960..8237	7916..7997	82	forward
b0007_-/b0008_+	7960..8237	8058..8139	82	forward
b0010_-/b0011_-	10495..10642	10476..10585	110	forward
b0010_-/b0011_-	10495..10642	10592..10673	82	forward
b0013_-/b0014_+	11787..12162	11518..11875	358	forward
b0016_+/b0018_-	16558..16750	16695..16833	139	forward
b0023_-/b0024_+	21079..21180	21003..21084	82	forward
b0031_+/b0032_+	29196..29650	29375..29456	82	forward
b0038_-/b0039_-	39116..39243	39090..39145	56	forward
b0038_-/b0039_-	39116..39243	39227..39276	50	forward
b0049_-/b0050_-	51223..51228	51164..51333	170	forward
b0050_-/b0051_-	51607..51608	51521..51697	177	forward
b0051_-/b0053_-	52431..53415	52995..53089	95	forward
b0051_-/b0053_-	52431..53415	53124..53205	82	forward
b0051_-/b0053_-	52431..53415	53217..53298	82	forward
b0051_-/b0053_-	52431..53415	53357..53438	82	forward
b0059_-/b0060_-	63265..63428	63353..63434	82	forward
b0061_-/b0062_-	66551..66834	66642..66723	82	forward
b0066_-/b0068_-	72928..74496	73201..73239	39	forward
b0066_-/b0068_-	72928..74496	73644..73725	82	forward
b0073_-/b0075_-	81959..83621	81898..81979	82	forward
b0073_-/b0075_-	81959..83621	82749..82847	99	forward
b0073_-/b0075_-	81959..83621	82925..83155	231	forward
b0075_-/b0076_+	83709..84367	83738..83807	70	forward
b0100_-/b0102_-	111699..111855	111807..111973	167	forward
b0102_-/b0104_+	112600..113443	112812..112929	118	forward
b0106_-/b0108_-	115725..117108	116310..116391	82	forward
b0106_-/b0108_-	115725..117108	116493..116614	122	forward
b0106_-/b0108_-	115725..117108	116921..117002	82	forward
b0106_-/b0108_-	115725..117108	117103..117184	82	forward
b0108_-/b0109_-	117550..117751	117626..117777	152	forward
b0112_-/b0113_+	121552..122091	121290..121559	270	forward
b0112_-/b0113_+	121552..122091	121603..121748	146	forward
b0117_-/b0118_+	131261..131614	131234..131384	151	forward
b0120_-/b0121_-	135583..135597	135403..135677	275	forward
b0121_-/b0122_-	136465..136569	136359..136700	342	forward
b0131_-/b0132_+	146695..146967	146705..146760	56	forward
b0131_-/b0132_+	146695..146967	146879..146960	82	forward
b0135_-/b0136_-	150954..151002	150887..150968	82	forward
b0142_-/b0144_-	157733..159185	157718..157799	82	forward
b0142_-/b0144_-	157733..159185	158031..158112	82	forward
b0142_-/b0144_-	157733..159185	158417..158470	54	forward
b0142_-/b0144_-	157733..159185	158577..158733	157	forward
b0142_-/b0144_-	157733..159185	158786..158867	82	forward
b0142_-/b0144_-	157733..159185	159131..159283	153	forward
b0154_-/b0155_+	174883..175106	174828..174909	82	forward
b0158_-/b0160_+	178463..179236	178547..178655	109	forward
b0164_-/b0166_-	185070..185122	184832..185154	323	forward
b0189_-/b0190_+	213933..214290	213977..214058	82	forward
b0194_-/b0195_-	218776..218886	218849..218930	82	forward
b0195_-/b0197_-	219595..220112	220020..220088	69	forward
b0198_-/b0200_+	221622..222832	221839..221955	117	forward
b0198_-/b0200_+	221622..222832	221979..222118	140	forward
b0198_-/b0200_+	221622..222832	222538..222619	82	forward
b0200_+/b0207_+	223409..229166	223683..223767	85	forward
b0200_+/b0207_+	223409..229166	225608..225762	155	forward
b0200_+/b0207_+	223409..229166	228666..228751	86	forward
b0207_+/b0209_+	229971..231121	230025..230106	82	forward
b0207_+/b0209_+	229971..231121	230379..230460	82	forward
b0207_+/b0209_+	229971..231121	230466..230570	105	forward
b0207_+/b0209_+	229971..231121	230849..230904	56	forward
b0210_+/b0211_-	232550..232596	232587..232704	118	forward
b0215_+/b0217_+	236799..237334	237012..237074	63	forward
b0215_+/b0217_+	236799..237334	237272..237327	56	forward
b0221_-/b0222_+	243304..243542	243206..243398	193	forward
b0223_+/b0225_-	245095..245960	245711..245792	82	forward
b0223_+/b0225_-	245095..245960	245816..245891	76	forward
b0226_-/b0227_+	246503..246711	246511..246592	82	forward
b0234_+/ykfJ_+	253162..253466	253215..253250	36	forward
b0243_+/b0245_-	261981..262551	262171..263056	886	forward
b0245_-/b0246_-	262894..262913	262171..263056	886	forward
b0246_-/b4504_-	263232..263249	263193..263348	156	forward
b0247_-/b0248_-	263957..263971	263744..265020	1277	forward
b0248_-/b0249_-	264431..264527	263744..265020	1277	forward
b0249_-/b0250_-	264768..264843	263744..265020	1277	forward
b0250_-/b0251_-	265312..265333	265316..265397	82	forward
b0251_-/ykfK_-	265778..265999	265851..266026	176	forward
ykfK_-/b0252_-	266192..266407	266179..266269	91	forward
ykfK_-/b0252_-	266192..266407	266297..266388	92	forward
b0252_-/b0253_-	267230..267320	266880..267328	449	forward
b0253_-/b0254_-	268185..268512	268225..268327	103	forward
b0253_-/b0254_-	268185..268512	268348..268759	412	forward
b0254_-/b0255_+	269407..269465	269375..269456	82	forward
b0259_-/b0260_+	274342..274548	274429..274510	82	forward
b0260_+/b0262_-	275953..276979	276887..277084	198	forward
b4505_-/b0266_-	279587..279608	279297..279614	318	forward
b0266_-/b0267_-	279960..280052	279953..280001	49	forward
b0266_-/b0267_-	279960..280052	280022..280103	82	forward
b0272_-/b0273_-	288387..288524	288358..288439	82	forward
b0277_-/b0278_-	292173..292443	292272..292353	82	forward
b0277_-/b0278_-	292173..292443	292399..292449	51	forward
b0279_-/b0280_-	294024..294362	294175..294256	82	forward
b0280_-/b0281_-	294804..294919	294399..295198	800	forward
b0281_-/b0282_-	296321..296604	296551..296753	203	forward
b0282_-/b0284_-	297016..297959	296983..297064	82	forward
b0282_-/b0284_-	297016..297959	297248..297329	82	forward
b0282_-/b0284_-	297016..297959	297827..297908	82	forward
b0284_-/b0286_-	300159..301107	300728..300809	82	forward
b0286_-/b0287_+	301798..302214	301860..301897	38	forward
b0286_-/b0287_+	301798..302214	301935..302018	84	forward
b0288_-/b0289_-	303407..303718	303426..303487	62	forward
b0288_-/b0289_-	303407..303718	303520..303601	82	forward
b0288_-/b0289_-	303407..303718	303673..303736	64	forward
b0289_-/b0291_-	304430..306030	304482..304563	82	forward
b0289_-/b0291_-	304430..306030	304657..304738	82	forward
b0289_-/b0291_-	304430..306030	304921..305337	417	forward
b0289_-/b0291_-	304430..306030	305497..305539	43	forward
b0289_-/b0291_-	304430..306030	305619..305700	82	forward
b0289_-/b0291_-	304430..306030	305789..305870	82	forward
b0289_-/b0291_-	304430..306030	305927..306087	161	forward
b0292_-/b0293_-	309251..309307	309157..309337	181	forward
b0294_-/b0295_+	310561..311335	310715..310796	82	forward
b0294_-/b0295_+	310561..311335	310841..310922	82	forward
b4671_-/eaeH_+	312467..313580	312587..312668	82	forward
b4671_-/eaeH_+	312467..313580	313043..313124	82	forward
insEF-1_+/ykgQ_+	315678..316662	315981..316291	311	forward
ykgQ_+/b0301_-	316792..316949	316880..316964	85	forward
b0305_+/b0306_+	320306..320831	320378..320613	236	forward
b0309_-/b0310_-	323845..323919	323897..323978	82	forward
b0310_-/b0311_-	324589..324800	324603..324684	82	forward
b0311_-/b0312_-	326472..326484	326394..326475	82	forward
b0314_+/b0315_+	330721..331594	330809..331207	399	forward
b0317_-/b0318_+	334247..334503	334290..334371	82	forward
b0331_+/b0333_+	348797..349235	348859..348940	82	forward
b0335_+/b0336_+	353817..354145	353884..353965	82	forward
b0336_+/b0338_-	355406..357014	356795..356935	141	forward
b0342_-/b0343_-	361085..361149	361104..361253	150	forward
b0343_-/b0344_-	362404..362454	362296..362411	116	forward
b0346_-/b0347_+	367645..367834	367751..367832	82	forward
b0352_+/b0353_+	374106..374682	374436..374615	180	forward
b0355_-/b0356_-	377593..377685	377654..377714	61	forward
b0356_-/b0357_-	378796..378829	378811..378892	82	forward
b0359_-/b0360_+	380284..380529	380314..380395	82	forward
b0362_-/b0364_-	382115..383282	382366..382419	54	forward
b0362_-/b0364_-	382115..383282	382518..382587	70	forward
b0362_-/b0364_-	382115..383282	382615..382696	82	forward
b0375_+/b0377_+	394354..395862	394782..394863	82	forward
b0375_+/b0377_+	394354..395862	394927..395008	82	forward
b0375_+/b0377_+	394354..395862	395182..395256	75	forward
b0379_-/b0380_+	398558..398816	398586..398644	59	forward
b0381_-/b0382_+	400148..400609	400190..400336	147	forward
b0397_-/b0399_+	414978..416365	415136..415199	64	forward
b0411_-/b0412_-	431238..431535	431403..431484	82	forward
b0411_-/b0412_-	431238..431535	431525..431608	84	forward
b0419_-/b0420_-	437360..437538	437381..437705	325	forward
b0420_-/b0421_-	439402..439425	439327..439509	183	forward
b0421_-/b0423_+	440326..440772	440328..440377	50	forward
b0421_-/b0423_+	440326..440772	440511..440672	162	forward
b0427_-/b0428_-	445891..446038	445966..446047	82	forward
b0429_-/b0431_-	447271..447873	447227..447310	84	forward
b0429_-/b0431_-	447271..447873	447599..447680	82	forward
b0432_-/b0433_-	450835..451293	450831..450912	82	forward
b0432_-/b0433_-	450835..451293	450966..451047	82	forward
b0432_-/b0433_-	450835..451293	451254..451329	76	forward
b0433_-/b0434_-	452770..452812	452666..452804	139	forward
b0434_-/b0435_+	453392..453695	453437..453518	82	forward
b0444_-/b0445_-	464772..464835	464693..464804	112	forward
b0452_-/b0453_+	474386..474602	474381..474462	82	forward
b0457_-/b0458_-	477842..478004	477831..478070	240	forward
b0461_-/b0462_-	479933..480477	480028..480109	82	forward
b0463_-/b0464_+	484844..484984	484770..484851	82	forward
b0475_+/b0477_+	498242..499348	498594..498675	82	forward
b0475_+/b0477_+	498242..499348	498787..498991	205	forward
b0475_+/b0477_+	498242..499348	499102..499183	82	forward
b0478_-/b0479_-	502463..502699	502561..502688	128	forward
b0478_-/b0479_-	502463..502699	502699..502780	82	forward
b0479_-/b0480_+	503921..504137	503887..504008	122	forward
b4585_+/b0483_+	506512..507441	506553..506704	152	forward
b4585_+/b0483_+	506512..507441	506917..506998	82	forward
b4585_+/b0483_+	506512..507441	507134..507228	95	forward
b0483_+/b0484_-	507784..508098	507882..507978	97	forward
b0483_+/b0484_-	507784..508098	507984..508084	101	forward
b0487_+/b0489_-	513625..514079	514075..514156	82	forward
b0489_-/b0490_+	514998..515142	514950..515031	82	forward
b0492_-/b0493_-	517504..517563	517491..517573	83	forward
ECK120002880_Phantom_+/b0502_-	528355..528868	528636..528681	46	forward
b0502_-/b0503_-	529241..529355	529196..529277	82	forward
b0502_-/b0503_-	529241..529355	529300..529341	42	forward
b0514_+/b0515_-	542258..542484	542355..542436	82	forward
b0517_-/b0518_+	545588..545903	545817..545898	82	forward
b0520_+/b0522_-	549666..550749	550632..550716	85	forward
b0522_-/b0524_-	551818..552440	552352..552433	82	forward
b0527_-/b0528_-	555777..555883	555703..555875	173	forward
b0535_-/b0537_-	563704..564037	563706..563887	182	forward
b0544_+/b0545_+	569652..570115	569706..569787	82	forward
b0544_+/b0545_+	569652..570115	569797..569896	100	forward
b0544_+/b0545_+	569652..570115	569999..570032	34	forward
b0551_+/b0552_-	573563..573959	573672..573762	91	forward
b0553_-/b0554_+	576049..576620	576067..576258	192	forward
b0553_-/b0554_+	576049..576620	576331..576431	101	forward
b0553_-/b0554_+	576049..576620	576498..576609	112	forward
b0557_-/b0558_-	578117..578406	578079..578230	152	forward
b0557_-/b0558_-	578117..578406	578369..578484	116	forward
b4589_-/b0560_+	579669..580056	579720..579854	135	forward
b0563_+/b0564_+	582284..582903	582436..582519	84	forward
b0563_+/b0564_+	582284..582903	582566..582713	148	forward
b0564_+/b0565_-	583654..583902	583664..583745	82	forward
b0564_+/b0565_-	583654..583902	583813..583888	76	forward
b0565_-/b0566_-	584857..585369	585092..585280	189	forward
b0566_-/b0567_-	586132..586313	586181..586337	157	forward
b0567_-/b0569_-	587205..590163	587109..587207	99	forward
b0567_-/b0569_-	587205..590163	587344..587444	101	forward
b0567_-/b0569_-	587205..590163	587543..587617	75	forward
b0567_-/b0569_-	587205..590163	587764..587912	149	forward
b0567_-/b0569_-	587205..590163	588255..588358	104	forward
b0567_-/b0569_-	587205..590163	588534..588615	82	forward
b0567_-/b0569_-	587205..590163	589254..589400	147	forward
b0567_-/b0569_-	587205..590163	589414..589500	87	forward
b0567_-/b0569_-	587205..590163	589639..589720	82	forward
b0567_-/b0569_-	587205..590163	589742..589823	82	forward
b0567_-/b0569_-	587205..590163	590118..590177	60	forward
b0569_-/b0570_-	592402..592550	592400..592554	155	forward
b0570_-/b0572_+	593994..594822	594208..594289	82	forward
b0577_-/b0578_-	603887..603993	603858..604066	209	forward
b0581_-/b4700_+	606607..606956	606609..606909	301	forward
b0582_+/b0583_-	608401..608681	608513..608606	94	forward
b0583_-/b0584_-	609312..609476	609312..609393	82	forward
b0583_-/b0584_-	609312..609476	609411..609486	76	forward
b0584_-/b0585_+	611718..612037	611722..611803	82	forward
b0584_-/b0585_+	611718..612037	611916..611989	74	forward
b0587_+/b0589_-	618611..619418	618898..618979	82	forward
b0587_+/b0589_-	618611..619418	619371..619502	132	forward
b0589_-/b0591_+	620412..621522	620717..620798	82	forward
b0592_-/b0593_+	623734..624107	623759..623840	82	forward
b0592_-/b0593_+	623734..624107	623979..624060	82	forward
b0600_+/b0602_-	633970..634571	634012..634093	82	forward
b0600_+/b0602_-	633970..634571	634164..634245	82	forward
b0600_+/b0602_-	633970..634571	634338..634419	82	forward
b0602_-/b0603_-	635793..635938	635933..636014	82	forward
b0611_-/b0612_-	644227..644339	643864..644246	383	forward
b0613_-/b0615_-	646733..647261	646841..646901	61	forward
b0613_-/b0615_-	646733..647261	646921..647002	82	forward
b0613_-/b0615_-	646733..647261	647076..647157	82	forward
b0613_-/b0615_-	646733..647261	647260..647315	56	forward
b0616_-/b0618_-	649714..650020	649759..649840	82	forward
b0618_-/b0619_+	651080..651457	651061..651200	140	forward
b0628_-/b0629_-	659440..659647	659474..660451	978	forward
b0629_-/b0630_-	660602..660859	660656..660737	82	forward
b0630_-/b0631_-	661502..661601	661411..661514	104	forward
b0630_-/b0631_-	661502..661601	661523..661604	82	forward
b0631_-/b0632_-	661866..661974	661847..661928	82	forward
b0632_-/b0633_-	663187..663324	663187..663689	503	forward
b0637_-/b0638_-	668260..668518	668373..668470	98	forward
b0639_-/b0640_-	669796..669796	669794..669885	92	forward
b0640_-/b0642_-	670829..671423	670941..671097	157	forward
b0640_-/b0642_-	670829..671423	671162..671300	139	forward
b0650_-/b0651_-	682617..682699	682543..682624	82	forward
b0651_-/b0652_-	683636..683752	683583..683664	82	forward
b0652_-/b0654_-	684479..685151	684521..684602	82	forward
b0652_-/b0654_-	684479..685151	684740..684821	82	forward
b0652_-/b0654_-	684479..685151	684905..685024	120	forward
sroC_-/b0656_-	686067..687219	686060..686141	82	forward
b0656_-/b0657_-	688237..688565	688366..689496	1131	forward
b0657_-/b0658_-	690105..690128	690118..690199	82	forward
b0658_-/b0659_-	691008..691096	691037..691226	190	forward
b0659_-/b0661_-	691565..692753	692327..692408	82	forward
b0662_+/b0674_-	695500..696735	696402..696483	82	forward
b0662_+/b0674_-	695500..696735	696658..696716	59	forward
b0674_-/b0675_-	698401..698796	698605..698688	84	forward
b0674_-/b0675_-	698401..698796	698745..698826	82	forward
b0676_-/b0677_-	700818..700825	700822..700938	117	forward
b0683_-/b0684_-	709870..710157	709924..710005	82	forward
b0683_-/b0684_-	709870..710157	710040..710121	82	forward
b0683_-/b0684_-	709870..710157	710133..710214	82	forward
b0684_-/b0685_-	710689..710827	710647..710728	82	forward
b0684_-/b0685_-	710689..710827	710739..710957	219	forward
b0686_-/b0687_+	712026..712209	711838..712040	203	forward
ybfH_-/b0692_-	715821..716168	715959..715998	40	forward
b0692_-/b4590_+	717489..719805	718083..718154	72	forward
b0692_-/b4590_+	717489..719805	718335..718560	226	forward
b0692_-/b4590_+	717489..719805	718576..718742	167	forward
b4590_+/b0694_-	720064..720278	720254..720322	69	forward
b0694_-/b0696_-	720957..723629	721951..722053	103	forward
b0694_-/b0696_-	720957..723629	722245..722326	82	forward
b0694_-/b0696_-	720957..723629	722435..722490	56	forward
b0694_-/b0696_-	720957..723629	723197..723278	82	forward
b0698_-/b0699_+	727956..728356	728102..728135	34	forward
b0700_+/ybfO_+	733000..733442	733345..733426	82	forward
b0714_+/b0716_-	745950..747143	746760..746841	82	forward
b0714_+/b0716_-	745950..747143	746881..746962	82	forward
b0716_-/b0718_-	748206..748944	748227..748283	57	forward
b0716_-/b0718_-	748206..748944	748394..748704	311	forward
b0716_-/b0718_-	748206..748944	748765..748830	66	forward
b0719_-/b0720_-	752019..752407	752126..752252	127	forward
b0719_-/b0720_-	752019..752407	752361..752387	27	forward
b0720_-/b0721_+	753692..754399	753712..753793	82	forward
b0720_-/b0721_+	753692..754399	754072..754153	82	forward
b0732_+/b0733_+	769835..770680	770123..770204	82	forward
b0742_+/b0750_+	779613..781307	779849..779991	143	forward
b0742_+/b0750_+	779613..781307	780138..780294	157	forward
b0742_+/b0750_+	779613..781307	780442..780594	153	forward
b0742_+/b0750_+	779613..781307	780664..780803	140	forward
b0751_+/b0753_-	783109..784159	783432..783513	82	forward
b0751_+/b0753_-	783109..784159	783781..783862	82	forward
b0751_+/b0753_-	783109..784159	784098..784327	230	forward
b0753_-/b0754_+	784541..784855	784502..784720	219	forward
b0755_-/b0756_-	786819..787019	786936..787029	94	forward
b0756_-/b0758_-	788061..789205	788408..788489	82	forward
b0756_-/b0758_-	788061..789205	788563..788644	82	forward
b0756_-/b0758_-	788061..789205	788991..789121	131	forward
b0758_-/b0759_-	790253..790261	790109..790278	170	forward
b0759_-/b0760_-	791279..791538	791260..791406	147	forward
b0759_-/b0760_-	791279..791538	791443..791500	58	forward
b0765_+/b0767_+	796836..797808	796973..797054	82	forward
b0765_+/b0767_+	796836..797808	797079..797173	95	forward
b0765_+/b0767_+	796836..797808	797224..797305	82	forward
b0772_-/b0773_-	806505..806655	806466..806792	327	forward
b0773_-/b0774_-	807133..807190	807172..807300	129	forward
b0777_+/b4591_-	811501..812336	812251..812552	302	forward
b4591_-/b0779_+	812475..812748	812251..812552	302	forward
b0788_-/b0790_-	821722..822958	821987..822167	181	forward
b0788_-/b0790_-	821722..822958	822206..822287	82	forward
b0791_+/b0793_-	824264..825341	824496..824637	142	forward
b0791_+/b0793_-	824264..825341	824672..824807	136	forward
b0791_+/b0793_-	824264..825341	824914..825023	110	forward
b0793_-/b0795_-	826476..828196	826446..826561	116	forward
b0793_-/b0795_-	826476..828196	826965..827046	82	forward
b0795_-/b0797_+	829196..830094	829219..829300	82	forward
b0795_-/b0797_+	829196..830094	829412..829717	306	forward
b0795_-/b0797_+	829196..830094	830004..830087	84	forward
b0802_-/b0803_-	837149..837412	837154..837376	223	forward
b0802_-/b0803_-	837149..837412	837396..837496	101	forward
b0803_-/b0804_-	837680..837752	837715..837761	47	forward
b0804_-/b0805_-	838431..838471	838342..838650	309	forward
b0805_-/b0806_-	840755..841018	840962..841046	85	forward
b0807_+/b0809_-	842482..844963	842563..842633	71	forward
b0807_+/b0809_-	842482..844963	843647..843728	82	forward
b0807_+/b0809_-	842482..844963	843733..843902	170	forward
b0807_+/b0809_-	842482..844963	844007..844035	29	forward
b0807_+/b0809_-	842482..844963	844042..844438	397	forward
b0807_+/b0809_-	842482..844963	844485..844848	364	forward
b0807_+/b0809_-	842482..844963	844898..844979	82	forward
b0811_-/b0812_-	847228..847630	847460..847823	364	forward
b0812_-/b0813_-	848135..848432	848223..848444	222	forward
b0819_-/b0820_+	854968..855185	854958..855075	118	forward
b0820_+/b0821_-	856779..857018	857005..857086	82	forward
b0821_-/b0822_-	858285..858435	858239..858291	53	forward
b0821_-/b0822_-	858285..858435	858295..858376	82	forward
b0822_-/b0823_-	859252..859396	859180..859656	477	forward
b0823_-/b0824_-	861830..861834	861733..861868	136	forward
b0840_-/b0841_-	881958..882014	881908..882088	181	forward
b0844_-/b0846_+	885355..886645	886375..886456	82	forward
b0847_-/b0848_+	889043..889311	888765..889058	294	forward
b0859_+/b0860_-	898869..899066	898995..899076	82	forward
b0860_-/b0861_-	899799..900088	899729..899816	88	forward
b0864_-/b0865_-	902958..903174	902999..903119	121	forward
b0864_-/b0865_-	902958..903174	903123..903248	126	forward
b0868_-/b0869_-	905977..906074	905969..905996	28	forward
b0874_-/b0875_-	914081..914574	913956..914311	356	forward
b0876_+/b0878_+	917355..918457	917957..918216	260	forward
b0882_+/b0884_-	924764..925447	925203..925284	82	forward
b0882_+/b0884_-	924764..925447	925297..925406	110	forward
b0884_-/b0885_-	925667..925950	925924..926005	82	forward
b0886_-/b0888_-	928419..930307	929529..929610	82	forward
b0886_-/b0888_-	928419..930307	929954..930128	175	forward
b0888_-/b0889_+	931274..931817	931222..931373	152	forward
b0897_-/b0898_+	944781..945093	944778..944915	138	forward
b0899_+/b0901_+	947883..948890	948099..948119	21	forward
b0899_+/b0901_+	947883..948890	948549..948630	82	forward
b0903_-/b0904_-	952778..952831	952741..952840	100	forward
b0904_-/b0905_-	953690..954094	954039..954120	82	forward
b0919_+/b0921_+	971869..972759	972246..972457	212	forward
b0928_-/b0929_-	984933..985116	984854..984935	82	forward
b0928_-/b0929_-	984933..985116	984977..985279	303	forward
b0929_-/b0930_-	986206..986807	986309..986933	625	forward
b0933_-/b0935_-	993268..994065	993300..993381	82	forward
b0933_-/b0935_-	993268..994065	993730..993803	74	forward
b0935_-/b0937_-	995212..996159	995254..995335	82	forward
b0935_-/b0937_-	995212..996159	995540..995621	82	forward
b0935_-/b0937_-	995212..996159	995749..995830	82	forward
b0935_-/b0937_-	995212..996159	996062..996332	271	forward
b0937_-/b0938_+	996736..997090	996689..996742	54	forward
b0946_+/b0948_+	1005718..1007066	1005953..1006061	109	forward
b0946_+/b0948_+	1005718..1007066	1006066..1006200	135	forward
b0946_+/b0948_+	1005718..1007066	1006296..1006377	82	forward
b0946_+/b0948_+	1005718..1007066	1006422..1006482	61	forward
b0954_-/b0955_-	1015694..1015761	1015643..1015724	82	forward
b0958_-/b0959_+	1020143..1020360	1019488..1020246	759	forward
b0957_-/b0958_-	1019277..1019632	1019488..1020246	759	forward
b0959_+/b0961_-	1020991..1023124	1021601..1021682	82	forward
b0959_+/b0961_-	1020991..1023124	1021766..1021847	82	forward
b0959_+/b0961_-	1020991..1023124	1021973..1022054	82	forward
b0959_+/b0961_-	1020991..1023124	1022110..1022494	385	forward
b0959_+/b0961_-	1020991..1023124	1022531..1022726	196	forward
b0961_-/b0962_+	1023572..1023693	1023531..1023637	107	forward
b0963_-/b0964_-	1026239..1026333	1026179..1026341	163	forward
b0966_-/b0967_-	1027945..1028001	1027800..1028043	244	forward
b0970_-/b0972_+	1030642..1031361	1030686..1030813	128	forward
b0976_+/b0978_+	1035976..1036962	1036847..1036937	91	forward
b0982_-/b0984_-	1043900..1045071	1043890..1044191	302	forward
b0982_-/b0984_-	1043900..1045071	1044878..1044961	84	forward
b0984_-/b0986_-	1047169..1047910	1047500..1047640	141	forward
b0986_-/b0987_-	1048556..1048661	1048624..1048694	71	forward
b0987_-/b4516_+	1048968..1049055	1048898..1049006	109	forward
b4516_+/b0989_-	1049332..1050185	1049877..1049995	119	forward
b4516_+/b0989_-	1049332..1050185	1050022..1050113	92	forward
b4516_+/b0989_-	1049332..1050185	1050158..1050314	157	forward
b0989_-/b0990_+	1050399..1050683	1050321..1050435	115	forward
b0994_+/b0996_+	1056513..1057306	1056749..1056830	82	forward
b0994_+/b0996_+	1056513..1057306	1057143..1057224	82	forward
b0999_-/b1001_+	1062079..1063258	1062700..1062781	82	forward
b0999_-/b1001_+	1062079..1063258	1063114..1063195	82	forward
b1003_-/b1004_-	1066315..1066334	1066271..1066337	67	forward
b1006_-/b1007_-	1069063..1069082	1069068..1069149	82	forward
b1008_-/b1009_-	1070179..1070187	1070151..1070225	75	forward
b1010_-/b1011_-	1071383..1071393	1071391..1071472	82	forward
b1011_-/b1013_+	1072087..1073464	1073286..1073367	82	forward
b1022_-/b1024_-	1087070..1089088	1087264..1087322	59	forward
b1022_-/b1024_-	1087070..1089088	1088502..1088583	82	forward
b1022_-/b1024_-	1087070..1089088	1088682..1088763	82	forward
b1022_-/b1024_-	1087070..1089088	1088915..1088998	84	forward
b1026_-/ymdE_+	1094365..1094766	1094663..1094744	82	forward
b1047_-/b1048_+	1108165..1108557	1108228..1108423	196	forward
b1052_-/b1054_-	1113533..1114884	1113728..1113926	199	forward
b1052_-/b1054_-	1113533..1114884	1114104..1114185	82	forward
b1052_-/b1054_-	1113533..1114884	1114704..1114785	82	forward
b1052_-/b1054_-	1113533..1114884	1114822..1114894	73	forward
b1056_-/b1057_-	1117700..1117702	1117564..1117735	172	forward
b1062_-/b1063_-	1121831..1121935	1121762..1121893	132	forward
b1063_-/b1064_-	1122497..1122629	1122385..1122525	141	forward
b1064_-/b1065_-	1123278..1123340	1123097..1123278	182	forward
b1070_-/b1071_-	1129054..1129057	1128908..1129073	166	forward
b1114_-/b1115_-	1173188..1173314	1173147..1173228	82	forward
b1115_-/b1116_+	1174389..1174649	1174200..1174572	373	forward
b1121_-/b1123_-	1180491..1181005	1180432..1180513	82	forward
b1121_-/b1123_-	1180491..1181005	1180734..1180857	124	forward
b1123_-/b1125_-	1182053..1182839	1182115..1182296	182	forward
b1123_-/b1125_-	1182053..1182839	1182783..1182855	73	forward
b1129_-/b1131_-	1189000..1189838	1189386..1189500	115	forward
b1129_-/b1131_-	1189000..1189838	1189518..1189639	122	forward
b1129_-/b1131_-	1189000..1189838	1189719..1189867	149	forward
b1133_-/b1134_-	1192997..1193049	1192964..1193045	82	forward
b1137_-/b1139_+	1196756..1197917	1197513..1197598	86	forward
b1137_-/b1139_+	1196756..1197917	1197656..1197740	85	forward
b1140_-/b1142_-	1200030..1200291	1200001..1200082	82	forward
b1143_+/b1145_-	1201062..1201481	1201279..1201360	82	forward
b1159_+/icdC_+	1210403..1210647	1210413..1210504	92	forward
b1161_-/b1162_-	1212331..1212550	1212341..1212422	82	forward
b1161_-/b1162_-	1212331..1212550	1212463..1212538	76	forward
b1163_-/b1164_+	1214699..1215011	1214526..1214711	186	forward
b1163_-/b1164_+	1214699..1215011	1214841..1214907	67	forward
b1166_+/b1167_+	1215859..1215970	1215870..1215951	82	forward
b4520_+/ycgH_1_+	1218425..1220023	1218915..1219005	91	forward
b4520_+/ycgH_1_+	1218425..1220023	1219010..1219307	298	forward
b4520_+/ycgH_1_+	1218425..1220023	1219356..1219501	146	forward
b4520_+/ycgH_1_+	1218425..1220023	1219568..1219649	82	forward
b4520_+/ycgH_1_+	1218425..1220023	1219838..1219943	106	forward
b4593_-/b4594_+	1222387..1222486	1222404..1222485	82	forward
b1176_-/b1177_+	1225304..1225822	1225386..1225455	70	forward
b1181_+/b1182_-	1228500..1228705	1228684..1228765	82	forward
b1185_-/b1186_-	1232254..1232398	1232298..1232364	67	forward
b1191_-/b1192_-	1241295..1241388	1241240..1241471	232	forward
b1194_-/b1195_+	1243751..1243950	1243707..1243788	82	forward
b1197_-/b1198_-	1246600..1246918	1246791..1246966	176	forward
b1202_-/b1203_-	1255176..1255943	1255744..1255875	132	forward
b1204_-/b1205_+	1257737..1258013	1257840..1257914	75	forward
b1206_-/b1207_-	1260027..1260150	1259906..1260035	130	forward
b1206_-/b1207_-	1260027..1260150	1260091..1260172	82	forward
b1207_-/b1208_-	1261099..1261248	1261188..1261269	82	forward
b1208_-/b1210_+	1262101..1262936	1262329..1262410	82	forward
b1208_-/b1210_+	1262101..1262936	1262567..1262750	184	forward
b4420_+/b4421_-	1268613..1268925	1268738..1268820	83	forward
b4422_+/b4423_-	1269147..1269460	1269271..1269357	87	forward
b4424_+/b1216_-	1269684..1269971	1269748..1270049	302	forward
b1218_+/b1219_-	1272426..1272468	1272465..1272619	155	forward
b1219_-/b1220_+	1272823..1273147	1272899..1273065	167	forward
b1220_+/b1222_-	1274402..1275044	1274450..1274531	82	forward
b1220_+/b1222_-	1274402..1275044	1274987..1275034	48	forward
b1222_-/b1223_+	1276842..1277179	1276937..1277020	84	forward
b1222_-/b1223_+	1276842..1277179	1277038..1277119	82	forward
b1228_+/b4425_-	1286208..1286288	1286237..1286323	87	forward
b4425_-/b1232_-	1286460..1287004	1286616..1286697	82	forward
b1232_-/b1233_-	1287848..1287896	1287734..1287874	141	forward
b1237_-/b1238_+	1292146..1292749	1292220..1292301	82	forward
b1237_-/b1238_+	1292146..1292749	1292353..1292626	274	forward
b1238_+/ychG_2_-	1293368..1293648	1293452..1293805	354	forward
ychG_2_-/b1241_-	1294240..1294668	1294221..1294302	82	forward
ychG_2_-/b1241_-	1294240..1294668	1294446..1294529	84	forward
ychG_2_-/b1241_-	1294240..1294668	1294535..1294616	82	forward
b1241_-/b1242_+	1297345..1297820	1297299..1297380	82	forward
b1250_-/b1251_-	1308294..1308592	1308366..1308434	69	forward
b1250_-/b1251_-	1308294..1308592	1308477..1308575	99	forward
b1251_-/b1252_+	1308890..1309112	1308913..1309014	102	forward
b1253_-/b1254_-	1310271..1310374	1310279..1310585	307	forward
b1259_-/b1260_-	1314060..1314439	1314307..1314445	139	forward
b1260_-/b1262_-	1315247..1316450	1315364..1315445	82	forward
b1260_-/b1262_-	1315247..1316450	1315499..1315556	58	forward
b1260_-/b1262_-	1315247..1316450	1315662..1315728	67	forward
b1260_-/b1262_-	1315247..1316450	1316242..1316288	47	forward
b1260_-/b1262_-	1315247..1316450	1316413..1316494	82	forward
b1263_-/b1265_-	1319409..1321061	1319286..1319471	186	forward
b1263_-/b1265_-	1319409..1321061	1319559..1319582	24	forward
b1263_-/b1265_-	1319409..1321061	1319789..1319870	82	forward
b1270_-/b1272_+	1326382..1327355	1327155..1327281	127	forward
b1283_-/b1284_-	1341353..1341620	1341598..1341679	82	forward
b1284_-/b4596_-	1342371..1342459	1342335..1342416	82	forward
b1284_-/b4596_-	1342371..1342459	1342429..1342568	140	forward
b4596_-/b1285_-	1342634..1342780	1342583..1343287	705	forward
b1285_-/b1286_-	1344767..1345001	1344861..1345020	160	forward
b1287_-/b1288_-	1348132..1348274	1348029..1348234	206	forward
b1287_-/b1288_-	1348132..1348274	1348261..1348391	131	forward
b1288_-/b1289_-	1349064..1349430	1349077..1349243	167	forward
b1289_-/b1290_-	1349785..1349851	1349825..1349906	82	forward
b1291_-/b1293_-	1351653..1352528	1351955..1352036	82	forward
b1293_-/b1295_-	1353495..1355446	1353334..1353763	430	forward
b1293_-/b1295_-	1353495..1355446	1354189..1354270	82	forward
b1293_-/b1295_-	1353495..1355446	1354539..1355232	694	forward
b1293_-/b1295_-	1353495..1355446	1355237..1355454	218	forward
b1308_+/b1309_+	1368028..1368239	1368096..1368157	62	forward
b1325_+/b4525_-	1387920..1388703	1388488..1388569	82	forward
b1325_+/b4525_-	1387920..1388703	1388653..1388734	82	forward
b4525_-/b4673_-	1388887..1388891	1388847..1389020	174	forward
b4673_-/b1328_+	1388958..1390014	1388847..1389020	174	forward
b4673_-/b1328_+	1388958..1390014	1389137..1389281	145	forward
b4673_-/b1328_+	1388958..1390014	1389427..1389499	73	forward
b4673_-/b1328_+	1388958..1390014	1389586..1389667	82	forward
b4673_-/b1328_+	1388958..1390014	1389673..1389857	185	forward
b1330_-/b1331_+	1393947..1394099	1393959..1394040	82	forward
b1333_-/b1334_-	1396647..1396797	1396747..1396828	82	forward
b1334_-/b1335_-	1397551..1397744	1397425..1397656	232	forward
b1334_-/b1335_-	1397551..1397744	1397722..1397854	133	forward
b1336_-/b1337_-	1399798..1399833	1399687..1400031	345	forward
b1341_-/b1342_+	1405820..1406073	1405779..1405860	82	forward
b1343_+/b1344_-	1408909..1409036	1409012..1409130	119	forward
b1344_-/b1345_-	1409973..1410023	1409951..1410032	82	forward
b1349_-/b1351_-	1412818..1415511	1412876..1412957	82	forward
b1349_-/b1351_-	1412818..1415511	1413160..1413221	62	forward
b1349_-/b1351_-	1412818..1415511	1413422..1413503	82	forward
b1349_-/b1351_-	1412818..1415511	1414424..1414542	119	forward
b1349_-/b1351_-	1412818..1415511	1414622..1414692	71	forward
b1349_-/b1351_-	1412818..1415511	1414738..1414897	160	forward
b1349_-/b1351_-	1412818..1415511	1415266..1415369	104	forward
b1349_-/b1351_-	1412818..1415511	1415443..1415596	154	forward
ECK120003273_Phantom_+/b1356_-	1417369..1417788	1417663..1417744	82	forward
b1368_+/b1370_-	1425507..1425769	1425738..1425819	82	forward
b1370_-/b1371_+	1426751..1426837	1426686..1426767	82	forward
b1375_-/b1376_-	1432282..1433208	1432690..1433534	845	forward
b1376_-/b1377_-	1433644..1433783	1433552..1433855	304	forward
b1386_-/b1387_-	1449374..1449620	1449397..1449478	82	forward
b1386_-/b1387_-	1449374..1449620	1449522..1449596	75	forward
b1412_-/b1413_+	1480885..1481141	1480750..1480936	187	forward
gapC_2_-/b1418_+	1487989..1488925	1488566..1488753	188	forward
gapC_2_-/b1418_+	1487989..1488925	1488793..1488874	82	forward
b1427_+/b1429_+	1497502..1498596	1497909..1498113	205	forward
b1433_-/b1434_+	1504105..1504195	1503918..1504162	245	forward
b1436_-/ECK120003337_Phantom_-	1507089..1507273	1507043..1507124	82	forward
b1446_+/b1448_-	1515906..1516351	1516231..1516312	82	forward
b1448_-/b1449_+	1516871..1517050	1516787..1516896	110	forward
b1448_-/b1449_+	1516871..1517050	1516913..1516994	82	forward
b1453_-/b1454_+	1524005..1524270	1524113..1524194	82	forward
b1455_+/rhsE_+	1525177..1525913	1525355..1525436	82	forward
b1461_+/b1463_+	1531310..1532047	1531851..1531984	134	forward
b1467_-/b1469_-	1536878..1540695	1537219..1537384	166	forward
b1467_-/b1469_-	1536878..1540695	1537406..1537487	82	forward
b1467_-/b1469_-	1536878..1540695	1537991..1538072	82	forward
b1467_-/b1469_-	1536878..1540695	1538766..1538859	94	forward
b1467_-/b1469_-	1536878..1540695	1539891..1540029	139	forward
b1467_-/b1469_-	1536878..1540695	1540412..1540504	93	forward
b1469_-/b1470_-	1542085..1542407	1542126..1542207	82	forward
b1471_-/b1472_-	1543739..1543761	1543679..1543760	82	forward
b1478_-/b1479_-	1551863..1551995	1551926..1552007	82	forward
b1480_-/b1481_-	1553988..1554088	1553910..1553991	82	forward
b1483_-/b1485_-	1556063..1557037	1556416..1556540	125	forward
b1483_-/b1485_-	1556063..1557037	1556594..1556675	82	forward
b1485_-/b1487_-	1557935..1558954	1558819..1558956	138	forward
b1488_-/b1489_-	1561101..1561357	1561030..1561176	147	forward
b1488_-/b1489_-	1561101..1561357	1561210..1561291	82	forward
b1490_-/b1491_-	1565165..1565527	1565338..1565470	133	forward
b1492_-/b1493_-	1568514..1568668	1568532..1568679	148	forward
b1493_-/b1494_-	1570070..1570430	1570404..1570485	82	forward
b1496_-/b1497_-	1577367..1577656	1577521..1577579	59	forward
b1497_-/b1498_-	1578815..1578865	1578740..1578825	86	forward
b1498_-/b1499_-	1580549..1580949	1580461..1580618	158	forward
b1500_-/b1501_-	1581984..1582230	1582046..1582127	82	forward
b1503_-/b1504_-	1586321..1586332	1586212..1586353	142	forward
b1504_-/b1505_-	1586864..1586876	1586826..1586907	82	forward
b1507_-/b1509_-	1590201..1590688	1590257..1590340	84	forward
b1507_-/b1509_-	1590201..1590688	1590537..1590735	199	forward
b1510_-/b1511_-	1596111..1596640	1596177..1596200	24	forward
b1520_-/b1521_-	1607047..1607252	1607018..1607242	225	forward
b1522_-/b1523_-	1609879..1609989	1609753..1609913	161	forward
b1522_-/b1523_-	1609879..1609989	1609941..1610429	489	forward
b1523_-/b1525_-	1610350..1611338	1609941..1610429	489	forward
b1523_-/b1525_-	1610350..1611338	1610927..1610994	68	forward
b1529_-/b1530_+	1616933..1617143	1616952..1617033	82	forward
b1543_-/b1544_+	1630310..1631062	1630871..1630952	82	forward
b1546_-/b1548_-	1632910..1633821	1633154..1633235	82	forward
b1546_-/b1548_-	1632910..1633821	1633340..1633424	85	forward
b1546_-/b1548_-	1632910..1633821	1633464..1633545	82	forward
b1546_-/b1548_-	1632910..1633821	1633599..1633680	82	forward
b1552_-/b1553_-	1636692..1637053	1637013..1637094	82	forward
b1556_-/b1557_-	1638610..1639362	1638803..1638887	85	forward
b1556_-/b1557_-	1638610..1639362	1639245..1639326	82	forward
b1558_+/b1559_-	1640092..1640512	1640107..1640189	83	forward
b1558_+/b1559_-	1640092..1640512	1640211..1640307	97	forward
b1560_-/b1561_-	1642329..1642674	1642302..1642396	95	forward
b1560_-/b1561_-	1642329..1642674	1642411..1642492	82	forward
b1563_-/b1565_+	1643658..1643920	1643800..1643881	82	forward
b1566_+/b1567_-	1644762..1645197	1644862..1645020	159	forward
b1566_+/b1567_-	1644762..1645197	1645125..1645206	82	forward
b1592_+/b1594_-	1664596..1665367	1665269..1665588	320	forward
b1594_-/b1595_-	1666589..1666722	1666642..1666723	82	forward
b1596_+/b1597_+	1668977..1669399	1669195..1669276	82	forward
b1599_-/b1601_+	1671174..1671936	1671655..1671736	82	forward
b1603_-/b1604_+	1675928..1676450	1676027..1676111	85	forward
b1603_-/b1604_+	1675928..1676450	1676119..1676210	92	forward
b1610_+/b1612_-	1683213..1684754	1683436..1683517	82	forward
b1610_+/b1612_-	1683213..1684754	1683540..1683611	72	forward
b1610_+/b1612_-	1683213..1684754	1684169..1684250	82	forward
b1616_-/b1618_-	1692288..1694485	1692691..1692905	215	forward
b1616_-/b1618_-	1692288..1694485	1693002..1693083	82	forward
b1616_-/b1618_-	1692288..1694485	1693239..1693320	82	forward
b1616_-/b1618_-	1692288..1694485	1694059..1694140	82	forward
b1616_-/b1618_-	1692288..1694485	1694173..1694277	105	forward
b1616_-/b1618_-	1692288..1694485	1694353..1694434	82	forward
b1619_-/b1620_-	1696065..1696175	1696068..1696149	82	forward
b1637_-/b1638_-	1715247..1715374	1715289..1715406	118	forward
b1639_-/b1640_-	1716420..1716516	1716294..1716450	157	forward
b1654_-/b1655_+	1732126..1732458	1732119..1732183	65	forward
b1658_+/b1660_+	1736894..1737934	1737100..1737225	126	forward
b1658_+/b1660_+	1736894..1737934	1737748..1737818	71	forward
b1662_-/b1663_+	1741267..1741480	1741257..1741338	82	forward
b1664_-/b1667_+	1744152..1744723	1744196..1744277	82	forward
b1670_-/b1672_-	1748373..1749100	1748474..1748591	118	forward
b1670_-/b1672_-	1748373..1749100	1748760..1749038	279	forward
b1674_-/b1675_-	1752502..1752955	1752495..1752563	69	forward
b1674_-/b1675_-	1752502..1752955	1752874..1752967	94	forward
b1678_-/b1679_-	1756750..1756897	1756538..1756794	257	forward
b1678_-/b1679_-	1756750..1756897	1756874..1756955	82	forward
b1680_-/b1682_-	1758548..1759789	1759230..1759313	84	forward
b1682_-/b1683_-	1760537..1760545	1760491..1760572	82	forward
b1684_-/b4430_-	1762411..1762736	1762568..1762695	128	forward
b4430_-/b1685_-	1762805..1762957	1762766..1763187	422	forward
b1686_-/b1688_+	1763657..1767097	1764023..1764104	82	forward
b1686_-/b1688_+	1763657..1767097	1764264..1764345	82	forward
b1686_-/b1688_+	1763657..1767097	1764491..1764537	47	forward
b1686_-/b1688_+	1763657..1767097	1766269..1766329	61	forward
b1686_-/b1688_+	1763657..1767097	1766456..1766569	114	forward
b1686_-/b1688_+	1763657..1767097	1766577..1766879	303	forward
b1709_-/b1711_-	1791583..1792195	1792069..1792150	82	forward
b1711_-/b1712_-	1793177..1793276	1793165..1793220	56	forward
b1719_-/arpB_1_+	1800595..1801117	1800532..1800599	68	forward
b1719_-/arpB_1_+	1800595..1801117	1800631..1800712	82	forward
b1731_-/b1732_+	1811688..1811890	1811731..1811812	82	forward
b1732_+/b1733_-	1814153..1814409	1814229..1814317	89	forward
b1734_-/b1735_-	1816525..1816628	1816498..1816533	36	forward
b1738_-/b1739_-	1819644..1819941	1819770..1819941	172	forward
b1741_+/b1743_-	1822427..1823163	1822632..1822700	69	forward
b1743_-/b1744_-	1823650..1823978	1823864..1823945	82	forward
b1744_-/b1746_-	1824948..1826279	1825721..1825802	82	forward
b1746_-/b1748_-	1827759..1828785	1828728..1828809	82	forward
b1748_-/b1749_+	1830007..1830451	1830041..1830122	82	forward
b1759_+/b1761_+	1839922..1840394	1839976..1840259	284	forward
b1776_-/b1777_-	1859357..1859725	1859444..1859525	82	forward
b1776_-/b1777_-	1859357..1859725	1859550..1859669	120	forward
b1778_-/b1779_+	1860454..1860794	1860481..1860512	32	forward
b1789_+/b1791_+	1872823..1873696	1873492..1873560	69	forward
b1793_-/b1794_+	1875557..1875738	1875403..1875580	178	forward
b4675_+/b1795_-	1876973..1877030	1877029..1877134	106	forward
b1795_-/b1796_-	1877280..1877426	1877317..1877398	82	forward
sroD_-/b1806_-	1886127..1887974	1886800..1886881	82	forward
sroD_-/b1806_-	1886127..1887974	1887526..1887572	47	forward
b1816_-/b1817_+	1899610..1900071	1899500..1899625	126	forward
b1816_-/b1817_+	1899610..1900071	1899685..1899771	87	forward
b1820_+/b1821_+	1903284..1903711	1903360..1903433	74	forward
b1821_+/b1823_-	1904279..1905249	1904922..1905003	82	forward
b1821_+/b1823_-	1904279..1905249	1905012..1905093	82	forward
b1821_+/b1823_-	1904279..1905249	1905107..1905177	71	forward
b1824_-/b1825_-	1905616..1906284	1905617..1905686	70	forward
b1824_-/b1825_-	1905616..1906284	1905935..1906016	82	forward
b1824_-/b1825_-	1905616..1906284	1906153..1906431	279	forward
b1825_-/b1826_-	1906573..1906646	1906483..1906579	97	forward
b1825_-/b1826_-	1906573..1906646	1906640..1906769	130	forward
b1830_-/b1831_-	1912841..1912859	1912789..1912884	96	forward
b1837_+/b4432_+	1920337..1921089	1920390..1920660	271	forward
b1837_+/b4432_+	1920337..1921089	1920698..1920740	43	forward
b1837_+/b4432_+	1920337..1921089	1920812..1920886	75	forward
b1844_+/b1846_-	1924807..1927071	1925323..1925459	137	forward
b1844_+/b1846_-	1924807..1927071	1926008..1926102	95	forward
b1844_+/b1846_-	1924807..1927071	1926255..1926336	82	forward
b1844_+/b1846_-	1924807..1927071	1926703..1926784	82	forward
b1844_+/b1846_-	1924807..1927071	1926809..1927126	318	forward
b1846_-/b1847_-	1927732..1928057	1927774..1928022	249	forward
b1851_-/b1852_-	1932629..1932862	1932602..1932637	36	forward
b1851_-/b1852_-	1932629..1932862	1932643..1932683	41	forward
b1855_-/b1856_-	1938218..1938336	1938161..1938280	120	forward
b1856_-/b1857_-	1939660..1939674	1939590..1939671	82	forward
b1860_-/b1861_-	1943381..1943388	1943329..1943383	55	forward
b1861_-/b4677_-	1944001..1944138	1943968..1944049	82	forward
b1861_-/b4677_-	1944001..1944138	1944066..1944123	58	forward
b1866_-/b1867_+	1948547..1948855	1948507..1948588	82	forward
b1866_-/b1867_+	1948547..1948855	1948602..1948747	146	forward
b1874_-/b1875_-	1956985..1957303	1957038..1957119	82	forward
b1889_-/b1891_-	1974280..1975289	1974207..1974288	82	forward
b1889_-/b1891_-	1974280..1975289	1974341..1974422	82	forward
b1889_-/b1891_-	1974280..1975289	1974535..1974616	82	forward
b1892_-/insAB-5_-	1976222..1976540	1976182..1976263	82	forward
b1892_-/insAB-5_-	1976222..1976540	1976289..1976553	265	forward
insAB-5_-/b1895_+	1977240..1977776	1977452..1977604	153	forward
b1896_-/b4460_-	1979637..1980577	1980066..1980115	50	forward
b1896_-/b4460_-	1979637..1980577	1980364..1980494	131	forward
b1896_-/b4460_-	1979637..1980577	1980565..1980953	389	forward
b1901_-/b1902_+	1984153..1984948	1984237..1984354	118	forward
b1912_-/b1913_-	1990842..1990897	1990784..1990883	100	forward
b1913_-/b1915_+	1992731..1993841	1992432..1992731	300	forward
b1913_-/b1915_+	1992731..1993841	1992771..1993209	439	forward
b1913_-/b1915_+	1992731..1993841	1993527..1993608	82	forward
b1916_-/b1917_-	1994857..1995085	1994970..1995051	82	forward
b1917_-/b1919_-	1995839..1996517	1995904..1995985	82	forward
b1917_-/b1919_-	1995839..1996517	1996498..1996581	84	forward
b1920_-/b1921_-	1998410..1998496	1998474..1998701	228	forward
b1922_-/b1923_-	1999814..2000133	1999903..2000138	236	forward
b1923_-/b1924_+	2001631..2001895	2001628..2001709	82	forward
b1954_-/b1955_+	2023338..2023534	2023312..2023457	146	forward
b1955_+/b1957_-	2024351..2026211	2024437..2024502	66	forward
b1955_+/b1957_-	2024351..2026211	2024730..2024849	120	forward
b1955_+/b1957_-	2024351..2026211	2025050..2025131	82	forward
b1955_+/b1957_-	2024351..2026211	2025184..2025265	82	forward
b1955_+/b1957_-	2024351..2026211	2025306..2025563	258	forward
b1955_+/b1957_-	2024351..2026211	2025578..2026032	455	forward
b1959_+/b1961_-	2028484..2028922	2028715..2028796	82	forward
b1961_-/b1962_-	2030342..2030407	2030262..2030343	82	forward
yedS_3_+/b1967_+	2033268..2033858	2033653..2033721	69	forward
b1968_-/b1970_+	2036177..2036979	2036126..2036207	82	forward
b1968_-/b1970_+	2036177..2036979	2036469..2036530	62	forward
b1974_+/b1976_+	2040923..2041674	2041100..2041207	108	forward
b1974_+/b1976_+	2040923..2041674	2041234..2041332	99	forward
b1976_+/b1978_+	2042473..2042934	2042652..2042777	126	forward
b1985_-/b1987_-	2057871..2057987	2057962..2058087	126	forward
b1988_-/b1990_-	2059958..2060414	2059912..2059993	82	forward
b1988_-/b1990_-	2059958..2060414	2060381..2060585	205	forward
b1990_-/b1991_-	2061348..2061411	2061192..2061354	163	forward
b1992_-/b1994_-	2063247..2064328	2063661..2063742	82	forward
b1992_-/b1994_-	2063247..2064328	2063978..2064215	238	forward
yoeG_-/yoeH_-	2065917..2066284	2066005..2066086	82	forward
b2008_-/b2009_-	2078616..2078812	2078663..2078716	54	forward
b2012_-/b2013_-	2082478..2082490	2082430..2082541	112	forward
b2014_-/b2015_-	2085087..2085352	2085122..2085287	166	forward
b2015_-/b2016_-	2086283..2086327	2086260..2086341	82	forward
b2016_-/b4539_-	2087153..2087234	2087207..2087288	82	forward
b4539_-/b2018_+	2087490..2088019	2087409..2087490	82	forward
b4539_-/b2018_+	2087490..2088019	2087603..2087707	105	forward
b4539_-/b2018_+	2087490..2088019	2087777..2087858	82	forward
b2026_+/b2027_-	2095250..2095344	2095333..2095414	82	forward
b2027_-/b2028_-	2096326..2096470	2096377..2096498	122	forward
b2029_-/wbbL_2_-	2099293..2099419	2099399..2099480	82	forward
b2035_-/b2037_-	2105251..2106360	2105551..2105632	82	forward
b2040_-/b2042_-	2110001..2111457	2110537..2110618	82	forward
b2043_-/b2044_-	2113921..2113930	2113698..2114041	344	forward
b2044_-/b2046_-	2115152..2116703	2115465..2115546	82	forward
b2044_-/b2046_-	2115152..2116703	2116062..2116143	82	forward
b2044_-/b2046_-	2115152..2116703	2116258..2116397	140	forward
b2050_-/b2052_-	2123771..2124248	2123796..2123897	102	forward
b2050_-/b2052_-	2123771..2124248	2123915..2124015	101	forward
b2050_-/b2052_-	2123771..2124248	2124118..2124199	82	forward
b2053_-/b2054_-	2126339..2126363	2126012..2126346	335	forward
b2058_-/b2059_-	2130580..2130581	2130459..2130606	148	forward
b2059_-/b2060_-	2131422..2131513	2131388..2131513	126	forward
b2066_-/b2067_+	2140973..2141289	2140982..2141050	69	forward
b2072_-/b4436_+	2150497..2151332	2150931..2151012	82	forward
b2072_-/b4436_+	2150497..2151332	2151245..2151326	82	forward
b2082_-/yegZ_-	2165545..2165625	2165490..2165584	95	forward
yegZ_-/b2085_-	2165845..2166012	2165902..2165983	82	forward
b2096_-/b2097_-	2175227..2175533	2175273..2175482	210	forward
b2097_-/b2098_+	2176587..2176842	2176618..2176702	85	forward
b2100_+/b2102_-	2180084..2180854	2180345..2180426	82	forward
b2102_-/b2103_-	2181674..2181737	2181549..2181726	178	forward
b2112_-/b2113_-	2190819..2191080	2190850..2191207	358	forward
b4541_+/b2119_+	2202312..2202617	2202419..2202509	91	forward
b2122_+/b2123_+	2208967..2209246	2209088..2209205	118	forward
b2125_-/b2127_+	2210985..2212887	2210932..2211013	82	forward
b2125_-/b2127_+	2210985..2212887	2211421..2211502	82	forward
b2125_-/b2127_+	2210985..2212887	2211824..2211882	59	forward
b2129_-/b2131_-	2215430..2216585	2216073..2216177	105	forward
b2129_-/b2131_-	2215430..2216585	2216479..2216560	82	forward
b2131_-/b2132_-	2217504..2217713	2217603..2217671	69	forward
b2132_-/b2133_+	2220012..2220206	2220079..2220160	82	forward
b2134_-/b2135_-	2222893..2223065	2222849..2222930	82	forward
b2156_-/b2157_-	2246555..2246758	2246570..2246726	157	forward
b2160_+/b2161_-	2250811..2250916	2250894..2250986	93	forward
b2162_-/b2163_+	2253209..2253376	2253279..2253360	82	forward
b2165_-/b2167_-	2256390..2257740	2257483..2257737	255	forward
b2168_-/b2170_+	2260388..2261884	2260569..2260704	136	forward
b2168_-/b2170_+	2260388..2261884	2261268..2261374	107	forward
b2181_-/b2182_-	2276260..2276591	2276183..2276264	82	forward
b2181_-/b2182_-	2276260..2276591	2276470..2276763	294	forward
b2183_-/b2184_+	2278506..2278653	2278531..2278615	85	forward
b2186_-/b2187_+	2281970..2282150	2281889..2281970	82	forward
b2188_+/b2190_-	2284159..2284411	2284327..2284407	81	forward
b2192_-/b2193_+	2288104..2288521	2288074..2288256	183	forward
b2194_-/b2196_-	2290433..2290982	2290424..2290505	82	forward
b2196_-/b2198_-	2292927..2293398	2293261..2293342	82	forward
b2203_-/b2205_-	2296741..2297586	2296758..2296839	82	forward
b2209_+/b2210_-	2302416..2303129	2302509..2302606	98	forward
b2209_+/b2210_-	2302416..2303129	2302748..2302829	82	forward
b2209_+/b2210_-	2302416..2303129	2303021..2303203	183	forward
b2210_-/b2211_-	2304777..2304993	2304909..2304994	86	forward
b2212_-/b2214_-	2307364..2308500	2307553..2307655	103	forward
b2212_-/b2214_-	2307364..2308500	2308066..2308147	82	forward
b4439_+/b2216_+	2311199..2311509	2311266..2311338	73	forward
b2218_-/b2219_+	2317851..2318064	2317746..2317966	221	forward
b2225_-/b2226_-	2326166..2326169	2326093..2326242	150	forward
b2226_-/yfaS_1_-	2327820..2328320	2328254..2328335	82	forward
yfaS_1_-/b2230_-	2332425..2332977	2332626..2332747	122	forward
b2246_-/b2247_-	2358175..2358230	2358113..2358180	68	forward
b2249_-/b2250_-	2361656..2361754	2361649..2361730	82	forward
b2259_-/b2260_-	2371561..2371669	2371574..2371678	105	forward
b2263_-/b2265_-	2375615..2377369	2375618..2375699	82	forward
b2263_-/b2265_-	2375615..2377369	2376920..2376985	66	forward
b2263_-/b2265_-	2375615..2377369	2377342..2377606	265	forward
b2265_-/b2266_-	2378666..2378743	2378609..2378675	67	forward
b2268_+/b2269_+	2380548..2380734	2380612..2380693	82	forward
b2276_-/b2277_-	2389528..2389533	2389529..2389614	86	forward
b2278_-/b2280_-	2393069..2393363	2393155..2393236	82	forward
b2284_-/b2286_-	2399578..2400076	2399809..2399890	82	forward
b2288_-/b2289_-	2403095..2403724	2403476..2403659	184	forward
b2289_-/b2290_+	2404664..2405582	2404952..2405019	68	forward
b2298_+/b2299_-	2416624..2416655	2416647..2416728	82	forward
b2306_-/b2307_-	2422532..2422538	2422526..2422892	367	forward
b2310_-/b2311_-	2425814..2426078	2425796..2425878	83	forward
b2310_-/b2311_-	2425814..2426078	2425910..2425991	82	forward
b2310_-/b2311_-	2425814..2426078	2426004..2426095	92	forward
b2311_-/b2312_-	2426649..2426742	2426652..2426913	262	forward
b2314_-/b2316_-	2429707..2431033	2430191..2430274	84	forward
b2316_-/b2317_-	2431949..2432103	2431953..2432007	55	forward
b2317_-/b2318_-	2432764..2432845	2432735..2432806	72	forward
b2318_-/b2320_-	2433659..2434736	2433901..2433982	82	forward
b2321_+/b2323_-	2436968..2438406	2437952..2438100	149	forward
b2321_+/b2323_-	2436968..2438406	2438197..2438338	142	forward
b2326_-/b2328_-	2442774..2443581	2443349..2443441	93	forward
b2326_-/b2328_-	2442774..2443581	2443519..2443591	73	forward
b2328_-/b2329_-	2444407..2444409	2444367..2444418	52	forward
b2333_-/b2335_-	2448613..2449093	2448723..2448851	129	forward
b2333_-/b2335_-	2448613..2449093	2449018..2449099	82	forward
b2335_-/b2337_-	2449607..2450377	2450168..2450232	65	forward
b2335_-/b2337_-	2449607..2450377	2450326..2450407	82	forward
b2337_-/b2338_-	2451275..2451286	2451203..2451284	82	forward
b2339_-/b2340_-	2453669..2454348	2454311..2454386	76	forward
b2341_-/b2343_-	2457182..2458671	2458556..2458637	82	forward
b2345_+/b2346_-	2462093..2462273	2462099..2462156	58	forward
b2345_+/b2346_-	2462093..2462273	2462174..2462236	63	forward
b2346_-/b2347_+	2463030..2463322	2463132..2463237	106	forward
b2353_+/b2355_-	2469128..2469565	2469354..2469435	82	forward
b4501_+/b2364_-	2474533..2474715	2474656..2474803	148	forward
b2367_-/b2369_+	2480199..2481776	2480241..2480322	82	forward
b2367_-/b2369_+	2480199..2481776	2480617..2480698	82	forward
b2367_-/b2369_+	2480199..2481776	2480952..2481018	67	forward
b2379_-/b2380_+	2496318..2496692	2496482..2496563	82	forward
b2383_-/b2384_-	2502508..2502531	2502467..2502642	176	forward
b2384_-/b2386_-	2503570..2504668	2503936..2504017	82	forward
b2384_-/b2386_-	2503570..2504668	2504413..2504469	57	forward
b2384_-/b2386_-	2503570..2504668	2504477..2504558	82	forward
b2387_-/b2388_-	2506265..2506482	2506433..2506734	302	forward
b2388_-/b2389_+	2507449..2507651	2507473..2507626	154	forward
b2394_+/b2395_-	2513466..2513664	2513573..2513654	82	forward
b2395_-/b2398_+	2515855..2516488	2515905..2516070	166	forward
b2400_-/b2405_-	2518695..2519614	2518731..2518861	131	forward
b2400_-/b2405_-	2518695..2519614	2518866..2518948	83	forward
b2400_-/b2405_-	2518695..2519614	2519028..2519076	49	forward
b2400_-/b2405_-	2518695..2519614	2519165..2519192	28	forward
b2400_-/b2405_-	2518695..2519614	2519370..2519451	82	forward
b2411_-/b2412_-	2528199..2528268	2528158..2528239	82	forward
b2412_-/b2413_+	2529256..2529484	2529268..2529295	28	forward
b2422_-/b2424_-	2538837..2539700	2539191..2539272	82	forward
b2424_-/b2426_-	2540535..2541853	2540664..2540714	51	forward
b2424_-/b2426_-	2540535..2541853	2540902..2540983	82	forward
b2424_-/b2426_-	2540535..2541853	2541326..2541498	173	forward
b2424_-/b2426_-	2540535..2541853	2541563..2541756	194	forward
b2424_-/b2426_-	2540535..2541853	2541778..2541859	82	forward
b2437_-/b2438_-	2553205..2553249	2553022..2553345	324	forward
b2440_-/b2441_-	2555320..2555339	2555329..2556089	761	forward
b2441_-/b2442_+	2556702..2556792	2556677..2556758	82	forward
b2443_+/b2444_+	2558921..2559389	2559105..2559222	118	forward
b2451_-/b2453_-	2564907..2566345	2565001..2565085	85	forward
b2451_-/b2453_-	2564907..2566345	2566019..2566081	63	forward
b2456_-/b2457_-	2570073..2570178	2570143..2570224	82	forward
b2458_-/b2460_-	2571528..2572323	2571755..2571808	54	forward
b2460_-/b2462_-	2573026..2573491	2573050..2573200	151	forward
b2462_-/b2463_-	2573828..2574119	2573756..2573837	82	forward
b2462_-/b2463_-	2573828..2574119	2573861..2573971	111	forward
b2465_+/b2466_-	2579662..2579755	2579724..2579805	82	forward
b2467_-/b2468_-	2581501..2581567	2581521..2581602	82	forward
b4606_-/b2471_+	2588889..2589268	2588916..2589070	155	forward
b2475_-/b2476_-	2594760..2594926	2594778..2595046	269	forward
b2493_-/b2494_+	2613904..2614115	2613842..2613923	82	forward
b2497_-/b2498_-	2618183..2618267	2618079..2618225	147	forward
b2498_-/b2499_+	2618895..2619218	2618892..2618973	82	forward
b2498_-/b2499_+	2618895..2619218	2619047..2619128	82	forward
b2506_+/b2507_-	2628888..2628979	2628934..2629015	82	forward
b2507_-/b2508_-	2630558..2630625	2630549..2630630	82	forward
b2509_+/b2511_-	2633625..2633905	2633905..2634113	209	forward
sroE_-/b2516_-	2638709..2639852	2639545..2639626	82	forward
sroE_-/b2516_-	2638709..2639852	2639688..2639740	53	forward
b2516_-/b2517_-	2640867..2641150	2640822..2640903	82	forward
b2516_-/b2517_-	2640867..2641150	2640917..2641060	144	forward
b2517_-/b2518_-	2642306..2642454	2642337..2642418	82	forward
b2518_-/b2519_-	2642887..2643034	2642906..2643036	131	forward
b2519_-/b2521_+	2645348..2650515	2645336..2645405	70	forward
b2519_-/b2521_+	2645348..2650515	2649191..2649288	98	forward
b2519_-/b2521_+	2645348..2650515	2649395..2649476	82	forward
b2519_-/b2521_+	2645348..2650515	2649524..2649605	82	forward
b2519_-/b2521_+	2645348..2650515	2650036..2650117	82	forward
b4440_+/b2523_-	2652181..2653096	2652596..2652703	108	forward
b2523_-/b2524_-	2654381..2654557	2654492..2654522	31	forward
b2531_-/b2532_-	2660154..2660604	2660299..2660426	128	forward
b2534_+/b2535_+	2663267..2663456	2663291..2663370	80	forward
b2535_+/b2537_-	2664738..2666027	2665884..2665965	82	forward
b2537_-/b2538_+	2666919..2667053	2666900..2666969	70	forward
b2548_-/b2549_-	2677390..2677485	2677350..2677397	48	forward
b2548_-/b2549_-	2677390..2677485	2677470..2677521	52	forward
b2554_-/b2556_-	2686826..2687692	2687253..2687334	82	forward
b2556_-/b4441_-	2689121..2689178	2689040..2689121	82	forward
b4441_-/b2557_-	2689363..2689677	2689252..2689388	137	forward
b4441_-/b2557_-	2689363..2689677	2689481..2689667	187	forward
b2558_+/b2560_-	2695380..2695936	2695485..2695566	82	forward
b2558_+/b2560_-	2695380..2695936	2695871..2696000	130	forward
b2563_-/b2565_-	2699021..2699762	2699237..2699318	82	forward
b2566_-/b2568_-	2701409..2702356	2702126..2702207	82	forward
b2566_-/b2568_-	2701409..2702356	2702311..2702415	105	forward
b2569_-/b2570_-	2705147..2705343	2705126..2705320	195	forward
b2570_-/b2572_-	2705824..2706775	2705838..2705919	82	forward
b2570_-/b2572_-	2705824..2706775	2706253..2706528	276	forward
b2570_-/b2572_-	2705824..2706775	2706537..2706718	182	forward
b2578_+/b2579_-	2714033..2714087	2714057..2714138	82	forward
b2586_+/b2592_-	2722474..2729621	2722682..2722802	121	forward
b2586_+/b2592_-	2722474..2729621	2722934..2723088	155	forward
b2586_+/b2592_-	2722474..2729621	2723357..2723438	82	forward
b2586_+/b2592_-	2722474..2729621	2723513..2723644	132	forward
b2586_+/b2592_-	2722474..2729621	2723782..2724069	288	forward
b2586_+/b2592_-	2722474..2729621	2727327..2727380	54	forward
b2586_+/b2592_-	2722474..2729621	2729402..2729483	82	forward
b2600_-/b2601_-	2738092..2738101	2738095..2738176	82	forward
b2601_-/b2602_+	2739173..2739381	2739193..2739274	82	forward
b2618_-/b2620_+	2752321..2752917	2752480..2752561	82	forward
b2618_-/b2620_+	2752321..2752917	2752642..2752723	82	forward
b2626_+/b2627_-	2759196..2759372	2759237..2759473	237	forward
b2627_-/b2629_-	2761563..2763534	2761756..2761854	99	forward
b2627_-/b2629_-	2761563..2763534	2761883..2762050	168	forward
b2627_-/b2629_-	2761563..2763534	2762127..2762526	400	forward
b2627_-/b2629_-	2761563..2763534	2762532..2762591	60	forward
b2627_-/b2629_-	2761563..2763534	2762605..2762686	82	forward
b2627_-/b2629_-	2761563..2763534	2762712..2762774	63	forward
b2627_-/b2629_-	2761563..2763534	2762964..2763045	82	forward
b2627_-/b2629_-	2761563..2763534	2763119..2763200	82	forward
b2627_-/b2629_-	2761563..2763534	2763388..2763470	83	forward
b2630_+/b2632_+	2765014..2765731	2765557..2765638	82	forward
b2638_-/b2639_-	2770177..2770188	2769708..2770421	714	forward
b2637_+/b2638_-	2769638..2769861	2769708..2770421	714	forward
b2642_+/b2643_+	2773044..2773940	2773563..2773644	82	forward
b2664_+/b2666_-	2794359..2794891	2794544..2794625	82	forward
b2689_-/b2696_-	2814963..2816982	2815539..2815647	109	forward
b2689_-/b2696_-	2814963..2816982	2816812..2817042	231	forward
b2696_-/b2697_-	2817169..2817402	2817129..2817264	136	forward
b2697_-/b2698_-	2820034..2820160	2820046..2820136	91	forward
b2697_-/b2698_-	2820034..2820160	2820152..2820290	139	forward
b2699_-/b2700_-	2821792..2821870	2821867..2821948	82	forward
b2712_-/b2713_-	2835448..2835599	2835158..2835568	411	forward
b2712_-/b2713_-	2835448..2835599	2835573..2835662	90	forward
b2713_-/b2714_-	2836128..2836275	2836107..2836170	64	forward
b2713_-/b2714_-	2836128..2836275	2836238..2836293	56	forward
b2717_-/b2719_-	2841066..2841464	2841333..2841414	82	forward
b2717_-/b2719_-	2841066..2841464	2841423..2841504	82	forward
b2719_-/b2721_-	2842233..2842783	2842336..2842417	82	forward
b2719_-/b2721_-	2842233..2842783	2842532..2842613	82	forward
b2723_-/b2725_-	2847264..2847995	2847271..2847354	84	forward
b2723_-/b2725_-	2847264..2847995	2847429..2847510	82	forward
b2725_-/b2726_+	2848458..2848668	2848545..2848626	82	forward
b2734_+/b2735_-	2858439..2858488	2858459..2858596	138	forward
b2743_-/b2745_-	2867542..2868276	2867829..2867910	82	forward
b2743_-/b2745_-	2867542..2868276	2868166..2868236	71	forward
b2745_-/b2747_-	2869327..2869801	2869457..2869538	82	forward
b2745_-/b2747_-	2869327..2869801	2869587..2869627	41	forward
b2748_-/b2749_-	2870843..2871035	2870965..2871033	69	forward
b2749_-/b2750_-	2871360..2871408	2871387..2871495	109	forward
b2750_-/b2752_-	2872015..2873442	2872748..2872829	82	forward
b2750_-/b2752_-	2872015..2873442	2873272..2873315	44	forward
b2753_+/b2754_-	2875641..2876590	2875859..2876010	152	forward
b2756_-/b2758_-	2878410..2879072	2878851..2878960	110	forward
b2759_-/b2761_-	2880660..2882574	2881455..2881637	183	forward
b2763_-/b2765_+	2888122..2890235	2888600..2888683	84	forward
b2763_-/b2765_+	2888122..2890235	2888702..2888756	55	forward
b2763_-/b2765_+	2888122..2890235	2888881..2888962	82	forward
b2763_-/b2765_+	2888122..2890235	2889715..2889796	82	forward
b2769_-/b2771_-	2893802..2894554	2893785..2893866	82	forward
b2776_+/b2777_-	2901397..2902768	2902004..2902087	84	forward
b2776_+/b2777_-	2901397..2902768	2902559..2902707	149	forward
b2776_+/b2777_-	2901397..2902768	2902767..2902828	62	forward
b2781_-/b2782_-	2908708..2908777	2908684..2908765	82	forward
b2782_-/b2784_-	2909114..2909438	2909164..2909227	64	forward
b2787_-/b2788_-	2917408..2917427	2917372..2917409	38	forward
b2789_-/b2790_-	2920123..2920556	2920276..2920441	166	forward
b2791_-/b4408_-	2921807..2922177	2921865..2921946	82	forward
b2791_-/b4408_-	2921807..2922177	2922026..2922181	156	forward
b4408_-/b2793_-	2922538..2922756	2922635..2922808	174	forward
b2806_-/b2808_-	2939266..2939671	2939252..2939333	82	forward
b2808_-/b4443_+	2940590..2940717	2940542..2940623	82	forward
b2813_-/b2817_-	2945201..2945778	2945120..2945201	82	forward
b2813_-/b2817_-	2945201..2945778	2945227..2945391	165	forward
b2813_-/b2817_-	2945201..2945778	2945484..2945520	37	forward
b2813_-/b2817_-	2945201..2945778	2945601..2945627	27	forward
b2819_-/b2821_-	2950484..2954017	2950836..2950975	140	forward
b2819_-/b2821_-	2950484..2954017	2951013..2951114	102	forward
b2819_-/b2821_-	2950484..2954017	2951732..2951825	94	forward
b2819_-/b2821_-	2950484..2954017	2952832..2952963	132	forward
b2822_-/b2823_-	2960451..2960462	2960384..2960467	84	forward
b2825_-/b2827_-	2961739..2962382	2962095..2962176	82	forward
b2825_-/b2827_-	2961739..2962382	2962303..2962547	245	forward
b2830_-/b4610_-	2967000..2967351	2967017..2967085	69	forward
b2830_-/b4610_-	2967000..2967351	2967128..2967255	128	forward
b2830_-/b4610_-	2967000..2967351	2967262..2967437	176	forward
b2835_-/b4444_-	2971885..2974123	2972563..2972796	234	forward
b2835_-/b4444_-	2971885..2974123	2972803..2972953	151	forward
b2835_-/b4444_-	2971885..2974123	2973116..2973197	82	forward
b2835_-/b4444_-	2971885..2974123	2973260..2973341	82	forward
b2835_-/b4444_-	2971885..2974123	2973754..2973863	110	forward
b2835_-/b4444_-	2971885..2974123	2973871..2973964	94	forward
b2835_-/b4444_-	2971885..2974123	2973983..2974064	82	forward
b2835_-/b4444_-	2971885..2974123	2974089..2974170	82	forward
b4444_-/b4445_-	2974212..2974325	2974189..2974270	82	forward
b2838_-/b2839_+	2976922..2977042	2976858..2976941	84	forward
b2841_-/b2842_-	2980205..2980518	2980431..2980650	220	forward
b2844_-/b2845_+	2983615..2983868	2983657..2983745	89	forward
b2845_+/b2846_+	2985099..2985557	2985177..2985258	82	forward
b2847_+/b4683_-	2987334..2987840	2987818..2987905	88	forward
b2874_+/b2875_-	3010416..3010635	3010512..3010602	91	forward
b2886_-/b2888_+	3027035..3029388	3027825..3027906	82	forward
b2886_-/b2888_+	3027035..3029388	3027914..3027995	82	forward
b2886_-/b2888_+	3027035..3029388	3028142..3028175	34	forward
b2886_-/b2888_+	3027035..3029388	3028741..3028824	84	forward
b2896_-/b2898_+	3038846..3039334	3038776..3038857	82	forward
b2902_-/b2903_-	3043924..3044189	3044094..3044175	82	forward
b2905_-/b2906_-	3048690..3049136	3048845..3049021	177	forward
b2905_-/b2906_-	3048690..3049136	3049026..3049198	173	forward
b2907_-/b2909_-	3051541..3052887	3052570..3052644	75	forward
b2907_-/b2909_-	3051541..3052887	3052827..3052969	143	forward
b2913_-/b2914_-	3056433..3056687	3056506..3056606	101	forward
b2920_+/b2922_-	3064303..3065361	3064379..3064606	228	forward
b2920_+/b2922_-	3064303..3065361	3064655..3064821	167	forward
b2920_+/b2922_-	3064303..3065361	3064923..3065004	82	forward
b2920_+/b2922_-	3064303..3065361	3065038..3065119	82	forward
b2920_+/b2922_-	3064303..3065361	3065204..3065614	411	forward
b2923_-/b2924_-	3066831..3066968	3066725..3066834	110	forward
b2923_-/b2924_-	3066831..3066968	3066847..3066928	82	forward
b2924_-/b2925_-	3067830..3068186	3067950..3067991	42	forward
b2925_-/b2926_-	3069267..3069480	3069427..3069471	45	forward
b2926_-/b2927_-	3070645..3070693	3070583..3070664	82	forward
b2926_-/b2927_-	3070645..3070693	3070684..3070765	82	forward
b2927_-/b2928_-	3071714..3071997	3071690..3071771	82	forward
b2928_-/b2930_-	3072712..3073238	3072865..3072916	52	forward
b2934_-/b2935_-	3077353..3077665	3077358..3077439	82	forward
b2935_-/b2936_+	3079658..3079934	3079629..3079672	44	forward
b2937_-/b2938_-	3081820..3081956	3081927..3081981	55	forward
b2938_-/b2939_-	3083934..3083941	3083895..3083946	52	forward
b2940_+/b2942_+	3084425..3084727	3084470..3084551	82	forward
b2942_+/b2943_+	3085883..3086305	3086184..3086269	86	forward
b2956_-/b2957_-	3097588..3097703	3097403..3097777	375	forward
b2959_-/b2961_+	3100156..3101034	3100391..3100472	82	forward
b2965_-/b2966_+	3107178..3107574	3107091..3107226	136	forward
b2965_-/b2966_+	3107178..3107574	3107361..3107442	82	forward
yghE_-/b2970_-	3110011..3110075	3110003..3110084	82	forward
b2971_-/b2972_-	3111500..3111564	3111511..3111592	82	forward
b2972_-/b4466_-	3112375..3112571	3112387..3112496	110	forward
b4468_-/b2980_+	3124545..3126293	3125134..3125215	82	forward
b4468_-/b2980_+	3124545..3126293	3125574..3125655	82	forward
b4468_-/b2980_+	3124545..3126293	3125982..3126090	109	forward
b2981_-/b2983_-	3128238..3129362	3129304..3129462	159	forward
b2988_-/b2989_+	3136545..3136748	3136603..3136684	82	forward
b2990_-/b2991_-	3137987..3137998	3137886..3138011	126	forward
b2991_-/b2993_-	3138341..3138813	3138308..3138389	82	forward
b2993_-/b2995_-	3139309..3141007	3139233..3139314	82	forward
b2993_-/b2995_-	3139309..3141007	3139406..3139497	92	forward
b2993_-/b2995_-	3139309..3141007	3139556..3139637	82	forward
b2993_-/b2995_-	3139309..3141007	3140614..3140695	82	forward
b2993_-/b2995_-	3139309..3141007	3140969..3141050	82	forward
b2995_-/b2997_-	3142187..3143164	3142251..3142332	82	forward
b2997_-/b2998_-	3144284..3144471	3144342..3144525	184	forward
b3003_+/ECK120004120_Phantom_+	3148569..3148743	3148643..3148724	82	forward
ECK120004120_Phantom_+/b3006_-	3148990..3149271	3149259..3149365	107	forward
b4469_-/b3017_-	3159169..3159278	3159112..3159193	82	forward
b4469_-/b3017_-	3159169..3159278	3159234..3159416	183	forward
b3018_-/b3019_-	3161504..3161736	3161382..3161668	287	forward
b3018_-/b3019_-	3161504..3161736	3161705..3161927	223	forward
b3019_-/b3020_-	3163996..3164132	3164128..3164209	82	forward
b3022_-/b3023_-	3166567..3166770	3166605..3166901	297	forward
b3023_-/b3024_-	3167254..3167305	3167258..3167339	82	forward
b3025_+/b3027_-	3168510..3169900	3169896..3170003	108	forward
b3031_-/b3033_-	3174029..3174879	3173956..3174096	141	forward
b3040_+/b3041_-	3181346..3181834	3181656..3181790	135	forward
b3043_+/insCD-5_+	3183988..3184163	3184043..3184124	82	forward
b3060_-/b3061_+	3204279..3204484	3204356..3204437	82	forward
b3070_-/b3071_+	3214514..3214800	3214517..3214636	120	forward
b3072_-/b3073_+	3217099..3217515	3217343..3217424	82	forward
b3078_+/b3079_+	3225690..3225822	3225695..3225754	60	forward
b3082_-/b3084_-	3232167..3232760	3232535..3232632	98	forward
b3088_+/b3089_+	3237568..3237965	3237643..3237689	47	forward
b3090_-/b3091_-	3239767..3239848	3239847..3239914	68	forward
b3110_-/b4471_-	3255970..3256306	3256103..3256262	160	forward
b3121_+/b3123_-	3267625..3268237	3267822..3267925	104	forward
b3153_+/b3155_+	3297515..3297987	3297550..3297631	82	forward
b3161_-/b3162_-	3303840..3303992	3303965..3304064	100	forward
b3162_-/b3163_-	3305883..3306061	3305971..3306052	82	forward
b3165_-/b3166_-	3309707..3309854	3309818..3309899	82	forward
b3166_-/b3168_-	3310800..3311363	3311201..3311282	82	forward
b3168_-/b3169_-	3314037..3314060	3314060..3314124	65	forward
b3169_-/b3170_-	3315549..3315575	3315575..3315656	82	forward
b3170_-/b3172_+	3316029..3316658	3316102..3316173	72	forward
b3170_-/b3172_+	3316029..3316658	3316363..3316447	85	forward
b3173_-/b3175_-	3319636..3320194	3319799..3319910	112	forward
b3173_-/b3175_-	3319636..3320194	3319927..3320031	105	forward
b3173_-/b3175_-	3319636..3320194	3320035..3320093	59	forward
b3176_-/b3178_-	3322093..3323022	3322320..3322401	82	forward
b3176_-/b3178_-	3322093..3323022	3322636..3322779	144	forward
b3176_-/b3178_-	3322093..3323022	3322853..3322936	84	forward
b3178_-/b3179_-	3324958..3325056	3324812..3325003	192	forward
b3191_-/b3193_-	3335279..3335931	3335589..3335670	82	forward
b3191_-/b3193_-	3335279..3335931	3335705..3335758	54	forward
b3193_-/b3194_-	3336484..3336487	3336463..3336600	138	forward
b3195_-/b3196_+	3338088..3338296	3338091..3338172	82	forward
b3207_+/b3209_-	3347107..3347827	3347432..3347597	166	forward
b4450_+/b3211_-	3348720..3351142	3349891..3349972	82	forward
b4450_+/b3211_-	3348720..3351142	3350037..3350172	136	forward
b3211_-/b3212_+	3352073..3352653	3352080..3352388	309	forward
b3225_-/b3226_-	3371599..3371719	3371699..3372011	313	forward
b3229_-/b3230_-	3375443..3375836	3375619..3375934	316	forward
b3239_-/b3240_-	3384152..3384242	3384180..3384245	66	forward
b3243_+/b3244_-	3388472..3388604	3388530..3388611	82	forward
b3244_-/b4472_-	3390051..3390479	3389977..3390148	172	forward
b3247_-/b3249_-	3395818..3396408	3395976..3396167	192	forward
b3249_-/b3251_-	3396898..3398065	3397825..3397906	82	forward
b3249_-/b3251_-	3396898..3398065	3397993..3398074	82	forward
b3254_-/b3255_+	3402640..3403457	3402766..3403084	319	forward
b3264_-/b3265_+	3411488..3411885	3411737..3411874	138	forward
b3281_-/b3282_-	3428861..3428864	3428781..3428913	133	forward
b3284_-/b3287_+	3430487..3431711	3430629..3430655	27	forward
b3291_+/b3292_-	3436457..3436726	3436582..3436637	56	forward
b3293_-/b3294_-	3437532..3437637	3437604..3437699	96	forward
b3310_-/b3311_-	3446172..3446335	3446260..3446298	39	forward
b3318_-/b3320_-	3449707..3450318	3449947..3449966	20	forward
b3321_-/b3322_-	3451293..3451529	3451449..3451530	82	forward
b3322_-/b3323_-	3451950..3451950	3451834..3451954	121	forward
b3337_-/b3338_-	3465014..3465181	3464976..3465389	414	forward
b3340_-/b3341_-	3471537..3471563	3471526..3471599	74	forward
b3342_-/b3343_-	3472575..3472699	3472616..3472803	188	forward
b3344_-/b3346_-	3473355..3473739	3473671..3473752	82	forward
b3356_-/b3357_+	3483841..3484141	3483881..3483962	82	forward
b3376_-/b3377_-	3504043..3504053	3504017..3504131	115	forward
b3378_-/b3379_-	3505724..3505733	3505527..3506077	551	forward
b3379_-/b3381_-	3506613..3507834	3506511..3506680	170	forward
b3379_-/b3381_-	3506613..3507834	3506737..3506818	82	forward
b3379_-/b3381_-	3506613..3507834	3506852..3506933	82	forward
b3383_-/b3384_-	3510367..3510655	3510582..3510724	143	forward
b3384_-/b3386_-	3511661..3512403	3511604..3511685	82	forward
b3387_-/b3388_-	3513936..3514041	3513942..3514107	166	forward
b3388_-/b3389_-	3515329..3515419	3515264..3515362	99	forward
b3390_-/b3391_-	3517087..3517486	3517032..3517221	190	forward
b3390_-/b3391_-	3517087..3517486	3517281..3517362	82	forward
b3402_-/b3403_+	3530462..3530839	3530416..3530497	82	forward
b3417_-/b3418_+	3550496..3551106	3550698..3550814	117	forward
b3417_-/b3418_+	3550496..3551106	3550853..3550989	137	forward
b3422_+/b3424_-	3557889..3558644	3558027..3558108	82	forward
b3422_+/b3424_-	3557889..3558644	3558152..3558191	40	forward
b3424_-/b3425_-	3559476..3559519	3559432..3559513	82	forward
b3429_-/b3431_-	3566057..3567368	3566014..3566095	82	forward
b3429_-/b3431_-	3566057..3567368	3566276..3566325	50	forward
b3431_-/b3433_-	3569343..3571797	3569629..3569710	82	forward
b3431_-/b3433_-	3569343..3571797	3570131..3570212	82	forward
b3431_-/b3433_-	3569343..3571797	3570950..3571048	99	forward
b3431_-/b3433_-	3569343..3571797	3571510..3571591	82	forward
b3438_-/b3439_-	3576750..3576972	3576758..3577177	420	forward
b3440_-/b4451_-	3578829..3578949	3578915..3579014	100	forward
b4612_+/b3446_+	3582583..3582781	3582640..3582721	82	forward
b3451_-/b3453_-	3588051..3589031	3588607..3588726	120	forward
b3453_-/b3454_-	3590349..3590746	3590184..3590640	457	forward
b3455_-/b3457_-	3592230..3593499	3593335..3593416	82	forward
b3457_-/b3458_-	3594427..3594473	3594450..3594519	70	forward
b3458_-/b3459_+	3595584..3596006	3595597..3595678	82	forward
b3458_-/b3459_+	3595584..3596006	3595702..3595783	82	forward
b3460_-/b3461_-	3597682..3597951	3597675..3597729	55	forward
b3461_-/b3462_-	3598807..3599050	3598892..3599003	112	forward
b3462_-/b3464_-	3600110..3600772	3600551..3600615	65	forward
b3467_-/b3468_+	3603634..3603773	3603520..3603648	129	forward
b3487_-/b3488_-	3628626..3628990	3628690..3628771	82	forward
b3487_-/b3488_-	3628626..3628990	3628834..3628901	68	forward
yhiK_-/b3491_+	3631268..3632863	3631334..3631406	73	forward
yhiK_-/b3491_+	3631268..3632863	3632667..3632722	56	forward
b3494_-/b3495_+	3637744..3638133	3637819..3637870	52	forward
b3503_+/b3504_+	3648686..3649313	3649202..3649283	82	forward
b3506_+/b3507_+	3652551..3652705	3652613..3652654	42	forward
b3510_-/b3511_+	3654764..3655017	3654709..3654790	82	forward
b3511_+/b3512_+	3655591..3656388	3655611..3655692	82	forward
b3514_+/b3515_-	3661551..3661912	3661584..3661665	82	forward
b3516_-/b3517_-	3663834..3664202	3663781..3663834	54	forward
b3516_-/b3517_-	3663834..3664202	3663933..3664014	82	forward
b3518_-/b3519_+	3667212..3667614	3667253..3667367	115	forward
b3520_-/b3521_+	3669918..3670364	3669874..3669955	82	forward
b3520_-/b3521_+	3669918..3670364	3670142..3670225	84	forward
b3525_-/b3526_+	3677211..3677441	3677032..3677221	190	forward
b3525_-/b3526_+	3677211..3677441	3677241..3677322	82	forward
b3527_-/b3528_-	3679964..3680183	3680038..3680120	83	forward
b3528_-/b3529_-	3681471..3681652	3681409..3681490	82	forward
b3533_-/b3535_-	3693260..3694019	3693670..3693751	82	forward
b3538_+/b4453_-	3697917..3698002	3697999..3698120	122	forward
b4453_-/b4454_+	3698111..3698158	3697999..3698120	122	forward
b3540_-/b3542_-	3700892..3701881	3700846..3700927	82	forward
b3542_-/b3543_-	3702785..3702793	3702715..3702796	82	forward
b3543_-/b3544_-	3703814..3704120	3703884..3703965	82	forward
b3544_-/b3546_-	3705729..3706806	3705593..3705740	148	forward
b3544_-/b3546_-	3705729..3706806	3705994..3706326	333	forward
b3546_-/b3547_-	3708499..3708821	3708388..3708593	206	forward
b3546_-/b3547_-	3708499..3708821	3708740..3708834	95	forward
b3547_-/b3548_-	3710031..3710258	3710126..3710207	82	forward
b3547_-/b3548_-	3710031..3710258	3710238..3710468	231	forward
b3554_-/b3555_+	3717068..3717500	3717138..3717170	33	forward
b3554_-/b3555_+	3717068..3717500	3717245..3717345	101	forward
b3556_+/b4455_-	3718285..3718470	3718362..3718530	169	forward
b3560_-/b4553_-	3723342..3723435	3723350..3723431	82	forward
b3564_-/b3565_-	3727395..3727465	3727388..3727547	160	forward
b3570_-/b3571_+	3735201..3735519	3735251..3735414	164	forward
b3582_+/b3584_-	3748116..3749150	3749005..3749086	82	forward
b3585_+/b3587_-	3750990..3752127	3751460..3751541	82	forward
b3587_-/b3588_-	3752452..3752995	3752607..3752889	283	forward
b3595_+/b3596_+	3765946..3766199	3766107..3766188	82	forward
b3596_+/b4615_+	3766662..3767367	3766840..3766897	58	forward
b3596_+/b4615_+	3766662..3767367	3766991..3767105	115	forward
b4615_+/b3597_-	3767704..3768265	3768030..3768069	40	forward
b3597_-/b3598_-	3769403..3769404	3769386..3769467	82	forward
b3598_-/b3599_+	3769768..3770303	3769677..3769783	107	forward
b3598_-/b3599_+	3769768..3770303	3769787..3769960	174	forward
b3608_-/b3610_-	3781685..3782213	3781646..3781694	49	forward
b3608_-/b3610_-	3781685..3782213	3781771..3781904	134	forward
b3608_-/b3610_-	3781685..3782213	3781912..3781993	82	forward
b3608_-/b3610_-	3781685..3782213	3782108..3782191	84	forward
b3614_+/b3616_-	3787084..3788342	3787128..3787212	85	forward
b3614_+/b3616_-	3787084..3788342	3787577..3787611	35	forward
b3617_-/b3618_-	3790575..3790848	3790687..3790789	103	forward
b3630_-/b3632_-	3803974..3805086	3804192..3804251	60	forward
b3630_-/b3632_-	3803974..3805086	3804481..3804562	82	forward
b3630_-/b3632_-	3803974..3805086	3804783..3804864	82	forward
b3630_-/b3632_-	3803974..3805086	3804893..3804991	99	forward
b3632_-/b3633_+	3806122..3806562	3806138..3806219	82	forward
b3632_-/b3633_+	3806122..3806562	3806409..3806507	99	forward
b3635_-/b3636_-	3809176..3809272	3809162..3809316	155	forward
b3637_-/b3638_-	3809698..3809913	3809713..3809794	82	forward
b3643_-/b3644_+	3814573..3814698	3814590..3814652	63	forward
b3646_+/b3648_+	3817515..3819450	3817795..3817867	73	forward
b3646_+/b3648_+	3817515..3819450	3817988..3818069	82	forward
b3646_+/b3648_+	3817515..3819450	3818616..3818659	44	forward
b3646_+/b3648_+	3817515..3819450	3818678..3818759	82	forward
b3652_+/b3653_-	3825315..3825482	3825399..3825562	164	forward
b3653_-/b3654_+	3826689..3826967	3826786..3826867	82	forward
b3657_-/b3659_+	3833953..3834975	3833974..3834242	269	forward
b3661_-/b4555_+	3838017..3838237	3837961..3838169	209	forward
b3662_-/b3663_-	3839763..3839972	3839708..3839962	255	forward
b3665_+/b3666_-	3843754..3843798	3843784..3843865	82	forward
b3666_-/b3667_-	3845191..3845327	3845248..3845354	107	forward
b3668_-/b3670_-	3848160..3848824	3848131..3848212	82	forward
b3668_-/b3670_-	3848160..3848824	3848474..3848524	51	forward
b3671_-/b3672_-	3850808..3850912	3850718..3850823	106	forward
b3672_-/b4616_-	3851012..3851140	3851078..3851138	61	forward
b3674_-/b3676_-	3853635..3853982	3853626..3853809	184	forward
b3674_-/b3676_-	3853635..3853982	3853899..3853980	82	forward
b3677_+/b3678_-	3854888..3854933	3854911..3854985	75	forward
b3678_-/b3680_+	3856428..3858275	3856417..3856475	59	forward
b3678_-/b3680_+	3856428..3858275	3856493..3856574	82	forward
b3678_-/b3680_+	3856428..3858275	3857690..3857816	127	forward
b3680_+/b3681_-	3859200..3859371	3859237..3859336	100	forward
b3681_-/b3683_-	3860011..3860519	3860067..3860162	96	forward
b3681_-/b3683_-	3860011..3860519	3860329..3860410	82	forward
b3683_-/b3684_+	3861627..3861921	3861627..3861862	236	forward
b3684_+/b3686_-	3862639..3864491	3862689..3862770	82	forward
b3684_+/b3686_-	3862639..3864491	3863929..3864031	103	forward
b3684_+/b3686_-	3862639..3864491	3864444..3864580	137	forward
b3690_+/b4478_-	3868465..3869872	3869473..3869554	82	forward
b3693_-/b3696_+	3872498..3873460	3873306..3873387	82	forward
b3699_-/b3700_-	3878143..3878170	3878099..3878328	230	forward
b3700_-/b3702_-	3879245..3880348	3879804..3879828	25	forward
b3700_-/b3702_-	3879245..3880348	3879880..3880257	378	forward
b3700_-/b3702_-	3879245..3880348	3880333..3880496	164	forward
b3702_-/b3703_+	3881753..3882358	3881678..3881818	141	forward
b3702_-/b3703_+	3881753..3882358	3881895..3882056	162	forward
b3719_-/b3721_-	3898628..3900311	3898717..3898800	84	forward
b3719_-/b3721_-	3898628..3900311	3899242..3899323	82	forward
b3719_-/b3721_-	3898628..3900311	3899927..3900008	82	forward
b3719_-/b3721_-	3898628..3900311	3900260..3900300	41	forward
b3726_-/b3728_-	3907463..3908507	3907963..3908074	112	forward
b3726_-/b3728_-	3907463..3908507	3908171..3908270	100	forward
b3728_-/b3729_-	3909549..3909861	3909585..3909994	410	forward
b3730_-/b3731_-	3913224..3913575	3913424..3913593	170	forward
b3737_-/b3738_-	3919213..3919258	3919142..3919225	84	forward
b3737_-/b3738_-	3919213..3919258	3919256..3919363	108	forward
b3739_-/b3740_-	3920464..3921079	3920622..3920746	125	forward
b3739_-/b3740_-	3920464..3921079	3920771..3920941	171	forward
b3739_-/b3740_-	3920464..3921079	3920955..3921263	309	forward
b3740_-/b3741_-	3921704..3921766	3921361..3921926	566	forward
b3741_-/b3742_-	3923657..3924034	3923801..3923939	139	forward
b3741_-/b3742_-	3923657..3924034	3923979..3924060	82	forward
b3742_-/b3743_-	3924479..3924567	3924490..3924663	174	forward
b3743_-/b3744_+	3925027..3925177	3925016..3925097	82	forward
b3745_-/b3747_+	3927627..3929338	3927916..3928127	212	forward
b3745_-/b3747_+	3927627..3929338	3928490..3928571	82	forward
b3753_+/b3755_-	3937243..3938657	3937552..3937633	82	forward
b3753_+/b3755_-	3937243..3938657	3937766..3937847	82	forward
b3753_+/b3755_-	3937243..3938657	3937871..3937928	58	forward
b3753_+/b3755_-	3937243..3938657	3938020..3938081	62	forward
b3753_+/b3755_-	3937243..3938657	3938219..3938441	223	forward
b3753_+/b3755_-	3937243..3938657	3938485..3938552	68	forward
b3755_-/b4480_-	3939351..3945150	3939314..3939381	68	forward
b3755_-/b4480_-	3939351..3945150	3939404..3939528	125	forward
b3755_-/b4480_-	3939351..3945150	3939587..3939751	165	forward
b3755_-/b4480_-	3939351..3945150	3941372..3941453	82	forward
b3755_-/b4480_-	3939351..3945150	3944633..3944722	90	forward
b3755_-/b4480_-	3939351..3945150	3945059..3945170	112	forward
b3765_-/b3766_+	3948023..3948344	3948097..3948206	110	forward
b3765_-/b3766_+	3948023..3948344	3948245..3948299	55	forward
b3772_+/b3773_-	3954899..3954949	3954927..3955008	82	forward
b3779_-/b3780_-	3962253..3962387	3962167..3962574	408	forward
b3795_+/b3800_+	3980296..3980980	3980473..3980534	62	forward
b3795_+/b3800_+	3980296..3980980	3980716..3980757	42	forward
b3801_-/b4456_+	3984031..3984454	3984080..3984137	58	forward
b3804_-/b3806_+	3987852..3989175	3987555..3987908	354	forward
b3827_+/b3829_+	4009999..4011075	4010028..4010109	82	forward
b3862_-/b3863_+	4044626..4044988	4044665..4044746	82	forward
b3865_-/b4457_+	4048753..4049058	4048814..4048895	82	forward
b4686_-/b3868_-	4051781..4051891	4051735..4051863	129	forward
b3869_-/b3870_-	4054363..4054647	4054368..4054506	139	forward
b3869_-/b3870_-	4054363..4054647	4054572..4054771	200	forward
b3870_-/b3871_+	4056058..4056429	4056043..4056138	96	forward
b3882_-/b3883_+	4071595..4071761	4071564..4071645	82	forward
b3887_+/b3889_+	4075476..4077313	4076754..4076889	136	forward
b3887_+/b3889_+	4075476..4077313	4076894..4077014	121	forward
b3887_+/b3889_+	4075476..4077313	4077154..4077235	82	forward
b3891_-/b3893_-	4079252..4079879	4079740..4079795	56	forward
b3897_-/b3899_-	4087879..4088937	4087805..4087980	176	forward
b3900_-/b3901_-	4090847..4091146	4090903..4090984	82	forward
b3900_-/b3901_-	4090847..4091146	4091023..4091208	186	forward
b3901_-/b3902_-	4091462..4091470	4091409..4091466	58	forward
b3902_-/b3903_-	4092296..4092745	4092248..4092390	143	forward
b3903_-/b3905_+	4094006..4095758	4094255..4094336	82	forward
b3903_-/b3905_+	4094006..4095758	4094510..4094554	45	forward
b3903_-/b3905_+	4094006..4095758	4094730..4094843	114	forward
b3903_-/b3905_+	4094006..4095758	4095065..4095125	61	forward
b3903_-/b3905_+	4094006..4095758	4095529..4095610	82	forward
b3906_+/b3908_+	4097518..4098832	4097766..4097856	91	forward
b3906_+/b3908_+	4097518..4098832	4098216..4098297	82	forward
b3911_-/b4484_+	4102999..4103842	4103304..4103385	82	forward
b3921_+/b3922_+	4110779..4110989	4110870..4110896	27	forward
b3924_-/b3925_-	4112496..4112591	4112537..4112618	82	forward
b3925_-/b3926_-	4113603..4113736	4113623..4113692	70	forward
b3926_-/b3927_-	4115246..4115267	4114876..4115394	519	forward
b3927_-/b3928_+	4116114..4116537	4115809..4116236	428	forward
b3929_-/b3930_-	4117354..4117445	4117276..4117357	82	forward
b3930_-/b3931_-	4118373..4118438	4118384..4118501	118	forward
b3932_-/b3933_-	4120311..4120402	4120317..4120534	218	forward
b3933_-/b3934_-	4121363..4121453	4121371..4121439	69	forward
b3934_-/b3935_-	4122480..4122634	4122297..4122493	197	forward
b3937_-/b3938_-	4125918..4126100	4125784..4125972	189	forward
b3937_-/b3938_-	4125918..4126100	4126088..4126146	59	forward
b3938_-/b3939_+	4126419..4126694	4126416..4126497	82	forward
b3944_-/b3945_-	4135681..4135954	4135670..4135834	165	forward
b3944_-/b3945_-	4135681..4135954	4135898..4136077	180	forward
b3947_-/b3949_+	4140245..4140552	4140350..4140431	82	forward
b3953_+/b3955_-	4145503..4146554	4145729..4145810	82	forward
b3953_+/b3955_-	4145503..4146554	4146239..4146693	455	forward
b3955_-/b3956_-	4148289..4148469	4148105..4148560	456	forward
b3956_-/b3957_-	4151122..4151718	4151157..4151277	121	forward
b3956_-/b3957_-	4151122..4151718	4151351..4151435	85	forward
b3956_-/b3957_-	4151122..4151718	4151587..4151668	82	forward
b3956_-/b3957_-	4151122..4151718	4151709..4151805	97	forward
b3961_+/b3963_+	4157431..4159089	4158178..4158259	82	forward
b3961_+/b3963_+	4157431..4159089	4158597..4158742	146	forward
b3961_+/b3963_+	4157431..4159089	4158779..4158869	91	forward
b3961_+/b3963_+	4157431..4159089	4158890..4159043	154	forward
b3966_+/b3972_+	4163507..4170079	4166221..4166347	127	forward
b3966_+/b3972_+	4163507..4170079	4166469..4166663	195	forward
b3966_+/b3972_+	4163507..4170079	4169929..4169997	69	forward
b3974_-/ECK120004318_Phantom_-	4173050..4173235	4172724..4173203	480	forward
ECK120004318_Phantom_-/b3980_+	4173392..4173966	4173217..4173407	191	forward
b3974_-/ECK120004318_Phantom_-	4173050..4173235	4173217..4173407	191	forward
ECK120004318_Phantom_-/b3980_+	4173392..4173966	4173576..4173699	124	forward
sroH_-/b3990_-	4188511..4188757	4188457..4188609	153	forward
b3993_-/b3995_-	4192228..4194354	4192381..4192462	82	forward
b3993_-/b3995_-	4192228..4194354	4193594..4193675	82	forward
b3993_-/b3995_-	4192228..4194354	4193692..4193811	120	forward
b3993_-/b3995_-	4192228..4194354	4193912..4193993	82	forward
b3993_-/b3995_-	4192228..4194354	4194339..4194420	82	forward
b4006_-/b4011_+	4205556..4211256	4205692..4205837	146	forward
b4006_-/b4011_+	4205556..4211256	4205842..4206093	252	forward
b4006_-/b4011_+	4205556..4211256	4207965..4208062	98	forward
b4016_+/b4018_-	4218356..4220826	4218783..4218841	59	forward
b4016_+/b4018_-	4218356..4220826	4219050..4219131	82	forward
b4016_+/b4018_-	4218356..4220826	4219396..4219448	53	forward
b4016_+/b4018_-	4218356..4220826	4219679..4219739	61	forward
b4016_+/b4018_-	4218356..4220826	4220429..4220597	169	forward
b4023_-/b4024_-	4229655..4229906	4229626..4229707	82	forward
b4023_-/b4024_-	4229655..4229906	4229856..4229937	82	forward
b4024_-/b4025_+	4231257..4231780	4231230..4231311	82	forward
b4024_-/b4025_+	4231257..4231780	4231373..4231454	82	forward
b4024_-/b4025_+	4231257..4231780	4231620..4231701	82	forward
b4620_-/b4030_+	4238079..4238347	4238095..4238155	61	forward
b4031_-/b4032_-	4240278..4240648	4240139..4240287	149	forward
b4031_-/b4032_-	4240278..4240648	4240431..4240919	489	forward
b4034_-/b4035_+	4244443..4244806	4244430..4244511	82	forward
b4034_-/b4035_+	4244443..4244806	4244537..4244618	82	forward
b4038_+/b4039_+	4250307..4250528	4250325..4250409	85	forward
b4046_-/b4047_+	4258027..4258343	4258243..4258304	62	forward
b4048_+/b4049_+	4259330..4259691	4259502..4259583	82	forward
b4054_+/b4621_-	4266331..4266831	4266726..4266807	82	forward
b4621_-/b4055_+	4267036..4267436	4267037..4267118	82	forward
b4060_-/b4061_+	4273065..4273493	4273313..4273394	82	forward
b4066_-/b4067_-	4281099..4281275	4281245..4281395	151	forward
b4067_-/b4069_-	4282926..4283435	4283310..4283391	82	forward
b4069_-/b4070_+	4285395..4285786	4285249..4285576	328	forward
b4077_+/b4078_-	4293818..4294458	4294024..4294105	82	forward
b4077_+/b4078_-	4293818..4294458	4294455..4294536	82	forward
b4078_-/b4079_-	4295149..4295241	4295142..4295306	165	forward
b4080_-/b4082_-	4299054..4301100	4299162..4299243	82	forward
b4080_-/b4082_-	4299054..4301100	4299924..4300005	82	forward
b4080_-/b4082_-	4299054..4301100	4300226..4300448	223	forward
b4080_-/b4082_-	4299054..4301100	4300466..4300772	307	forward
b4083_-/b4084_-	4304621..4304892	4304836..4305265	430	forward
b4084_-/b4086_-	4305823..4306511	4306134..4306215	82	forward
b4084_-/b4086_-	4305823..4306511	4306444..4306525	82	forward
b4086_-/b4088_-	4307493..4309129	4307504..4307657	154	forward
b4086_-/b4088_-	4307493..4309129	4307791..4307875	85	forward
b4086_-/b4088_-	4307493..4309129	4307899..4307980	82	forward
b4086_-/b4088_-	4307493..4309129	4308391..4308472	82	forward
b4086_-/b4088_-	4307493..4309129	4309083..4309164	82	forward
b4089_-/b4090_+	4311015..4311372	4311121..4311202	82	forward
b4093_-/b4095_-	4313562..4314104	4313736..4313817	82	forward
b4095_-/b4097_-	4315242..4316028	4315343..4315424	82	forward
b4095_-/b4097_-	4315242..4316028	4315476..4315546	71	forward
b4095_-/b4097_-	4315242..4316028	4315582..4316062	481	forward
b4097_-/b4099_-	4316788..4317621	4317012..4317093	82	forward
b4097_-/b4099_-	4316788..4317621	4317124..4317205	82	forward
b4097_-/b4099_-	4316788..4317621	4317579..4317660	82	forward
b4099_-/b4101_-	4318687..4319266	4318824..4318905	82	forward
b4099_-/b4101_-	4318687..4319266	4318977..4319088	112	forward
b4101_-/ECK120004320_phnE_-	4319720..4320465	4319835..4319916	82	forward
b4101_-/ECK120004320_phnE_-	4319720..4320465	4319964..4320056	93	forward
ECK120004320_phnE_-/b4105_-	4320835..4321358	4320823..4320904	82	forward
ECK120004320_phnE_-/b4105_-	4320835..4321358	4321076..4321157	82	forward
ECK120004320_phnE_-/b4105_-	4320835..4321358	4321214..4321277	64	forward
b4105_-/b4106_-	4322376..4322399	4322288..4322414	127	forward
b4106_-/b4107_-	4323189..4323320	4323184..4323273	90	forward
b4107_-/b4108_-	4323765..4324421	4323667..4323832	166	forward
b4108_-/b4109_+	4324758..4325157	4324994..4325075	82	forward
b4112_-/b4113_-	4331296..4331304	4331300..4331381	82	forward
b4113_-/b4115_-	4331974..4333716	4332262..4332464	203	forward
b4113_-/b4115_-	4331974..4333716	4332576..4332657	82	forward
b4113_-/b4115_-	4331974..4333716	4332920..4333009	90	forward
b4113_-/b4115_-	4331974..4333716	4333014..4333095	82	forward
b4113_-/b4115_-	4331974..4333716	4333109..4333190	82	forward
b4113_-/b4115_-	4331974..4333716	4333364..4333477	114	forward
b4113_-/b4115_-	4331974..4333716	4333588..4333651	64	forward
b4116_-/b4117_-	4335953..4336276	4336066..4336136	71	forward
b4117_-/b4118_-	4338545..4338742	4338714..4338789	76	forward
b4118_-/b4119_+	4339652..4339933	4339684..4339817	134	forward
b4121_-/b4122_-	4343582..4343702	4343549..4343676	128	forward
b4122_-/b4123_-	4345350..4345426	4345229..4345417	189	forward
b4123_-/b4124_-	4346768..4347337	4346699..4347142	444	forward
b4123_-/b4124_-	4346768..4347337	4347157..4347822	666	forward
b4124_-/b4126_+	4348058..4349865	4348444..4348525	82	forward
b4124_-/b4126_+	4348058..4349865	4348694..4348786	93	forward
b4124_-/b4126_+	4348058..4349865	4349095..4349378	284	forward
b4124_-/b4126_+	4348058..4349865	4349389..4349470	82	forward
b4129_-/b4130_-	4352741..4352976	4352812..4352893	82	forward
b4133_-/b4135_-	4359958..4360755	4360201..4360282	82	forward
b4133_-/b4135_-	4359958..4360755	4360700..4360781	82	forward
b4136_-/b4138_-	4363066..4363494	4363037..4363166	130	forward
b4136_-/b4138_-	4363066..4363494	4363196..4363277	82	forward
b4136_-/b4138_-	4363066..4363494	4363303..4363655	353	forward
b4148_+/b4150_-	4375216..4375833	4375542..4375874	333	forward
b4150_-/b4151_-	4376968..4377029	4376833..4377054	222	forward
b4153_-/b4155_+	4378541..4380665	4378788..4378869	82	forward
b4153_-/b4155_+	4378541..4380665	4378887..4379050	164	forward
b4153_-/b4155_+	4378541..4380665	4379539..4379680	142	forward
b4153_-/b4155_+	4378541..4380665	4380342..4380423	82	forward
b4153_-/b4155_+	4378541..4380665	4380427..4380508	82	forward
b4162_+/b4670_+	4390173..4390914	4390687..4390868	182	forward
b4670_+/b4167_+	4390969..4392088	4391233..4391329	97	forward
b4670_+/b4167_+	4390969..4392088	4391532..4391616	85	forward
b4670_+/b4167_+	4390969..4392088	4391634..4391717	84	forward
b4670_+/b4167_+	4390969..4392088	4391729..4391776	48	forward
b4186_+/b4187_+	4412215..4412297	4412218..4412281	64	forward
b4190_+/b4192_-	4415725..4416583	4416532..4416663	132	forward
b4192_-/b4193_+	4417649..4418002	4417770..4417851	82	forward
b4197_+/b4199_-	4421724..4422538	4422515..4422596	82	forward
b4199_-/b4200_+	4422815..4423140	4422737..4422819	83	forward
b4199_-/b4200_+	4422815..4423140	4422851..4422932	82	forward
b4214_+/b4215_+	4435519..4435729	4435593..4435728	136	forward
b4218_-/b4219_-	4439239..4439560	4439179..4439260	82	forward
b4218_-/b4219_-	4439239..4439560	4439268..4439335	68	forward
b4218_-/b4219_-	4439239..4439560	4439346..4439429	84	forward
b4218_-/b4219_-	4439239..4439560	4439461..4439621	161	forward
b4244_-/b4245_-	4469471..4469482	4469470..4469538	69	forward
b4245_-/b4246_-	4470419..4470421	4470400..4470481	82	forward
b4248_-/b4249_-	4471233..4471362	4471148..4471307	160	forward
b4253_+/b4254_-	4475275..4475329	4475314..4475443	130	forward
b4258_-/b4260_-	4481861..4482462	4481858..4481939	82	forward
b4258_-/b4260_-	4481861..4482462	4481995..4482076	82	forward
b4258_-/b4260_-	4481861..4482462	4482220..4482305	86	forward
b4258_-/b4260_-	4481861..4482462	4482461..4482542	82	forward
b4261_+/b4263_-	4485342..4486583	4486560..4486620	61	forward
b4263_-/b4264_-	4488087..4488163	4488100..4488302	203	forward
b4264_-/b4265_-	4489163..4489228	4488799..4489168	370	forward
b4269_-/b4271_+	4494233..4494772	4494287..4494312	26	forward
b4271_+/insCD-6_+	4495964..4496249	4496125..4496215	91	forward
yjgX_2_-/b4277_+	4498513..4499282	4498483..4498631	149	forward
yjgX_2_-/b4277_+	4498513..4499282	4498736..4498825	90	forward
b4277_+/b4278_-	4499613..4500125	4499852..4500188	337	forward
b4278_-/b4279_+	4501455..4502080	4501318..4501518	201	forward
b4286_+/b4287_-	4508157..4508712	4508167..4508248	82	forward
b4286_+/b4287_-	4508157..4508712	4508425..4508612	188	forward
b4287_-/b4289_-	4509481..4510433	4509452..4509603	152	forward
b4287_-/b4289_-	4509481..4510433	4509814..4509899	86	forward
b4289_-/b4291_-	4511433..4512375	4511416..4511513	98	forward
b4289_-/b4291_-	4511433..4512375	4512018..4512234	217	forward
b4289_-/b4291_-	4511433..4512375	4512352..4512433	82	forward
b4292_-/b4294_+	4515741..4516549	4516118..4516199	82	forward
b4295_-/b4296_-	4518348..4518693	4518466..4518972	507	forward
b4297_-/b4298_-	4522118..4522127	4522127..4522531	405	forward
b4299_-/b4300_-	4523827..4524128	4523891..4523972	82	forward
b4299_-/b4300_-	4523827..4524128	4524090..4524344	255	forward
b4300_-/b4301_-	4524912..4524927	4524823..4525054	232	forward
b4304_-/b4565_-	4528267..4528277	4528209..4528356	148	forward
b4565_-/b4306_-	4528557..4530459	4528371..4528766	396	forward
b4565_-/b4306_-	4528557..4530459	4528854..4528908	55	forward
b4565_-/b4306_-	4528557..4530459	4528973..4529295	323	forward
b4565_-/b4306_-	4528557..4530459	4529740..4529888	149	forward
b4565_-/b4306_-	4528557..4530459	4529940..4530056	117	forward
b4306_-/b4307_-	4531207..4531261	4531245..4531371	127	forward
b4307_-/b4566_-	4531808..4531818	4531754..4532319	566	forward
b4566_-/b4308_+	4532077..4533037	4531754..4532319	566	forward
b4566_-/b4308_+	4532077..4533037	4532334..4532417	84	forward
b4566_-/b4308_+	4532077..4533037	4532603..4532785	183	forward
b4566_-/b4308_+	4532077..4533037	4532894..4532975	82	forward
b4308_+/b4309_-	4534055..4534636	4534227..4534342	116	forward
b4308_+/b4309_-	4534055..4534636	4534498..4534579	82	forward
b4321_-/b4322_+	4549320..4549658	4549338..4549419	82	forward
b4326_+/b4328_-	4555409..4556376	4555980..4556061	82	forward
b4326_+/b4328_-	4555409..4556376	4556221..4556302	82	forward
b4329_-/b4331_+	4558024..4558952	4557981..4558062	82	forward
b4332_-/b4333_-	4560699..4560765	4560567..4560700	134	forward
b4333_-/b4334_-	4561735..4561944	4561643..4561827	185	forward
b4335_-/b4336_-	4563874..4563988	4563927..4564008	82	forward
b4337_-/b4338_+	4566543..4567020	4566557..4566655	99	forward
b4337_-/b4338_+	4566543..4567020	4566734..4566967	234	forward
b4340_-/b4341_+	4569598..4569773	4569538..4569619	82	forward
b4341_+/b4342_+	4569939..4570436	4570050..4570097	48	forward
b4345_-/b4347_-	4575982..4577521	4575934..4575995	62	forward
b4345_-/b4347_-	4575982..4577521	4576589..4576670	82	forward
b4345_-/b4347_-	4575982..4577521	4576927..4576965	39	forward
b4345_-/b4347_-	4575982..4577521	4577341..4577458	118	forward
b4347_-/b4348_-	4577864..4578090	4577943..4578135	193	forward
b4348_-/b4350_-	4579486..4581271	4580195..4580235	41	forward
b4348_-/b4350_-	4579486..4581271	4580799..4580929	131	forward
b4348_-/b4350_-	4579486..4581271	4580963..4581069	107	forward
b4348_-/b4350_-	4579486..4581271	4581103..4581221	119	forward
b4348_-/b4350_-	4579486..4581271	4581234..4581255	22	forward
b4348_-/b4350_-	4579486..4581271	4581265..4581346	82	forward
b4353_-/b4354_-	4587103..4587151	4587098..4587198	101	forward
b4354_-/b4355_+	4589303..4589679	4589444..4589550	107	forward
b4356_-/b4357_-	4592746..4592959	4592758..4592839	82	forward
b4356_-/b4357_-	4592746..4592959	4592846..4592927	82	forward
b4359_-/b4360_-	4597465..4597717	4597435..4597516	82	forward
b4359_-/b4360_-	4597465..4597717	4597606..4597687	82	forward
b4362_-/b4363_-	4599541..4599646	4599454..4599640	187	forward
b4363_-/b4364_-	4599974..4600110	4599904..4600040	137	forward
b4364_-/b4365_+	4600882..4601499	4600951..4601032	82	forward
b4567_+/b4371_-	4604064..4604691	4604435..4604516	82	forward
b4567_+/b4371_-	4604064..4604691	4604535..4604699	165	forward
b4377_+/b4379_-	4611508..4612702	4612456..4612595	140	forward
b4379_-/b4381_+	4613567..4615345	4613934..4614015	82	forward
b4379_-/b4381_+	4613567..4615345	4614488..4614569	82	forward
b4379_-/b4381_+	4613567..4615345	4614687..4614816	130	forward
b4379_-/b4381_+	4613567..4615345	4614909..4614968	60	forward
b4385_+/b4387_-	4621124..4622167	4621147..4621300	154	forward
b4385_+/b4387_-	4621124..4622167	4621426..4621543	118	forward
b4385_+/b4387_-	4621124..4622167	4621630..4621711	82	forward
b4385_+/b4387_-	4621124..4622167	4622001..4622082	82	forward
b4395_+/b4397_+	4632468..4633543	4633148..4633229	82	forward
b4395_+/b4397_+	4632468..4633543	4633264..4633345	82	forward
b0003_+/b0005_+	3734..5233	4914..5013	100	reverse
b0003_+/b0005_+	3734..5233	5148..5229	82	reverse
b0007_-/b0008_+	7960..8237	8105..8186	82	reverse
b0008_+/b0009_+	9192..9305	9015..9246	232	reverse
b0008_+/b0009_+	9192..9305	9281..9362	82	reverse
b0013_-/b0014_+	11787..12162	11895..11978	84	reverse
b0018_-/b0019_+	16961..17488	17230..17322	93	reverse
b0018_-/b0019_+	16961..17488	17347..17431	85	reverse
b0020_+/insAB-1_-	19621..19809	19346..19748	403	reverse
b0026_+/b0028_+	25208..25825	25817..25960	144	reverse
b0029_+/b0030_+	27228..27292	27198..27279	82	reverse
b0032_+/b0033_+	30800..30816	30776..30836	61	reverse
b0045_+/b0046_+	47139..47245	47104..47185	82	reverse
b0046_+/b0048_+	47777..49822	47737..47818	82	reverse
b0046_+/b0048_+	47777..49822	49526..49607	82	reverse
b0056_+/b0058_-	59125..59686	59425..59458	34	reverse
b0075_-/b0076_+	83709..84367	83799..83866	68	reverse
b0075_-/b0076_+	83709..84367	84279..84360	82	reverse
b0082_+/b0084_+	91036..91412	91119..91242	124	reverse
b0086_+/b0088_+	96009..97086	96386..96408	23	reverse
b0091_+/b0093_+	102241..103154	103012..103093	82	reverse
b0093_+/b0095_+	103986..105304	104005..104022	18	reverse
b0093_+/b0095_+	103986..105304	105071..105146	76	reverse
b0096_+/b0097_+	107475..107704	107474..107555	82	reverse
b0108_-/b0109_-	117550..117751	117610..117691	82	reverse
b0110_+/b0112_-	119285..120177	120100..120155	56	reverse
b0112_-/b0113_+	121552..122091	121703..121823	121	reverse
b0112_-/b0113_+	121552..122091	121829..121949	121	reverse
b0112_-/b0113_+	121552..122091	122043..122124	82	reverse
b0117_-/b0118_+	131261..131614	131465..131546	82	reverse
b0124_-/b0125_+	141226..141430	141293..141421	129	reverse
b0127_+/b0129_+	143706..144576	143633..143714	82	reverse
b0129_+/b0130_+	145018..145080	144874..145019	146	reverse
b0148_+/b0149_+	164535..164729	164584..164656	73	reverse
b0149_+/b0150_+	167265..167483	167315..167396	82	reverse
b0155_+/b0156_+	176529..176609	176571..176692	122	reverse
b0161_+/b0162_+	182309..182462	182276..182470	195	reverse
b0169_+/b0170_+	190600..190856	190659..190740	82	reverse
b0170_+/b0171_+	191709..191854	191761..191883	123	reverse
b0172_+/b0173_+	193430..193520	193417..193463	47	reverse
b0173_+/b0174_+	194718..194902	194740..194821	82	reverse
b0175_+/b0176_+	196535..196545	196457..196538	82	reverse
b0179_+/b0180_+	201997..202100	201965..202056	92	reverse
b0181_+/b0183_+	203349..204492	203592..203673	82	reverse
b0185_+/b0186_+	209581..209678	209529..209600	72	reverse
b0190_+/b0192_+	214837..215268	214960..215041	82	reverse
b0192_+/b0193_-	215980..216178	215902..216043	142	reverse
b0200_+/b0207_+	223409..229166	223385..223479	95	reverse
b0200_+/b0207_+	223409..229166	229069..229188	120	reverse
b0207_+/b0209_+	229971..231121	231023..231190	168	reverse
b0222_+/b0223_+	244122..244326	244125..244184	60	reverse
b0227_+/b0228_+	247462..247636	247539..247652	114	reverse
b0234_+/ykfJ_+	253162..253466	253283..253338	56	reverse
ykfJ_+/b0237_-	253734..254258	253974..254045	72	reverse
b0237_-/b0238_+	255717..255976	255836..255921	86	reverse
b0237_-/b0238_+	255717..255976	255931..256012	82	reverse
b0239_+/b0240_+	257772..257828	257774..257855	82	reverse
b0243_+/b0245_-	261981..262551	261572..262245	674	reverse
b0243_+/b0245_-	261981..262551	262255..262398	144	reverse
b0255_+/b0257_+	269871..271053	270802..270885	84	reverse
b0255_+/b0257_+	269871..271053	271013..271139	127	reverse
b0258_+/b0259_-	273217..273324	272954..273245	292	reverse
b0259_-/b0260_+	274342..274548	274499..274530	32	reverse
b0260_+/b0262_-	275953..276979	276036..276117	82	reverse
b0267_-/b0268_+	281208..281480	281287..281409	123	reverse
b0279_-/b0280_-	294024..294362	294139..294220	82	reverse
b0281_-/b0282_-	296321..296604	296520..296601	82	reverse
b4506_-/b4671_-	311739..312364	312170..312251	82	reverse
b4671_-/eaeH_+	312467..313580	312967..313048	82	reverse
eaeH_+/insEF-1_+	314469..314505	314413..314487	75	reverse
b0305_+/b0306_+	320306..320831	320317..320374	58	reverse
b0314_+/b0315_+	330721..331594	331593..331674	82	reverse
b0319_+/b0321_+	336013..337548	336955..337098	144	reverse
b0319_+/b0321_+	336013..337548	337162..337243	82	reverse
b0321_+/b0322_+	338968..339016	338950..338984	35	reverse
b0326_+/b0327_+	344216..344627	344624..344691	68	reverse
b0331_+/b0333_+	348797..349235	348618..348900	283	reverse
b0331_+/b0333_+	348797..349235	349125..349210	86	reverse
b0334_+/b0335_+	351891..351929	351839..351944	106	reverse
b0335_+/b0336_+	353817..354145	353801..354095	295	reverse
b0336_+/b0338_-	355406..357014	356507..356920	414	reverse
b0339_+/b0340_+	358683..358712	358602..358849	248	reverse
b0348_+/b0349_+	370446..370447	370433..370571	139	reverse
b0350_+/b0352_+	372149..373091	372612..372693	82	reverse
b0352_+/b0353_+	374106..374682	374505..374744	240	reverse
b0359_-/b0360_+	380284..380529	380364..380445	82	reverse
b0379_-/b0380_+	398558..398816	398569..398650	82	reverse
b0383_+/b0384_+	402387..402504	402275..402493	219	reverse
b0384_+/b0385_+	402826..402926	402825..402940	116	reverse
b0388_+/b0389_+	406154..406202	406061..406303	243	reverse
b0389_+/b0390_+	406395..406651	406313..406546	234	reverse
b0391_+/b0392_+	407686..407892	407532..407882	351	reverse
b0400_+/b0401_+	418409..418814	418363..418511	149	reverse
b0400_+/b0401_+	418409..418814	418588..418669	82	reverse
b0402_+/b0403_+	421584..421738	421494..421738	245	reverse
b0409_+/b0410_+	429701..429828	429682..429764	83	reverse
b0414_+/b0415_+	433783..433870	433721..433804	84	reverse
b0416_+/b0417_+	434781..434857	434806..434927	122	reverse
b0417_+/b0419_-	435836..436384	435855..435936	82	reverse
b0417_+/b0419_-	435836..436384	435944..436018	75	reverse
b0417_+/b0419_-	435836..436384	436024..436145	122	reverse
b0434_-/b0435_+	453392..453695	453453..453534	82	reverse
b0436_+/b0437_+	455656..455900	455802..455883	82	reverse
b0438_+/sraA_-	457925..457951	457869..457950	82	reverse
sraA_-/b0439_+	458009..458111	458093..458203	111	reverse
b0440_+/b0441_+	460948..461138	461045..461126	82	reverse
b0441_+/b0442_+	463011..463160	463157..463241	85	reverse
b0447_+/b0448_+	468066..468094	468077..468158	82	reverse
b0448_+/b0450_+	469868..471821	469857..469938	82	reverse
b0448_+/b0450_+	469868..471821	471766..471847	82	reverse
b0452_-/b0453_+	474386..474602	474504..474598	95	reverse
b0461_-/b0462_-	479933..480477	480287..480368	82	reverse
b0464_+/b0465_+	485633..485759	485671..485778	108	reverse
b0468_+/b0469_+	490484..490635	490161..490653	493	reverse
b0469_+/b0470_+	491188..491315	491228..491367	140	reverse
b0470_+/b0471_+	493248..493299	493146..493310	165	reverse
b0471_+/b0473_+	493630..494343	494155..494382	228	reverse
b0473_+/b0474_+	496219..496398	496204..496288	85	reverse
b0474_+/b0475_+	497044..497278	497090..497348	259	reverse
b0479_-/b0480_+	503921..504137	504026..504092	67	reverse
b0495_+/b0497_+	519644..522484	520264..520345	82	reverse
b0498_+/b0500_+	527174..527863	527386..527467	82	reverse
ECK120002880_Phantom_+/b0502_-	528355..528868	528434..528525	92	reverse
b0512_+/b0513_+	539733..539788	539774..539855	82	reverse
b0529_-/b0530_+	556965..557434	557023..557104	82	reverse
b0535_-/b0537_-	563704..564037	563803..563872	70	reverse
b0535_-/b0537_-	563704..564037	563885..563966	82	reverse
b4588_+/b0548_+	571693..572143	571875..572014	140	reverse
b4588_+/b0548_+	571693..572143	572042..572183	142	reverse
b0550_+/b0551_+	572957..573178	572878..572959	82	reverse
b0550_+/b0551_+	572957..573178	573048..573129	82	reverse
b0551_+/b0552_-	573563..573959	573606..573881	276	reverse
b0553_-/b0554_+	576049..576620	576375..576434	60	reverse
b0553_-/b0554_+	576049..576620	576513..576647	135	reverse
b0554_+/b0556_+	576837..577329	576846..576980	135	reverse
b0554_+/b0556_+	576837..577329	577031..577123	93	reverse
b0554_+/b0556_+	576837..577329	577260..577341	82	reverse
b0558_-/b0559_+	578818..579102	578986..579084	99	reverse
b4589_-/b0560_+	579669..580056	579984..580065	82	reverse
b0560_+/b0561_+	580603..580756	580583..580664	82	reverse
b0561_+/b0562_-	581321..581374	581248..581329	82	reverse
b0564_+/b0565_-	583654..583902	583604..583697	94	reverse
b0564_+/b0565_-	583654..583902	583708..583818	111	reverse
b0565_-/b0566_-	584857..585369	584915..585006	92	reverse
b0566_-/b0567_-	586132..586313	586227..586308	82	reverse
b0572_+/b0573_+	596197..596353	596194..596280	87	reverse
b4700_+/b4415_+	607016..607058	606937..607020	84	reverse
b0581_-/b4700_+	606607..606956	606937..607020	84	reverse
b0582_+/b0583_-	608401..608681	608510..608653	144	reverse
b0584_-/b0585_+	611718..612037	611767..611848	82	reverse
b0585_+/b4511_+	613163..613164	613164..613245	82	reverse
b4511_+/b0587_+	613384..617476	613777..613910	134	reverse
b4511_+/b0587_+	613384..617476	614572..614634	63	reverse
b4511_+/b0587_+	613384..617476	614966..615047	82	reverse
b4511_+/b0587_+	613384..617476	616185..616266	82	reverse
b0592_-/b0593_+	623734..624107	623818..624020	203	reverse
b0592_-/b0593_+	623734..624107	624067..624090	24	reverse
b0595_+/b0597_+	627775..628522	628081..628188	108	reverse
b0595_+/b0597_+	627775..628522	628238..628260	23	reverse
b0595_+/b0597_+	627775..628522	628282..628363	82	reverse
b0595_+/b0597_+	627775..628522	628382..628469	88	reverse
b0599_-/b0600_+	632701..632808	632767..632848	82	reverse
b0604_-/b0605_+	637797..638167	638076..638157	82	reverse
b0605_+/b0606_+	638732..638975	638699..638741	43	reverse
b0605_+/b0606_+	638732..638975	638965..639046	82	reverse
b0606_+/b0607_-	640542..640661	640467..640548	82	reverse
b0619_+/b0621_-	653117..653805	653036..653145	110	reverse
b0619_+/b0621_-	653117..653805	653210..653324	115	reverse
b0622_+/b0623_+	656341..656514	656277..656373	97	reverse
b0625_+/b0627_+	657482..658169	658136..658160	25	reverse
b0645_+/b0647_-	676642..678074	677144..677225	82	reverse
b0645_+/b0647_-	676642..678074	677664..677748	85	reverse
b0645_+/b0647_-	676642..678074	677792..677873	82	reverse
b0648_+/b0650_-	679439..680945	679377..679458	82	reverse
b0648_+/b0650_-	679439..680945	679472..679619	148	reverse
b0662_+/b0674_-	695500..696735	695852..695881	30	reverse
b0662_+/b0674_-	695500..696735	696052..696081	30	reverse
b0679_+/b0680_+	705114..705315	704992..705240	249	reverse
b0679_+/b0680_+	705114..705315	705275..705374	100	reverse
b0680_+/b0681_+	706981..707556	707151..707271	121	reverse
b0680_+/b0681_+	706981..707556	707330..707413	84	reverse
b0681_+/b0682_+	708964..709012	708900..708981	82	reverse
b0682_+/b0683_-	709340..709422	709259..709340	82	reverse
b0688_+/b0689_+	714422..714634	714437..714518	82	reverse
b0706_+/b0707_+	738077..738223	738071..738152	82	reverse
b0707_+/b0709_-	738734..740297	738693..738776	84	reverse
b0711_+/b0713_+	743473..744387	743961..744042	82	reverse
b0711_+/b0713_+	743473..744387	744081..744162	82	reverse
b0711_+/b0713_+	743473..744387	744261..744354	94	reverse
b0713_+/b0714_+	745123..745157	745111..745195	85	reverse
b0719_-/b0720_-	752019..752407	752191..752254	64	reverse
b0721_+/b0723_+	754790..755129	754809..754890	82	reverse
b0725_+/b0727_+	757948..760744	757958..758039	82	reverse
b0725_+/b0727_+	757948..760744	758082..758258	177	reverse
b0725_+/b0727_+	757948..760744	758338..758371	34	reverse
b0725_+/b0727_+	757948..760744	759346..759427	82	reverse
b0725_+/b0727_+	757948..760744	760254..760335	82	reverse
b0725_+/b0727_+	757948..760744	760468..760549	82	reverse
b0728_+/b0730_-	763404..764375	763561..763644	84	reverse
b0728_+/b0730_-	763404..764375	764192..764300	109	reverse
b0732_+/b0733_+	769835..770680	769880..770038	159	reverse
b0732_+/b0733_+	769835..770680	770125..770206	82	reverse
b0732_+/b0733_+	769835..770680	770250..770331	82	reverse
b4515_+/b0736_+	773533..773974	773794..773842	49	reverse
b4515_+/b0736_+	773533..773974	773918..774068	151	reverse
b0736_+/b0738_+	774380..775071	774311..774434	124	reverse
b0736_+/b0738_+	774380..775071	774589..774672	84	reverse
b0736_+/b0738_+	774380..775071	774925..775006	82	reverse
b0736_+/b0738_+	774380..775071	775027..775108	82	reverse
b0739_+/b0740_+	776831..776962	776960..777051	92	reverse
b0740_+/b0741_+	778256..778289	778125..778262	138	reverse
b0742_+/b0750_+	779613..781307	781000..781081	82	reverse
b0753_-/b0754_+	784541..784855	784677..784860	184	reverse
b0761_-/b0762_+	793868..793995	793975..794143	169	reverse
b0762_+/b0763_+	794146..794311	794170..794227	58	reverse
b0769_+/b0770_+	801035..801109	801013..801099	87	reverse
b0775_+/b0777_+	809608..810744	809510..809648	139	reverse
b0775_+/b0777_+	809608..810744	810331..810412	82	reverse
b0775_+/b0777_+	809608..810744	810485..810570	86	reverse
b0777_+/b4591_-	811501..812336	811427..811501	75	reverse
b0777_+/b4591_-	811501..812336	811807..811888	82	reverse
b0777_+/b4591_-	811501..812336	811944..812025	82	reverse
b4591_-/b0779_+	812475..812748	812499..812641	143	reverse
b0785_+/b0786_+	818971..819106	818999..819127	129	reverse
b0795_-/b0797_+	829196..830094	829958..830039	82	reverse
b0798_-/b0799_+	832174..832292	832289..832370	82	reverse
b0812_-/b0813_-	848135..848432	848302..848343	42	reverse
b0813_-/b0814_+	849321..849672	849564..849614	51	reverse
b0817_+/b0819_-	852874..854046	853863..853944	82	reverse
b0826_-/b0828_+	864353..865790	865643..865727	85	reverse
b0833_+/b0834_+	874551..874557	874515..874895	381	reverse
b0836_+/b0837_+	877855..877964	877867..877902	36	reverse
b0836_+/b0837_+	877855..877964	877914..878012	99	reverse
b0837_+/b0839_+	879081..879949	879917..880003	87	reverse
b0850_+/b0852_+	890424..891189	890695..890776	82	reverse
b0853_+/b0854_+	892657..893006	892809..892890	82	reverse
b0853_+/b0854_+	892657..893006	892941..893022	82	reverse
b0858_+/b0859_+	897701..897740	897612..897747	136	reverse
b0866_+/b0868_-	904140..904962	904305..904377	73	reverse
b0866_+/b0868_-	904140..904962	904393..904474	82	reverse
b0866_+/b0868_-	904140..904962	904658..904702	45	reverse
b0874_-/b0875_-	914081..914574	914428..914509	82	reverse
b0878_+/b0880_-	919574..921588	920085..920196	112	reverse
b0882_+/b0884_-	924764..925447	924971..925064	94	reverse
b0890_+/b0891_+	936437..936591	936464..936524	61	reverse
b0893_+/b0894_+	939944..940181	939941..940022	82	reverse
b0893_+/b0894_+	939944..940181	940161..940242	82	reverse
b0897_-/b0898_+	944781..945093	944864..945014	151	reverse
b0898_+/b0899_+	946243..946451	946253..946479	227	reverse
b0907_+/b0908_+	957965..958034	957968..958123	156	reverse
b0908_+/b0909_+	959319..959486	959149..959448	300	reverse
b0909_+/b0910_+	960252..960423	960143..960291	149	reverse
b0910_+/b0911_+	961108..961217	960946..961194	249	reverse
b0912_+/b0913_+	963336..963542	963366..963723	358	reverse
b0913_+/b0914_+	965808..965843	965636..965831	196	reverse
b0913_+/b0914_+	965808..965843	965837..966002	166	reverse
b0916_+/b0917_+	969845..969895	969857..969938	82	reverse
b0917_+/b0919_+	970079..970974	970243..970299	57	reverse
b0917_+/b0919_+	970079..970974	970364..970489	126	reverse
b0917_+/b0919_+	970079..970974	970518..970599	82	reverse
b0917_+/b0919_+	970079..970974	970620..970767	148	reverse
b0917_+/b0919_+	970079..970974	970895..970976	82	reverse
b0921_+/b0923_+	973546..974871	974619..974702	84	reverse
b0923_+/b0925_+	975550..980269	975774..975923	150	reverse
b0923_+/b0925_+	975550..980269	976049..976130	82	reverse
b0923_+/b0925_+	975550..980269	976607..976688	82	reverse
b0923_+/b0925_+	975550..980269	977541..977606	66	reverse
b0923_+/b0925_+	975550..980269	977750..978035	286	reverse
b0926_+/b0927_+	982847..982872	982781..982862	82	reverse
b0940_+/b0942_+	1001040..1002111	1001603..1001684	82	reverse
b0940_+/b0942_+	1001040..1002111	1001915..1002015	101	reverse
b0940_+/b0942_+	1001040..1002111	1002021..1002194	174	reverse
b0943_+/b0945_+	1003178..1003990	1003411..1003699	289	reverse
b0950_+/b0951_+	1012478..1012481	1012438..1012519	82	reverse
b0951_+/b0952_+	1014123..1014133	1014081..1014162	82	reverse
b0952_+/b0953_+	1014683..1014937	1014722..1014808	87	reverse
b0958_-/b0959_+	1020143..1020360	1020287..1020324	38	reverse
b0970_-/b0972_+	1030642..1031361	1030940..1031376	437	reverse
b0972_+/b0974_+	1032481..1034288	1033041..1033122	82	reverse
b0972_+/b0974_+	1032481..1034288	1033169..1033250	82	reverse
b0974_+/b0976_+	1034997..1035576	1035195..1035276	82	reverse
b0976_+/b0978_+	1035976..1036962	1036045..1036119	75	reverse
b0976_+/b0978_+	1035976..1036962	1036136..1036217	82	reverse
b0978_+/b0979_+	1038508..1038518	1038362..1038522	161	reverse
b0987_-/b4516_+	1048968..1049055	1048974..1049061	88	reverse
b4516_+/b0989_-	1049332..1050185	1049554..1049931	378	reverse
b0989_-/b0990_+	1050399..1050683	1050519..1050600	82	reverse
b0990_+/b0991_+	1050897..1051069	1050885..1050983	99	reverse
b0990_+/b0991_+	1050897..1051069	1051013..1051094	82	reverse
b0996_+/b0998_+	1058480..1061021	1059432..1059513	82	reverse
b0996_+/b0998_+	1058480..1061021	1059520..1059601	82	reverse
b0996_+/b0998_+	1058480..1061021	1060334..1060366	33	reverse
b1001_+/b1002_+	1064516..1064807	1064708..1064783	76	reverse
b1001_+/b1002_+	1064516..1064807	1064792..1064873	82	reverse
b1015_+/b1016_+	1080037..1080578	1080252..1080568	317	reverse
b1019_+/b1020_+	1083871..1084214	1083930..1084067	138	reverse
ymdE_+/b1033_+	1095070..1097108	1096901..1096982	82	reverse
b1033_+/b1034_+	1098048..1098101	1098058..1098162	105	reverse
b1040_-/b1041_+	1102420..1103173	1102441..1102561	121	reverse
b1042_+/b1043_+	1104126..1104183	1103975..1104130	156	reverse
b1042_+/b1043_+	1104126..1104183	1104146..1104227	82	reverse
b1043_+/b1044_+	1104517..1104636	1104488..1104569	82	reverse
b1044_+/b1045_+	1104949..1105042	1104933..1105073	141	reverse
b1048_+/b1050_+	1110094..1112801	1110145..1110201	57	reverse
b1048_+/b1050_+	1110094..1112801	1110493..1110574	82	reverse
b1048_+/b1050_+	1110094..1112801	1110670..1110776	107	reverse
b1054_-/b1055_+	1115806..1116029	1116019..1116129	111	reverse
b1068_+/b1069_+	1126953..1127061	1127031..1127112	82	reverse
b1072_-/b1073_+	1130087..1130240	1130133..1130214	82	reverse
b1077_+/b1078_+	1133781..1133951	1133718..1133803	86	reverse
b1077_+/b1078_+	1133781..1133951	1133861..1133942	82	reverse
b1080_+/b1082_+	1136595..1137600	1137275..1137356	82	reverse
b1085_+/b1086_+	1144046..1144162	1144134..1144257	124	reverse
b1090_+/b1091_+	1147915..1147981	1147865..1147948	84	reverse
b1093_+/b1094_+	1150628..1150837	1150657..1150738	82	reverse
b1095_+/b1096_+	1152404..1152522	1152390..1152545	156	reverse
b1097_+/b1099_+	1154358..1154984	1154656..1154737	82	reverse
b1100_+/b1101_+	1156798..1157091	1156420..1156870	451	reverse
b1109_+/b1110_+	1166613..1166821	1166653..1166834	182	reverse
b1111_-/b1112_+	1168056..1168295	1168193..1168225	33	reverse
b1115_-/b1116_+	1174389..1174649	1174612..1174757	146	reverse
b1118_+/b1119_+	1177788..1177815	1177711..1177792	82	reverse
b1135_-/b1136_+	1194175..1194345	1194270..1194373	104	reverse
b1136_+/C0293_+	1195597..1195936	1195546..1195617	72	reverse
b1136_+/C0293_+	1195597..1195936	1195769..1195905	137	reverse
b1139_+/b1140_-	1198812..1198901	1198728..1198841	114	reverse
b1147_+/b1149_+	1203049..1203392	1202833..1203136	304	reverse
b1149_+/b1150_+	1204761..1204771	1204681..1204762	82	reverse
b1149_+/b1150_+	1204761..1204771	1204768..1204849	82	reverse
b1150_+/b1152_+	1204955..1205482	1204928..1205009	82	reverse
b1152_+/b1154_+	1206146..1206723	1206078..1206159	82	reverse
b1152_+/b1154_+	1206146..1206723	1206427..1206508	82	reverse
b1167_+/b1168_+	1216220..1216550	1216331..1216412	82	reverse
b1168_+/b4520_+	1218075..1218205	1218119..1218200	82	reverse
ycgH_1_+/ycgH_2_+	1220345..1220428	1220366..1220420	55	reverse
b1173_+/b1174_-	1223131..1223501	1223349..1223433	85	reverse
b1176_-/b1177_+	1225304..1225822	1225678..1225759	82	reverse
b1177_+/b1178_-	1226192..1226293	1226165..1226246	82	reverse
b1183_+/b1185_-	1230410..1231722	1230349..1230430	82	reverse
b1194_-/b1195_+	1243751..1243950	1243830..1243902	73	reverse
b1202_-/b1203_-	1255176..1255943	1255261..1255433	173	reverse
b1202_-/b1203_-	1255176..1255943	1255741..1255822	82	reverse
b1208_-/b1210_+	1262101..1262936	1262903..1262984	82	reverse
b1210_+/b1211_+	1264194..1264234	1264232..1264313	82	reverse
b1211_+/b1213_+	1265318..1266146	1265796..1265881	86	reverse
b1211_+/b1213_+	1265318..1266146	1266005..1266086	82	reverse
b1211_+/b1213_+	1265318..1266146	1266117..1266315	199	reverse
b1214_+/b1215_+	1267353..1267387	1267254..1267354	101	reverse
b4420_+/b4421_-	1268613..1268925	1268724..1268849	126	reverse
b4422_+/b4423_-	1269147..1269460	1269269..1269350	82	reverse
b4424_+/b1216_-	1269684..1269971	1269699..1269789	91	reverse
b1216_-/b1217_+	1271073..1271341	1271301..1271382	82	reverse
b1222_-/b1223_+	1276842..1277179	1277141..1277262	122	reverse
b1223_+/b1224_+	1278572..1279086	1278564..1278685	122	reverse
b1223_+/b1224_+	1278572..1279086	1278925..1279013	89	reverse
b1224_+/b1226_+	1282831..1284361	1284292..1284373	82	reverse
b1226_+/b1228_+	1285073..1285931	1285073..1285154	82	reverse
b4425_-/b1232_-	1286460..1287004	1286551..1286763	213	reverse
b1234_+/b1235_+	1289374..1289464	1289116..1289391	276	reverse
b1237_-/b1238_+	1292146..1292749	1292707..1292788	82	reverse
b1238_+/ychG_2_-	1293368..1293648	1293462..1293543	82	reverse
ychG_2_-/b1241_-	1294240..1294668	1294437..1294531	95	reverse
b1241_-/b1242_+	1297345..1297820	1297750..1298045	296	reverse
b1242_+/b1243_+	1298469..1299205	1298459..1298667	209	reverse
b1242_+/b1243_+	1298469..1299205	1299001..1299150	150	reverse
b1243_+/b1244_+	1300838..1300922	1300895..1301006	112	reverse
b1246_+/b1248_-	1303792..1304844	1304069..1304150	82	reverse
b1250_-/b1251_-	1308294..1308592	1308418..1308499	82	reverse
b1251_-/b1252_+	1308890..1309112	1309075..1309162	88	reverse
b1259_-/b1260_-	1314060..1314439	1314160..1314241	82	reverse
b1265_-/b1266_+	1321107..1321243	1321242..1321342	101	reverse
b1266_+/b1268_+	1322126..1322769	1322168..1322249	82	reverse
b1266_+/b1268_+	1322126..1322769	1322261..1322365	105	reverse
b1268_+/b1269_+	1324666..1324875	1324701..1324809	109	reverse
b1275_+/b4522_+	1332854..1333183	1332876..1332976	101	reverse
b1275_+/b4522_+	1332854..1333183	1333058..1333139	82	reverse
b4523_+/b1276_+	1333483..1333854	1333497..1333578	82	reverse
b1278_+/b1279_+	1338119..1338266	1338071..1338206	136	reverse
b1280_+/b1281_+	1339752..1339944	1339944..1340041	98	reverse
b1283_-/b1284_-	1341353..1341620	1341421..1341502	82	reverse
b1285_-/b1286_-	1344767..1345001	1344892..1344947	56	reverse
b1311_+/b1313_+	1372128..1372986	1372242..1372323	82	reverse
b1311_+/b1313_+	1372128..1372986	1372390..1372471	82	reverse
b1311_+/b1313_+	1372128..1372986	1372625..1372706	82	reverse
b1321_+/b1323_+	1383539..1384743	1383650..1383731	82	reverse
b1321_+/b1323_+	1383539..1384743	1384616..1384712	97	reverse
b1328_+/b1329_+	1390915..1391250	1390855..1391010	156	reverse
b1331_+/b1332_+	1395117..1395388	1395242..1395323	82	reverse
b1337_-/b1339_+	1401280..1402764	1402698..1402779	82	reverse
b1342_+/b4699_+	1407058..1407152	1407129..1407210	82	reverse
C0343_+/b1343_+	1407462..1407534	1407219..1407485	267	reverse
b4699_+/C0343_+	1407275..1407386	1407219..1407485	267	reverse
b4526_-/b1353_+	1416033..1416694	1416336..1416417	82	reverse
b1356_-/b1357_+	1418266..1418388	1418300..1418755	456	reverse
b1357_+/b1358_+	1418686..1418707	1418300..1418755	456	reverse
b1358_+/b1359_+	1419131..1419142	1419059..1419184	126	reverse
b1361_+/b1362_+	1421337..1421368	1421231..1421351	121	reverse
b1362_+/b1363_+	1421669..1421805	1421608..1421730	123	reverse
b1363_+/b1365_+	1423264..1423400	1423242..1423323	82	reverse
b1365_+/ECK120003285_Phantom_+	1423665..1424078	1423885..1423966	82	reverse
ECK120003285_Phantom_+/b1368_+	1424313..1424477	1424296..1424377	82	reverse
b1368_+/b1370_-	1425507..1425769	1425533..1425698	166	reverse
b1380_-/b1381_+	1440868..1441074	1441059..1441151	93	reverse
b1383_+/b1384_-	1444231..1444401	1444294..1444382	89	reverse
b1390_+/b1391_+	1453935..1453948	1453915..1453996	82	reverse
b1391_+/b1392_+	1454447..1454453	1454445..1454518	74	reverse
b1404_+/ydbA_2_+	1468534..1468713	1468472..1468623	152	reverse
b1404_+/ydbA_2_+	1468534..1468713	1468629..1468788	160	reverse
ydbA_2_+/b1406_+	1472038..1472244	1472078..1472159	82	reverse
b1413_+/b1414_+	1484988..1485258	1485034..1485115	82	reverse
b1413_+/b1414_+	1484988..1485258	1485179..1485241	63	reverse
b1414_+/b1415_+	1486060..1486255	1486099..1486264	166	reverse
b4429_+/b1421_+	1490199..1490493	1490289..1490370	82	reverse
b4429_+/b1421_+	1490199..1490493	1490460..1490625	166	reverse
b1422_-/b1423_+	1493096..1493311	1493192..1493273	82	reverse
b1423_+/b1424_+	1494656..1494879	1494683..1494825	143	reverse
[truncated: 933 more rows]

## Sheet: HS15min
ncRNA Flanking Genes	Intergenic Interval	Predicted ncRNA Interval	Length of ncRNA	Strand
b0005_+/b0006_-	5531..5682	5647..5740	94	forward
b0006_-/b0007_-	6460..6528	6476..7169	694	forward
b0010_-/b0011_-	10495..10642	10530..10661	132	forward
b0013_-/b0014_+	11787..12162	11510..11931	422	forward
b0013_-/b0014_+	11787..12162	11938..11966	29	forward
b0016_+/b0018_-	16558..16750	16653..16760	108	forward
b0018_-/b0019_+	16961..17488	17094..17126	33	forward
b0018_-/b0019_+	16961..17488	17181..17278	98	forward
b0018_-/b0019_+	16961..17488	17310..17334	25	forward
insAB-1_-/b0023_-	20509..20814	20788..20871	84	forward
b0031_+/b0032_+	29196..29650	29299..29346	48	forward
b0031_+/b0032_+	29196..29650	29428..29525	98	forward
b0037_-/b0038_-	37825..37897	37744..37830	87	forward
b0040_-/b0041_+	41932..42402	42012..42033	22	forward
b0049_-/b0050_-	51223..51228	51188..51297	110	forward
b0050_-/b0051_-	51607..51608	51490..51660	171	forward
b0051_-/b0053_-	52431..53415	52633..52672	40	forward
b0051_-/b0053_-	52431..53415	53239..53290	52	forward
b0051_-/b0053_-	52431..53415	53347..53368	22	forward
b0051_-/b0053_-	52431..53415	53406..53513	108	forward
b0054_-/b0055_+	57110..57363	57046..57114	69	forward
b0059_-/b0060_-	63265..63428	63350..63388	39	forward
b0061_-/b0062_-	66551..66834	66544..66577	34	forward
b0061_-/b0062_-	66551..66834	66812..66855	44	forward
b0062_-/b0063_-	68338..68347	68346..68382	37	forward
b0066_-/b0068_-	72928..74496	73227..73252	26	forward
b0066_-/b0068_-	72928..74496	74256..74330	75	forward
b0073_-/b0075_-	81959..83621	82047..82081	35	forward
b0073_-/b0075_-	81959..83621	82250..82388	139	forward
b0073_-/b0075_-	81959..83621	82531..82552	22	forward
b0073_-/b0075_-	81959..83621	82627..82717	91	forward
b0073_-/b0075_-	81959..83621	82724..83076	353	forward
b0075_-/b0076_+	83709..84367	83753..83778	26	forward
b0100_-/b0102_-	111699..111855	111679..111772	94	forward
b0100_-/b0102_-	111699..111855	111809..111841	33	forward
b0102_-/b0104_+	112600..113443	112602..112685	84	forward
b0102_-/b0104_+	112600..113443	112695..112988	294	forward
b0102_-/b0104_+	112600..113443	113126..113177	52	forward
b0106_-/b0108_-	115725..117108	115727..115784	58	forward
b0106_-/b0108_-	115725..117108	115865..115900	36	forward
b0106_-/b0108_-	115725..117108	115980..116029	50	forward
b0106_-/b0108_-	115725..117108	116103..116166	64	forward
b0106_-/b0108_-	115725..117108	116186..116293	108	forward
b0106_-/b0108_-	115725..117108	116376..116470	95	forward
b0106_-/b0108_-	115725..117108	116486..116633	148	forward
b0106_-/b0108_-	115725..117108	116663..116715	53	forward
b0106_-/b0108_-	115725..117108	116743..116797	55	forward
b0106_-/b0108_-	115725..117108	117076..117154	79	forward
b0108_-/b0109_-	117550..117751	117590..117616	27	forward
b0108_-/b0109_-	117550..117751	117671..117818	148	forward
b0112_-/b0113_+	121552..122091	121653..121819	167	forward
b0112_-/b0113_+	121552..122091	121829..121969	141	forward
b0117_-/b0118_+	131261..131614	131234..131452	219	forward
b0120_-/b0121_-	135583..135597	135554..135670	117	forward
b0121_-/b0122_-	136465..136569	136484..136669	186	forward
b0123_+/b0124_-	138634..138834	138766..138857	92	forward
b0133_-/b0134_-	148796..148806	148806..148846	41	forward
b0134_-/b0135_-	149602..149714	149616..149652	37	forward
b0134_-/b0135_-	149602..149714	149664..149706	43	forward
b0139_-/b0140_-	155427..155460	155292..155434	143	forward
b0142_-/b0144_-	157733..159185	157706..157793	88	forward
b0142_-/b0144_-	157733..159185	157812..158024	213	forward
b0142_-/b0144_-	157733..159185	158145..158204	60	forward
b0142_-/b0144_-	157733..159185	158249..158298	50	forward
b0142_-/b0144_-	157733..159185	158404..158427	24	forward
b0142_-/b0144_-	157733..159185	158446..158781	336	forward
b0142_-/b0144_-	157733..159185	159011..159129	119	forward
b0142_-/b0144_-	157733..159185	159141..159396	256	forward
b0144_-/b0145_-	160113..160148	160053..160136	84	forward
b0146_-/b0147_-	161487..161500	161280..161630	351	forward
b0149_+/b0150_+	167265..167483	167383..167408	26	forward
b0153_+/b0154_-	173445..173601	173452..173476	25	forward
b0153_+/b0154_-	173445..173601	173485..173592	108	forward
b0157_-/b0158_-	177625..177661	177644..177665	22	forward
b0158_-/b0160_+	178463..179236	178541..178623	83	forward
b0158_-/b0160_+	178463..179236	178669..178923	255	forward
b0163_-/b0164_-	184096..184256	184148..184175	28	forward
b0164_-/b0166_-	185070..185122	184816..185087	272	forward
b0166_-/b0167_-	185948..185977	185959..186022	64	forward
b0168_-/b4414_+	189507..189711	189441..189548	108	forward
b0189_-/b0190_+	213933..214290	213984..214012	29	forward
b0192_+/b0193_-	215980..216178	216143..216168	26	forward
b0195_-/b0197_-	219595..220112	219623..219668	46	forward
b0195_-/b0197_-	219595..220112	219787..219817	31	forward
b0195_-/b0197_-	219595..220112	219941..219976	36	forward
b0195_-/b0197_-	219595..220112	220014..220085	72	forward
b0197_-/b0198_-	220929..220967	220960..221024	65	forward
b0198_-/b0200_+	221622..222832	221834..221939	106	forward
b0198_-/b0200_+	221622..222832	222103..222129	27	forward
b0200_+/b0207_+	223409..229166	223677..223760	84	forward
b0200_+/b0207_+	223409..229166	225615..225757	143	forward
b0200_+/b0207_+	223409..229166	228666..228751	86	forward
b0200_+/b0207_+	223409..229166	229002..229045	44	forward
b0207_+/b0209_+	229971..231121	230028..230090	63	forward
b0207_+/b0209_+	229971..231121	230124..230206	83	forward
b0207_+/b0209_+	229971..231121	230307..230567	261	forward
b0207_+/b0209_+	229971..231121	230648..230684	37	forward
b0207_+/b0209_+	229971..231121	230701..230798	98	forward
b0207_+/b0209_+	229971..231121	230848..230916	69	forward
b0215_+/b0217_+	236799..237334	237007..237180	174	forward
b0219_-/b0220_+	240190..240342	240180..240216	37	forward
b0221_-/b0222_+	243304..243542	243227..243372	146	forward
b0221_-/b0222_+	243304..243542	243421..243496	76	forward
b0223_+/b0225_-	245095..245960	245813..245896	84	forward
b0226_-/b0227_+	246503..246711	246452..246535	84	forward
b0226_-/b0227_+	246503..246711	246647..246677	31	forward
b0234_+/ykfJ_+	253162..253466	253250..253312	63	forward
b0243_+/b0245_-	261981..262551	262169..262861	693	forward
b0245_-/b0246_-	262894..262913	262888..263211	324	forward
b0248_-/b0249_-	264431..264527	264026..264604	579	forward
b0249_-/b0250_-	264768..264843	264616..265156	541	forward
b0251_-/ykfK_-	265778..265999	265887..266026	140	forward
b0252_-/b0253_-	267230..267320	266941..267306	366	forward
b0252_-/b0253_-	267230..267320	267318..267693	376	forward
b0253_-/b0254_-	268185..268512	268180..268332	153	forward
b0253_-/b0254_-	268185..268512	268343..268776	434	forward
b0259_-/b0260_+	274342..274548	274367..274416	50	forward
b4505_-/b0266_-	279587..279608	279294..279594	301	forward
b4505_-/b0266_-	279587..279608	279601..279664	64	forward
b0266_-/b0267_-	279960..280052	279857..280081	225	forward
b0267_-/b0268_+	281208..281480	281268..281300	33	forward
b0267_-/b0268_+	281208..281480	281390..281414	25	forward
b0272_-/b0273_-	288387..288524	288358..288393	36	forward
b0273_-/insAB-3_-	289530..289871	289759..289908	150	forward
insAB-3_-/b0276_+	290571..290723	290564..290636	73	forward
b0277_-/b0278_-	292173..292443	292211..292268	58	forward
b0277_-/b0278_-	292173..292443	292362..292566	205	forward
b0279_-/b0280_-	294024..294362	294305..294330	26	forward
b0280_-/b0281_-	294804..294919	294383..294859	477	forward
b0281_-/b0282_-	296321..296604	296549..296785	237	forward
b0282_-/b0284_-	297016..297959	297099..297127	29	forward
b0282_-/b0284_-	297016..297959	297209..297316	108	forward
b0282_-/b0284_-	297016..297959	297865..297886	22	forward
b0284_-/b0286_-	300159..301107	300612..300662	51	forward
b0286_-/b0287_+	301798..302214	301830..301922	93	forward
b0286_-/b0287_+	301798..302214	301931..302061	131	forward
b0289_-/b0291_-	304430..306030	304485..304606	122	forward
b0289_-/b0291_-	304430..306030	304670..304813	144	forward
b0289_-/b0291_-	304430..306030	304906..305253	348	forward
b0289_-/b0291_-	304430..306030	305259..305416	158	forward
b0289_-/b0291_-	304430..306030	305420..305512	93	forward
b0289_-/b0291_-	304430..306030	305548..305659	112	forward
b0289_-/b0291_-	304430..306030	305765..305992	228	forward
b0292_-/b0293_-	309251..309307	309262..309369	108	forward
b0294_-/b0295_+	310561..311335	310631..310691	61	forward
b0294_-/b0295_+	310561..311335	311170..311314	145	forward
b4506_-/b4671_-	311739..312364	312087..312227	141	forward
b4671_-/eaeH_+	312467..313580	312898..312939	42	forward
b4671_-/eaeH_+	312467..313580	312945..313124	180	forward
insEF-1_+/ykgQ_+	315678..316662	315775..315823	49	forward
insEF-1_+/ykgQ_+	315678..316662	315852..315929	78	forward
insEF-1_+/ykgQ_+	315678..316662	315935..315958	24	forward
insEF-1_+/ykgQ_+	315678..316662	316049..316260	212	forward
insEF-1_+/ykgQ_+	315678..316662	316294..316361	68	forward
b0305_+/b0306_+	320306..320831	320314..320357	44	forward
b0305_+/b0306_+	320306..320831	320535..320575	41	forward
b0305_+/b0306_+	320306..320831	320606..320718	113	forward
b0309_-/b0310_-	323845..323919	323861..323907	47	forward
b0311_-/b0312_-	326472..326484	326370..326532	163	forward
b0312_-/b0313_-	327958..327970	327931..328000	70	forward
b0314_+/b0315_+	330721..331594	331123..331157	35	forward
b0314_+/b0315_+	330721..331594	331191..331215	25	forward
b0314_+/b0315_+	330721..331594	331256..331360	105	forward
b0316_-/b0317_-	333658..333748	333692..333784	93	forward
b0317_-/b0318_+	334247..334503	334321..334346	26	forward
b0324_+/b0325_+	341732..342107	341952..342035	84	forward
b0325_+/b0326_+	343158..343399	343308..343356	49	forward
b0326_+/b0327_+	344216..344627	344279..344351	73	forward
b0330_-/b0331_+	347668..347905	347723..347775	53	forward
b0335_+/b0336_+	353817..354145	353987..354018	32	forward
b0336_+/b0338_-	355406..357014	356887..356967	81	forward
b0342_-/b0343_-	361085..361149	361130..361166	37	forward
b0344_-/b0345_-	365530..365651	365511..365539	29	forward
b0344_-/b0345_-	365530..365651	365567..365595	29	forward
b0352_+/b0353_+	374106..374682	374298..374405	108	forward
b0352_+/b0353_+	374106..374682	374420..374585	166	forward
b0358_-/b0359_-	380067..380067	380065..380096	32	forward
b0359_-/b0360_+	380284..380529	380250..380365	116	forward
b0362_-/b0364_-	382115..383282	382115..382277	163	forward
b0362_-/b0364_-	382115..383282	382324..382362	39	forward
b0362_-/b0364_-	382115..383282	382414..382468	55	forward
b0362_-/b0364_-	382115..383282	382472..382609	138	forward
b0362_-/b0364_-	382115..383282	382623..382735	113	forward
b0362_-/b0364_-	382115..383282	382768..382813	46	forward
b0362_-/b0364_-	382115..383282	382895..382916	22	forward
b0375_+/b0377_+	394354..395862	394778..394917	140	forward
b0375_+/b0377_+	394354..395862	395084..395191	108	forward
b0375_+/b0377_+	394354..395862	395268..395363	96	forward
b0375_+/b0377_+	394354..395862	395379..395426	48	forward
b0375_+/b0377_+	394354..395862	395434..395541	108	forward
b0379_-/b0380_+	398558..398816	398664..398725	62	forward
b0381_-/b0382_+	400148..400609	400194..400249	56	forward
b0386_-/b0387_+	404869..404987	404909..404950	42	forward
b0392_+/b0393_-	408175..408331	408259..408302	44	forward
b0397_-/b0399_+	414978..416365	415002..415051	50	forward
b0397_-/b0399_+	414978..416365	415234..415331	98	forward
b0397_-/b0399_+	414978..416365	415489..415734	246	forward
b0411_-/b0412_-	431238..431535	431296..431414	119	forward
b0411_-/b0412_-	431238..431535	431451..431500	50	forward
b0412_-/b0413_+	432076..432225	432080..432114	35	forward
b0419_-/b0420_-	437360..437538	437369..437711	343	forward
b0420_-/b0421_-	439402..439425	439395..439562	168	forward
b0421_-/b0423_+	440326..440772	440322..440584	263	forward
b0421_-/b0423_+	440326..440772	440599..440679	81	forward
b0424_-/b0426_+	442866..443906	443010..443045	36	forward
b0424_-/b0426_+	442866..443906	443124..443212	89	forward
b0424_-/b0426_+	442866..443906	443243..443287	45	forward
b0424_-/b0426_+	442866..443906	443312..443389	78	forward
b0424_-/b0426_+	442866..443906	443407..443589	183	forward
b0424_-/b0426_+	442866..443906	443635..443672	38	forward
b0427_-/b0428_-	445891..446038	445888..445986	99	forward
b0429_-/b0431_-	447271..447873	447227..447360	134	forward
b0429_-/b0431_-	447271..447873	447447..447530	84	forward
b0429_-/b0431_-	447271..447873	447614..447638	25	forward
b0429_-/b0431_-	447271..447873	447725..447779	55	forward
b0429_-/b0431_-	447271..447873	447834..447858	25	forward
b0432_-/b0433_-	450835..451293	450962..451040	79	forward
b0432_-/b0433_-	450835..451293	451100..451183	84	forward
b0433_-/b0434_-	452770..452812	452719..452783	65	forward
b0433_-/b0434_-	452770..452812	452789..452818	30	forward
b0434_-/b0435_+	453392..453695	453360..453398	39	forward
b0444_-/b0445_-	464772..464835	464764..464841	78	forward
b0452_-/b0453_+	474386..474602	474371..474423	53	forward
b0457_-/b0458_-	477842..478004	477833..478065	233	forward
b0458_-/b0459_-	478476..478590	478101..478578	478	forward
b0458_-/b0459_-	478476..478590	478582..478725	144	forward
b0460_-/b0461_-	479533..479557	479484..479627	144	forward
b0461_-/b0462_-	479933..480477	480138..480159	22	forward
b0461_-/b0462_-	479933..480477	480193..480276	84	forward
b0461_-/b0462_-	479933..480477	480467..480529	63	forward
b0466_-/b0467_-	489496..489508	489346..489559	214	forward
b0475_+/b0477_+	498242..499348	498527..498604	78	forward
b0475_+/b0477_+	498242..499348	498719..498747	29	forward
b0477_+/b0478_-	500654..500785	500747..500832	86	forward
b0478_-/b0479_-	502463..502699	502592..502983	392	forward
b0481_-/b4585_+	506307..506427	506215..506309	95	forward
b4585_+/b0483_+	506512..507441	506564..506592	29	forward
b4585_+/b0483_+	506512..507441	506610..506675	66	forward
b4585_+/b0483_+	506512..507441	506814..506897	84	forward
b4585_+/b0483_+	506512..507441	507000..507031	32	forward
b4585_+/b0483_+	506512..507441	507159..507233	75	forward
b0484_-/b0485_+	510604..510864	510695..510750	56	forward
b0487_+/b0489_-	513625..514079	513818..513848	31	forward
b0487_+/b0489_-	513625..514079	513867..513903	37	forward
b0487_+/b0489_-	513625..514079	514032..514084	53	forward
b0492_-/b0493_-	517504..517563	517491..517524	34	forward
b0495_+/b0497_+	519644..522484	522319..522347	29	forward
ECK120002880_Phantom_+/b0502_-	528355..528868	528363..528400	38	forward
ECK120002880_Phantom_+/b0502_-	528355..528868	528408..528489	82	forward
ECK120002880_Phantom_+/b0502_-	528355..528868	528557..528590	34	forward
b0502_-/b0503_-	529241..529355	529192..529288	97	forward
b0504_-/b0505_+	531446..531674	531492..531546	55	forward
b0517_-/b0518_+	545588..545903	545663..545703	41	forward
b0520_+/b0522_-	549666..550749	550672..550776	105	forward
b0522_-/b0524_-	551818..552440	551999..552106	108	forward
b0522_-/b0524_-	551818..552440	552170..552191	22	forward
b0522_-/b0524_-	551818..552440	552269..552416	148	forward
b0525_-/b0526_+	553661..553833	553634..553711	78	forward
b0527_-/b0528_-	555777..555883	555771..555805	35	forward
b0527_-/b0528_-	555777..555883	555809..555846	38	forward
b0535_-/b0537_-	563704..564037	563596..563736	141	forward
b0535_-/b0537_-	563704..564037	563876..563942	67	forward
b0535_-/b0537_-	563704..564037	564023..564278	256	forward
b0551_+/b0552_-	573563..573959	573614..573704	91	forward
b0551_+/b0552_-	573563..573959	573727..573810	84	forward
b0553_-/b0554_+	576049..576620	576039..576069	31	forward
b0553_-/b0554_+	576049..576620	576076..576253	178	forward
b0553_-/b0554_+	576049..576620	576378..576423	46	forward
b0553_-/b0554_+	576049..576620	576465..576497	33	forward
b0553_-/b0554_+	576049..576620	576501..576551	51	forward
b0557_-/b0558_-	578117..578406	578105..578188	84	forward
b0557_-/b0558_-	578117..578406	578243..578280	38	forward
b0557_-/b0558_-	578117..578406	578363..578409	47	forward
b0558_-/b0559_+	578818..579102	578805..578890	86	forward
b4589_-/b0560_+	579669..580056	579732..579889	158	forward
b0561_+/b0562_-	581321..581374	581351..581439	89	forward
b0563_+/b0564_+	582284..582903	582393..582467	75	forward
b0563_+/b0564_+	582284..582903	582718..582758	41	forward
b0565_-/b0566_-	584857..585369	585101..585276	176	forward
b0566_-/b0567_-	586132..586313	585929..586436	508	forward
b0567_-/b0569_-	587205..590163	587300..587336	37	forward
b0567_-/b0569_-	587205..590163	587452..587526	75	forward
b0567_-/b0569_-	587205..590163	587540..587709	170	forward
b0567_-/b0569_-	587205..590163	587813..587855	43	forward
b0567_-/b0569_-	587205..590163	587891..587958	68	forward
b0567_-/b0569_-	587205..590163	587990..588027	38	forward
b0567_-/b0569_-	587205..590163	588058..588160	103	forward
b0567_-/b0569_-	587205..590163	588627..588676	50	forward
b0567_-/b0569_-	587205..590163	589263..589324	62	forward
b0567_-/b0569_-	587205..590163	589360..589673	314	forward
b0567_-/b0569_-	587205..590163	589724..589746	23	forward
b0567_-/b0569_-	587205..590163	589790..589864	75	forward
b0567_-/b0569_-	587205..590163	589960..590021	62	forward
b0567_-/b0569_-	587205..590163	590058..590189	132	forward
b0569_-/b0570_-	592402..592550	592320..592415	96	forward
b0569_-/b0570_-	592402..592550	592420..592676	257	forward
b0570_-/b0572_+	593994..594822	593924..594031	108	forward
b0570_-/b0572_+	593994..594822	594089..594135	47	forward
b0570_-/b0572_+	593994..594822	594250..594302	53	forward
b0577_-/b0578_-	603887..603993	603913..604016	104	forward
b0578_-/b0579_-	604648..604740	604500..604657	158	forward
b0578_-/b0579_-	604648..604740	604738..604774	37	forward
b0579_-/b0580_-	605110..605173	605141..605177	37	forward
b0581_-/b4700_+	606607..606956	606612..606904	293	forward
b0582_+/b0583_-	608401..608681	608561..608634	74	forward
b0582_+/b0583_-	608401..608681	608664..608713	50	forward
b0583_-/b0584_-	609312..609476	609104..609360	257	forward
b0584_-/b0585_+	611718..612037	611969..612010	42	forward
b4511_+/b0587_+	613384..617476	617420..617442	23	forward
b0587_+/b0589_-	618611..619418	618934..619004	71	forward
b0587_+/b0589_-	618611..619418	619381..619656	276	forward
b0589_-/b0591_+	620412..621522	621118..621184	67	forward
b0589_-/b0591_+	620412..621522	621397..621439	43	forward
b0592_-/b0593_+	623734..624107	623869..623926	58	forward
ECK120002943_Phantom_+/b0611_-	643092..643419	643132..643282	151	forward
ECK120002943_Phantom_+/b0611_-	643092..643419	643352..643408	57	forward
b0611_-/b0612_-	644227..644339	644000..644284	285	forward
b0613_-/b0615_-	646733..647261	646671..646756	86	forward
b0613_-/b0615_-	646733..647261	646925..646949	25	forward
b0616_-/b0618_-	649714..650020	650009..650116	108	forward
b0619_+/b0621_-	653117..653805	653766..653796	31	forward
b0619_+/b0621_-	653117..653805	653800..653895	96	forward
b0628_-/b0629_-	659440..659647	659487..660445	959	forward
b0629_-/b0630_-	660602..660859	660655..660685	31	forward
b0629_-/b0630_-	660602..660859	660728..660815	88	forward
b0630_-/b0631_-	661502..661601	661405..661911	507	forward
b0631_-/b0632_-	661866..661974	661405..661911	507	forward
b0632_-/b0633_-	663187..663324	663114..663197	84	forward
b0632_-/b0633_-	663187..663324	663236..664020	785	forward
b0634_-/b0635_-	665537..665538	665451..665639	189	forward
b0637_-/b0638_-	668260..668518	668417..668661	245	forward
b0638_-/b0639_-	669131..669153	669140..669191	52	forward
b0640_-/b0642_-	670829..671423	671005..671122	118	forward
b0640_-/b0642_-	670829..671423	671146..671172	27	forward
b0652_-/b0654_-	684479..685151	684536..684619	84	forward
b0652_-/b0654_-	684479..685151	684737..684806	70	forward
b0652_-/b0654_-	684479..685151	684898..684998	101	forward
b0652_-/b0654_-	684479..685151	685108..685155	48	forward
sroC_-/b0656_-	686067..687219	686004..686111	108	forward
sroC_-/b0656_-	686067..687219	686189..686221	33	forward
sroC_-/b0656_-	686067..687219	686404..686510	107	forward
sroC_-/b0656_-	686067..687219	686600..686644	45	forward
sroC_-/b0656_-	686067..687219	686698..686737	40	forward
sroC_-/b0656_-	686067..687219	686791..686828	38	forward
sroC_-/b0656_-	686067..687219	686926..686952	27	forward
b0656_-/b0657_-	688237..688565	688463..688643	181	forward
b0659_-/b0661_-	691565..692753	692456..692481	26	forward
b0659_-/b0661_-	691565..692753	692616..692649	34	forward
b0661_-/b0662_+	694179..694323	694173..694212	40	forward
b0662_+/b0674_-	695500..696735	695877..695903	27	forward
b0662_+/b0674_-	695500..696735	695966..696000	35	forward
b0662_+/b0674_-	695500..696735	696046..696119	74	forward
b0662_+/b0674_-	695500..696735	696371..696430	60	forward
b0662_+/b0674_-	695500..696735	696544..696664	121	forward
b0662_+/b0674_-	695500..696735	696676..696737	62	forward
b0674_-/b0675_-	698401..698796	698409..698492	84	forward
b0674_-/b0675_-	698401..698796	698585..698640	56	forward
b0683_-/b0684_-	709870..710157	710011..710144	134	forward
b0683_-/b0684_-	709870..710157	710154..710213	60	forward
b0684_-/b0685_-	710689..710827	710709..710917	209	forward
b0685_-/b0686_-	711122..711260	711032..711140	109	forward
b0685_-/b0686_-	711122..711260	711160..711185	26	forward
b0689_+/ybfG_-	715130..715169	715142..715168	27	forward
ybfG_-/ybfH_-	715581..715610	715560..715597	38	forward
ybfG_-/ybfH_-	715581..715610	715610..715693	84	forward
ybfH_-/b0692_-	715821..716168	715851..715887	37	forward
ybfH_-/b0692_-	715821..716168	715960..716011	52	forward
ybfH_-/b0692_-	715821..716168	716047..716116	70	forward
b0692_-/b4590_+	717489..719805	717921..717997	77	forward
b0692_-/b4590_+	717489..719805	718025..718046	22	forward
b0692_-/b4590_+	717489..719805	718179..718214	36	forward
b0692_-/b4590_+	717489..719805	718274..718779	506	forward
b0692_-/b4590_+	717489..719805	718789..718846	58	forward
b0692_-/b4590_+	717489..719805	718976..719034	59	forward
b0692_-/b4590_+	717489..719805	719196..719237	42	forward
b0694_-/b0696_-	720957..723629	721588..721611	24	forward
b0694_-/b0696_-	720957..723629	721847..722133	287	forward
b0694_-/b0696_-	720957..723629	722261..722302	42	forward
b0694_-/b0696_-	720957..723629	722337..722370	34	forward
b0694_-/b0696_-	720957..723629	722434..722460	27	forward
b0694_-/b0696_-	720957..723629	722485..722549	65	forward
b0694_-/b0696_-	720957..723629	723088..723145	58	forward
b0694_-/b0696_-	720957..723629	723196..723235	40	forward
b0694_-/b0696_-	720957..723629	723259..723296	38	forward
b0694_-/b0696_-	720957..723629	723336..723360	25	forward
b0694_-/b0696_-	720957..723629	723562..723591	30	forward
b0696_-/b0697_-	724203..724210	724162..724203	42	forward
b0698_-/b0699_+	727956..728356	728079..728131	53	forward
b0700_+/ybfO_+	733000..733442	733341..733419	79	forward
ybfO_+/b4514_+	734877..735667	735481..735564	84	forward
ybfO_+/b4514_+	734877..735667	735593..735621	29	forward
b0714_+/b0716_-	745950..747143	746130..746211	82	forward
b0714_+/b0716_-	745950..747143	746272..746426	155	forward
b0714_+/b0716_-	745950..747143	746444..746477	34	forward
b0714_+/b0716_-	745950..747143	746627..746652	26	forward
b0714_+/b0716_-	745950..747143	746662..746786	125	forward
b0714_+/b0716_-	745950..747143	746810..746908	99	forward
b0714_+/b0716_-	745950..747143	747088..747223	136	forward
b0716_-/b0718_-	748206..748944	748139..748213	75	forward
b0716_-/b0718_-	748206..748944	748293..748393	101	forward
b0716_-/b0718_-	748206..748944	748406..748446	41	forward
b0716_-/b0718_-	748206..748944	748451..748484	34	forward
b0716_-/b0718_-	748206..748944	748523..748882	360	forward
b0718_-/b0719_-	751393..751451	751364..751401	38	forward
b0719_-/b0720_-	752019..752407	752041..752061	21	forward
b0720_-/b0721_+	753692..754399	753655..753739	85	forward
b0720_-/b0721_+	753692..754399	753974..754062	89	forward
b0732_+/b0733_+	769835..770680	770130..770238	109	forward
b0742_+/b0750_+	779613..781307	779850..779990	141	forward
b0742_+/b0750_+	779613..781307	780138..780294	157	forward
b0742_+/b0750_+	779613..781307	780442..780594	153	forward
b0742_+/b0750_+	779613..781307	780664..780802	139	forward
b0742_+/b0750_+	779613..781307	781162..781203	42	forward
b0751_+/b0753_-	783109..784159	783431..783486	56	forward
b0751_+/b0753_-	783109..784159	783648..783721	74	forward
b0751_+/b0753_-	783109..784159	783819..783967	149	forward
b0751_+/b0753_-	783109..784159	784148..784197	50	forward
b0753_-/b0754_+	784541..784855	784511..784659	149	forward
b0755_-/b0756_-	786819..787019	786859..786900	42	forward
b0755_-/b0756_-	786819..787019	786947..787386	440	forward
b0756_-/b0758_-	788061..789205	788204..788238	35	forward
b0756_-/b0758_-	788061..789205	788563..788642	80	forward
b0756_-/b0758_-	788061..789205	788654..788764	111	forward
b0756_-/b0758_-	788061..789205	788790..788864	75	forward
b0756_-/b0758_-	788061..789205	788956..789049	94	forward
b0756_-/b0758_-	788061..789205	789057..789135	79	forward
b0756_-/b0758_-	788061..789205	789148..789169	22	forward
b0756_-/b0758_-	788061..789205	789187..789295	109	forward
b0759_-/b0760_-	791279..791538	791255..791354	100	forward
b0765_+/b0767_+	796836..797808	797050..797105	56	forward
b0765_+/b0767_+	796836..797808	797110..797201	92	forward
b0770_+/b0771_+	802544..802725	802698..802724	27	forward
b0771_+/b0772_-	804988..805220	805114..805221	108	forward
b0772_-/b0773_-	806505..806655	806503..806559	57	forward
b0772_-/b0773_-	806505..806655	806586..806930	345	forward
b0773_-/b0774_-	807133..807190	807048..807202	155	forward
b0777_+/b4591_-	811501..812336	812256..812524	269	forward
b4591_-/b0779_+	812475..812748	812256..812524	269	forward
b0780_-/b0781_+	815871..816266	815911..815936	26	forward
b0780_-/b0781_+	815871..816266	815968..816032	65	forward
b0786_+/b0787_+	819812..820015	819899..819937	39	forward
b0788_-/b0790_-	821722..822958	821986..822083	98	forward
b0788_-/b0790_-	821722..822958	822132..822291	160	forward
b0788_-/b0790_-	821722..822958	822352..822382	31	forward
b0788_-/b0790_-	821722..822958	822485..822568	84	forward
b0791_+/b0793_-	824264..825341	824425..824450	26	forward
b0791_+/b0793_-	824264..825341	824667..824735	69	forward
b0791_+/b0793_-	824264..825341	824812..824978	167	forward
b0791_+/b0793_-	824264..825341	824984..825030	47	forward
b0791_+/b0793_-	824264..825341	825063..825100	38	forward
b0793_-/b0795_-	826476..828196	826477..826507	31	forward
b0793_-/b0795_-	826476..828196	826731..826771	41	forward
b0793_-/b0795_-	826476..828196	826917..827003	87	forward
b0793_-/b0795_-	826476..828196	828127..828163	37	forward
b0795_-/b0797_+	829196..830094	829277..829320	44	forward
b0795_-/b0797_+	829196..830094	829444..829483	40	forward
b0795_-/b0797_+	829196..830094	829577..829756	180	forward
b0797_+/b0798_-	831460..831690	831481..831518	38	forward
b0797_+/b0798_-	831460..831690	831529..831653	125	forward
b0798_-/b0799_+	832174..832292	832020..832182	163	forward
b0802_-/b0803_-	837149..837412	837171..837460	290	forward
b0803_-/b0804_-	837680..837752	837712..838123	412	forward
b0804_-/b0805_-	838431..838471	838173..838475	303	forward
b0805_-/b0806_-	840755..841018	840685..840772	88	forward
b0805_-/b0806_-	840755..841018	840830..840863	34	forward
b0805_-/b0806_-	840755..841018	840960..841089	130	forward
b0806_-/b0807_+	841280..841554	841231..841282	52	forward
b0807_+/b0809_-	842482..844963	842879..842920	42	forward
b0807_+/b0809_-	842482..844963	843190..843215	26	forward
b0807_+/b0809_-	842482..844963	843266..843325	60	forward
b0807_+/b0809_-	842482..844963	843393..843432	40	forward
b0807_+/b0809_-	842482..844963	843543..843583	41	forward
b0807_+/b0809_-	842482..844963	843672..843699	28	forward
b0807_+/b0809_-	842482..844963	843743..843824	82	forward
b0807_+/b0809_-	842482..844963	843844..843967	124	forward
b0807_+/b0809_-	842482..844963	844029..844089	61	forward
b0807_+/b0809_-	842482..844963	844141..844178	38	forward
b0807_+/b0809_-	842482..844963	844348..844384	37	forward
b0807_+/b0809_-	842482..844963	844407..844561	155	forward
b0807_+/b0809_-	842482..844963	844566..844669	104	forward
b0807_+/b0809_-	842482..844963	844809..844878	70	forward
b0807_+/b0809_-	842482..844963	844891..844948	58	forward
b0807_+/b0809_-	842482..844963	844955..845018	64	forward
b0809_-/b0811_-	845687..846480	846455..846596	142	forward
b0811_-/b0812_-	847228..847630	847347..847381	35	forward
b0811_-/b0812_-	847228..847630	847425..847450	26	forward
b0811_-/b0812_-	847228..847630	847465..848116	652	forward
b0812_-/b0813_-	848135..848432	848204..848264	61	forward
b0812_-/b0813_-	848135..848432	848329..848406	78	forward
b4416_-/b0817_+	852264..852405	852193..852274	82	forward
b0817_+/b0819_-	852874..854046	854032..854234	203	forward
b0820_+/b0821_-	856779..857018	857018..857081	64	forward
b0821_-/b0822_-	858285..858435	858185..858295	111	forward
b0821_-/b0822_-	858285..858435	858338..858421	84	forward
b0822_-/b0823_-	859252..859396	859190..859823	634	forward
b0823_-/b0824_-	861830..861834	861633..862284	652	forward
b0826_-/b0828_+	864353..865790	864476..864507	32	forward
b0826_-/b0828_+	864353..865790	864958..864985	28	forward
b0826_-/b0828_+	864353..865790	865376..865407	32	forward
b0826_-/b0828_+	864353..865790	865565..865589	25	forward
b0826_-/b0828_+	864353..865790	865628..865706	79	forward
b0835_-/b0836_+	877259..877470	877274..877304	31	forward
b0837_+/b0839_+	879081..879949	879095..879418	324	forward
b0840_-/b0841_-	881958..882014	881739..881978	240	forward
b0841_-/b0842_+	882612..882895	882643..882689	47	forward
b0841_-/b0842_+	882612..882895	882701..882741	41	forward
b0844_-/b0846_+	885355..886645	885476..885589	114	forward
b0844_-/b0846_+	885355..886645	886413..886491	79	forward
b4417_-/b0847_-	887278..887356	887266..887297	32	forward
b4417_-/b0847_-	887278..887356	887355..887563	209	forward
b0847_-/b0848_+	889043..889311	888959..889078	120	forward
b0859_+/b0860_-	898869..899066	898941..899016	76	forward
b0859_+/b0860_-	898869..899066	899036..899119	84	forward
b0860_-/b0861_-	899799..900088	899790..899846	57	forward
b0861_-/b0863_-	900758..901479	900755..900854	100	forward
b0861_-/b0863_-	900758..901479	901096..901118	23	forward
b0863_-/b0864_-	902212..902228	902181..902213	33	forward
b0864_-/b0865_-	902958..903174	902893..903023	131	forward
b0864_-/b0865_-	902958..903174	903036..903558	523	forward
b0871_-/b0872_-	910273..910404	910300..910477	178	forward
b0872_-/b0873_-	911374..911384	911311..911404	94	forward
b0874_-/b0875_-	914081..914574	913977..914293	317	forward
b0874_-/b0875_-	914081..914574	914482..914589	108	forward
b0875_-/b0876_+	915271..915695	915346..915372	27	forward
b0876_+/b0878_+	917355..918457	917590..917640	51	forward
b0876_+/b0878_+	917355..918457	917673..917732	60	forward
b0876_+/b0878_+	917355..918457	917955..918137	183	forward
b0882_+/b0884_-	924764..925447	924857..924886	30	forward
b0882_+/b0884_-	924764..925447	924890..924991	102	forward
b0882_+/b0884_-	924764..925447	925003..925099	97	forward
b0882_+/b0884_-	924764..925447	925177..925243	67	forward
b0882_+/b0884_-	924764..925447	925318..925485	168	forward
b0884_-/b0885_-	925667..925950	925744..925847	104	forward
b0884_-/b0885_-	925667..925950	925865..925943	79	forward
b0885_-/b0886_-	926656..926696	926644..926702	59	forward
b0886_-/b0888_-	928419..930307	928396..928467	72	forward
b0886_-/b0888_-	928419..930307	928701..928725	25	forward
b0886_-/b0888_-	928419..930307	929374..929447	74	forward
b0886_-/b0888_-	928419..930307	929460..929497	38	forward
b0886_-/b0888_-	928419..930307	929533..929580	48	forward
b0888_-/b0889_+	931274..931817	931278..931351	74	forward
b0888_-/b0889_+	931274..931817	931444..931530	87	forward
b0897_-/b0898_+	944781..945093	944764..944804	41	forward
b0897_-/b0898_+	944781..945093	944828..944939	112	forward
b0899_+/b0901_+	947883..948890	948098..948121	24	forward
b0899_+/b0901_+	947883..948890	948314..948469	156	forward
b0899_+/b0901_+	947883..948890	948482..948517	36	forward
b0902_-/b0903_-	950304..950494	950351..950385	35	forward
b0902_-/b0903_-	950304..950494	950396..950441	46	forward
b0902_-/b0903_-	950304..950494	950469..950606	138	forward
b0903_-/b0904_-	952778..952831	952689..952843	155	forward
b0904_-/b0905_-	953690..954094	954038..954063	26	forward
b0919_+/b0921_+	971869..972759	972092..972233	142	forward
b0919_+/b0921_+	971869..972759	972291..972362	72	forward
b0919_+/b0921_+	971869..972759	972380..972438	59	forward
b0919_+/b0921_+	971869..972759	972447..972503	57	forward
b0928_-/b0929_-	984933..985116	984907..984964	58	forward
b0928_-/b0929_-	984933..985116	984976..985219	244	forward
b0929_-/b0930_-	986206..986807	986389..986499	111	forward
b0929_-/b0930_-	986206..986807	986525..986585	61	forward
b0929_-/b0930_-	986206..986807	986640..986959	320	forward
b0930_-/b0931_-	988209..988376	988324..988389	66	forward
b0931_-/b0932_+	989580..989844	989541..989580	40	forward
b0933_-/b0935_-	993268..994065	993508..993536	29	forward
b0935_-/b0937_-	995212..996159	995572..995596	25	forward
b0935_-/b0937_-	995212..996159	995640..995665	26	forward
b0935_-/b0937_-	995212..996159	995769..995859	91	forward
b0935_-/b0937_-	995212..996159	995987..996558	572	forward
b0946_+/b0948_+	1005718..1007066	1005932..1006008	77	forward
b0946_+/b0948_+	1005718..1007066	1006223..1006275	53	forward
b0954_-/b0955_-	1015694..1015761	1015681..1015762	82	forward
b0957_-/b0958_-	1019277..1019632	1019353..1019480	128	forward
b0957_-/b0958_-	1019277..1019632	1019492..1019631	140	forward
b0958_-/b0959_+	1020143..1020360	1019895..1020152	258	forward
b0959_+/b0961_-	1020991..1023124	1021362..1021587	226	forward
b0959_+/b0961_-	1020991..1023124	1021611..1021745	135	forward
b0959_+/b0961_-	1020991..1023124	1021769..1021852	84	forward
b0959_+/b0961_-	1020991..1023124	1021864..1022099	236	forward
b0959_+/b0961_-	1020991..1023124	1022150..1022571	422	forward
b0959_+/b0961_-	1020991..1023124	1022596..1022686	91	forward
b0959_+/b0961_-	1020991..1023124	1022775..1022799	25	forward
b0963_-/b0964_-	1026239..1026333	1026246..1026309	64	forward
b0964_-/b0965_+	1026997..1027168	1026967..1027010	44	forward
b0970_-/b0972_+	1030642..1031361	1030609..1030841	233	forward
b0981_-/b0982_-	1043434..1043452	1043444..1043542	99	forward
b0982_-/b0984_-	1043900..1045071	1043888..1044094	207	forward
b0982_-/b0984_-	1043900..1045071	1044126..1044151	26	forward
b0982_-/b0984_-	1043900..1045071	1044354..1044461	108	forward
b0982_-/b0984_-	1043900..1045071	1044514..1044595	82	forward
b0982_-/b0984_-	1043900..1045071	1044612..1044709	98	forward
b0982_-/b0984_-	1043900..1045071	1045060..1045118	59	forward
b0984_-/b0986_-	1047169..1047910	1047389..1047446	58	forward
b0984_-/b0986_-	1047169..1047910	1047507..1047670	164	forward
b0984_-/b0986_-	1047169..1047910	1047841..1047910	70	forward
b0987_-/b4516_+	1048968..1049055	1048589..1049016	428	forward
b0986_-/b0987_-	1048556..1048661	1048589..1049016	428	forward
b4516_+/b0989_-	1049332..1050185	1049877..1050048	172	forward
b4516_+/b0989_-	1049332..1050185	1050055..1050124	70	forward
b0994_+/b0996_+	1056513..1057306	1056728..1056826	99	forward
b0994_+/b0996_+	1056513..1057306	1056837..1056894	58	forward
b0998_+/b0999_-	1061622..1061772	1061638..1061834	197	forward
b0999_-/b1001_+	1062079..1063258	1062165..1062235	71	forward
b0999_-/b1001_+	1062079..1063258	1062291..1062354	64	forward
b0999_-/b1001_+	1062079..1063258	1062696..1062770	75	forward
b0999_-/b1001_+	1062079..1063258	1063115..1063138	24	forward
b0999_-/b1001_+	1062079..1063258	1063168..1063223	56	forward
b1001_+/b1002_+	1064516..1064807	1064532..1064625	94	forward
b1004_-/ycdF_+	1066932..1067140	1067043..1067077	35	forward
b1007_-/b1008_-	1069578..1069587	1069543..1069579	37	forward
b1010_-/b1011_-	1071383..1071393	1071269..1071598	330	forward
b1011_-/b1013_+	1072087..1073464	1072179..1072201	23	forward
b1011_-/b1013_+	1072087..1073464	1072636..1072659	24	forward
b1011_-/b1013_+	1072087..1073464	1072916..1072985	70	forward
b1011_-/b1013_+	1072087..1073464	1073039..1073089	51	forward
b1015_+/b1016_+	1080037..1080578	1080216..1080436	221	forward
b1015_+/b1016_+	1080037..1080578	1080479..1080520	42	forward
b1019_+/b1020_+	1083871..1084214	1083873..1083983	111	forward
b1022_-/b1024_-	1087070..1089088	1087062..1087117	56	forward
b1022_-/b1024_-	1087070..1089088	1087235..1087297	63	forward
b1022_-/b1024_-	1087070..1089088	1087367..1087388	22	forward
b1022_-/b1024_-	1087070..1089088	1087504..1087539	36	forward
b1022_-/b1024_-	1087070..1089088	1088128..1088188	61	forward
b1022_-/b1024_-	1087070..1089088	1088654..1088752	99	forward
b1022_-/b1024_-	1087070..1089088	1088758..1088814	57	forward
b1022_-/b1024_-	1087070..1089088	1088985..1089019	35	forward
b1022_-/b1024_-	1087070..1089088	1089078..1089179	102	forward
b1024_-/b1025_+	1091513..1092098	1091504..1091588	85	forward
b1024_-/b1025_+	1091513..1092098	1091603..1091647	45	forward
b1047_-/b1048_+	1108165..1108557	1107795..1108277	483	forward
b1050_+/b1052_-	1113030..1113433	1113221..1113246	26	forward
b1050_+/b1052_-	1113030..1113433	1113387..1113415	29	forward
b1050_+/b1052_-	1113030..1113433	1113419..1113502	84	forward
b1052_-/b1054_-	1113533..1114884	1113528..1113560	33	forward
b1052_-/b1054_-	1113533..1114884	1113569..1113710	142	forward
b1052_-/b1054_-	1113533..1114884	1113727..1113867	141	forward
b1052_-/b1054_-	1113533..1114884	1113961..1113992	32	forward
b1052_-/b1054_-	1113533..1114884	1114109..1114152	44	forward
b1052_-/b1054_-	1113533..1114884	1114178..1114288	111	forward
b1052_-/b1054_-	1113533..1114884	1114295..1114339	45	forward
b1052_-/b1054_-	1113533..1114884	1114424..1114531	108	forward
b1052_-/b1054_-	1113533..1114884	1114598..1114781	184	forward
b1052_-/b1054_-	1113533..1114884	1114855..1114879	25	forward
b1054_-/b1055_+	1115806..1116029	1115880..1115906	27	forward
b1056_-/b1057_-	1117700..1117702	1117526..1117711	186	forward
b1057_-/b1058_-	1118270..1118529	1118207..1118332	126	forward
b1060_-/b1061_-	1120179..1120464	1120253..1120278	26	forward
b1060_-/b1061_-	1120179..1120464	1120379..1120436	58	forward
b1062_-/b1063_-	1121831..1121935	1121760..1121904	145	forward
b1063_-/b1064_-	1122497..1122629	1122548..1122595	48	forward
b1064_-/b1065_-	1123278..1123340	1123220..1123305	86	forward
b1064_-/b1065_-	1123278..1123340	1123329..1123415	87	forward
b1070_-/b1071_-	1129054..1129057	1128912..1129067	156	forward
b1071_-/b1072_-	1129352..1129426	1129323..1129360	38	forward
b1072_-/b1073_+	1130087..1130240	1130080..1130163	84	forward
b1083_+/b1084_-	1140210..1140404	1140329..1140521	193	forward
b1084_-/b1085_+	1143591..1143724	1143612..1143688	77	forward
b1102_-/b1103_+	1160775..1161107	1160752..1160859	108	forward
b1108_+/b1109_+	1164909..1165307	1165095..1165132	38	forward
b1114_-/b1115_-	1173188..1173314	1173217..1173259	43	forward
b1115_-/b1116_+	1174389..1174649	1174186..1174532	347	forward
b1120_+/b1121_-	1179583..1179701	1179696..1179739	44	forward
b1121_-/b1123_-	1180491..1181005	1180624..1180659	36	forward
b1121_-/b1123_-	1180491..1181005	1180873..1180940	68	forward
b1123_-/b1125_-	1182053..1182839	1182077..1182112	36	forward
b1123_-/b1125_-	1182053..1182839	1182148..1182323	176	forward
b1123_-/b1125_-	1182053..1182839	1182621..1182664	44	forward
b1123_-/b1125_-	1182053..1182839	1182713..1182755	43	forward
b1126_-/b1127_+	1184818..1185066	1184715..1184890	176	forward
b1129_-/b1131_-	1189000..1189838	1189228..1189335	108	forward
b1129_-/b1131_-	1189000..1189838	1189382..1189705	324	forward
b1129_-/b1131_-	1189000..1189838	1189718..1189751	34	forward
b1129_-/b1131_-	1189000..1189838	1189760..1189897	138	forward
b1136_+/C0293_+	1195597..1195936	1195676..1195783	108	forward
b1137_-/b1139_+	1196756..1197917	1197294..1197319	26	forward
b1137_-/b1139_+	1196756..1197917	1197590..1197673	84	forward
b1137_-/b1139_+	1196756..1197917	1197800..1197835	36	forward
b1139_+/b1140_-	1198812..1198901	1198829..1198912	84	forward
b1140_-/b1142_-	1200030..1200291	1199965..1200046	82	forward
b1143_+/b1145_-	1201062..1201481	1201439..1201460	22	forward
b1155_+/b1157_-	1207769..1208341	1207854..1207958	105	forward
b1155_+/b1157_-	1207769..1208341	1208101..1208170	70	forward
b1155_+/b1157_-	1207769..1208341	1208323..1208363	41	forward
b1159_+/icdC_+	1210403..1210647	1210425..1210522	98	forward
b1160_-/b1161_-	1211227..1211925	1211474..1211497	24	forward
b1161_-/b1162_-	1212331..1212550	1212344..1212381	38	forward
b1163_-/b1164_+	1214699..1215011	1214636..1214721	86	forward
b1163_-/b1164_+	1214699..1215011	1214795..1214852	58	forward
b1167_+/b1168_+	1216220..1216550	1216435..1216518	84	forward
b4520_+/ycgH_1_+	1218425..1220023	1218457..1218517	61	forward
b4520_+/ycgH_1_+	1218425..1220023	1218767..1218851	85	forward
b4520_+/ycgH_1_+	1218425..1220023	1218902..1219034	133	forward
b4520_+/ycgH_1_+	1218425..1220023	1219041..1219078	38	forward
b4520_+/ycgH_1_+	1218425..1220023	1219107..1219374	268	forward
b4520_+/ycgH_1_+	1218425..1220023	1219560..1219645	86	forward
ycgH_2_+/b1171_-	1221446..1221527	1221483..1221531	49	forward
b1173_+/b1174_-	1223131..1223501	1223150..1223281	132	forward
b1173_+/b1174_-	1223131..1223501	1223292..1223511	220	forward
b1174_-/b1175_-	1223769..1223771	1223729..1223782	54	forward
b1176_-/b1177_+	1225304..1225822	1225232..1225315	84	forward
b1176_-/b1177_+	1225304..1225822	1225361..1225511	151	forward
b1181_+/b1182_-	1228500..1228705	1228524..1228636	113	forward
b1185_-/b1186_-	1232254..1232398	1232267..1232385	119	forward
b1186_-/b1187_+	1233941..1234160	1234013..1234076	64	forward
b1187_+/b1188_-	1234881..1234931	1234911..1234967	57	forward
b1191_-/b1192_-	1241295..1241388	1241239..1241505	267	forward
b1192_-/b1193_+	1242304..1242402	1242269..1242310	42	forward
b1194_-/b1195_+	1243751..1243950	1243701..1243834	134	forward
b1196_+/b1197_-	1244824..1244901	1244852..1244954	103	forward
b1197_-/b1198_-	1246600..1246918	1246701..1246769	69	forward
b1197_-/b1198_-	1246600..1246918	1246873..1246903	31	forward
b1200_-/b1201_+	1250062..1250288	1250068..1250172	105	forward
b1202_-/b1203_-	1255176..1255943	1255814..1255871	58	forward
b1206_-/b1207_-	1260027..1260150	1260067..1260092	26	forward
b1207_-/b1208_-	1261099..1261248	1261084..1261216	133	forward
b1208_-/b1210_+	1262101..1262936	1262073..1262103	31	forward
b1208_-/b1210_+	1262101..1262936	1262155..1262351	197	forward
b1208_-/b1210_+	1262101..1262936	1262383..1262413	31	forward
b1208_-/b1210_+	1262101..1262936	1262548..1262750	203	forward
b4424_+/b1216_-	1269684..1269971	1269853..1269894	42	forward
b4424_+/b1216_-	1269684..1269971	1269933..1270055	123	forward
b1216_-/b1217_+	1271073..1271341	1271061..1271129	69	forward
b1219_-/b1220_+	1272823..1273147	1272829..1273028	200	forward
b1220_+/b1222_-	1274402..1275044	1274994..1275093	100	forward
b1222_-/b1223_+	1276842..1277179	1276895..1276916	22	forward
b1222_-/b1223_+	1276842..1277179	1276955..1276982	28	forward
b1222_-/b1223_+	1276842..1277179	1276987..1277012	26	forward
b1223_+/b1224_+	1278572..1279086	1278894..1279026	133	forward
b4425_-/b1232_-	1286460..1287004	1286668..1286688	21	forward
b4425_-/b1232_-	1286460..1287004	1286963..1287010	48	forward
b1232_-/b1233_-	1287848..1287896	1287751..1288017	267	forward
b1236_+/b1237_-	1291589..1291731	1291665..1291716	52	forward
b1236_+/b1237_-	1291589..1291731	1291724..1291767	44	forward
b1238_+/ychG_2_-	1293368..1293648	1293462..1293869	408	forward
ychG_2_-/b1241_-	1294240..1294668	1294274..1294381	108	forward
b1241_-/b1242_+	1297345..1297820	1297372..1297425	54	forward
b1241_-/b1242_+	1297345..1297820	1297463..1297498	36	forward
b1241_-/b1242_+	1297345..1297820	1297506..1297531	26	forward
b1248_-/b1249_-	1305175..1305208	1305179..1305348	170	forward
b1250_-/b1251_-	1308294..1308592	1308292..1308363	72	forward
b1250_-/b1251_-	1308294..1308592	1308371..1308448	78	forward
b1252_+/b1253_-	1309833..1309871	1309857..1309936	80	forward
b1253_-/b1254_-	1310271..1310374	1310293..1310681	389	forward
b1254_-/b1255_-	1310915..1310943	1310933..1310995	63	forward
b1255_-/b1256_+	1311688..1312043	1311786..1311818	33	forward
b1259_-/b1260_-	1314060..1314439	1314406..1314492	87	forward
b1260_-/b1262_-	1315247..1316450	1315567..1315595	29	forward
b1260_-/b1262_-	1315247..1316450	1315626..1315678	53	forward
b1260_-/b1262_-	1315247..1316450	1315802..1315860	59	forward
b1263_-/b1265_-	1319409..1321061	1319431..1319553	123	forward
b1263_-/b1265_-	1319409..1321061	1319931..1320023	93	forward
b1263_-/b1265_-	1319409..1321061	1320147..1320176	30	forward
b1263_-/b1265_-	1319409..1321061	1320208..1320273	66	forward
b1270_-/b1272_+	1326382..1327355	1326452..1326531	80	forward
b1270_-/b1272_+	1326382..1327355	1326772..1326802	31	forward
b1270_-/b1272_+	1326382..1327355	1326893..1326956	64	forward
b1275_+/b4522_+	1332854..1333183	1332958..1332993	36	forward
b1275_+/b4522_+	1332854..1333183	1333017..1333094	78	forward
b1277_-/b1278_+	1337185..1337353	1337207..1337288	82	forward
b1283_-/b1284_-	1341353..1341620	1341555..1341639	85	forward
b1284_-/b4596_-	1342371..1342459	1342319..1343074	756	forward
b4596_-/b1285_-	1342634..1342780	1342319..1343074	756	forward
b1285_-/b1286_-	1344767..1345001	1344616..1344811	196	forward
b1285_-/b1286_-	1344767..1345001	1344937..1345091	155	forward
b1287_-/b1288_-	1348132..1348274	1348071..1348268	198	forward
b1287_-/b1288_-	1348132..1348274	1348274..1348493	220	forward
b1288_-/b1289_-	1349064..1349430	1349118..1349242	125	forward
b1288_-/b1289_-	1349064..1349430	1349313..1349358	46	forward
b1288_-/b1289_-	1349064..1349430	1349391..1349459	69	forward
b1289_-/b1290_-	1349785..1349851	1349697..1349917	221	forward
b1291_-/b1293_-	1351653..1352528	1352067..1352100	34	forward
b1291_-/b1293_-	1351653..1352528	1352182..1352254	73	forward
b1291_-/b1293_-	1351653..1352528	1352286..1352330	45	forward
b1291_-/b1293_-	1351653..1352528	1352467..1352491	25	forward
b1293_-/b1295_-	1353495..1355446	1353275..1353849	575	forward
b1293_-/b1295_-	1353495..1355446	1353858..1353965	108	forward
b1293_-/b1295_-	1353495..1355446	1354141..1354199	59	forward
b1293_-/b1295_-	1353495..1355446	1354264..1354336	73	forward
b1293_-/b1295_-	1353495..1355446	1354465..1354496	32	forward
b1293_-/b1295_-	1353495..1355446	1354533..1355525	993	forward
b1295_-/b1296_-	1355693..1355825	1355633..1355693	61	forward
b1296_-/b1297_-	1357212..1357513	1357294..1357315	22	forward
b1296_-/b1297_-	1357212..1357513	1357350..1357477	128	forward
b1318_+/b1319_+	1379814..1379970	1379938..1379959	22	forward
b1325_+/b4525_-	1387920..1388703	1388340..1388372	33	forward
b1325_+/b4525_-	1387920..1388703	1388436..1388529	94	forward
b4525_-/b4673_-	1388887..1388891	1388816..1388923	108	forward
b4673_-/b1328_+	1388958..1390014	1388953..1388985	33	forward
b4673_-/b1328_+	1388958..1390014	1389046..1389146	101	forward
b4673_-/b1328_+	1388958..1390014	1389183..1389344	162	forward
b4673_-/b1328_+	1388958..1390014	1389415..1389540	126	forward
b1328_+/b1329_+	1390915..1391250	1390983..1391118	136	forward
b1333_-/b1334_-	1396647..1396797	1396634..1397014	381	forward
b1334_-/b1335_-	1397551..1397744	1397311..1397582	272	forward
b1336_-/b1337_-	1399798..1399833	1399672..1400012	341	forward
b1337_-/b1339_+	1401280..1402764	1401239..1401313	75	forward
b1337_-/b1339_+	1401280..1402764	1401333..1401424	92	forward
b1337_-/b1339_+	1401280..1402764	1402063..1402097	35	forward
b1341_-/b1342_+	1405820..1406073	1405855..1405886	32	forward
b1341_-/b1342_+	1405820..1406073	1405905..1405964	60	forward
b1343_+/b1344_-	1408909..1409036	1409007..1409041	35	forward
b1344_-/b1345_-	1409973..1410023	1409963..1410070	108	forward
b1346_-/b1347_-	1411477..1411554	1411451..1411598	148	forward
b1349_-/b1351_-	1412818..1415511	1412857..1412945	89	forward
b1349_-/b1351_-	1412818..1415511	1413051..1413084	34	forward
b1349_-/b1351_-	1412818..1415511	1413137..1413181	45	forward
b1349_-/b1351_-	1412818..1415511	1413407..1413436	30	forward
b1349_-/b1351_-	1412818..1415511	1413519..1413638	120	forward
b1349_-/b1351_-	1412818..1415511	1414371..1414660	290	forward
b1349_-/b1351_-	1412818..1415511	1414711..1414769	59	forward
b1349_-/b1351_-	1412818..1415511	1414810..1415034	225	forward
b1349_-/b1351_-	1412818..1415511	1415148..1415188	41	forward
b1349_-/b1351_-	1412818..1415511	1415201..1415260	60	forward
b1349_-/b1351_-	1412818..1415511	1415282..1415344	63	forward
b1349_-/b1351_-	1412818..1415511	1415440..1415567	128	forward
b4526_-/b1353_+	1416033..1416694	1416471..1416496	26	forward
ECK120003273_Phantom_+/b1356_-	1417369..1417788	1417786..1417822	37	forward
b1356_-/b1357_+	1418266..1418388	1418234..1418267	34	forward
ECK120003285_Phantom_+/b1368_+	1424313..1424477	1424416..1424462	47	forward
b1368_+/b1370_-	1425507..1425769	1425764..1425844	81	forward
b1375_-/b1376_-	1432282..1433208	1432656..1433873	1218	forward
b1376_-/b1377_-	1433644..1433783	1432656..1433873	1218	forward
b1377_-/b4427_+	1434918..1435144	1434959..1434983	25	forward
b1378_-/b4529_+	1438809..1439081	1438865..1438936	72	forward
b1378_-/b4529_+	1438809..1439081	1438976..1439025	50	forward
b1380_-/b1381_+	1440868..1441074	1440857..1440893	37	forward
b1386_-/b1387_-	1449374..1449620	1449504..1449541	38	forward
b1407_+/b1408_+	1475475..1475644	1475496..1475524	29	forward
gapC_2_-/b1418_+	1487989..1488925	1487971..1488054	84	forward
gapC_2_-/b1418_+	1487989..1488925	1488244..1488275	32	forward
gapC_2_-/b1418_+	1487989..1488925	1488572..1488641	70	forward
gapC_2_-/b1418_+	1487989..1488925	1488692..1488879	188	forward
b4429_+/b1421_+	1490199..1490493	1490260..1490284	25	forward
b1422_-/b1423_+	1493096..1493311	1493052..1493160	109	forward
b1427_+/b1429_+	1497502..1498596	1497771..1497801	31	forward
b1427_+/b1429_+	1497502..1498596	1497902..1497959	58	forward
b1427_+/b1429_+	1497502..1498596	1498044..1498172	129	forward
b1429_+/b1431_+	1499590..1500480	1500249..1500396	148	forward
b1433_-/b1434_+	1504105..1504195	1504060..1504158	99	forward
b1439_+/b1440_+	1509434..1509677	1509501..1509566	66	forward
b1446_+/b1448_-	1515906..1516351	1516188..1516289	102	forward
b1451_-/b1452_+	1521090..1521330	1521070..1521124	55	forward
b1453_-/b1454_+	1524005..1524270	1524139..1524215	77	forward
b1455_+/rhsE_+	1525177..1525913	1525334..1525396	63	forward
b1455_+/rhsE_+	1525177..1525913	1525410..1525464	55	forward
b1461_+/b1463_+	1531310..1532047	1531791..1531826	36	forward
b1461_+/b1463_+	1531310..1532047	1531857..1531889	33	forward
b1465_-/b1467_-	1534642..1535332	1534575..1534707	133	forward
b1465_-/b1467_-	1534642..1535332	1535034..1535058	25	forward
b1465_-/b1467_-	1534642..1535332	1535300..1535325	26	forward
b1467_-/b1469_-	1536878..1540695	1536886..1536911	26	forward
b1467_-/b1469_-	1536878..1540695	1536955..1536976	22	forward
b1467_-/b1469_-	1536878..1540695	1537127..1537256	130	forward
b1467_-/b1469_-	1536878..1540695	1537322..1537384	63	forward
b1467_-/b1469_-	1536878..1540695	1537466..1537554	89	forward
b1467_-/b1469_-	1536878..1540695	1538028..1538051	24	forward
b1467_-/b1469_-	1536878..1540695	1538584..1538605	22	forward
b1467_-/b1469_-	1536878..1540695	1538672..1538895	224	forward
b1467_-/b1469_-	1536878..1540695	1539155..1539182	28	forward
b1467_-/b1469_-	1536878..1540695	1539642..1539689	48	forward
b1467_-/b1469_-	1536878..1540695	1539705..1539746	42	forward
b1467_-/b1469_-	1536878..1540695	1539801..1539959	159	forward
b1467_-/b1469_-	1536878..1540695	1540176..1540217	42	forward
b1467_-/b1469_-	1536878..1540695	1540303..1540326	24	forward
b1467_-/b1469_-	1536878..1540695	1540463..1540496	34	forward
b1467_-/b1469_-	1536878..1540695	1540613..1540663	51	forward
b1477_-/b1478_-	1550785..1550851	1550821..1550854	34	forward
b1478_-/b1479_-	1551863..1551995	1551869..1551928	60	forward
b1479_-/b1480_-	1553694..1553849	1553743..1553871	129	forward
b1483_-/b1485_-	1556063..1557037	1556188..1556223	36	forward
b1483_-/b1485_-	1556063..1557037	1556452..1556509	58	forward
b1483_-/b1485_-	1556063..1557037	1556682..1556757	76	forward
b1483_-/b1485_-	1556063..1557037	1556873..1556922	50	forward
b1483_-/b1485_-	1556063..1557037	1556955..1556995	41	forward
b1485_-/b1487_-	1557935..1558954	1558049..1558093	45	forward
b1485_-/b1487_-	1557935..1558954	1558758..1558779	22	forward
b1485_-/b1487_-	1557935..1558954	1558812..1558836	25	forward
b1485_-/b1487_-	1557935..1558954	1558916..1558986	71	forward
b1488_-/b1489_-	1561101..1561357	1561097..1561188	92	forward
b1488_-/b1489_-	1561101..1561357	1561252..1561322	71	forward
b1488_-/b1489_-	1561101..1561357	1561334..1561393	60	forward
b1490_-/b1491_-	1565165..1565527	1565170..1565299	130	forward
b1490_-/b1491_-	1565165..1565527	1565313..1565454	142	forward
b1491_-/b1492_-	1566848..1566977	1566614..1566858	245	forward
b1492_-/b1493_-	1568514..1568668	1568603..1568712	110	forward
b1493_-/b1494_-	1570070..1570430	1570341..1570362	22	forward
b1493_-/b1494_-	1570070..1570430	1570402..1570467	66	forward
b1496_-/b1497_-	1577367..1577656	1577499..1577618	120	forward
b1497_-/b1498_-	1578815..1578865	1578743..1578854	112	forward
b1500_-/b1501_-	1581984..1582230	1582048..1582116	69	forward
b1503_-/b1504_-	1586321..1586332	1586311..1586339	29	forward
b1504_-/b1505_-	1586864..1586876	1586864..1587024	161	forward
b1505_-/b1506_-	1588026..1588380	1588007..1588096	90	forward
b1506_-/b1507_-	1588561..1588877	1588541..1588562	22	forward
b1506_-/b1507_-	1588561..1588877	1588587..1588694	108	forward
b1507_-/b1509_-	1590201..1590688	1590104..1590245	142	forward
b1507_-/b1509_-	1590201..1590688	1590321..1590489	169	forward
b1507_-/b1509_-	1590201..1590688	1590589..1590634	46	forward
b1510_-/b1511_-	1596111..1596640	1596174..1596202	29	forward
b1510_-/b1511_-	1596111..1596640	1596498..1596529	32	forward
b1520_-/b1521_-	1607047..1607252	1606954..1607118	165	forward
b1520_-/b1521_-	1607047..1607252	1607148..1607201	54	forward
b1520_-/b1521_-	1607047..1607252	1607246..1607334	89	forward
b1521_-/b1522_-	1608705..1608930	1608539..1608736	198	forward
b1521_-/b1522_-	1608705..1608930	1608858..1608901	44	forward
b1521_-/b1522_-	1608705..1608930	1608918..1608986	69	forward
b1522_-/b1523_-	1609879..1609989	1609831..1609914	84	forward
b1522_-/b1523_-	1609879..1609989	1609927..1610483	557	forward
b1523_-/b1525_-	1610350..1611338	1609927..1610483	557	forward
b1523_-/b1525_-	1610350..1611338	1610809..1610852	44	forward
b1523_-/b1525_-	1610350..1611338	1610892..1611005	114	forward
b1523_-/b1525_-	1610350..1611338	1611064..1611084	21	forward
b1523_-/b1525_-	1610350..1611338	1611281..1611352	72	forward
b1525_-/b1526_+	1612728..1612827	1612667..1612757	91	forward
b1529_-/b1530_+	1616933..1617143	1617024..1617071	48	forward
mgrR_-/b1535_-	1620939..1620983	1620897..1620989	93	forward
b1535_-/b1536_-	1621875..1622128	1622055..1622163	109	forward
b1542_-/b1543_-	1628938..1629025	1628991..1629057	67	forward
b1543_-/b1544_+	1630310..1631062	1630559..1630591	33	forward
b1546_-/b1548_-	1632910..1633821	1633119..1633149	31	forward
b1546_-/b1548_-	1632910..1633821	1633172..1633211	40	forward
b1546_-/b1548_-	1632910..1633821	1633216..1633264	49	forward
b1546_-/b1548_-	1632910..1633821	1633286..1633369	84	forward
b1549_+/b1550_-	1635482..1635632	1635490..1635527	38	forward
b1549_+/b1550_-	1635482..1635632	1635575..1635613	39	forward
b1551_-/b1552_-	1636134..1636478	1636406..1636489	84	forward
b1552_-/b1553_-	1636692..1637053	1636950..1637010	61	forward
b1553_-/b1555_-	1637552..1638077	1637779..1637804	26	forward
b1553_-/b1555_-	1637552..1638077	1637831..1637867	37	forward
b1553_-/b1555_-	1637552..1638077	1637886..1638019	134	forward
b1553_-/b1555_-	1637552..1638077	1638048..1638075	28	forward
b1556_-/b1557_-	1638610..1639362	1638645..1638683	39	forward
b1556_-/b1557_-	1638610..1639362	1638759..1638807	49	forward
b1556_-/b1557_-	1638610..1639362	1638817..1638852	36	forward
b1556_-/b1557_-	1638610..1639362	1638862..1638888	27	forward
b1560_-/b1561_-	1642329..1642674	1642193..1642375	183	forward
b1560_-/b1561_-	1642329..1642674	1642382..1642490	109	forward
b1560_-/b1561_-	1642329..1642674	1642494..1642520	27	forward
b1560_-/b1561_-	1642329..1642674	1642645..1642701	57	forward
b1561_-/b1562_-	1642927..1643142	1642929..1642980	52	forward
b1563_-/b1565_+	1643658..1643920	1643770..1643809	40	forward
b1566_+/b1567_-	1644762..1645197	1644860..1644946	87	forward
b1566_+/b1567_-	1644762..1645197	1645139..1645196	58	forward
b1573_+/b1574_+	1647066..1647405	1647083..1647114	32	forward
ynfP_-/b1580_-	1650863..1650919	1650895..1650922	28	forward
b1580_-/b1581_-	1651940..1651950	1651939..1652123	185	forward
b1585_-/b1586_+	1655482..1655588	1655413..1655511	99	forward
b1592_+/b1594_-	1664596..1665367	1665279..1665581	303	forward
b1594_-/b1595_-	1666589..1666722	1666634..1666782	149	forward
b1596_+/b1597_+	1668977..1669399	1669191..1669215	25	forward
b1596_+/b1597_+	1668977..1669399	1669270..1669343	74	forward
b1597_+/b4601_+	1669709..1669800	1669734..1669775	42	forward
b1599_-/b1601_+	1671174..1671936	1671602..1671636	35	forward
b1599_-/b1601_+	1671174..1671936	1671676..1671742	67	forward
b1599_-/b1601_+	1671174..1671936	1671759..1671821	63	forward
b1606_+/b1608_+	1679723..1680173	1679909..1679966	58	forward
b1610_+/b1612_-	1683213..1684754	1683218..1683399	182	forward
b1610_+/b1612_-	1683213..1684754	1683442..1683535	94	forward
b1610_+/b1612_-	1683213..1684754	1684118..1684244	127	forward
b1610_+/b1612_-	1683213..1684754	1684609..1684633	25	forward
b1615_-/b1616_-	1690876..1690913	1690867..1690889	23	forward
b1616_-/b1618_-	1692288..1694485	1692574..1692629	56	forward
b1616_-/b1618_-	1692288..1694485	1692689..1692891	203	forward
b1616_-/b1618_-	1692288..1694485	1692962..1692997	36	forward
b1616_-/b1618_-	1692288..1694485	1693598..1693629	32	forward
b1616_-/b1618_-	1692288..1694485	1693654..1693677	24	forward
b1616_-/b1618_-	1692288..1694485	1694207..1694231	25	forward
b1616_-/b1618_-	1692288..1694485	1694246..1694272	27	forward
b1616_-/b1618_-	1692288..1694485	1694315..1694410	96	forward
b1616_-/b1618_-	1692288..1694485	1694482..1694646	165	forward
b1618_-/b1619_-	1695077..1695296	1695121..1695234	114	forward
b1619_-/b1620_-	1696065..1696175	1696132..1696188	57	forward
b1624_-/b4409_+	1702333..1702574	1702408..1702437	30	forward
b1636_-/b1637_-	1713914..1713971	1713833..1713927	95	forward
b1637_-/b1638_-	1715247..1715374	1715263..1715348	86	forward
b1639_-/b1640_-	1716420..1716516	1716394..1716429	36	forward
b1639_-/b1640_-	1716420..1716516	1716457..1716522	66	forward
b1640_-/b1641_+	1717627..1717899	1717576..1717638	63	forward
b1642_-/b1643_+	1718849..1719048	1718822..1718863	42	forward
b1646_-/b1647_-	1722680..1722759	1722660..1722717	58	forward
b1648_-/b1649_+	1723945..1724046	1723967..1724007	41	forward
b1654_-/b1655_+	1732126..1732458	1732135..1732217	83	forward
b1654_-/b1655_+	1732126..1732458	1732256..1732288	33	forward
b4602_-/b1658_+	1735570..1735867	1735507..1735597	91	forward
b1658_+/b1660_+	1736894..1737934	1737006..1737043	38	forward
b1658_+/b1660_+	1736894..1737934	1737150..1737194	45	forward
b1658_+/b1660_+	1736894..1737934	1737470..1737546	77	forward
b1670_-/b1672_-	1748373..1749100	1748577..1748645	69	forward
b1670_-/b1672_-	1748373..1749100	1748787..1748998	212	forward
b1670_-/b1672_-	1748373..1749100	1749010..1749119	110	forward
b1676_+/b1677_+	1755135..1755444	1755199..1755300	102	forward
b1678_-/b1679_-	1756750..1756897	1756695..1757070	376	forward
b1680_-/b1682_-	1758548..1759789	1759077..1759110	34	forward
b1680_-/b1682_-	1758548..1759789	1759229..1759338	110	forward
b1680_-/b1682_-	1758548..1759789	1759670..1759777	108	forward
b1684_-/b4430_-	1762411..1762736	1762392..1762412	21	forward
b1684_-/b4430_-	1762411..1762736	1762458..1762492	35	forward
b1684_-/b4430_-	1762411..1762736	1762606..1762728	123	forward
b4430_-/b1685_-	1762805..1762957	1762820..1763057	238	forward
b1685_-/b1686_-	1763228..1763245	1763149..1763405	257	forward
b1686_-/b1688_+	1763657..1767097	1764336..1764381	46	forward
b1686_-/b1688_+	1763657..1767097	1764425..1764465	41	forward
b1686_-/b1688_+	1763657..1767097	1764536..1764684	149	forward
b1686_-/b1688_+	1763657..1767097	1765003..1765032	30	forward
b1686_-/b1688_+	1763657..1767097	1765053..1765107	55	forward
b1686_-/b1688_+	1763657..1767097	1765903..1765963	61	forward
b1686_-/b1688_+	1763657..1767097	1766092..1766259	168	forward
b1686_-/b1688_+	1763657..1767097	1766440..1766464	25	forward
b1686_-/b1688_+	1763657..1767097	1766487..1766639	153	forward
b1702_-/b1703_+	1785137..1785468	1785250..1785357	108	forward
b1706_-/b1707_-	1789269..1789330	1789240..1789426	187	forward
b1707_-/b1708_-	1790045..1790290	1790228..1790273	46	forward
b1708_-/b1709_-	1790756..1790832	1790715..1790797	83	forward
b1708_-/b1709_-	1790756..1790832	1790809..1790866	58	forward
b1709_-/b1711_-	1791583..1792195	1792124..1792207	84	forward
b1716_-/b1717_-	1797774..1797825	1797762..1797900	139	forward
b1717_-/b1718_-	1798024..1798119	1798092..1798123	32	forward
b1719_-/arpB_1_+	1800595..1801117	1800754..1800793	40	forward
b1719_-/arpB_1_+	1800595..1801117	1800886..1800913	28	forward
arpB_2_+/b4535_+	1803018..1803188	1803079..1803129	51	forward
b1722_-/b1723_+	1804108..1804393	1804145..1804183	39	forward
b1726_-/b1727_+	1807258..1807403	1807222..1807273	52	forward
b1738_-/b1739_-	1819644..1819941	1819846..1819967	122	forward
b1739_-/b1740_+	1820281..1820481	1820345..1820373	29	forward
b1741_+/b1743_-	1822427..1823163	1822549..1822583	35	forward
b1743_-/b1744_-	1823650..1823978	1823808..1823898	91	forward
b1744_-/b1746_-	1824948..1826279	1825524..1825568	45	forward
b1744_-/b1746_-	1824948..1826279	1826278..1826305	28	forward
b1746_-/b1748_-	1827759..1828785	1828071..1828161	91	forward
b1748_-/b1749_+	1830007..1830451	1829977..1830044	68	forward
b1748_-/b1749_+	1830007..1830451	1830054..1830085	32	forward
b1759_+/b1761_+	1839922..1840394	1839990..1840247	258	forward
b1762_-/b1763_-	1842896..1843022	1842967..1843011	45	forward
b1764_-/b1765_-	1846033..1846148	1846069..1846120	52	forward
b1776_-/b1777_-	1859357..1859725	1859346..1859405	60	forward
b1776_-/b1777_-	1859357..1859725	1859492..1859644	153	forward
b1776_-/b1777_-	1859357..1859725	1859664..1859804	141	forward
b1777_-/b1778_-	1859999..1860039	1860006..1860093	88	forward
b1789_+/b1791_+	1872823..1873696	1872896..1873008	113	forward
b1789_+/b1791_+	1872823..1873696	1873399..1873506	108	forward
b1793_-/b1794_+	1875557..1875738	1875579..1875617	39	forward
b1795_-/b1796_-	1877280..1877426	1877310..1877428	119	forward
b1796_-/b1797_-	1877610..1877612	1877583..1877636	54	forward
b1797_-/b1798_-	1877973..1878144	1877949..1877994	46	forward
sroD_-/b1806_-	1886127..1887974	1886140..1886196	57	forward
sroD_-/b1806_-	1886127..1887974	1886351..1886408	58	forward
sroD_-/b1806_-	1886127..1887974	1886696..1886763	68	forward
sroD_-/b1806_-	1886127..1887974	1887543..1887603	61	forward
sroD_-/b1806_-	1886127..1887974	1887645..1887735	91	forward
sroD_-/b1806_-	1886127..1887974	1887914..1887948	35	forward
b1807_-/b1808_-	1889292..1889348	1889280..1889324	45	forward
b1820_+/b1821_+	1903284..1903711	1903396..1903424	29	forward
b1821_+/b1823_-	1904279..1905249	1904373..1904571	199	forward
b1821_+/b1823_-	1904279..1905249	1904635..1904695	61	forward
b1821_+/b1823_-	1904279..1905249	1904703..1904810	108	forward
b1821_+/b1823_-	1904279..1905249	1904868..1904993	126	forward
b1821_+/b1823_-	1904279..1905249	1905053..1905136	84	forward
b1821_+/b1823_-	1904279..1905249	1905142..1905225	84	forward
b1824_-/b1825_-	1905616..1906284	1905539..1905710	172	forward
b1824_-/b1825_-	1905616..1906284	1905724..1905781	58	forward
b1824_-/b1825_-	1905616..1906284	1906166..1906403	238	forward
b1825_-/b1826_-	1906573..1906646	1906578..1906601	24	forward
b4536_+/b1827_-	1907189..1907331	1907272..1907399	128	forward
b1827_-/b1828_+	1908124..1908299	1908179..1908270	92	forward
b1829_-/b1830_-	1910601..1910791	1910775..1910864	90	forward
b1830_-/b1831_-	1912841..1912859	1912851..1912928	78	forward
b1837_+/b4432_+	1920337..1921089	1920390..1920707	318	forward
b1837_+/b4432_+	1920337..1921089	1920805..1920835	31	forward
b1839_-/b1840_-	1921731..1921742	1921740..1921778	39	forward
b1841_-/b1842_+	1922994..1923131	1922779..1922998	220	forward
b1844_+/b1846_-	1924807..1927071	1925158..1925193	36	forward
b1844_+/b1846_-	1924807..1927071	1925414..1925449	36	forward
b1844_+/b1846_-	1924807..1927071	1925919..1925946	28	forward
b1844_+/b1846_-	1924807..1927071	1926035..1926104	70	forward
b1844_+/b1846_-	1924807..1927071	1926144..1926277	134	forward
b1844_+/b1846_-	1924807..1927071	1926298..1926321	24	forward
b1844_+/b1846_-	1924807..1927071	1926410..1926455	46	forward
b1844_+/b1846_-	1924807..1927071	1926607..1927195	589	forward
b1846_-/b1847_-	1927732..1928057	1927737..1928036	300	forward
b1847_-/b1848_-	1928415..1928480	1928450..1928571	122	forward
b1851_-/b1852_-	1932629..1932862	1932625..1932703	79	forward
b1852_-/b1853_+	1934339..1934675	1934385..1934575	191	forward
b1855_-/b1856_-	1938218..1938336	1938223..1938262	40	forward
b1855_-/b1856_-	1938218..1938336	1938332..1938410	79	forward
b1861_-/b4677_-	1944001..1944138	1943940..1944077	138	forward
b1861_-/b4677_-	1944001..1944138	1944092..1944130	39	forward
b1872_-/b1873_-	1955032..1955055	1955043..1955098	56	forward
b1874_-/b1875_-	1956985..1957303	1957100..1957234	135	forward
b1876_+/b1877_+	1959820..1959995	1959914..1959939	26	forward
b1878_-/b1880_-	1960997..1963066	1960997..1961066	70	forward
b1878_-/b1880_-	1960997..1963066	1961276..1961348	73	forward
b1878_-/b1880_-	1960997..1963066	1961693..1961728	36	forward
b1878_-/b1880_-	1960997..1963066	1961752..1961795	44	forward
b1878_-/b1880_-	1960997..1963066	1962689..1962713	25	forward
b1878_-/b1880_-	1960997..1963066	1962958..1962998	41	forward
b1878_-/b1880_-	1960997..1963066	1963025..1963072	48	forward
b1880_-/b1881_-	1964216..1964416	1964222..1964246	25	forward
b1880_-/b1881_-	1964216..1964416	1964292..1964335	44	forward
b1884_-/b1885_-	1967389..1967406	1967400..1967449	50	forward
b1888_-/b1889_-	1973349..1973352	1973352..1973417	66	forward
b1889_-/b1891_-	1974280..1975289	1974413..1974466	54	forward
b1889_-/b1891_-	1974280..1975289	1974651..1974679	29	forward
b1889_-/b1891_-	1974280..1975289	1974827..1974851	25	forward
b1889_-/b1891_-	1974280..1975289	1975160..1975243	84	forward
b1892_-/insAB-5_-	1976222..1976540	1976198..1976261	64	forward
b1892_-/insAB-5_-	1976222..1976540	1976310..1976356	47	forward
b1892_-/insAB-5_-	1976222..1976540	1976369..1976486	118	forward
insAB-5_-/b1895_+	1977240..1977776	1977376..1977404	29	forward
insAB-5_-/b1895_+	1977240..1977776	1977534..1977563	30	forward
b1896_-/b4460_-	1979637..1980577	1979630..1979725	96	forward
b1896_-/b4460_-	1979637..1980577	1980199..1980246	48	forward
b1896_-/b4460_-	1979637..1980577	1980294..1980322	29	forward
b1896_-/b4460_-	1979637..1980577	1980340..1980508	169	forward
b1896_-/b4460_-	1979637..1980577	1980563..1980735	173	forward
b1900_-/b1901_-	1983094..1983162	1983065..1983145	81	forward
b1901_-/b1902_+	1984153..1984948	1984101..1984170	70	forward
b1901_-/b1902_+	1984153..1984948	1984368..1984412	45	forward
b1901_-/b1902_+	1984153..1984948	1984526..1984573	48	forward
b1906_-/b1907_+	1987515..1987704	1987572..1987644	73	forward
b1908_-/b1912_-	1989644..1990292	1989737..1989763	27	forward
b1908_-/b1912_-	1989644..1990292	1989845..1989868	24	forward
b1912_-/b1913_-	1990842..1990897	1990772..1990873	102	forward
b1913_-/b1915_+	1992731..1993841	1992701..1992956	256	forward
b1913_-/b1915_+	1992731..1993841	1993000..1993171	172	forward
b1913_-/b1915_+	1992731..1993841	1993262..1993345	84	forward
b1916_-/b1917_-	1994857..1995085	1994685..1994890	206	forward
b1916_-/b1917_-	1994857..1995085	1994923..1995040	118	forward
b1916_-/b1917_-	1994857..1995085	1995054..1995083	30	forward
b1917_-/b1919_-	1995839..1996517	1996210..1996250	41	forward
b1917_-/b1919_-	1995839..1996517	1996325..1996361	37	forward
b1917_-/b1919_-	1995839..1996517	1996498..1996624	127	forward
b1920_-/b1921_-	1998410..1998496	1998427..1998457	31	forward
b1921_-/b1922_-	1999049..1999093	1998916..1999228	313	forward
b1922_-/b1923_-	1999814..2000133	1999809..1999892	84	forward
b1922_-/b1923_-	1999814..2000133	2000038..2000090	53	forward
b1923_-/b1924_+	2001631..2001895	2001582..2001739	158	forward
b1928_-/b1929_+	2006115..2006300	2006132..2006197	66	forward
intG_+/b1938_+	2010805..2011252	2010986..2011081	96	forward
intG_+/b1938_+	2010805..2011252	2011163..2011188	26	forward
b1950_+/b1951_+	2021703..2021991	2021855..2021952	98	forward
b1955_+/b1957_-	2024351..2026211	2024529..2024571	43	forward
b1955_+/b1957_-	2024351..2026211	2024728..2024857	130	forward
b1955_+/b1957_-	2024351..2026211	2024957..2024999	43	forward
b1955_+/b1957_-	2024351..2026211	2025290..2025840	551	forward
b1955_+/b1957_-	2024351..2026211	2025926..2026039	114	forward
b1959_+/b1961_-	2028484..2028922	2028631..2028677	47	forward
b1968_-/b1970_+	2036177..2036979	2036380..2036408	29	forward
b1968_-/b1970_+	2036177..2036979	2036468..2036528	61	forward
b1971_+/b1973_+	2038507..2039398	2039254..2039341	88	forward
b1973_+/b1974_+	2040050..2040391	2040110..2040217	108	forward
b1976_+/b1978_+	2042473..2042934	2042646..2042788	143	forward
b1978_+/yeeL_2_-	2050039..2050299	2050178..2050204	27	forward
b1985_-/b1987_-	2057871..2057987	2057971..2058013	43	forward
b1988_-/b1990_-	2059958..2060414	2060402..2060520	119	forward
b1990_-/b1991_-	2061348..2061411	2061293..2061365	73	forward
b1992_-/b1994_-	2063247..2064328	2063420..2063449	30	forward
b1992_-/b1994_-	2063247..2064328	2063674..2063705	32	forward
b1992_-/b1994_-	2063247..2064328	2063899..2064196	298	forward
yoeG_-/yoeH_-	2065917..2066284	2065956..2066200	245	forward
yoeG_-/yoeH_-	2065917..2066284	2066267..2066325	59	forward
b1999_+/b4435_+	2069236..2069338	2069272..2069320	49	forward
b2005_+/b4538_+	2075968..2076598	2076305..2076337	33	forward
b2007_-/b2008_-	2077386..2077556	2077423..2077466	44	forward
b2007_-/b2008_-	2077386..2077556	2077489..2077623	135	forward
b2008_-/b2009_-	2078616..2078812	2078361..2078638	278	forward
b2008_-/b2009_-	2078616..2078812	2078649..2078681	33	forward
b2008_-/b2009_-	2078616..2078812	2078688..2078738	51	forward
b2009_-/b2010_-	2079287..2079404	2079327..2079376	50	forward
b2013_-/b2014_-	2083550..2083727	2083719..2083837	119	forward
b2014_-/b2015_-	2085087..2085352	2085107..2085163	57	forward
b2014_-/b2015_-	2085087..2085352	2085204..2085410	207	forward
b2016_-/b4539_-	2087153..2087234	2087223..2087341	119	forward
b4539_-/b2018_+	2087490..2088019	2087465..2087523	59	forward
b4539_-/b2018_+	2087490..2088019	2087528..2087561	34	forward
b4539_-/b2018_+	2087490..2088019	2087587..2087681	95	forward
b4539_-/b2018_+	2087490..2088019	2087775..2087859	85	forward
b2027_-/b2028_-	2096326..2096470	2096377..2096725	349	forward
b2028_-/b2029_-	2097638..2097885	2097627..2097662	36	forward
b2029_-/wbbL_2_-	2099293..2099419	2099266..2099335	70	forward
b2029_-/wbbL_2_-	2099293..2099419	2099387..2099625	239	forward
b2037_-/b2039_-	2107609..2108161	2107677..2107697	21	forward
b2037_-/b2039_-	2107609..2108161	2108053..2108098	46	forward
b2040_-/b2042_-	2110001..2111457	2110360..2110405	46	forward
b2040_-/b2042_-	2110001..2111457	2110564..2110612	49	forward
b2040_-/b2042_-	2110001..2111457	2111037..2111144	108	forward
b2040_-/b2042_-	2110001..2111457	2111292..2111329	38	forward
b2042_-/b2043_-	2112352..2112525	2112444..2112479	36	forward
b2044_-/b2046_-	2115152..2116703	2115156..2115188	33	forward
b2044_-/b2046_-	2115152..2116703	2115401..2115562	162	forward
b2044_-/b2046_-	2115152..2116703	2115875..2115911	37	forward
b2044_-/b2046_-	2115152..2116703	2115983..2116124	142	forward
b2044_-/b2046_-	2115152..2116703	2116281..2116380	100	forward
b2044_-/b2046_-	2115152..2116703	2116468..2116575	108	forward
b2044_-/b2046_-	2115152..2116703	2116623..2116688	66	forward
b2047_-/b2048_-	2119579..2119632	2119497..2119661	165	forward
b2050_-/b2052_-	2123771..2124248	2123795..2124004	210	forward
b2050_-/b2052_-	2123771..2124248	2124075..2124103	29	forward
b2050_-/b2052_-	2123771..2124248	2124115..2124171	57	forward
b2053_-/b2054_-	2126339..2126363	2126210..2126351	142	forward
b2056_-/b2058_-	2128903..2130090	2128864..2128975	112	forward
b2056_-/b2058_-	2128903..2130090	2129121..2129188	68	forward
b2056_-/b2058_-	2128903..2130090	2129446..2129484	39	forward
b2056_-/b2058_-	2128903..2130090	2129604..2129648	45	forward
b2056_-/b2058_-	2128903..2130090	2129879..2129948	70	forward
b2056_-/b2058_-	2128903..2130090	2129960..2130025	66	forward
b2058_-/b2059_-	2130580..2130581	2130332..2130639	308	forward
b2059_-/b2060_-	2131422..2131513	2131345..2131480	136	forward
b2063_+/b2064_-	2137510..2137782	2137641..2137776	136	forward
b2066_-/b2067_+	2140973..2141289	2141024..2141083	60	forward
b2067_+/b2068_-	2144608..2144715	2144676..2144743	68	forward
b2072_-/b4436_+	2150497..2151332	2150552..2150577	26	forward
b2072_-/b4436_+	2150497..2151332	2151035..2151142	108	forward
b4437_+/b2074_+	2151804..2152039	2151915..2151942	28	forward
b4438_+/b2082_-	2165225..2165325	2165253..2165322	70	forward
yegZ_-/b2085_-	2165845..2166012	2165816..2165867	52	forward
b2085_-/b2086_+	2166331..2166735	2166614..2166645	32	forward
b2087_-/b2088_+	2168164..2168250	2168137..2168204	68	forward
b2090_-/b2091_-	2169758..2169856	2169818..2169838	21	forward
b2096_-/b2097_-	2175227..2175533	2175270..2175329	60	forward
b2096_-/b2097_-	2175227..2175533	2175357..2175381	25	forward
b2096_-/b2097_-	2175227..2175533	2175399..2175556	158	forward
b2097_-/b2098_+	2176587..2176842	2176384..2176732	349	forward
b2100_+/b2102_-	2180084..2180854	2180162..2180268	107	forward
b2100_+/b2102_-	2180084..2180854	2180760..2180785	26	forward
b2102_-/b2103_-	2181674..2181737	2181735..2181852	118	forward
b2103_-/b2105_-	2182539..2183545	2182575..2182610	36	forward
b2103_-/b2105_-	2182539..2183545	2182729..2182752	24	forward
b2103_-/b2105_-	2182539..2183545	2182822..2182858	37	forward
b2103_-/b2105_-	2182539..2183545	2183041..2183061	21	forward
b2103_-/b2105_-	2182539..2183545	2183213..2183296	84	forward
b2103_-/b2105_-	2182539..2183545	2183301..2183379	79	forward
b2107_+/b2108_-	2185321..2185401	2185333..2185363	31	forward
b2107_+/b2108_-	2185321..2185401	2185367..2185407	41	forward
b2110_-/b2111_-	2189668..2189701	2189645..2189670	26	forward
b2112_-/b2113_-	2190819..2191080	2190815..2190854	40	forward
b2112_-/b2113_-	2190819..2191080	2190871..2190973	103	forward
b2112_-/b2113_-	2190819..2191080	2191023..2191217	195	forward
b2113_-/b2114_+	2192191..2192321	2192215..2192247	33	forward
b4541_+/b2119_+	2202312..2202617	2202384..2202515	132	forward
b2122_+/b2123_+	2208967..2209246	2209084..2209218	135	forward
b2124_-/b2125_-	2210219..2210264	2210172..2210254	83	forward
b2125_-/b2127_+	2210985..2212887	2211255..2211279	25	forward
b2125_-/b2127_+	2210985..2212887	2211412..2211463	52	forward
b2125_-/b2127_+	2210985..2212887	2211488..2211579	92	forward
b2125_-/b2127_+	2210985..2212887	2211793..2211823	31	forward
b2125_-/b2127_+	2210985..2212887	2211940..2211970	31	forward
b2125_-/b2127_+	2210985..2212887	2212154..2212384	231	forward
b4542_+/b2129_-	2213787..2214502	2214122..2214145	24	forward
b2129_-/b2131_-	2215430..2216585	2216091..2216198	108	forward
b2131_-/b2132_-	2217504..2217713	2217569..2217599	31	forward
b2134_-/b2135_-	2222893..2223065	2222963..2223040	78	forward
b2139_-/b4679_+	2226709..2227003	2226900..2226959	60	forward
b4679_+/b2140_-	2227088..2227459	2227340..2227413	74	forward
b2140_-/b2141_+	2228408..2228645	2228338..2228446	109	forward
b2140_-/b2141_+	2228408..2228645	2228462..2228488	27	forward
b2140_-/b2141_+	2228408..2228645	2228540..2228563	24	forward
b2145_+/b2146_+	2231862..2232054	2231890..2231935	46	forward
b2146_+/b2148_-	2233294..2234764	2234588..2234696	109	forward
b2146_+/b2148_-	2233294..2234764	2234735..2234765	31	forward
b2149_-/b2150_-	2237312..2237371	2237285..2237368	84	forward
b2150_-/b2151_-	2238371..2238649	2238618..2239006	389	forward
b2152_-/b2153_-	2240990..2241005	2240948..2240999	52	forward
b2156_-/b2157_-	2246555..2246758	2246569..2246679	111	forward
b2156_-/b2157_-	2246555..2246758	2246689..2246717	29	forward
b2156_-/b2157_-	2246555..2246758	2246732..2246789	58	forward
b2160_+/b2161_-	2250811..2250916	2250862..2250893	32	forward
b2160_+/b2161_-	2250811..2250916	2250901..2250927	27	forward
b2162_-/b2163_+	2253209..2253376	2253163..2253224	62	forward
b2162_-/b2163_+	2253209..2253376	2253271..2253312	42	forward
b2164_-/b2165_-	2255358..2255450	2255411..2255435	25	forward
b2165_-/b2167_-	2256390..2257740	2257506..2257582	77	forward
b2165_-/b2167_-	2256390..2257740	2257605..2257638	34	forward
b2165_-/b2167_-	2256390..2257740	2257662..2257746	85	forward
b2168_-/b2170_+	2260388..2261884	2260625..2260726	102	forward
b2168_-/b2170_+	2260388..2261884	2261245..2261344	100	forward
b2181_-/b2182_-	2276260..2276591	2276421..2276457	37	forward
b2181_-/b2182_-	2276260..2276591	2276498..2276763	266	forward
b2183_-/b2184_+	2278506..2278653	2278532..2278616	85	forward
b2185_+/b2186_-	2280824..2280961	2280931..2281014	84	forward
b2188_+/b2190_-	2284159..2284411	2284361..2284395	35	forward
b2188_+/b2190_-	2284159..2284411	2284399..2284468	70	forward
b2192_-/b2193_+	2288104..2288521	2288124..2288255	132	forward
b2194_-/b2196_-	2290433..2290982	2290456..2290507	52	forward
b2194_-/b2196_-	2290433..2290982	2290529..2290562	34	forward
b2194_-/b2196_-	2290433..2290982	2290601..2290629	29	forward
b2196_-/b2198_-	2292927..2293398	2292892..2292974	83	forward
b2196_-/b2198_-	2292927..2293398	2293116..2293142	27	forward
b2196_-/b2198_-	2292927..2293398	2293371..2293415	45	forward
b2198_-/b2200_-	2293609..2294383	2293996..2294021	26	forward
b2200_-/b2202_-	2295047..2295678	2295443..2295467	25	forward
b2210_-/b2211_-	2304777..2304993	2304849..2304912	64	forward
b2211_-/b2212_-	2306638..2306712	2306643..2306695	53	forward
b2212_-/b2214_-	2307364..2308500	2307485..2307549	65	forward
b2212_-/b2214_-	2307364..2308500	2307555..2307638	84	forward
b2212_-/b2214_-	2307364..2308500	2307657..2307740	84	forward
b2212_-/b2214_-	2307364..2308500	2307753..2307800	48	forward
b2212_-/b2214_-	2307364..2308500	2307817..2307878	62	forward
b2212_-/b2214_-	2307364..2308500	2308427..2308450	24	forward
b2218_-/b2219_+	2317851..2318064	2317752..2317855	104	forward
b2218_-/b2219_+	2317851..2318064	2317863..2317895	33	forward
b2225_-/b2226_-	2326166..2326169	2326151..2326220	70	forward
b2226_-/yfaS_1_-	2327820..2328320	2328267..2328296	30	forward
yfaS_1_-/b2230_-	2332425..2332977	2332491..2332550	60	forward
yfaS_1_-/b2230_-	2332425..2332977	2332579..2332630	52	forward
yfaS_1_-/b2230_-	2332425..2332977	2332895..2332933	39	forward
b2237_-/b2238_+	2347495..2347708	2347589..2347615	27	forward
b2240_-/b2241_+	2350397..2350668	2350447..2350491	45	forward
b2243_+/b2244_+	2354734..2354925	2354871..2354894	24	forward
b2245_-/b2246_-	2356868..2356884	2356789..2356896	108	forward
b2247_-/b2248_-	2359449..2359450	2359439..2359760	322	forward
b2248_-/b2249_-	2360234..2360452	2360300..2360436	137	forward
b2249_-/b2250_-	2361656..2361754	2361733..2361778	46	forward
b2252_-/b2253_+	2363643..2363931	2363732..2363776	45	forward
b2259_-/b2260_-	2371561..2371669	2371573..2371801	229	forward
b2263_-/b2265_-	2375615..2377369	2375841..2375948	108	forward
b2263_-/b2265_-	2375615..2377369	2376022..2376056	35	forward
b2263_-/b2265_-	2375615..2377369	2376664..2376687	24	forward
b2263_-/b2265_-	2375615..2377369	2377031..2377055	25	forward
b2263_-/b2265_-	2375615..2377369	2377263..2377301	39	forward
b2266_-/b2267_-	2379050..2379103	2378957..2379064	108	forward
b2270_-/b2271_+	2383745..2383881	2383764..2383795	32	forward
b2276_-/b2277_-	2389528..2389533	2389533..2389613	81	forward
b2277_-/b2278_-	2391064..2391226	2391083..2391104	22	forward
b2278_-/b2280_-	2393069..2393363	2393064..2393106	43	forward
b2278_-/b2280_-	2393069..2393363	2393147..2393209	63	forward
b2278_-/b2280_-	2393069..2393363	2393300..2393348	49	forward
b2282_-/b2284_-	2395465..2398239	2395994..2396048	55	forward
b2282_-/b2284_-	2395465..2398239	2396064..2396100	37	forward
b2282_-/b2284_-	2395465..2398239	2396323..2396352	30	forward
b2282_-/b2284_-	2395465..2398239	2396447..2396482	36	forward
b2282_-/b2284_-	2395465..2398239	2396494..2396517	24	forward
b2282_-/b2284_-	2395465..2398239	2396871..2396927	57	forward
b2282_-/b2284_-	2395465..2398239	2397243..2397327	85	forward
b2284_-/b2286_-	2399578..2400076	2399806..2399926	121	forward
b2284_-/b2286_-	2399578..2400076	2400074..2400290	217	forward
b2286_-/b2287_-	2401868..2401972	2401869..2401919	51	forward
b2287_-/b2288_-	2402636..2402650	2402546..2402698	153	forward
b2288_-/b2289_-	2403095..2403724	2403413..2403449	37	forward
b2288_-/b2289_-	2403095..2403724	2403486..2403675	190	forward
b2288_-/b2289_-	2403095..2403724	2403682..2404114	433	forward
b2289_-/b2290_+	2404664..2405582	2404666..2404881	216	forward
b2289_-/b2290_+	2404664..2405582	2404988..2405029	42	forward
b2294_-/b2295_-	2410617..2410698	2410629..2410669	41	forward
b2295_-/b2296_+	2411155..2411491	2411127..2411164	38	forward
b2300_-/b2301_-	2417811..2417862	2417848..2417941	94	forward
b2301_-/b2302_+	2418508..2418642	2418518..2418622	105	forward
b2305_-/b2306_-	2421562..2421757	2421528..2421583	56	forward
b2306_-/b2307_-	2422532..2422538	2422516..2423080	565	forward
b2307_-/b2309_-	2423256..2424027	2423178..2423321	144	forward
b2307_-/b2309_-	2423256..2424027	2423359..2423442	84	forward
b2307_-/b2309_-	2423256..2424027	2423532..2423586	55	forward
b2307_-/b2309_-	2423256..2424027	2423857..2423978	122	forward
b2307_-/b2309_-	2423256..2424027	2423993..2424014	22	forward
b2310_-/b2311_-	2425814..2426078	2425949..2426220	272	forward
b2312_-/b2313_-	2428261..2428296	2428285..2428354	70	forward
b2314_-/b2316_-	2429707..2431033	2430037..2430225	189	forward
b2314_-/b2316_-	2429707..2431033	2430268..2430402	135	forward
b2314_-/b2316_-	2429707..2431033	2430796..2430872	77	forward
b2316_-/b2317_-	2431949..2432103	2431932..2431992	61	forward
b2317_-/b2318_-	2432764..2432845	2432768..2432817	50	forward
b2318_-/b2320_-	2433659..2434736	2433745..2433861	117	forward
b2318_-/b2320_-	2433659..2434736	2434379..2434404	26	forward
b2321_+/b2323_-	2436968..2438406	2437160..2437229	70	forward
b2321_+/b2323_-	2436968..2438406	2437281..2437310	30	forward
b2321_+/b2323_-	2436968..2438406	2438047..2438071	25	forward
b2321_+/b2323_-	2436968..2438406	2438222..2438262	41	forward
b2323_-/b2324_+	2439628..2439785	2439661..2439710	50	forward
b2326_-/b2328_-	2442774..2443581	2442740..2442847	108	forward
b2326_-/b2328_-	2442774..2443581	2442986..2443014	29	forward
b2326_-/b2328_-	2442774..2443581	2443272..2443347	76	forward
b2326_-/b2328_-	2442774..2443581	2443363..2443480	118	forward
b2332_-/b2333_-	2448072..2448072	2447943..2448207	265	forward
b2333_-/b2335_-	2448613..2449093	2448811..2448969	159	forward
b2333_-/b2335_-	2448613..2449093	2448984..2449016	33	forward
b2333_-/b2335_-	2448613..2449093	2449059..2449097	39	forward
b2335_-/b2337_-	2449607..2450377	2449883..2449939	57	forward
b2335_-/b2337_-	2449607..2450377	2450375..2450396	22	forward
b2337_-/b2338_-	2451275..2451286	2451279..2451355	77	forward
b2339_-/b2340_-	2453669..2454348	2454174..2454221	48	forward
b2341_-/b2343_-	2457182..2458671	2457529..2457554	26	forward
b2341_-/b2343_-	2457182..2458671	2457774..2457857	84	forward
b2341_-/b2343_-	2457182..2458671	2457943..2458048	106	forward
b2341_-/b2343_-	2457182..2458671	2458132..2458183	52	forward
b2341_-/b2343_-	2457182..2458671	2458274..2458324	51	forward
b2341_-/b2343_-	2457182..2458671	2458491..2458631	141	forward
b2341_-/b2343_-	2457182..2458671	2458641..2458692	52	forward
b2344_+/b2345_+	2460669..2461033	2460792..2460843	52	forward
b2347_+/b2349_+	2464256..2464566	2464419..2464445	27	forward
b2347_+/b2349_+	2464256..2464566	2464458..2464494	37	forward
b2352_+/b2353_+	2468485..2468824	2468540..2468562	23	forward
b2353_+/b2355_-	2469128..2469565	2469288..2469332	45	forward
b2353_+/b2355_-	2469128..2469565	2469475..2469558	84	forward
b2356_-/b2358_-	2470410..2470899	2470809..2470897	89	forward
b4501_+/b2364_-	2474533..2474715	2474658..2474751	94	forward
b2364_-/b2365_+	2475652..2475868	2475839..2475863	25	forward
b2367_-/b2369_+	2480199..2481776	2480242..2480272	31	forward
b2367_-/b2369_+	2480199..2481776	2480576..2480685	110	forward
b2367_-/b2369_+	2480199..2481776	2480939..2481010	72	forward
b2367_-/b2369_+	2480199..2481776	2481159..2481233	75	forward
b2367_-/b2369_+	2480199..2481776	2481429..2481515	87	forward
b2367_-/b2369_+	2480199..2481776	2481535..2481568	34	forward
b2374_-/b2375_-	2491277..2491788	2491342..2491398	57	forward
b2374_-/b2375_-	2491277..2491788	2491640..2491666	27	forward
b2375_-/b2376_+	2492425..2492719	2492486..2492511	26	forward
b2375_-/b2376_+	2492425..2492719	2492663..2492715	53	forward
b2376_+/b2377_-	2492996..2493071	2493031..2493082	52	forward
b2379_-/b2380_+	2496318..2496692	2496349..2496484	136	forward
b2383_-/b2384_-	2502508..2502531	2502398..2502568	171	forward
b2384_-/b2386_-	2503570..2504668	2504413..2504466	54	forward
b2384_-/b2386_-	2503570..2504668	2504504..2504611	108	forward
b2386_-/b2387_-	2505917..2505937	2505926..2505967	42	forward
b2387_-/b2388_-	2506265..2506482	2506451..2506706	256	forward
b2388_-/b2389_+	2507449..2507651	2507472..2507587	116	forward
b2395_-/b2398_+	2515855..2516488	2515866..2516068	203	forward
b2400_-/b2405_-	2518695..2519614	2518862..2518948	87	forward
b2400_-/b2405_-	2518695..2519614	2519026..2519076	51	forward
b2400_-/b2405_-	2518695..2519614	2519146..2519198	53	forward
b2410_+/b2411_-	2525967..2526182	2526034..2526159	126	forward
b2412_-/b2413_+	2529256..2529484	2529255..2529283	29	forward
b2422_-/b2424_-	2538837..2539700	2538863..2538906	44	forward
b2422_-/b2424_-	2538837..2539700	2539118..2539185	68	forward
b2422_-/b2424_-	2538837..2539700	2539208..2539291	84	forward
b2422_-/b2424_-	2538837..2539700	2539314..2539393	80	forward
b2424_-/b2426_-	2540535..2541853	2541109..2541150	42	forward
b2424_-/b2426_-	2540535..2541853	2541303..2541323	21	forward
b2424_-/b2426_-	2540535..2541853	2541589..2541618	30	forward
b2424_-/b2426_-	2540535..2541853	2541657..2541740	84	forward
b2426_-/b2427_-	2542646..2542773	2542752..2542779	28	forward
b2430_+/b2431_-	2547429..2547667	2547454..2547557	104	forward
b2433_-/b2435_+	2549749..2550373	2549762..2549788	27	forward
b2437_-/b2438_-	2553205..2553249	2553001..2553318	318	forward
b2439_-/b2440_-	2554423..2554431	2554430..2554476	47	forward
b2440_-/b2441_-	2555320..2555339	2555324..2556026	703	forward
b2441_-/b2442_+	2556702..2556792	2556705..2556740	36	forward
b2443_+/b2444_+	2558921..2559389	2559077..2559294	218	forward
b2446_+/b2448_+	2560550..2561598	2561230..2561313	84	forward
b2446_+/b2448_+	2560550..2561598	2561366..2561413	48	forward
b2451_-/b2453_-	2564907..2566345	2564925..2564948	24	forward
b2451_-/b2453_-	2564907..2566345	2565003..2565086	84	forward
b2451_-/b2453_-	2564907..2566345	2565462..2565490	29	forward
b2451_-/b2453_-	2564907..2566345	2565585..2565679	95	forward
b2453_-/b2455_-	2567534..2568369	2568154..2568226	73	forward
b2456_-/b2457_-	2570073..2570178	2570163..2570318	156	forward
b2458_-/b2460_-	2571528..2572323	2571590..2571620	31	forward
b2458_-/b2460_-	2571528..2572323	2571634..2571660	27	forward
b2458_-/b2460_-	2571528..2572323	2572146..2572190	45	forward
b2458_-/b2460_-	2571528..2572323	2572221..2572241	21	forward
b2460_-/b2462_-	2573026..2573491	2573035..2573058	24	forward
b2460_-/b2462_-	2573026..2573491	2573064..2573133	70	forward
b2462_-/b2463_-	2573828..2574119	2573862..2573935	74	forward
b2466_-/b2467_-	2580800..2580924	2580744..2580807	64	forward
b2467_-/b2468_-	2581501..2581567	2581531..2581582	52	forward
b2470_+/b4606_-	2588731..2588828	2588749..2588775	27	forward
b4606_-/b2471_+	2588889..2589268	2588939..2588974	36	forward
b4606_-/b2471_+	2588889..2589268	2588992..2589069	78	forward
b4547_+/b2473_-	2590985..2591093	2591079..2591228	150	forward
b2473_-/b2474_-	2591793..2591865	2591860..2591967	108	forward
b2475_-/b2476_-	2594760..2594926	2594777..2595126	350	forward
b2476_-/b2477_-	2595641..2595852	2595679..2595733	55	forward
b2476_-/b2477_-	2595641..2595852	2595815..2595841	27	forward
b2476_-/b2477_-	2595641..2595852	2595848..2595974	127	forward
b2496_-/b2497_-	2616844..2616892	2616772..2616898	127	forward
b2497_-/b2498_-	2618183..2618267	2618053..2618205	153	forward
b2504_+/b2505_+	2627504..2627813	2627604..2627642	39	forward
b2506_+/b2507_-	2628888..2628979	2628978..2629012	35	forward
sroE_-/b2516_-	2638709..2639852	2638727..2638835	109	forward
sroE_-/b2516_-	2638709..2639852	2638962..2639022	61	forward
sroE_-/b2516_-	2638709..2639852	2639599..2639753	155	forward
sroE_-/b2516_-	2638709..2639852	2639788..2639906	119	forward
b2516_-/b2517_-	2640867..2641150	2640722..2641101	380	forward
b2516_-/b2517_-	2640867..2641150	2641105..2641250	146	forward
b2518_-/b2519_-	2642887..2643034	2642906..2643047	142	forward
b2519_-/b2521_+	2645348..2650515	2645415..2645443	29	forward
b2519_-/b2521_+	2645348..2650515	2645492..2645544	53	forward
b2519_-/b2521_+	2645348..2650515	2645849..2645880	32	forward
b2519_-/b2521_+	2645348..2650515	2647179..2647236	58	forward
b2519_-/b2521_+	2645348..2650515	2647339..2647367	29	forward
b2519_-/b2521_+	2645348..2650515	2647601..2647625	25	forward
b2519_-/b2521_+	2645348..2650515	2647782..2647808	27	forward
b2519_-/b2521_+	2645348..2650515	2648624..2648657	34	forward
b2519_-/b2521_+	2645348..2650515	2648712..2648733	22	forward
b2519_-/b2521_+	2645348..2650515	2648977..2649015	39	forward
b2519_-/b2521_+	2645348..2650515	2649096..2649270	175	forward
b2519_-/b2521_+	2645348..2650515	2649390..2649473	84	forward
b2519_-/b2521_+	2645348..2650515	2649557..2649589	33	forward
b2519_-/b2521_+	2645348..2650515	2649667..2649698	32	forward
b2519_-/b2521_+	2645348..2650515	2649728..2649794	67	forward
b2519_-/b2521_+	2645348..2650515	2649837..2649896	60	forward
b2519_-/b2521_+	2645348..2650515	2649909..2650179	271	forward
b4440_+/b2523_-	2652181..2653096	2652482..2652513	32	forward
b4440_+/b2523_-	2652181..2653096	2652928..2653020	93	forward
b2523_-/b2524_-	2654381..2654557	2654395..2654724	330	forward
b2527_-/b2528_-	2657490..2657584	2657494..2657548	55	forward
b2529_-/b2530_-	2658312..2658338	2658315..2658347	33	forward
b2531_-/b2532_-	2660154..2660604	2660042..2660170	129	forward
b2531_-/b2532_-	2660154..2660604	2660292..2660404	113	forward
b2531_-/b2532_-	2660154..2660604	2660601..2660717	117	forward
b2535_+/b2537_-	2664738..2666027	2664761..2664844	84	forward
b2535_+/b2537_-	2664738..2666027	2664851..2664912	62	forward
b2535_+/b2537_-	2664738..2666027	2664999..2665028	30	forward
b2537_-/b2538_+	2666919..2667053	2666926..2667014	89	forward
b2546_-/b2547_-	2674848..2674871	2674784..2674999	216	forward
b2548_-/b2549_-	2677390..2677485	2677357..2677440	84	forward
b2549_-/b2550_+	2680768..2680884	2680713..2680778	66	forward
b2551_-/b2552_+	2683530..2683856	2683660..2683712	53	forward
b2554_-/b2556_-	2686826..2687692	2687007..2687114	108	forward
b2554_-/b2556_-	2686826..2687692	2687124..2687164	41	forward
b2554_-/b2556_-	2686826..2687692	2687181..2687214	34	forward
b2554_-/b2556_-	2686826..2687692	2687239..2687272	34	forward
b2554_-/b2556_-	2686826..2687692	2687308..2687453	146	forward
b2554_-/b2556_-	2686826..2687692	2687543..2687701	159	forward
b4441_-/b2557_-	2689363..2689677	2689251..2689422	172	forward
b4441_-/b2557_-	2689363..2689677	2689467..2689541	75	forward
b4441_-/b2557_-	2689363..2689677	2689561..2689598	38	forward
b4441_-/b2557_-	2689363..2689677	2689624..2689783	160	forward
b2558_+/b2560_-	2695380..2695936	2695397..2695480	84	forward
b2558_+/b2560_-	2695380..2695936	2695499..2695528	30	forward
b2560_-/b2561_+	2696573..2696780	2696556..2696639	84	forward
b2562_+/b4607_-	2697946..2698080	2698068..2698159	92	forward
b2565_-/b2566_-	2700492..2700502	2700421..2700505	85	forward
b2566_-/b2568_-	2701409..2702356	2701397..2701447	51	forward
b2566_-/b2568_-	2701409..2702356	2702170..2702291	122	forward
b2566_-/b2568_-	2701409..2702356	2702303..2702431	129	forward
b2569_-/b2570_-	2705147..2705343	2705150..2705326	177	forward
b2570_-/b2572_-	2705824..2706775	2705885..2705985	101	forward
b2570_-/b2572_-	2705824..2706775	2705998..2706104	107	forward
b2570_-/b2572_-	2705824..2706775	2706299..2706688	390	forward
b2570_-/b2572_-	2705824..2706775	2706774..2706829	56	forward
b2573_-/b2574_+	2708035..2708441	2708200..2708267	68	forward
b2574_+/b2576_+	2710065..2710917	2710111..2710210	100	forward
b2578_+/b2579_-	2714033..2714087	2714071..2714245	175	forward
b2581_-/b2582_+	2716551..2716756	2716621..2716648	28	forward
b2586_+/b2592_-	2722474..2729621	2722493..2722564	72	forward
b2586_+/b2592_-	2722474..2729621	2722718..2722845	128	forward
b2586_+/b2592_-	2722474..2729621	2722853..2722897	45	forward
b2586_+/b2592_-	2722474..2729621	2722963..2723046	84	forward
b2586_+/b2592_-	2722474..2729621	2723574..2723716	143	forward
b2586_+/b2592_-	2722474..2729621	2723846..2724087	242	forward
b2586_+/b2592_-	2722474..2729621	2727323..2727410	88	forward
b2586_+/b2592_-	2722474..2729621	2729367..2729444	78	forward
b2586_+/b2592_-	2722474..2729621	2729487..2729585	99	forward
b2586_+/b2592_-	2722474..2729621	2729596..2729624	29	forward
b2592_-/b2593_-	2732196..2732324	2732166..2732202	37	forward
b2593_-/b2595_+	2733057..2734167	2733067..2733092	26	forward
b2601_-/b2602_+	2739173..2739381	2739112..2739275	164	forward
b2609_-/b2610_-	2744208..2744455	2744129..2744212	84	forward
b2609_-/b2610_-	2744208..2744455	2744320..2744369	50	forward
b2610_-/b2611_+	2745818..2745908	2745739..2745838	100	forward
b2618_-/b2620_+	2752321..2752917	2752447..2752483	37	forward
b2618_-/b2620_+	2752321..2752917	2752610..2752633	24	forward
b2618_-/b2620_+	2752321..2752917	2752648..2752699	52	forward
b2622_+/b2623_-	2755423..2755665	2755603..2755640	38	forward
b2626_+/b2627_-	2759196..2759372	2759260..2759472	213	forward
b2627_-/b2629_-	2761563..2763534	2761660..2761704	45	forward
b2627_-/b2629_-	2761563..2763534	2761708..2761731	24	forward
b2627_-/b2629_-	2761563..2763534	2761736..2761932	197	forward
b2627_-/b2629_-	2761563..2763534	2761973..2762193	221	forward
b2627_-/b2629_-	2761563..2763534	2762228..2762663	436	forward
b2627_-/b2629_-	2761563..2763534	2762726..2762843	118	forward
b2627_-/b2629_-	2761563..2763534	2762887..2763024	138	forward
b2627_-/b2629_-	2761563..2763534	2763036..2763247	212	forward
b2627_-/b2629_-	2761563..2763534	2763273..2763337	65	forward
b2627_-/b2629_-	2761563..2763534	2763359..2763533	175	forward
b2629_-/b2630_+	2763799..2763939	2763686..2763877	192	forward
b2630_+/b2632_+	2765014..2765731	2765567..2765615	49	forward
b2637_+/b2638_-	2769638..2769861	2769709..2769755	47	forward
b2638_-/b2639_-	2770177..2770188	2769777..2770408	632	forward
b2637_+/b2638_-	2769638..2769861	2769777..2770408	632	forward
b2640_-/b2642_+	2771059..2771339	2770995..2771102	108	forward
b2642_+/b2643_+	2773044..2773940	2773260..2773311	52	forward
b2642_+/b2643_+	2773044..2773940	2773405..2773451	47	forward
b2642_+/b2643_+	2773044..2773940	2773496..2773531	36	forward
b2642_+/b2643_+	2773044..2773940	2773561..2773592	32	forward
b2642_+/b2643_+	2773044..2773940	2773730..2773761	32	forward
b2643_+/b2644_+	2774400..2774407	2774384..2774460	77	forward
b2646_+/b4645_+	2775805..2775993	2775816..2775899	84	forward
b2647_-/pinH_-	2780749..2781086	2780717..2780790	74	forward
b2647_-/pinH_-	2780749..2781086	2780986..2781067	82	forward
b2647_-/pinH_-	2780749..2781086	2781074..2781113	40	forward
pinH_-/b2649_-	2781231..2781659	2781137..2781234	98	forward
pinH_-/b2649_-	2781231..2781659	2781299..2781340	42	forward
b2651_+/ECK120003956_Phantom_-	2783375..2783821	2783579..2783626	48	forward
b2664_+/b2666_-	2794359..2794891	2794542..2794569	28	forward
b2664_+/b2666_-	2794359..2794891	2794619..2794646	28	forward
b2676_+/b2677_+	2802484..2802836	2802556..2802617	62	forward
b2686_+/b2687_-	2812177..2812239	2812236..2812327	92	forward
b2689_-/b2696_-	2814963..2816982	2814991..2815029	39	forward
b2689_-/b2696_-	2814963..2816982	2815034..2815073	40	forward
b2689_-/b2696_-	2814963..2816982	2815396..2815438	43	forward
b2689_-/b2696_-	2814963..2816982	2815563..2815654	92	forward
b2689_-/b2696_-	2814963..2816982	2815874..2815928	55	forward
b2689_-/b2696_-	2814963..2816982	2816853..2817073	221	forward
b2696_-/b2697_-	2817169..2817402	2817340..2817371	32	forward
b2697_-/b2698_-	2820034..2820160	2820145..2820233	89	forward
b2712_-/b2713_-	2835448..2835599	2835330..2835502	173	forward
b2712_-/b2713_-	2835448..2835599	2835590..2835639	50	forward
b2716_+/b2717_-	2840437..2840594	2840551..2840582	32	forward
b2717_-/b2719_-	2841066..2841464	2841137..2841171	35	forward
b2717_-/b2719_-	2841066..2841464	2841179..2841232	54	forward
b2717_-/b2719_-	2841066..2841464	2841308..2841374	67	forward
b2719_-/b2721_-	2842233..2842783	2842227..2842317	91	forward
b2719_-/b2721_-	2842233..2842783	2842345..2842516	172	forward
b2719_-/b2721_-	2842233..2842783	2842778..2843008	231	forward
b2723_-/b2725_-	2847264..2847995	2847431..2847539	109	forward
b2725_-/b2726_+	2848458..2848668	2848280..2848470	191	forward
b2741_-/b2742_-	2865574..2865635	2865595..2865675	81	forward
b2743_-/b2745_-	2867542..2868276	2868040..2868061	22	forward
b2743_-/b2745_-	2867542..2868276	2868082..2868117	36	forward
b2743_-/b2745_-	2867542..2868276	2868168..2868232	65	forward
b2745_-/b2747_-	2869327..2869801	2869430..2869562	133	forward
b2745_-/b2747_-	2869327..2869801	2869610..2869707	98	forward
b2748_-/b2749_-	2870843..2871035	2870762..2870845	84	forward
b2748_-/b2749_-	2870843..2871035	2870950..2870988	39	forward
b2749_-/b2750_-	2871360..2871408	2871346..2871388	43	forward
b2750_-/b2752_-	2872015..2873442	2872083..2872133	51	forward
b2750_-/b2752_-	2872015..2873442	2873143..2873183	41	forward
b2750_-/b2752_-	2872015..2873442	2873420..2873443	24	forward
b2752_-/b2753_+	2874352..2874602	2874376..2874422	47	forward
b2752_-/b2753_+	2874352..2874602	2874482..2874521	40	forward
b2753_+/b2754_-	2875641..2876590	2875857..2875963	107	forward
b2753_+/b2754_-	2875641..2876590	2876171..2876195	25	forward
b2756_-/b2758_-	2878410..2879072	2878283..2878511	229	forward
b2756_-/b2758_-	2878410..2879072	2878560..2878665	106	forward
b2756_-/b2758_-	2878410..2879072	2878776..2878834	59	forward
b2756_-/b2758_-	2878410..2879072	2878857..2878910	54	forward
b2756_-/b2758_-	2878410..2879072	2878922..2878990	69	forward
b2758_-/b2759_-	2880165..2880176	2880155..2880178	24	forward
b2759_-/b2761_-	2880660..2882574	2880755..2880775	21	forward
b2759_-/b2761_-	2880660..2882574	2881213..2881251	39	forward
b2759_-/b2761_-	2880660..2882574	2881312..2881335	24	forward
b2759_-/b2761_-	2880660..2882574	2881495..2881518	24	forward
b2759_-/b2761_-	2880660..2882574	2881560..2881651	92	forward
b2762_-/b2763_-	2886335..2886408	2886390..2886422	33	forward
b2763_-/b2765_+	2888122..2890235	2888600..2888684	85	forward
b2763_-/b2765_+	2888122..2890235	2888719..2888800	82	forward
b2763_-/b2765_+	2888122..2890235	2888823..2888864	42	forward
b2763_-/b2765_+	2888122..2890235	2889331..2889357	27	forward
b2769_-/b2771_-	2893802..2894554	2893784..2893833	50	forward
b2769_-/b2771_-	2893802..2894554	2894105..2894128	24	forward
b2769_-/b2771_-	2893802..2894554	2894426..2894447	22	forward
b2771_-/b4463_-	2895893..2895985	2895874..2895899	26	forward
b2776_+/b2777_-	2901397..2902768	2901693..2901719	27	forward
b2776_+/b2777_-	2901397..2902768	2901907..2902300	394	forward
b2776_+/b2777_-	2901397..2902768	2902635..2902661	27	forward
b2776_+/b2777_-	2901397..2902768	2902684..2902722	39	forward
b2778_+/b2779_-	2904606..2904664	2904663..2904704	42	forward
b2779_-/b2780_-	2905964..2906050	2905927..2906239	313	forward
b2781_-/b2782_-	2908708..2908777	2908723..2908835	113	forward
b2782_-/b2784_-	2909114..2909438	2909072..2909192	121	forward
b2782_-/b2784_-	2909114..2909438	2909407..2909449	43	forward
b2784_-/b2785_-	2911674..2911720	2911704..2911746	43	forward
b2786_+/b2787_-	2915836..2916066	2915943..2916042	100	forward
b2787_-/b2788_-	2917408..2917427	2917374..2917415	42	forward
b2789_-/b2790_-	2920123..2920556	2920239..2920462	224	forward
b2789_-/b2790_-	2920123..2920556	2920510..2920617	108	forward
b2790_-/b2791_-	2921007..2921023	2921009..2921040	32	forward
b2791_-/b4408_-	2921807..2922177	2921899..2921939	41	forward
b2791_-/b4408_-	2921807..2922177	2921990..2922027	38	forward
b2791_-/b4408_-	2921807..2922177	2922044..2922071	28	forward
b2809_-/b2810_+	2941168..2941358	2941025..2941168	144	forward
b2813_-/b2817_-	2945201..2945778	2945227..2945405	179	forward
b2813_-/b2817_-	2945201..2945778	2945486..2945522	37	forward
b2813_-/b2817_-	2945201..2945778	2945593..2945632	40	forward
b2819_-/b2821_-	2950484..2954017	2950790..2950873	84	forward
b2819_-/b2821_-	2950484..2954017	2950883..2950977	95	forward
b2819_-/b2821_-	2950484..2954017	2950997..2951048	52	forward
b2819_-/b2821_-	2950484..2954017	2951147..2951180	34	forward
b2819_-/b2821_-	2950484..2954017	2951191..2951298	108	forward
b2819_-/b2821_-	2950484..2954017	2951523..2951546	24	forward
b2819_-/b2821_-	2950484..2954017	2951680..2951755	76	forward
b2819_-/b2821_-	2950484..2954017	2952466..2952489	24	forward
b2819_-/b2821_-	2950484..2954017	2952597..2952693	97	forward
b2821_-/b2822_-	2956907..2957081	2957017..2957145	129	forward
b2822_-/b2823_-	2960451..2960462	2960400..2960544	145	forward
b2823_-/b2825_-	2960787..2961174	2960772..2960793	22	forward
b2825_-/b2827_-	2961739..2962382	2962078..2962107	30	forward
b2825_-/b2827_-	2961739..2962382	2962244..2962274	31	forward
b2825_-/b2827_-	2961739..2962382	2962348..2962765	418	forward
b2827_-/b2828_-	2963178..2963183	2962769..2963303	535	forward
b2830_-/b4610_-	2967000..2967351	2967052..2967083	32	forward
b2830_-/b4610_-	2967000..2967351	2967128..2967473	346	forward
b2835_-/b4444_-	2971885..2974123	2972029..2972057	29	forward
b2835_-/b4444_-	2971885..2974123	2972431..2972491	61	forward
b2835_-/b4444_-	2971885..2974123	2972541..2973093	553	forward
b2835_-/b4444_-	2971885..2974123	2973108..2973187	80	forward
b2835_-/b4444_-	2971885..2974123	2973199..2973221	23	forward
b2835_-/b4444_-	2971885..2974123	2973567..2973614	48	forward
b2835_-/b4444_-	2971885..2974123	2973772..2973908	137	forward
b4444_-/b4445_-	2974212..2974325	2974032..2974338	307	forward
b2835_-/b4444_-	2971885..2974123	2974032..2974338	307	forward
b4445_-/b2837_+	2974408..2974620	2974410..2974457	48	forward
b2838_-/b2839_+	2976922..2977042	2976875..2976939	65	forward
b2839_+/b2841_-	2977979..2978785	2978262..2978287	26	forward
b2839_+/b2841_-	2977979..2978785	2978598..2978621	24	forward
b2841_-/b2842_-	2980205..2980518	2980478..2980610	133	forward
b2843_-/b2844_-	2982147..2982432	2982286..2982378	93	forward
b2843_-/b2844_-	2982147..2982432	2982405..2982438	34	forward
b2844_-/b2845_+	2983615..2983868	2983698..2983745	48	forward
b2845_+/b2846_+	2985099..2985557	2985329..2985379	51	forward
b2847_+/b4683_-	2987334..2987840	2987832..2987857	26	forward
ygeN_-/b2860_-	2994043..2994393	2994194..2994217	24	forward
b2860_-/b2862_-	2995300..2995710	2995666..2995814	149	forward
b2862_-/b2863_-	2996011..2996055	2995961..2996052	92	forward
b2863_-/b2865_-	2996851..2997157	2996907..2996964	58	forward
b2863_-/b2865_-	2996851..2997157	2996991..2997045	55	forward
b2865_-/b2866_+	2997914..2998366	2997885..2997927	43	forward
b2865_-/b2866_+	2997914..2998366	2997980..2998127	148	forward
b2865_-/b2866_+	2997914..2998366	2998301..2998346	46	forward
b2876_-/b2877_+	3013080..3013181	3013076..3013107	32	forward
b2886_-/b2888_+	3027035..3029388	3027145..3027168	24	forward
b2886_-/b2888_+	3027035..3029388	3027172..3027249	78	forward
b2886_-/b2888_+	3027035..3029388	3027315..3027341	27	forward
b2886_-/b2888_+	3027035..3029388	3027801..3027843	43	forward
b2886_-/b2888_+	3027035..3029388	3027911..3027994	84	forward
b2886_-/b2888_+	3027035..3029388	3028147..3028173	27	forward
b2886_-/b2888_+	3027035..3029388	3028234..3028291	58	forward
b2886_-/b2888_+	3027035..3029388	3028431..3028489	59	forward
b2886_-/b2888_+	3027035..3029388	3028565..3028611	47	forward
b2886_-/b2888_+	3027035..3029388	3028681..3028888	208	forward
b2886_-/b2888_+	3027035..3029388	3028899..3028942	44	forward
b2896_-/b2898_+	3038846..3039334	3038822..3038883	62	forward
b2896_-/b2898_+	3038846..3039334	3038927..3039006	80	forward
b2902_-/b2903_-	3043924..3044189	3043941..3044081	141	forward
b2905_-/b2906_-	3048690..3049136	3048868..3048933	66	forward
b2907_-/b2909_-	3051541..3052887	3051954..3052012	59	forward
b2907_-/b2909_-	3051541..3052887	3052087..3052111	25	forward
b2907_-/b2909_-	3051541..3052887	3052170..3052277	108	forward
b2907_-/b2909_-	3051541..3052887	3052367..3052421	55	forward
b2907_-/b2909_-	3051541..3052887	3052616..3052643	28	forward
b2907_-/b2909_-	3051541..3052887	3052728..3052826	99	forward
b2913_-/b2914_-	3056433..3056687	3056435..3056473	39	forward
b2913_-/b2914_-	3056433..3056687	3056502..3056534	33	forward
b2916_+/b2917_+	3058669..3058871	3058756..3058793	38	forward
b2920_+/b2922_-	3064303..3065361	3064411..3064639	229	forward
b2920_+/b2922_-	3064303..3065361	3064653..3064687	35	forward
b2920_+/b2922_-	3064303..3065361	3064722..3064755	34	forward
b2920_+/b2922_-	3064303..3065361	3064842..3064903	62	forward
b2920_+/b2922_-	3064303..3065361	3064907..3064977	71	forward
b2920_+/b2922_-	3064303..3065361	3065033..3065157	125	forward
b2920_+/b2922_-	3064303..3065361	3065207..3065287	81	forward
b2920_+/b2922_-	3064303..3065361	3065298..3065389	92	forward
b2922_-/b2923_-	3066103..3066194	3066073..3066169	97	forward
b2923_-/b2924_-	3066831..3066968	3066821..3066907	87	forward
b2924_-/b2925_-	3067830..3068186	3067877..3067945	69	forward
b2924_-/b2925_-	3067830..3068186	3067985..3068008	24	forward
b2924_-/b2925_-	3067830..3068186	3068070..3068097	28	forward
b2924_-/b2925_-	3067830..3068186	3068151..3068372	222	forward
b2925_-/b2926_-	3069267..3069480	3069240..3069275	36	forward
b2925_-/b2926_-	3069267..3069480	3069453..3069477	25	forward
b2926_-/b2927_-	3070645..3070693	3070541..3070658	118	forward
b2926_-/b2927_-	3070645..3070693	3070665..3070876	212	forward
b2927_-/b2928_-	3071714..3071997	3071760..3071819	60	forward
b2927_-/b2928_-	3071714..3071997	3071991..3072025	35	forward
b2928_-/b2930_-	3072712..3073238	3072834..3072875	42	forward
b2928_-/b2930_-	3072712..3073238	3072926..3073094	169	forward
b2930_-/b2933_-	3074205..3075492	3074346..3074370	25	forward
b2930_-/b2933_-	3074205..3075492	3074506..3074602	97	forward
b2930_-/b2933_-	3074205..3075492	3075149..3075206	58	forward
b2934_-/b2935_-	3077353..3077665	3077581..3077641	61	forward
b2935_-/b2936_+	3079658..3079934	3079645..3079683	39	forward
b2935_-/b2936_+	3079658..3079934	3079711..3079736	26	forward
b2937_-/b2938_-	3081820..3081956	3081871..3081896	26	forward
b2937_-/b2938_-	3081820..3081956	3081926..3082009	84	forward
b2956_-/b2957_-	3097588..3097703	3097181..3097753	573	forward
b2957_-/b2958_-	3098751..3098925	3098845..3098907	63	forward
b2959_-/b2961_+	3100156..3101034	3100064..3100164	101	forward
b2965_-/b2966_+	3107178..3107574	3107200..3107232	33	forward
b2966_+/b2968_-	3108283..3108611	3108319..3108390	72	forward
b2966_+/b2968_-	3108283..3108611	3108462..3108525	64	forward
yghE_-/b2970_-	3110011..3110075	3110075..3110146	72	forward
b2971_-/b2972_-	3111500..3111564	3111529..3111675	147	forward
b2972_-/b4466_-	3112375..3112571	3112448..3112484	37	forward
b4466_-/b2975_-	3117135..3117618	3117318..3117438	121	forward
b4466_-/b2975_-	3117135..3117618	3117525..3117602	78	forward
C0719_+/b2976_-	3119602..3119655	3119621..3119652	32	forward
b4468_-/b2980_+	3124545..3126293	3124631..3124726	96	forward
b4468_-/b2980_+	3124545..3126293	3125571..3125768	198	forward
b2981_-/b2983_-	3128238..3129362	3129348..3129455	108	forward
b2984_-/b2985_-	3131235..3131265	3131248..3131291	44	forward
b2986_+/b2987_-	3132846..3132893	3132866..3132889	24	forward
b2987_-/b2988_-	3134394..3134684	3134623..3134652	30	forward
b2988_-/b2989_+	3136545..3136748	3136559..3136635	77	forward
b2988_-/b2989_+	3136545..3136748	3136655..3136678	24	forward
b2991_-/b2993_-	3138341..3138813	3138407..3138431	25	forward
b2991_-/b2993_-	3138341..3138813	3138744..3138832	89	forward
b2993_-/b2995_-	3139309..3141007	3139555..3139586	32	forward
b2993_-/b2995_-	3139309..3141007	3139647..3139690	44	forward
b2993_-/b2995_-	3139309..3141007	3140055..3140176	122	forward
b2993_-/b2995_-	3139309..3141007	3140308..3140351	44	forward
b2993_-/b2995_-	3139309..3141007	3140422..3140443	22	forward
b2993_-/b2995_-	3139309..3141007	3140610..3140939	330	forward
b2993_-/b2995_-	3139309..3141007	3140979..3141034	56	forward
b2995_-/b2997_-	3142187..3143164	3142277..3142401	125	forward
b2995_-/b2997_-	3142187..3143164	3142549..3142575	27	forward
b2995_-/b2997_-	3142187..3143164	3142933..3142960	28	forward
b2995_-/b2997_-	3142187..3143164	3143004..3143083	80	forward
b2995_-/b2997_-	3142187..3143164	3143100..3143121	22	forward
b2997_-/b2998_-	3144284..3144471	3144386..3144550	165	forward
yghX_1_-/b3001_+	3145289..3145918	3145630..3145653	24	forward
yghX_1_-/b3001_+	3145289..3145918	3145750..3145781	32	forward
b3001_+/b3002_-	3146960..3146998	3146970..3147081	112	forward
b3003_+/ECK120004120_Phantom_+	3148569..3148743	3148569..3148595	27	forward
ECK120004120_Phantom_+/b3006_-	3148990..3149271	3149222..3149390	169	forward
b3006_-/b3008_+	3150007..3150257	3150049..3150094	46	forward
b3010_-/b3011_+	3153241..3153376	3153209..3153307	99	forward
b3012_+/b3013_+	3155473..3155671	3155563..3155653	91	forward
b3014_+/b4469_-	3156907..3156948	3156919..3157178	260	forward
b4469_-/b3017_-	3159169..3159278	3159073..3159222	150	forward
b4469_-/b3017_-	3159169..3159278	3159254..3159406	153	forward
b3017_-/b3018_-	3160692..3160765	3160641..3160695	55	forward
b3017_-/b3018_-	3160692..3160765	3160722..3161051	330	forward
b3018_-/b3019_-	3161504..3161736	3161315..3161583	269	forward
b3018_-/b3019_-	3161504..3161736	3161591..3161713	123	forward
b3019_-/b3020_-	3163996..3164132	3164045..3164364	320	forward
b3020_-/b3021_-	3165741..3165872	3165743..3165833	91	forward
b3022_-/b3023_-	3166567..3166770	3166486..3166871	386	forward
b3023_-/b3024_-	3167254..3167305	3167280..3167416	137	forward
b3031_-/b3033_-	3174029..3174879	3174011..3174039	29	forward
b3031_-/b3033_-	3174029..3174879	3174157..3174242	86	forward
b3031_-/b3033_-	3174029..3174879	3174344..3174407	64	forward
b3031_-/b3033_-	3174029..3174879	3174467..3174530	64	forward
b3040_+/b3041_-	3181346..3181834	3181633..3181836	204	forward
b4447_-/b4611_-	3192888..3193120	3193066..3193088	23	forward
b3064_-/b3065_+	3208566..3208802	3208496..3208603	108	forward
b3068_-/b3070_-	3213496..3213748	3213451..3213597	147	forward
b3068_-/b3070_-	3213496..3213748	3213693..3213739	47	forward
b3070_-/b3071_+	3214514..3214800	3214583..3214666	84	forward
b3070_-/b3071_+	3214514..3214800	3214684..3214719	36	forward
b3074_-/b3075_+	3219270..3219487	3219311..3219348	38	forward
b3082_-/b3084_-	3232167..3232760	3232214..3232266	53	forward
b3082_-/b3084_-	3232167..3232760	3232350..3232385	36	forward
b3082_-/b3084_-	3232167..3232760	3232584..3232646	63	forward
b3088_+/b3089_+	3237568..3237965	3237600..3237728	129	forward
b3105_-/b3106_+	3252237..3252340	3252257..3252289	33	forward
b4470_-/b3110_-	3254674..3254700	3254698..3254755	58	forward
b3110_-/b4471_-	3255970..3256306	3256071..3256326	256	forward
b3121_+/b3123_-	3267625..3268237	3267824..3267953	130	forward
b3126_-/b3127_-	3271580..3271594	3271580..3271636	57	forward
b3135_+/b3136_+	3279648..3279997	3279766..3279788	23	forward
b3141_+/b3142_+	3285048..3285447	3285111..3285164	54	forward
b3150_+/b3151_-	3295007..3295119	3295051..3295440	390	forward
b3153_+/b3155_+	3297515..3297987	3297527..3297623	97	forward
b3161_-/b3162_-	3303840..3303992	3303958..3304120	163	forward
b3162_-/b3163_-	3305883..3306061	3305948..3306031	84	forward
b3166_-/b3168_-	3310800..3311363	3310776..3310804	29	forward
b3166_-/b3168_-	3310800..3311363	3310902..3310930	29	forward
b3166_-/b3168_-	3310800..3311363	3311051..3311078	28	forward
b3166_-/b3168_-	3310800..3311363	3311244..3311298	55	forward
b3166_-/b3168_-	3310800..3311363	3311354..3311514	161	forward
b3170_-/b3172_+	3316029..3316658	3316064..3316119	56	forward
b3170_-/b3172_+	3316029..3316658	3316213..3316239	27	forward
b3170_-/b3172_+	3316029..3316658	3316293..3316317	25	forward
b3170_-/b3172_+	3316029..3316658	3316360..3316503	144	forward
b3173_-/b3175_-	3319636..3320194	3319691..3319731	41	forward
b3173_-/b3175_-	3319636..3320194	3319845..3320071	227	forward
b3176_-/b3178_-	3322093..3323022	3322143..3322195	53	forward
b3176_-/b3178_-	3322093..3323022	3322596..3322797	202	forward
b3176_-/b3178_-	3322093..3323022	3322847..3322882	36	forward
b3176_-/b3178_-	3322093..3323022	3322974..3323111	138	forward
b3178_-/b3179_-	3324958..3325056	3324768..3325019	252	forward
b3182_+/b3183_-	3328419..3328603	3328435..3328506	72	forward
b3182_+/b3183_-	3328419..3328603	3328517..3328594	78	forward
b3182_+/b3183_-	3328419..3328603	3328601..3328718	118	forward
b3186_-/b3187_+	3331474..3331731	3331530..3331564	35	forward
b3190_-/b3191_-	3334826..3334984	3334982..3335017	36	forward
b3191_-/b3193_-	3335279..3335931	3335306..3335363	58	forward
b3191_-/b3193_-	3335279..3335931	3335521..3335635	115	forward
b3191_-/b3193_-	3335279..3335931	3335649..3335713	65	forward
b3191_-/b3193_-	3335279..3335931	3335750..3335950	201	forward
b3195_-/b3196_+	3338088..3338296	3338156..3338208	53	forward
b3205_+/b3207_+	3345992..3346473	3346305..3346335	31	forward
b3207_+/b3209_-	3347107..3347827	3347445..3347524	80	forward
b3207_+/b3209_-	3347107..3347827	3347676..3347778	103	forward
b4450_+/b3211_-	3348720..3351142	3349550..3349576	27	forward
b4450_+/b3211_-	3348720..3351142	3349967..3350042	76	forward
b4450_+/b3211_-	3348720..3351142	3350069..3350114	46	forward
b4450_+/b3211_-	3348720..3351142	3350173..3350325	153	forward
b4450_+/b3211_-	3348720..3351142	3350539..3350627	89	forward
b3211_-/b3212_+	3352073..3352653	3352078..3352358	281	forward
b3214_+/b3215_+	3359963..3360133	3360000..3360051	52	forward
b3221_-/b3223_-	3367501..3368368	3367751..3367772	22	forward
b3221_-/b3223_-	3367501..3368368	3367869..3367912	44	forward
b3221_-/b3223_-	3367501..3368368	3368095..3368157	63	forward
b3221_-/b3223_-	3367501..3368368	3368178..3368205	28	forward
b3221_-/b3223_-	3367501..3368368	3368352..3368512	161	forward
b3225_-/b3226_-	3371599..3371719	3371698..3372152	455	forward
b3227_+/b3228_-	3374259..3374300	3374285..3374379	95	forward
b3229_-/b3230_-	3375443..3375836	3375588..3375683	96	forward
b3229_-/b3230_-	3375443..3375836	3375801..3375990	190	forward
b3231_-/b3232_-	3376674..3376891	3376786..3376874	89	forward
b3236_-/b3237_+	3382291..3382724	3382246..3382301	56	forward
b3236_-/b3237_+	3382291..3382724	3382320..3382403	84	forward
b3244_-/b4472_-	3390051..3390479	3390025..3390051	27	forward
b3244_-/b4472_-	3390051..3390479	3390116..3390161	46	forward
b3244_-/b4472_-	3390051..3390479	3390394..3390488	95	forward
b4472_-/b3247_-	3394281..3394347	3394286..3394325	40	forward
b3247_-/b3249_-	3395818..3396408	3395864..3395905	42	forward
b3247_-/b3249_-	3395818..3396408	3396027..3396160	134	forward
b3247_-/b3249_-	3395818..3396408	3396280..3396330	51	forward
b3249_-/b3251_-	3396898..3398065	3397589..3397658	70	forward
b3249_-/b3251_-	3396898..3398065	3397786..3397893	108	forward
b3249_-/b3251_-	3396898..3398065	3397960..3397990	31	forward
b3249_-/b3251_-	3396898..3398065	3398013..3398034	22	forward
b3251_-/b3252_-	3399110..3399413	3399278..3399308	31	forward
b3254_-/b3255_+	3402640..3403457	3402993..3403144	152	forward
b3259_+/b3260_+	3407974..3408301	3408080..3408110	31	forward
b3259_+/b3260_+	3407974..3408301	3408201..3408236	36	forward
b3267_+/b3268_+	3416634..3417170	3417096..3417148	53	forward
b3271_+/b3279_+	3421217..3427257	3427001..3427084	84	forward
b3284_-/b3287_+	3430487..3431711	3430455..3430623	169	forward
b3284_-/b3287_+	3430487..3431711	3430628..3430652	25	forward
b3284_-/b3287_+	3430487..3431711	3430667..3430718	52	forward
b3284_-/b3287_+	3430487..3431711	3430968..3430989	22	forward
b3284_-/b3287_+	3430487..3431711	3431185..3431248	64	forward
b3284_-/b3287_+	3430487..3431711	3431345..3431421	77	forward
b3284_-/b3287_+	3430487..3431711	3431607..3431660	54	forward
b3291_+/b3292_-	3436457..3436726	3436573..3436644	72	forward
b3291_+/b3292_-	3436457..3436726	3436658..3436682	25	forward
b3292_-/b3293_-	3437153..3437162	3437080..3437153	74	forward
b3292_-/b3293_-	3437153..3437162	3437161..3437182	22	forward
b3293_-/b3294_-	3437532..3437637	3437543..3437575	33	forward
b3293_-/b3294_-	3437532..3437637	3437602..3437930	329	forward
b3298_-/b3299_-	3440494..3440639	3440636..3440682	47	forward
b3299_-/b3300_-	3440757..3440787	3440765..3441073	309	forward
b3309_-/b3310_-	3445790..3445799	3445745..3445851	107	forward
b3310_-/b3311_-	3446172..3446335	3446171..3446278	108	forward
b3313_-/b3314_-	3447192..3447203	3447193..3447234	42	forward
b3314_-/b3315_-	3447906..3447922	3447869..3448244	376	forward
b3317_-/b3318_-	3449387..3449403	3449391..3449416	26	forward
b3318_-/b3320_-	3449707..3450318	3449731..3449771	41	forward
b3318_-/b3320_-	3449707..3450318	3449967..3449998	32	forward
b3321_-/b3322_-	3451293..3451529	3451513..3451533	21	forward
b3322_-/b3323_-	3451950..3451950	3451863..3451982	120	forward
b3336_-/b3337_-	3464748..3464818	3464785..3464833	49	forward
b3337_-/b3338_-	3465014..3465181	3464997..3465055	59	forward
b3337_-/b3338_-	3465014..3465181	3465061..3465473	413	forward
b3339_-/b3340_-	3469352..3469421	3469386..3469417	32	forward
b3341_-/b3342_-	3472104..3472199	3472111..3472210	100	forward
b3342_-/b3343_-	3472575..3472699	3472682..3472749	68	forward
b3346_-/b3347_-	3474463..3474628	3474480..3474533	54	forward
b3346_-/b3347_-	3474463..3474628	3474600..3474633	34	forward
b3358_+/b3359_-	3486916..3486981	3486962..3486993	32	forward
b3361_-/b3363_-	3489486..3489746	3489486..3489592	107	forward
b3361_-/b3363_-	3489486..3489746	3489665..3489771	107	forward
b3376_-/b3377_-	3504043..3504053	3503993..3504171	179	forward
b3378_-/b3379_-	3505724..3505733	3505598..3505880	283	forward
b3379_-/b3381_-	3506613..3507834	3506539..3506660	122	forward
b3379_-/b3381_-	3506613..3507834	3506760..3506815	56	forward
b3379_-/b3381_-	3506613..3507834	3506928..3506990	63	forward
b3379_-/b3381_-	3506613..3507834	3507035..3507077	43	forward
b3379_-/b3381_-	3506613..3507834	3507241..3507288	48	forward
b3383_-/b3384_-	3510367..3510655	3510612..3510687	76	forward
b3384_-/b3386_-	3511661..3512403	3512162..3512204	43	forward
b3384_-/b3386_-	3511661..3512403	3512284..3512325	42	forward
b3386_-/b3387_-	3513082..3513098	3513061..3513859	799	forward
b3387_-/b3388_-	3513936..3514041	3513940..3514073	134	forward
b3390_-/b3391_-	3517087..3517486	3517101..3517240	140	forward
b3393_-/b3395_-	3519472..3519993	3519713..3519803	91	forward
b3395_-/b3396_+	3520774..3520892	3520777..3520809	33	forward
b3402_-/b3403_+	3530462..3530839	3530452..3530525	74	forward
b3404_-/b3406_+	3533891..3534833	3533822..3533961	140	forward
b3404_-/b3406_+	3533891..3534833	3534107..3534147	41	forward
b3404_-/b3406_+	3533891..3534833	3534257..3534349	93	forward
b3404_-/b3406_+	3533891..3534833	3534376..3534423	48	forward
b3407_+/b3408_+	3537729..3538184	3537960..3537991	32	forward
b3414_+/b3415_+	3544222..3544580	3544433..3544523	91	forward
b3417_-/b3418_+	3550496..3551106	3550720..3550761	42	forward
b3422_+/b3424_-	3557889..3558644	3557919..3558138	220	forward
b3422_+/b3424_-	3557889..3558644	3558153..3558180	28	forward
b3422_+/b3424_-	3557889..3558644	3558228..3558293	66	forward
b3422_+/b3424_-	3557889..3558644	3558416..3558440	25	forward
b3429_-/b3431_-	3566057..3567368	3566021..3566100	80	forward
b3429_-/b3431_-	3566057..3567368	3566278..3566361	84	forward
b3429_-/b3431_-	3566057..3567368	3566440..3566466	27	forward
b3429_-/b3431_-	3566057..3567368	3566574..3566597	24	forward
b3429_-/b3431_-	3566057..3567368	3566712..3566758	47	forward
b3429_-/b3431_-	3566057..3567368	3566802..3566860	59	forward
b3429_-/b3431_-	3566057..3567368	3567039..3567066	28	forward
b3429_-/b3431_-	3566057..3567368	3567302..3567339	38	forward
b3431_-/b3433_-	3569343..3571797	3569369..3569423	55	forward
b3431_-/b3433_-	3569343..3571797	3569438..3569472	35	forward
b3431_-/b3433_-	3569343..3571797	3569697..3569804	108	forward
b3431_-/b3433_-	3569343..3571797	3569878..3569920	43	forward
b3431_-/b3433_-	3569343..3571797	3570018..3570080	63	forward
b3431_-/b3433_-	3569343..3571797	3570298..3570327	30	forward
b3431_-/b3433_-	3569343..3571797	3570632..3570716	85	forward
b3431_-/b3433_-	3569343..3571797	3570738..3570828	91	forward
b3431_-/b3433_-	3569343..3571797	3570899..3570961	63	forward
b3431_-/b3433_-	3569343..3571797	3570969..3571100	132	forward
b3431_-/b3433_-	3569343..3571797	3571159..3571198	40	forward
b3431_-/b3433_-	3569343..3571797	3571208..3571291	84	forward
b3431_-/b3433_-	3569343..3571797	3571405..3571425	21	forward
b3431_-/b3433_-	3569343..3571797	3571596..3571630	35	forward
b3437_-/b3438_-	3575616..3575753	3575586..3575642	57	forward
b3437_-/b3438_-	3575616..3575753	3575718..3575739	22	forward
b3438_-/b3439_-	3576750..3576972	3576768..3577172	405	forward
b3440_-/b4451_-	3578829..3578949	3578805..3578843	39	forward
b4612_+/b3446_+	3582583..3582781	3582629..3582677	49	forward
b4612_+/b3446_+	3582583..3582781	3582692..3582730	39	forward
b3448_+/b3450_-	3585407..3586132	3585540..3585720	181	forward
[truncated: 2,901 more rows]

## Sheet: HS30min
ncRNA Flanking Genes	Intergenic Interval	Predicted ncRNA Interval	Length of ncRNA	Strand
b0003_+/b0005_+	3734..5233	5131..5173	43	forward
b0006_-/b0007_-	6460..6528	6339..6486	148	forward
b0006_-/b0007_-	6460..6528	6495..6706	212	forward
b0007_-/b0008_+	7960..8237	8054..8094	41	forward
b0007_-/b0008_+	7960..8237	8130..8180	51	forward
b0010_-/b0011_-	10495..10642	10458..10561	104	forward
b0010_-/b0011_-	10495..10642	10589..10617	29	forward
b0013_-/b0014_+	11787..12162	11767..11891	125	forward
b0016_+/b0018_-	16558..16750	16667..16882	216	forward
b0018_-/b0019_+	16961..17488	17038..17068	31	forward
b0018_-/b0019_+	16961..17488	17222..17288	67	forward
b0018_-/b0019_+	16961..17488	17304..17405	102	forward
b0020_+/insAB-1_-	19621..19809	19653..19810	158	forward
insAB-1_-/b0023_-	20509..20814	20593..20617	25	forward
insAB-1_-/b0023_-	20509..20814	20719..20750	32	forward
b0023_-/b0024_+	21079..21180	21029..21120	92	forward
b0031_+/b0032_+	29196..29650	29198..29260	63	forward
b0033_+/b0034_+	34039..34299	34168..34210	43	forward
b0037_-/b0038_-	37825..37897	37851..37866	16	forward
b0048_+/b0049_-	50303..50379	50321..50346	26	forward
b0048_+/b0049_-	50303..50379	50377..50399	23	forward
b0049_-/b0050_-	51223..51228	51192..51234	43	forward
b0050_-/b0051_-	51607..51608	51531..51660	130	forward
b0051_-/b0053_-	52431..53415	52615..52653	39	forward
b0051_-/b0053_-	52431..53415	53415..53459	45	forward
b0054_-/b0055_+	57110..57363	57147..57184	38	forward
b0056_+/b0058_-	59125..59686	59340..59612	273	forward
b0056_+/b0058_-	59125..59686	59618..59865	248	forward
b0059_-/b0060_-	63265..63428	63222..63278	57	forward
b0059_-/b0060_-	63265..63428	63369..63453	85	forward
b0061_-/b0062_-	66551..66834	66534..66607	74	forward
b0061_-/b0062_-	66551..66834	66816..66872	57	forward
b0065_+/b0066_-	72116..72228	72169..72238	70	forward
b0066_-/b0068_-	72928..74496	74137..74215	79	forward
b0069_-/b4577_+	77300..77366	77261..77325	65	forward
b0072_-/b0073_-	80865..80866	80822..80921	100	forward
b0073_-/b0075_-	81959..83621	82687..82710	24	forward
b0073_-/b0075_-	81959..83621	82746..82871	126	forward
b0073_-/b0075_-	81959..83621	82880..83076	197	forward
b0075_-/b0076_+	83709..84367	83752..83807	56	forward
b0076_+/b0077_+	85313..85629	85381..85401	21	forward
b0100_-/b0102_-	111699..111855	111675..111708	34	forward
b0100_-/b0102_-	111699..111855	111713..111773	61	forward
b0100_-/b0102_-	111699..111855	111804..111873	70	forward
b0102_-/b0104_+	112600..113443	112698..112807	110	forward
b0106_-/b0108_-	115725..117108	115975..116097	123	forward
b0106_-/b0108_-	115725..117108	116230..116290	61	forward
b0106_-/b0108_-	115725..117108	116449..116471	23	forward
b0106_-/b0108_-	115725..117108	116512..116606	95	forward
b0106_-/b0108_-	115725..117108	117049..117080	32	forward
b0112_-/b0113_+	121552..122091	121358..121583	226	forward
b0112_-/b0113_+	121552..122091	121715..121773	59	forward
b0112_-/b0113_+	121552..122091	121831..121942	112	forward
b0117_-/b0118_+	131261..131614	131250..131338	89	forward
b0120_-/b0121_-	135583..135597	135597..135765	169	forward
b0121_-/b0122_-	136465..136569	136569..136671	103	forward
b0132_+/b0133_-	147871..147943	147879..147918	40	forward
b0132_+/b0133_-	147871..147943	147936..148109	174	forward
b0134_-/b0135_-	149602..149714	149697..149772	76	forward
b0138_-/b0139_-	152813..152828	152781..152908	128	forward
b0140_-/b0141_-	156202..156298	156107..156220	114	forward
b0140_-/b0141_-	156202..156298	156273..156322	50	forward
b0141_-/b0142_-	156884..157252	157165..157204	40	forward
b0142_-/b0144_-	157733..159185	157834..157908	75	forward
b0142_-/b0144_-	157733..159185	157917..158018	102	forward
b0142_-/b0144_-	157733..159185	158072..158113	42	forward
b0142_-/b0144_-	157733..159185	158245..158308	64	forward
b0142_-/b0144_-	157733..159185	158402..158502	101	forward
b0142_-/b0144_-	157733..159185	158710..158793	84	forward
b0142_-/b0144_-	157733..159185	159152..159209	58	forward
b0146_-/b0147_-	161487..161500	161392..161627	236	forward
b0149_+/b0150_+	167265..167483	167360..167384	25	forward
b0154_-/b0155_+	174883..175106	174928..174988	61	forward
b0158_-/b0160_+	178463..179236	178472..178540	69	forward
b0158_-/b0160_+	178463..179236	178864..178936	73	forward
b0163_-/b0164_-	184096..184256	184121..184185	65	forward
b0163_-/b0164_-	184096..184256	184256..184291	36	forward
b0167_-/b0168_-	188651..188711	188696..188740	45	forward
b0189_-/b0190_+	213933..214290	213997..214031	35	forward
b0189_-/b0190_+	213933..214290	214160..214173	14	forward
b0192_+/b0193_-	215980..216178	216080..216108	29	forward
b0195_-/b0197_-	219595..220112	219759..219773	15	forward
b0195_-/b0197_-	219595..220112	219840..219872	33	forward
b0195_-/b0197_-	219595..220112	219911..219944	34	forward
b0195_-/b0197_-	219595..220112	220027..220057	31	forward
b0198_-/b0200_+	221622..222832	221662..221683	22	forward
b0198_-/b0200_+	221622..222832	221865..221981	117	forward
b0198_-/b0200_+	221622..222832	222086..222162	77	forward
b0198_-/b0200_+	221622..222832	222236..222292	57	forward
b0198_-/b0200_+	221622..222832	222408..222536	129	forward
b0198_-/b0200_+	221622..222832	222665..222706	42	forward
b0200_+/b0207_+	223409..229166	223512..223630	119	forward
b0200_+/b0207_+	223409..229166	225644..225754	111	forward
b0200_+/b0207_+	223409..229166	229008..229034	27	forward
b0207_+/b0209_+	229971..231121	230021..230244	224	forward
b0207_+/b0209_+	229971..231121	230383..230414	32	forward
b0207_+/b0209_+	229971..231121	230475..230609	135	forward
b0207_+/b0209_+	229971..231121	230655..230743	89	forward
b0213_+/b0215_+	235539..236066	235685..235714	30	forward
b0215_+/b0217_+	236799..237334	237051..237137	87	forward
b0221_-/b0222_+	243304..243542	243219..243355	137	forward
b0223_+/b0225_-	245095..245960	245106..245173	68	forward
b0223_+/b0225_-	245095..245960	245210..245423	214	forward
b0223_+/b0225_-	245095..245960	245460..245492	33	forward
b0223_+/b0225_-	245095..245960	245540..245796	257	forward
b0223_+/b0225_-	245095..245960	245857..245960	104	forward
b0226_-/b0227_+	246503..246711	246533..246584	52	forward
b0228_+/lfhA_-	248135..248357	248184..248277	94	forward
b0228_+/lfhA_-	248135..248357	248282..248339	58	forward
b0237_-/b0238_+	255717..255976	255677..255782	106	forward
b0243_+/b0245_-	261981..262551	262208..262239	32	forward
b0243_+/b0245_-	261981..262551	262261..262452	192	forward
b0246_-/b4504_-	263232..263249	263145..263246	102	forward
b0247_-/b0248_-	263957..263971	263967..264476	510	forward
b0248_-/b0249_-	264431..264527	263967..264476	510	forward
b0248_-/b0249_-	264431..264527	264515..264578	64	forward
b0249_-/b0250_-	264768..264843	264605..265165	561	forward
b0251_-/ykfK_-	265778..265999	265901..266090	190	forward
ykfK_-/b0252_-	266192..266407	266245..266326	82	forward
ykfK_-/b0252_-	266192..266407	266380..266414	35	forward
b0252_-/b0253_-	267230..267320	266952..267315	364	forward
b0253_-/b0254_-	268185..268512	268225..268264	40	forward
b0253_-/b0254_-	268185..268512	268296..268315	20	forward
b0253_-/b0254_-	268185..268512	268326..268402	77	forward
b0253_-/b0254_-	268185..268512	268419..268449	31	forward
b0253_-/b0254_-	268185..268512	268462..268658	197	forward
b4690_+/b0258_+	271879..272070	271882..271934	53	forward
b0264_-/b4505_-	278906..279247	279128..279171	44	forward
b0266_-/b0267_-	279960..280052	280003..280076	74	forward
b0269_+/b0270_+	284393..284618	284478..284498	21	forward
b0269_+/b0270_+	284393..284618	284521..284541	21	forward
b0273_-/insAB-3_-	289530..289871	289638..289702	65	forward
b0273_-/insAB-3_-	289530..289871	289837..289883	47	forward
b0277_-/b0278_-	292173..292443	292215..292443	229	forward
b0279_-/b0280_-	294024..294362	294180..294201	22	forward
b0280_-/b0281_-	294804..294919	294618..294847	230	forward
b0281_-/b0282_-	296321..296604	296382..296415	34	forward
b0281_-/b0282_-	296321..296604	296499..296732	234	forward
b0282_-/b0284_-	297016..297959	296975..297052	78	forward
b0282_-/b0284_-	297016..297959	297070..297094	25	forward
b0282_-/b0284_-	297016..297959	297109..297152	44	forward
b0282_-/b0284_-	297016..297959	297219..297324	106	forward
b0282_-/b0284_-	297016..297959	297407..297440	34	forward
b0282_-/b0284_-	297016..297959	297500..297525	26	forward
b0282_-/b0284_-	297016..297959	297661..297682	22	forward
b0284_-/b0286_-	300159..301107	300573..300647	75	forward
b0284_-/b0286_-	300159..301107	300719..300742	24	forward
b0286_-/b0287_+	301798..302214	301938..301999	62	forward
b0286_-/b0287_+	301798..302214	302036..302068	33	forward
b0287_+/b0288_-	302830..303076	303067..303088	22	forward
b0288_-/b0289_-	303407..303718	303429..303501	73	forward
b0288_-/b0289_-	303407..303718	303542..303638	97	forward
b0288_-/b0289_-	303407..303718	303665..304174	510	forward
b0289_-/b0291_-	304430..306030	304488..304588	101	forward
b0289_-/b0291_-	304430..306030	304688..304795	108	forward
b0289_-/b0291_-	304430..306030	304879..305349	471	forward
b0289_-/b0291_-	304430..306030	305429..305452	24	forward
b0289_-/b0291_-	304430..306030	305481..305592	112	forward
b0289_-/b0291_-	304430..306030	305777..305832	56	forward
b0289_-/b0291_-	304430..306030	305952..306000	49	forward
b0289_-/b0291_-	304430..306030	306010..306081	72	forward
b0294_-/b0295_+	310561..311335	311134..311222	89	forward
b4506_-/b4671_-	311739..312364	312160..312261	102	forward
b4671_-/eaeH_+	312467..313580	312629..312653	25	forward
b4671_-/eaeH_+	312467..313580	313404..313434	31	forward
insEF-1_+/ykgQ_+	315678..316662	315708..315751	44	forward
insEF-1_+/ykgQ_+	315678..316662	315960..315992	33	forward
insEF-1_+/ykgQ_+	315678..316662	316056..316074	19	forward
insEF-1_+/ykgQ_+	315678..316662	316114..316262	149	forward
insEF-1_+/ykgQ_+	315678..316662	316311..316395	85	forward
insEF-1_+/ykgQ_+	315678..316662	316446..316502	57	forward
insEF-1_+/ykgQ_+	315678..316662	316568..316594	27	forward
ykgQ_+/b0301_-	316792..316949	316936..316977	42	forward
b0305_+/b0306_+	320306..320831	320538..320596	59	forward
b0305_+/b0306_+	320306..320831	320713..320755	43	forward
b0310_-/b0311_-	324589..324800	324686..324704	19	forward
b0314_+/b0315_+	330721..331594	331090..331124	35	forward
b0324_+/b0325_+	341732..342107	341749..341905	157	forward
b0324_+/b0325_+	341732..342107	341971..342009	39	forward
b0326_+/b0327_+	344216..344627	344277..344304	28	forward
b0326_+/b0327_+	344216..344627	344329..344357	29	forward
b0335_+/b0336_+	353817..354145	353890..353908	19	forward
b0338_-/b0339_+	357915..358022	357929..357995	67	forward
b0342_-/b0343_-	361085..361149	361097..361132	36	forward
b0343_-/b0344_-	362404..362454	362412..362432	21	forward
b0352_+/b0353_+	374106..374682	374554..374577	24	forward
b0352_+/b0353_+	374106..374682	374637..374657	21	forward
b0359_-/b0360_+	380284..380529	380253..380332	80	forward
b0359_-/b0360_+	380284..380529	380439..380497	59	forward
b0362_-/b0364_-	382115..383282	382470..382613	144	forward
b0362_-/b0364_-	382115..383282	382646..382705	60	forward
b0362_-/b0364_-	382115..383282	382951..382970	20	forward
b0362_-/b0364_-	382115..383282	383071..383129	59	forward
b0362_-/b0364_-	382115..383282	383197..383246	50	forward
b0369_-/ykiB_-	388952..389120	388923..388971	49	forward
b0375_+/b0377_+	394354..395862	394587..394612	26	forward
b0375_+/b0377_+	394354..395862	395173..395194	22	forward
b0375_+/b0377_+	394354..395862	395383..395589	207	forward
b0375_+/b0377_+	394354..395862	395601..395672	72	forward
b0375_+/b0377_+	394354..395862	395686..395860	175	forward
b0392_+/b0393_-	408175..408331	408243..408293	51	forward
b0394_+/b0396_-	410277..410520	410379..410584	206	forward
b0396_-/b0397_-	411706..411830	411716..411745	30	forward
b0404_-/b0405_+	424143..424234	424098..424193	96	forward
b0410_+/b0411_-	430177..430352	430278..430355	78	forward
b0411_-/b0412_-	431238..431535	431390..431503	114	forward
b0419_-/b0420_-	437360..437538	437406..437463	58	forward
b0419_-/b0420_-	437360..437538	437512..437708	197	forward
b0420_-/b0421_-	439402..439425	439419..439491	73	forward
b0421_-/b0423_+	440326..440772	440339..440390	52	forward
b0421_-/b0423_+	440326..440772	440436..440461	26	forward
b0423_+/b0424_-	442222..442274	442227..442264	38	forward
b0424_-/b0426_+	442866..443906	443287..443377	91	forward
b0424_-/b0426_+	442866..443906	443637..443690	54	forward
b0429_-/b0431_-	447271..447873	447282..447369	88	forward
b0429_-/b0431_-	447271..447873	447427..447564	138	forward
b0429_-/b0431_-	447271..447873	447674..447775	102	forward
b0432_-/b0433_-	450835..451293	450900..450992	93	forward
b0432_-/b0433_-	450835..451293	451014..451066	53	forward
b0432_-/b0433_-	450835..451293	451129..451178	50	forward
b0433_-/b0434_-	452770..452812	452747..452789	43	forward
b0434_-/b0435_+	453392..453695	453281..453413	133	forward
b0448_+/b0450_+	469868..471821	471648..471698	51	forward
b0452_-/b0453_+	474386..474602	474365..474407	43	forward
b0452_-/b0453_+	474386..474602	474449..474480	32	forward
b0457_-/b0458_-	477842..478004	477862..477988	127	forward
b0458_-/b0459_-	478476..478590	478432..478534	103	forward
b0459_-/b0460_-	479143..479313	479173..479193	21	forward
b0460_-/b0461_-	479533..479557	479522..479573	52	forward
b0461_-/b0462_-	479933..480477	479882..480004	123	forward
b0461_-/b0462_-	479933..480477	480085..480109	25	forward
b0461_-/b0462_-	479933..480477	480158..480259	102	forward
b0461_-/b0462_-	479933..480477	480471..480525	55	forward
b0467_-/b0468_+	490037..490105	490081..490102	22	forward
b0475_+/b0477_+	498242..499348	498796..499071	276	forward
b0478_-/b0479_-	502463..502699	502589..502734	146	forward
b4585_+/b0483_+	506512..507441	506627..506772	146	forward
b4585_+/b0483_+	506512..507441	506919..506976	58	forward
b4585_+/b0483_+	506512..507441	507104..507158	55	forward
b0483_+/b0484_-	507784..508098	507885..508089	205	forward
b0484_-/b0485_+	510604..510864	510771..510805	35	forward
b0487_+/b0489_-	513625..514079	514027..514076	50	forward
b0492_-/b0493_-	517504..517563	517492..517549	58	forward
b0493_-/b0495_+	518374..518956	518399..518447	49	forward
b0493_-/b0495_+	518374..518956	518453..518535	83	forward
b0495_+/b0497_+	519644..522484	522139..522193	55	forward
b0495_+/b0497_+	519644..522484	522356..522376	21	forward
ECK120002880_Phantom_+/b0502_-	528355..528868	528364..528454	91	forward
ECK120002880_Phantom_+/b0502_-	528355..528868	528556..528597	42	forward
ECK120002880_Phantom_+/b0502_-	528355..528868	528798..528931	134	forward
b0502_-/b0503_-	529241..529355	529217..529254	38	forward
b0502_-/b0503_-	529241..529355	529281..529304	24	forward
b0514_+/b0515_-	542258..542484	542278..542324	47	forward
b0517_-/b0518_+	545588..545903	545699..545769	71	forward
b0522_-/b0524_-	551818..552440	552207..552222	16	forward
b0522_-/b0524_-	551818..552440	552343..552438	96	forward
b0527_-/b0528_-	555777..555883	555770..555792	23	forward
b0535_-/b0537_-	563704..564037	563596..563817	222	forward
b0535_-/b0537_-	563704..564037	563829..563906	78	forward
b0535_-/b0537_-	563704..564037	564033..564238	206	forward
b0544_+/b0545_+	569652..570115	569807..569863	57	forward
b0544_+/b0545_+	569652..570115	569896..569913	18	forward
b0551_+/b0552_-	573563..573959	573591..573611	21	forward
b0551_+/b0552_-	573563..573959	573683..573697	15	forward
b0551_+/b0552_-	573563..573959	573735..573807	73	forward
b0553_-/b0554_+	576049..576620	576140..576232	93	forward
b0553_-/b0554_+	576049..576620	576451..576496	46	forward
b0557_-/b0558_-	578117..578406	578124..578181	58	forward
b0557_-/b0558_-	578117..578406	578219..578246	28	forward
b0557_-/b0558_-	578117..578406	578253..578282	30	forward
b0557_-/b0558_-	578117..578406	578367..578484	118	forward
b0558_-/b0559_+	578818..579102	578813..578865	53	forward
b4589_-/b0560_+	579669..580056	579710..579875	166	forward
b0560_+/b0561_+	580603..580756	580617..580653	37	forward
b0563_+/b0564_+	582284..582903	582478..582521	44	forward
b0563_+/b0564_+	582284..582903	582553..582616	64	forward
b0563_+/b0564_+	582284..582903	582690..582737	48	forward
b0564_+/b0565_-	583654..583902	583689..583853	165	forward
b0565_-/b0566_-	584857..585369	585100..585125	26	forward
b0565_-/b0566_-	584857..585369	585140..585253	114	forward
b0565_-/b0566_-	584857..585369	585353..585383	31	forward
b0566_-/b0567_-	586132..586313	586065..586201	137	forward
b0566_-/b0567_-	586132..586313	586248..586300	53	forward
b0567_-/b0569_-	587205..590163	587558..587659	102	forward
b0567_-/b0569_-	587205..590163	587725..587740	16	forward
b0567_-/b0569_-	587205..590163	587848..587965	118	forward
b0567_-/b0569_-	587205..590163	588094..588281	188	forward
b0567_-/b0569_-	587205..590163	588629..588702	74	forward
b0567_-/b0569_-	587205..590163	588719..588792	74	forward
b0567_-/b0569_-	587205..590163	588925..588951	27	forward
b0567_-/b0569_-	587205..590163	589054..589094	41	forward
b0567_-/b0569_-	587205..590163	589245..589277	33	forward
b0567_-/b0569_-	587205..590163	589358..589541	184	forward
b0567_-/b0569_-	587205..590163	589606..589621	16	forward
b0567_-/b0569_-	587205..590163	589646..589676	31	forward
b0567_-/b0569_-	587205..590163	589715..589740	26	forward
b0567_-/b0569_-	587205..590163	590095..590240	146	forward
b0569_-/b0570_-	592402..592550	592359..592445	87	forward
b0577_-/b0578_-	603887..603993	603913..604027	115	forward
b0581_-/b4700_+	606607..606956	606617..606689	73	forward
b0581_-/b4700_+	606607..606956	606700..606863	164	forward
b0582_+/b0583_-	608401..608681	608585..608675	91	forward
b0583_-/b0584_-	609312..609476	609297..609412	116	forward
b0587_+/b0589_-	618611..619418	618737..618767	31	forward
b0587_+/b0589_-	618611..619418	618903..618926	24	forward
b0587_+/b0589_-	618611..619418	619170..619187	18	forward
b0587_+/b0589_-	618611..619418	619349..619520	172	forward
b0589_-/b0591_+	620412..621522	620966..620984	19	forward
b0589_-/b0591_+	620412..621522	621334..621435	102	forward
b0597_+/b0598_+	628937..629116	628949..629026	78	forward
b0600_+/b0602_-	633970..634571	634131..634226	96	forward
b0600_+/b0602_-	633970..634571	634249..634270	22	forward
b0600_+/b0602_-	633970..634571	634399..634511	113	forward
b0603_-/b0604_-	636842..637049	636819..636850	32	forward
b0607_-/b0608_+	641091..641310	641169..641239	71	forward
ECK120002943_Phantom_+/b0611_-	643092..643419	643379..643398	20	forward
b0611_-/b0612_-	644227..644339	644059..644260	202	forward
b0613_-/b0615_-	646733..647261	646798..646826	29	forward
b0615_-/b0616_-	648795..648804	648755..648896	142	forward
b0616_-/b0618_-	649714..650020	649834..649891	58	forward
b0618_-/b0619_+	651080..651457	651122..651156	35	forward
b0621_-/b0622_+	655192..655779	655682..655709	28	forward
b0627_+/b0628_-	658374..658473	658464..658637	174	forward
b0628_-/b0629_-	659440..659647	659506..659762	257	forward
b0629_-/b0630_-	660602..660859	660655..660734	80	forward
b0630_-/b0631_-	661502..661601	661454..661515	62	forward
b0632_-/b0633_-	663187..663324	663180..663984	805	forward
b0634_-/b0635_-	665537..665538	665524..665597	74	forward
b0635_-/b0636_-	667441..667470	667407..667494	88	forward
b0637_-/b0638_-	668260..668518	668437..668545	109	forward
b0640_-/b0642_-	670829..671423	670885..670937	53	forward
b0640_-/b0642_-	670829..671423	671009..671137	129	forward
b0640_-/b0642_-	670829..671423	671270..671287	18	forward
b0642_-/b0643_+	674007..674240	673953..674034	82	forward
b0644_-/b0645_+	675771..675933	675889..675918	30	forward
b0650_-/b0651_-	682617..682699	682643..682663	21	forward
b0651_-/b0652_-	683636..683752	683681..683702	22	forward
b0652_-/b0654_-	684479..685151	684799..684852	54	forward
b0652_-/b0654_-	684479..685151	684988..685031	44	forward
b0652_-/b0654_-	684479..685151	685107..685184	78	forward
sroC_-/b0656_-	686067..687219	686096..686156	61	forward
sroC_-/b0656_-	686067..687219	686187..686217	31	forward
sroC_-/b0656_-	686067..687219	686394..686424	31	forward
sroC_-/b0656_-	686067..687219	686590..686658	69	forward
b0656_-/b0657_-	688237..688565	688372..688624	253	forward
b0659_-/b0661_-	691565..692753	692441..692488	48	forward
b0661_-/b0662_+	694179..694323	694161..694210	50	forward
b0662_+/b0674_-	695500..696735	695965..695996	32	forward
b0662_+/b0674_-	695500..696735	696054..696105	52	forward
b0662_+/b0674_-	695500..696735	696397..696428	32	forward
b0662_+/b0674_-	695500..696735	696626..696677	52	forward
b0662_+/b0674_-	695500..696735	696711..696732	22	forward
b0674_-/b0675_-	698401..698796	698441..698554	114	forward
b0675_-/b0676_-	699550..699596	699538..699571	34	forward
b0678_-/b0679_+	702835..703166	702526..702841	316	forward
b0678_-/b0679_+	702835..703166	702848..702979	132	forward
b0683_-/b0684_-	709870..710157	710018..710124	107	forward
b0684_-/b0685_-	710689..710827	710773..710938	166	forward
b0685_-/b0686_-	711122..711260	711085..711138	54	forward
b0689_+/ybfG_-	715130..715169	715142..715182	41	forward
ybfG_-/ybfH_-	715581..715610	715561..715638	78	forward
ybfH_-/b0692_-	715821..716168	715993..716095	103	forward
b0692_-/b4590_+	717489..719805	717887..718019	133	forward
b0692_-/b4590_+	717489..719805	718085..718136	52	forward
b0692_-/b4590_+	717489..719805	718216..718427	212	forward
b0692_-/b4590_+	717489..719805	718447..718525	79	forward
b0692_-/b4590_+	717489..719805	718546..718744	199	forward
b0692_-/b4590_+	717489..719805	718751..718791	41	forward
b0692_-/b4590_+	717489..719805	718821..718847	27	forward
b0692_-/b4590_+	717489..719805	718958..719001	44	forward
b0692_-/b4590_+	717489..719805	719146..719273	128	forward
b0694_-/b0696_-	720957..723629	721843..721883	41	forward
b0694_-/b0696_-	720957..723629	721989..722009	21	forward
b0694_-/b0696_-	720957..723629	722027..722059	33	forward
b0694_-/b0696_-	720957..723629	722220..722246	27	forward
b0694_-/b0696_-	720957..723629	722534..722560	27	forward
b0694_-/b0696_-	720957..723629	722784..722818	35	forward
b0694_-/b0696_-	720957..723629	723267..723299	33	forward
b0707_+/b0709_-	738734..740297	740228..740266	39	forward
b0714_+/b0716_-	745950..747143	746241..746422	182	forward
b0714_+/b0716_-	745950..747143	746734..746759	26	forward
b0716_-/b0718_-	748206..748944	748494..748659	166	forward
b0716_-/b0718_-	748206..748944	748770..748871	102	forward
b0719_-/b0720_-	752019..752407	752044..752058	15	forward
b0720_-/b0721_+	753692..754399	753689..753795	107	forward
b0720_-/b0721_+	753692..754399	753806..753859	54	forward
b0720_-/b0721_+	753692..754399	753926..753948	23	forward
b0732_+/b0733_+	769835..770680	769940..770040	101	forward
b0732_+/b0733_+	769835..770680	770136..770220	85	forward
b0732_+/b0733_+	769835..770680	770309..770336	28	forward
b0742_+/b0750_+	779613..781307	779850..779990	141	forward
b0742_+/b0750_+	779613..781307	780138..780291	154	forward
b0742_+/b0750_+	779613..781307	780442..780593	152	forward
b0742_+/b0750_+	779613..781307	780664..780801	138	forward
b0751_+/b0753_-	783109..784159	783783..783997	215	forward
b0751_+/b0753_-	783109..784159	784147..784188	42	forward
b0753_-/b0754_+	784541..784855	784550..784621	72	forward
b0753_-/b0754_+	784541..784855	784688..784769	82	forward
b0755_-/b0756_-	786819..787019	786951..786979	29	forward
b0755_-/b0756_-	786819..787019	786999..787133	135	forward
b0756_-/b0758_-	788061..789205	788473..788515	43	forward
b0756_-/b0758_-	788061..789205	788589..788656	68	forward
b0756_-/b0758_-	788061..789205	788799..788882	84	forward
b0756_-/b0758_-	788061..789205	788956..789033	78	forward
b0756_-/b0758_-	788061..789205	789057..789107	51	forward
b0756_-/b0758_-	788061..789205	789139..789175	37	forward
b0759_-/b0760_-	791279..791538	791212..791380	169	forward
b0765_+/b0767_+	796836..797808	797081..797217	137	forward
b0765_+/b0767_+	796836..797808	797493..797611	119	forward
b0772_-/b0773_-	806505..806655	806531..806565	35	forward
b0772_-/b0773_-	806505..806655	806643..806901	259	forward
b0773_-/b0774_-	807133..807190	806954..807313	360	forward
b0777_+/b4591_-	811501..812336	812249..812444	196	forward
b4591_-/b0779_+	812475..812748	812455..812494	40	forward
b0779_+/b0780_-	814771..814961	814934..815092	159	forward
b0780_-/b0781_+	815871..816266	815916..815933	18	forward
b0780_-/b0781_+	815871..816266	815972..815999	28	forward
b0786_+/b0787_+	819812..820015	819903..819933	31	forward
b0788_-/b0790_-	821722..822958	821960..822091	132	forward
b0788_-/b0790_-	821722..822958	822157..822194	38	forward
b0788_-/b0790_-	821722..822958	822252..822328	77	forward
b0788_-/b0790_-	821722..822958	822429..822565	137	forward
b0790_-/b0791_+	823721..823852	823669..823727	59	forward
b0791_+/b0793_-	824264..825341	824498..824665	168	forward
b0791_+/b0793_-	824264..825341	824708..824727	20	forward
b0791_+/b0793_-	824264..825341	824787..824827	41	forward
b0791_+/b0793_-	824264..825341	824909..824931	23	forward
b0791_+/b0793_-	824264..825341	824940..824976	37	forward
b0791_+/b0793_-	824264..825341	825042..825107	66	forward
b0791_+/b0793_-	824264..825341	825283..825363	81	forward
b0793_-/b0795_-	826476..828196	826740..826775	36	forward
b0793_-/b0795_-	826476..828196	827055..827072	18	forward
b0793_-/b0795_-	826476..828196	827336..827391	56	forward
b0793_-/b0795_-	826476..828196	827888..827909	22	forward
b0795_-/b0797_+	829196..830094	829412..829445	34	forward
b0795_-/b0797_+	829196..830094	829564..829588	25	forward
b0795_-/b0797_+	829196..830094	829620..829678	59	forward
b0798_-/b0799_+	832174..832292	832139..832175	37	forward
b0802_-/b0803_-	837149..837412	837162..837215	54	forward
b0802_-/b0803_-	837149..837412	837261..837402	142	forward
b0803_-/b0804_-	837680..837752	837716..837762	47	forward
b0806_-/b0807_+	841280..841554	841501..841521	21	forward
b0807_+/b0809_-	842482..844963	842585..842644	60	forward
b0807_+/b0809_-	842482..844963	843030..843063	34	forward
b0807_+/b0809_-	842482..844963	843751..843805	55	forward
b0807_+/b0809_-	842482..844963	843892..844081	190	forward
b0807_+/b0809_-	842482..844963	844095..844242	148	forward
b0807_+/b0809_-	842482..844963	844296..844337	42	forward
b0807_+/b0809_-	842482..844963	844362..844387	26	forward
b0807_+/b0809_-	842482..844963	844411..844512	102	forward
b0807_+/b0809_-	842482..844963	844567..844649	83	forward
b0807_+/b0809_-	842482..844963	844661..844727	67	forward
b0807_+/b0809_-	842482..844963	844829..844876	48	forward
b0807_+/b0809_-	842482..844963	844898..844950	53	forward
b0809_-/b0811_-	845687..846480	845706..845754	49	forward
b0811_-/b0812_-	847228..847630	847522..847621	100	forward
b0812_-/b0813_-	848135..848432	848349..848450	102	forward
b0813_-/b0814_+	849321..849672	849215..849327	113	forward
b0813_-/b0814_+	849321..849672	849344..849394	51	forward
b0819_-/b0820_+	854968..855185	855060..855139	80	forward
b0821_-/b0822_-	858285..858435	858166..858289	124	forward
b0822_-/b0823_-	859252..859396	859332..859363	32	forward
b0823_-/b0824_-	861830..861834	861820..861861	42	forward
b0826_-/b0828_+	864353..865790	864353..864386	34	forward
b0826_-/b0828_+	864353..865790	865632..865685	54	forward
b0835_-/b0836_+	877259..877470	877131..877259	129	forward
b0837_+/b0839_+	879081..879949	879081..879157	77	forward
b0837_+/b0839_+	879081..879949	879176..879380	205	forward
b0841_-/b0842_+	882612..882895	882707..882741	35	forward
b0841_-/b0842_+	882612..882895	882780..882811	32	forward
b0843_-/b0844_-	884454..884538	884495..884615	121	forward
b0844_-/b0846_+	885355..886645	886441..886461	21	forward
b0848_+/b0849_-	889690..889718	889691..889787	97	forward
b0859_+/b0860_-	898869..899066	898875..898929	55	forward
b0859_+/b0860_-	898869..899066	899030..899096	67	forward
b0860_-/b0861_-	899799..900088	900086..900118	33	forward
b0861_-/b0863_-	900758..901479	900795..900829	35	forward
b0863_-/b0864_-	902212..902228	902182..902216	35	forward
b0864_-/b0865_-	902958..903174	903110..903491	382	forward
b0871_-/b0872_-	910273..910404	910385..910402	18	forward
b0872_-/b0873_-	911374..911384	911344..911379	36	forward
b0873_-/b0874_-	913038..913180	913140..913245	106	forward
b0874_-/b0875_-	914081..914574	914102..914203	102	forward
b0874_-/b0875_-	914081..914574	914230..914287	58	forward
b0875_-/b0876_+	915271..915695	915530..915611	82	forward
b0876_+/b0878_+	917355..918457	917372..917398	27	forward
b0876_+/b0878_+	917355..918457	917426..917463	38	forward
b0876_+/b0878_+	917355..918457	917621..917669	49	forward
b0876_+/b0878_+	917355..918457	917965..917986	22	forward
b0876_+/b0878_+	917355..918457	918018..918037	20	forward
b0876_+/b0878_+	917355..918457	918052..918162	111	forward
b0876_+/b0878_+	917355..918457	918207..918286	80	forward
b0882_+/b0884_-	924764..925447	924907..925093	187	forward
b0882_+/b0884_-	924764..925447	925336..925366	31	forward
b0884_-/b0885_-	925667..925950	925836..925939	104	forward
b0885_-/b0886_-	926656..926696	926597..926682	86	forward
b0886_-/b0888_-	928419..930307	929257..929318	62	forward
b0886_-/b0888_-	928419..930307	929548..929579	32	forward
b0886_-/b0888_-	928419..930307	929856..929891	36	forward
b0886_-/b0888_-	928419..930307	930031..930084	54	forward
b0888_-/b0889_+	931274..931817	931292..931343	52	forward
b0888_-/b0889_+	931274..931817	931457..931509	53	forward
b0897_-/b0898_+	944781..945093	944860..944927	68	forward
b0899_+/b0901_+	947883..948890	948353..948387	35	forward
b0903_-/b0904_-	952778..952831	952766..952803	38	forward
b0904_-/b0905_-	953690..954094	953701..953766	66	forward
b0904_-/b0905_-	953690..954094	953905..953950	46	forward
b0905_-/b0906_+	955856..955984	955901..955984	84	forward
b0909_+/b0910_+	960252..960423	960332..960389	58	forward
b0919_+/b0921_+	971869..972759	972171..972226	56	forward
b0919_+/b0921_+	971869..972759	972285..972368	84	forward
b0919_+/b0921_+	971869..972759	972391..972482	92	forward
b0919_+/b0921_+	971869..972759	972646..972673	28	forward
b0927_+/b0928_-	983521..983741	983623..983674	52	forward
b0928_-/b0929_-	984933..985116	985001..985110	110	forward
b0929_-/b0930_-	986206..986807	986402..986475	74	forward
b0929_-/b0930_-	986206..986807	986529..986575	47	forward
b0929_-/b0930_-	986206..986807	986620..986660	41	forward
b0929_-/b0930_-	986206..986807	986667..986743	77	forward
b0929_-/b0930_-	986206..986807	986794..986968	175	forward
b0930_-/b0931_-	988209..988376	988217..988271	55	forward
b0931_-/b0932_+	989580..989844	989548..989717	170	forward
b0933_-/b0935_-	993268..994065	993510..993534	25	forward
b0935_-/b0937_-	995212..996159	995230..995266	37	forward
b0935_-/b0937_-	995212..996159	995802..995824	23	forward
b0935_-/b0937_-	995212..996159	996067..996260	194	forward
b0937_-/b0938_+	996736..997090	996779..996833	55	forward
b0946_+/b0948_+	1005718..1007066	1006013..1006060	48	forward
b0946_+/b0948_+	1005718..1007066	1006074..1006136	63	forward
b0946_+/b0948_+	1005718..1007066	1006239..1006290	52	forward
b0946_+/b0948_+	1005718..1007066	1006321..1006356	36	forward
b0946_+/b0948_+	1005718..1007066	1006460..1006572	113	forward
b0952_+/b0953_+	1014683..1014937	1014709..1014733	25	forward
b0954_-/b0955_-	1015694..1015761	1015684..1015709	26	forward
b0955_-/b0956_+	1017523..1017707	1017134..1017644	511	forward
b0957_-/b0958_-	1019277..1019632	1019391..1019474	84	forward
b0957_-/b0958_-	1019277..1019632	1019494..1019720	227	forward
b0958_-/b0959_+	1020143..1020360	1019955..1020232	278	forward
b0959_+/b0961_-	1020991..1023124	1021203..1021561	359	forward
b0959_+/b0961_-	1020991..1023124	1021620..1021676	57	forward
b0959_+/b0961_-	1020991..1023124	1021811..1021829	19	forward
b0959_+/b0961_-	1020991..1023124	1021871..1021975	105	forward
b0959_+/b0961_-	1020991..1023124	1021984..1022057	74	forward
b0959_+/b0961_-	1020991..1023124	1022101..1022135	35	forward
b0959_+/b0961_-	1020991..1023124	1022258..1022357	100	forward
b0959_+/b0961_-	1020991..1023124	1022405..1022695	291	forward
b0963_-/b0964_-	1026239..1026333	1026243..1026291	49	forward
b0968_+/b0970_-	1029566..1029981	1029674..1029832	159	forward
b0970_-/b0972_+	1030642..1031361	1030682..1030703	22	forward
b0976_+/b0978_+	1035976..1036962	1036849..1036950	102	forward
b0980_+/b0981_-	1041139..1041252	1041153..1041246	94	forward
b0982_-/b0984_-	1043900..1045071	1043922..1043971	50	forward
b0982_-/b0984_-	1043900..1045071	1044367..1044422	56	forward
b0982_-/b0984_-	1043900..1045071	1044500..1044604	105	forward
b0982_-/b0984_-	1043900..1045071	1044881..1044974	94	forward
b0984_-/b0986_-	1047169..1047910	1047163..1047227	65	forward
b0984_-/b0986_-	1047169..1047910	1047407..1047494	88	forward
b0984_-/b0986_-	1047169..1047910	1047510..1047538	29	forward
b0984_-/b0986_-	1047169..1047910	1047552..1047675	124	forward
b0984_-/b0986_-	1047169..1047910	1047693..1047765	73	forward
b0984_-/b0986_-	1047169..1047910	1047881..1048035	155	forward
b0986_-/b0987_-	1048556..1048661	1048642..1048679	38	forward
b0987_-/b4516_+	1048968..1049055	1048934..1048975	42	forward
b4516_+/b0989_-	1049332..1050185	1049900..1050091	192	forward
b0989_-/b0990_+	1050399..1050683	1050240..1050405	166	forward
b0993_-/b0994_+	1055402..1055483	1055392..1055416	25	forward
b0994_+/b0996_+	1056513..1057306	1056551..1056600	50	forward
b0994_+/b0996_+	1056513..1057306	1056608..1056673	66	forward
b0994_+/b0996_+	1056513..1057306	1056877..1056898	22	forward
b0998_+/b0999_-	1061622..1061772	1061708..1061842	135	forward
b0999_-/b1001_+	1062079..1063258	1062639..1062662	24	forward
b0999_-/b1001_+	1062079..1063258	1062903..1062920	18	forward
b0999_-/b1001_+	1062079..1063258	1063107..1063183	77	forward
b1004_-/ycdF_+	1066932..1067140	1066993..1067010	18	forward
b1010_-/b1011_-	1071383..1071393	1071369..1071463	95	forward
b1011_-/b1013_+	1072087..1073464	1072286..1072317	32	forward
b1011_-/b1013_+	1072087..1073464	1072415..1072445	31	forward
b1011_-/b1013_+	1072087..1073464	1072464..1072505	42	forward
b1011_-/b1013_+	1072087..1073464	1072575..1072615	41	forward
b1011_-/b1013_+	1072087..1073464	1072640..1072655	16	forward
b1011_-/b1013_+	1072087..1073464	1073098..1073149	52	forward
b1011_-/b1013_+	1072087..1073464	1073324..1073384	61	forward
b1014_-/b1015_+	1078106..1078527	1078250..1078373	124	forward
b1015_+/b1016_+	1080037..1080578	1080227..1080379	153	forward
b1019_+/b1020_+	1083871..1084214	1083876..1083899	24	forward
b1019_+/b1020_+	1083871..1084214	1083955..1084101	147	forward
b1022_-/b1024_-	1087070..1089088	1087274..1087319	46	forward
b1022_-/b1024_-	1087070..1089088	1088190..1088208	19	forward
b1022_-/b1024_-	1087070..1089088	1088255..1088283	29	forward
b1022_-/b1024_-	1087070..1089088	1088533..1088551	19	forward
b1022_-/b1024_-	1087070..1089088	1088686..1088733	48	forward
b1024_-/b1025_+	1091513..1092098	1091604..1091650	47	forward
b1024_-/b1025_+	1091513..1092098	1092020..1092035	16	forward
ymdE_+/b1033_+	1095070..1097108	1096081..1096208	128	forward
ymdE_+/b1033_+	1095070..1097108	1096875..1096894	20	forward
b1038_-/b1039_-	1101351..1101374	1101300..1101435	136	forward
b1040_-/b1041_+	1102420..1103173	1102764..1102797	34	forward
b1040_-/b1041_+	1102420..1103173	1102882..1102943	62	forward
b1043_+/b1044_+	1104517..1104636	1104520..1104593	74	forward
b1047_-/b1048_+	1108165..1108557	1108172..1108290	119	forward
b1052_-/b1054_-	1113533..1114884	1113569..1113686	118	forward
b1052_-/b1054_-	1113533..1114884	1113852..1113987	136	forward
b1052_-/b1054_-	1113533..1114884	1114055..1114153	99	forward
b1052_-/b1054_-	1113533..1114884	1114178..1114294	117	forward
b1052_-/b1054_-	1113533..1114884	1114606..1114664	59	forward
b1052_-/b1054_-	1113533..1114884	1114846..1114867	22	forward
b1054_-/b1055_+	1115806..1116029	1115769..1115809	41	forward
b1057_-/b1058_-	1118270..1118529	1118280..1118382	103	forward
b1058_-/b1059_-	1118671..1118690	1118685..1118712	28	forward
b1060_-/b1061_-	1120179..1120464	1120349..1120444	96	forward
b1061_-/b1062_-	1120711..1120783	1120783..1120806	24	forward
b1062_-/b1063_-	1121831..1121935	1121762..1121906	145	forward
b1063_-/b1064_-	1122497..1122629	1122492..1122511	20	forward
b1064_-/b1065_-	1123278..1123340	1123185..1123356	172	forward
b1070_-/b1071_-	1129054..1129057	1128996..1129077	82	forward
b1083_+/b1084_-	1140210..1140404	1140373..1140507	135	forward
b1102_-/b1103_+	1160775..1161107	1160774..1160909	136	forward
b1102_-/b1103_+	1160775..1161107	1160952..1161021	70	forward
b1111_-/b1112_+	1168056..1168295	1168048..1168080	33	forward
b1114_-/b1115_-	1173188..1173314	1173171..1173219	49	forward
b1115_-/b1116_+	1174389..1174649	1174382..1174408	27	forward
b1115_-/b1116_+	1174389..1174649	1174481..1174529	49	forward
b1121_-/b1123_-	1180491..1181005	1180718..1180837	120	forward
b1121_-/b1123_-	1180491..1181005	1180867..1180903	37	forward
b1121_-/b1123_-	1180491..1181005	1180914..1180965	52	forward
b1123_-/b1125_-	1182053..1182839	1182195..1182317	123	forward
b1123_-/b1125_-	1182053..1182839	1182429..1182473	45	forward
b1125_-/b1126_-	1183668..1183680	1183604..1183694	91	forward
b1126_-/b1127_+	1184818..1185066	1184878..1184898	21	forward
b1128_-/b1129_-	1187464..1187538	1187425..1187472	48	forward
b1129_-/b1131_-	1189000..1189838	1189156..1189175	20	forward
b1129_-/b1131_-	1189000..1189838	1189248..1189320	73	forward
b1129_-/b1131_-	1189000..1189838	1189384..1189669	286	forward
b1129_-/b1131_-	1189000..1189838	1189797..1189829	33	forward
b1133_-/b1134_-	1192997..1193049	1192990..1193061	72	forward
b1136_+/C0293_+	1195597..1195936	1195711..1195741	31	forward
b1136_+/C0293_+	1195597..1195936	1195781..1195843	63	forward
b1137_-/b1139_+	1196756..1197917	1197595..1197638	44	forward
b1140_-/b1142_-	1200030..1200291	1199972..1200054	83	forward
b1140_-/b1142_-	1200030..1200291	1200063..1200115	53	forward
b1140_-/b1142_-	1200030..1200291	1200134..1200237	104	forward
b1143_+/b1145_-	1201062..1201481	1201065..1201174	110	forward
b1155_+/b1157_-	1207769..1208341	1207800..1207955	156	forward
b1155_+/b1157_-	1207769..1208341	1207995..1208096	102	forward
b1159_+/icdC_+	1210403..1210647	1210424..1210466	43	forward
b1159_+/icdC_+	1210403..1210647	1210514..1210566	53	forward
b1160_-/b1161_-	1211227..1211925	1211629..1211659	31	forward
b1160_-/b1161_-	1211227..1211925	1211688..1211706	19	forward
b1163_-/b1164_+	1214699..1215011	1214677..1214747	71	forward
b1163_-/b1164_+	1214699..1215011	1214838..1214868	31	forward
b1166_+/b1167_+	1215859..1215970	1215918..1215940	23	forward
b4520_+/ycgH_1_+	1218425..1220023	1218444..1218482	39	forward
b4520_+/ycgH_1_+	1218425..1220023	1218803..1218908	106	forward
b4520_+/ycgH_1_+	1218425..1220023	1218922..1218993	72	forward
b4520_+/ycgH_1_+	1218425..1220023	1219022..1219087	66	forward
b4520_+/ycgH_1_+	1218425..1220023	1219093..1219324	232	forward
b4520_+/ycgH_1_+	1218425..1220023	1219336..1219495	160	forward
b4520_+/ycgH_1_+	1218425..1220023	1219556..1219652	97	forward
b4520_+/ycgH_1_+	1218425..1220023	1219836..1219871	36	forward
b4593_-/b4594_+	1222387..1222486	1222400..1222463	64	forward
b1173_+/b1174_-	1223131..1223501	1223152..1223185	34	forward
b1173_+/b1174_-	1223131..1223501	1223215..1223336	122	forward
b1173_+/b1174_-	1223131..1223501	1223415..1223470	56	forward
b1176_-/b1177_+	1225304..1225822	1225369..1225444	76	forward
b1176_-/b1177_+	1225304..1225822	1225482..1225545	64	forward
b1176_-/b1177_+	1225304..1225822	1225634..1225654	21	forward
b1185_-/b1186_-	1232254..1232398	1232293..1232397	105	forward
b1188_-/b1189_+	1236465..1236793	1236442..1236539	98	forward
b1190_+/b1191_-	1239173..1239557	1239442..1239508	67	forward
b1190_+/b1191_-	1239173..1239557	1239555..1239702	148	forward
b1191_-/b1192_-	1241295..1241388	1241257..1241491	235	forward
b1194_-/b1195_+	1243751..1243950	1243699..1243809	111	forward
b1195_+/b1196_+	1244206..1244382	1244318..1244350	33	forward
b1196_+/b1197_-	1244824..1244901	1244859..1244987	129	forward
b1197_-/b1198_-	1246600..1246918	1246626..1246671	46	forward
b1197_-/b1198_-	1246600..1246918	1246702..1246775	74	forward
b1197_-/b1198_-	1246600..1246918	1246867..1246908	42	forward
b1200_-/b1201_+	1250062..1250288	1250103..1250147	45	forward
b1201_+/b1202_-	1252209..1252307	1252240..1252297	58	forward
b1202_-/b1203_-	1255176..1255943	1255305..1255412	108	forward
b1202_-/b1203_-	1255176..1255943	1255488..1255529	42	forward
b1202_-/b1203_-	1255176..1255943	1255604..1255663	60	forward
b1202_-/b1203_-	1255176..1255943	1255669..1255895	227	forward
b1204_-/b1205_+	1257737..1258013	1257812..1257924	113	forward
b1206_-/b1207_-	1260027..1260150	1260133..1260191	59	forward
b1207_-/b1208_-	1261099..1261248	1261113..1261159	47	forward
b1208_-/b1210_+	1262101..1262936	1262222..1262349	128	forward
b1208_-/b1210_+	1262101..1262936	1262360..1262413	54	forward
b1208_-/b1210_+	1262101..1262936	1262451..1262496	46	forward
b1208_-/b1210_+	1262101..1262936	1262633..1262798	166	forward
b1208_-/b1210_+	1262101..1262936	1262825..1262859	35	forward
b4422_+/b4423_-	1269147..1269460	1269280..1269381	102	forward
b4424_+/b1216_-	1269684..1269971	1269940..1270009	70	forward
b1216_-/b1217_+	1271073..1271341	1271125..1271183	59	forward
b1216_-/b1217_+	1271073..1271341	1271221..1271329	109	forward
b1219_-/b1220_+	1272823..1273147	1272829..1272955	127	forward
b1220_+/b1222_-	1274402..1275044	1274438..1274467	30	forward
b1220_+/b1222_-	1274402..1275044	1274526..1274572	47	forward
b1220_+/b1222_-	1274402..1275044	1274773..1274827	55	forward
b1220_+/b1222_-	1274402..1275044	1274985..1275090	106	forward
b1222_-/b1223_+	1276842..1277179	1276886..1276942	57	forward
b1222_-/b1223_+	1276842..1277179	1276968..1277009	42	forward
b1223_+/b1224_+	1278572..1279086	1278976..1279016	41	forward
b1223_+/b1224_+	1278572..1279086	1279028..1279066	39	forward
b4425_-/b1232_-	1286460..1287004	1286428..1286463	36	forward
b4425_-/b1232_-	1286460..1287004	1286968..1287069	102	forward
b1232_-/b1233_-	1287848..1287896	1287759..1288020	262	forward
b1237_-/b1238_+	1292146..1292749	1292285..1292316	32	forward
b1237_-/b1238_+	1292146..1292749	1292344..1292553	210	forward
b1238_+/ychG_2_-	1293368..1293648	1293471..1293689	219	forward
ychG_2_-/b1241_-	1294240..1294668	1294383..1294415	33	forward
ychG_2_-/b1241_-	1294240..1294668	1294475..1294500	26	forward
b1241_-/b1242_+	1297345..1297820	1297563..1297603	41	forward
b1241_-/b1242_+	1297345..1297820	1297625..1297678	54	forward
b4595_+/b1250_-	1306986..1307039	1307025..1307084	60	forward
b1250_-/b1251_-	1308294..1308592	1308235..1308336	102	forward
b1250_-/b1251_-	1308294..1308592	1308395..1308457	63	forward
b1251_-/b1252_+	1308890..1309112	1308919..1308987	69	forward
b1251_-/b1252_+	1308890..1309112	1309001..1309060	60	forward
b1253_-/b1254_-	1310271..1310374	1310253..1310354	102	forward
b1255_-/b1256_+	1311688..1312043	1311668..1311698	31	forward
b1255_-/b1256_+	1311688..1312043	1311820..1311850	31	forward
b1255_-/b1256_+	1311688..1312043	1311974..1311994	21	forward
b1260_-/b1262_-	1315247..1316450	1315323..1315424	102	forward
b1260_-/b1262_-	1315247..1316450	1316209..1316371	163	forward
b1263_-/b1265_-	1319409..1321061	1319454..1319570	117	forward
b1263_-/b1265_-	1319409..1321061	1319713..1319750	38	forward
b1263_-/b1265_-	1319409..1321061	1319814..1319833	20	forward
b1263_-/b1265_-	1319409..1321061	1319843..1319868	26	forward
b1263_-/b1265_-	1319409..1321061	1319894..1320060	167	forward
b1263_-/b1265_-	1319409..1321061	1320093..1320122	30	forward
b1263_-/b1265_-	1319409..1321061	1320150..1320183	34	forward
b1263_-/b1265_-	1319409..1321061	1320233..1320304	72	forward
b1263_-/b1265_-	1319409..1321061	1320537..1320584	48	forward
b1263_-/b1265_-	1319409..1321061	1320609..1320628	20	forward
b1263_-/b1265_-	1319409..1321061	1320634..1320712	79	forward
b1263_-/b1265_-	1319409..1321061	1320868..1320902	35	forward
b1268_+/b1269_+	1324666..1324875	1324701..1324726	26	forward
b1270_-/b1272_+	1326382..1327355	1326456..1326534	79	forward
b1270_-/b1272_+	1326382..1327355	1326885..1326960	76	forward
b1270_-/b1272_+	1326382..1327355	1327129..1327210	82	forward
b1273_-/b1274_+	1328693..1329071	1328636..1328746	111	forward
b1275_+/b4522_+	1332854..1333183	1333052..1333101	50	forward
b1276_+/b1277_-	1336531..1336593	1336534..1336661	128	forward
b1277_-/b1278_+	1337185..1337353	1337231..1337271	41	forward
b1281_+/b1283_-	1340683..1341133	1341067..1341315	249	forward
b1283_-/b1284_-	1341353..1341620	1341527..1341579	53	forward
b1284_-/b4596_-	1342371..1342459	1342279..1342735	457	forward
b4596_-/b1285_-	1342634..1342780	1342279..1342735	457	forward
b1285_-/b1286_-	1344767..1345001	1344558..1344805	248	forward
b1285_-/b1286_-	1344767..1345001	1344938..1344996	59	forward
b1286_-/b1287_-	1346937..1347003	1346956..1346971	16	forward
b1287_-/b1288_-	1348132..1348274	1348138..1348254	117	forward
b1288_-/b1289_-	1349064..1349430	1349162..1349226	65	forward
b1288_-/b1289_-	1349064..1349430	1349394..1349419	26	forward
b1289_-/b1290_-	1349785..1349851	1349801..1349925	125	forward
b1291_-/b1293_-	1351653..1352528	1352179..1352270	92	forward
b1293_-/b1295_-	1353495..1355446	1353548..1353819	272	forward
b1293_-/b1295_-	1353495..1355446	1353925..1353969	45	forward
b1293_-/b1295_-	1353495..1355446	1354029..1354196	168	forward
b1293_-/b1295_-	1353495..1355446	1354538..1354901	364	forward
b1293_-/b1295_-	1353495..1355446	1354925..1354952	28	forward
b1293_-/b1295_-	1353495..1355446	1355032..1355072	41	forward
b1293_-/b1295_-	1353495..1355446	1355186..1355444	259	forward
b1299_+/b1300_+	1360493..1360766	1360558..1360719	162	forward
b1319_+/b1320_-	1380877..1380986	1380964..1381186	223	forward
b1324_-/b1325_+	1386836..1386953	1386494..1386849	356	forward
b1325_+/b4525_-	1387920..1388703	1388304..1388360	57	forward
b1325_+/b4525_-	1387920..1388703	1388389..1388451	63	forward
b4673_-/b1328_+	1388958..1390014	1389087..1389181	95	forward
b4673_-/b1328_+	1388958..1390014	1389197..1389387	191	forward
b4673_-/b1328_+	1388958..1390014	1389428..1389585	158	forward
b4673_-/b1328_+	1388958..1390014	1389792..1389865	74	forward
b4673_-/b1328_+	1388958..1390014	1389877..1389921	45	forward
b1333_-/b1334_-	1396647..1396797	1396711..1396888	178	forward
b1334_-/b1335_-	1397551..1397744	1397485..1397605	121	forward
b1336_-/b1337_-	1399798..1399833	1399745..1399827	83	forward
b1337_-/b1339_+	1401280..1402764	1401216..1401317	102	forward
b1337_-/b1339_+	1401280..1402764	1402084..1402138	55	forward
b1341_-/b1342_+	1405820..1406073	1405742..1405861	120	forward
b1341_-/b1342_+	1405820..1406073	1405887..1405921	35	forward
b1349_-/b1351_-	1412818..1415511	1412970..1412991	22	forward
b1349_-/b1351_-	1412818..1415511	1413049..1413107	59	forward
b1349_-/b1351_-	1412818..1415511	1413541..1413598	58	forward
b1349_-/b1351_-	1412818..1415511	1414374..1414478	105	forward
b1349_-/b1351_-	1412818..1415511	1414524..1414621	98	forward
b1349_-/b1351_-	1412818..1415511	1414815..1414852	38	forward
b1349_-/b1351_-	1412818..1415511	1414869..1414896	28	forward
b1349_-/b1351_-	1412818..1415511	1415018..1415036	19	forward
b1349_-/b1351_-	1412818..1415511	1415339..1415371	33	forward
b1349_-/b1351_-	1412818..1415511	1415408..1415579	172	forward
ECK120003273_Phantom_+/b1356_-	1417369..1417788	1417494..1417512	19	forward
b1362_+/b1363_+	1421669..1421805	1421719..1421742	24	forward
ECK120003285_Phantom_+/b1368_+	1424313..1424477	1424419..1424448	30	forward
b1368_+/b1370_-	1425507..1425769	1425654..1425686	33	forward
b1368_+/b1370_-	1425507..1425769	1425754..1425832	79	forward
b1375_-/b1376_-	1432282..1433208	1432672..1433446	775	forward
b1376_-/b1377_-	1433644..1433783	1433460..1433900	441	forward
b1377_-/b4427_+	1434918..1435144	1434962..1434980	19	forward
b4529_+/b1380_-	1439349..1439877	1439472..1439525	54	forward
b4529_+/b1380_-	1439349..1439877	1439536..1439699	164	forward
b4529_+/b1380_-	1439349..1439877	1439727..1439944	218	forward
b1383_+/b1384_-	1444231..1444401	1444313..1444363	51	forward
b1383_+/b1384_-	1444231..1444401	1444371..1444547	177	forward
b1386_-/b1387_-	1449374..1449620	1449379..1449428	50	forward
b1386_-/b1387_-	1449374..1449620	1449507..1449528	22	forward
b1407_+/b1408_+	1475475..1475644	1475555..1475612	58	forward
b1413_+/b1414_+	1484988..1485258	1485021..1485047	27	forward
b1414_+/b1415_+	1486060..1486255	1486175..1486206	32	forward
gapC_2_-/b1418_+	1487989..1488925	1487889..1488011	123	forward
gapC_2_-/b1418_+	1487989..1488925	1488057..1488079	23	forward
gapC_2_-/b1418_+	1487989..1488925	1488206..1488229	24	forward
gapC_2_-/b1418_+	1487989..1488925	1488728..1488771	44	forward
b1427_+/b1429_+	1497502..1498596	1497527..1497609	83	forward
b1427_+/b1429_+	1497502..1498596	1497812..1497861	50	forward
b1427_+/b1429_+	1497502..1498596	1497912..1497952	41	forward
b1427_+/b1429_+	1497502..1498596	1498106..1498166	61	forward
b1429_+/b1431_+	1499590..1500480	1500354..1500400	47	forward
yncK_1_-/yncK_2_-	1501335..1501385	1501311..1501405	95	forward
b4598_-/b1445_+	1515219..1515412	1515282..1515312	31	forward
b4598_-/b1445_+	1515219..1515412	1515383..1515404	22	forward
b1446_+/b1448_-	1515906..1516351	1516218..1516319	102	forward
b1448_-/b1449_+	1516871..1517050	1516819..1516950	132	forward
b1448_-/b1449_+	1516871..1517050	1516967..1517009	43	forward
b1453_-/b1454_+	1524005..1524270	1524104..1524124	21	forward
b1455_+/rhsE_+	1525177..1525913	1525395..1525445	51	forward
rhsE_+/b1458_+	1527963..1528609	1528451..1528571	121	forward
b1461_+/b1463_+	1531310..1532047	1531322..1531374	53	forward
b1461_+/b1463_+	1531310..1532047	1531379..1531437	59	forward
b1461_+/b1463_+	1531310..1532047	1531470..1531513	44	forward
b1461_+/b1463_+	1531310..1532047	1531854..1531890	37	forward
b1465_-/b1467_-	1534642..1535332	1535061..1535118	58	forward
b1467_-/b1469_-	1536878..1540695	1537238..1537282	45	forward
b1467_-/b1469_-	1536878..1540695	1537463..1537499	37	forward
b1467_-/b1469_-	1536878..1540695	1538274..1538323	50	forward
b1467_-/b1469_-	1536878..1540695	1538782..1538850	69	forward
b1467_-/b1469_-	1536878..1540695	1539638..1539701	64	forward
b1467_-/b1469_-	1536878..1540695	1540161..1540178	18	forward
b1467_-/b1469_-	1536878..1540695	1540213..1540235	23	forward
b1467_-/b1469_-	1536878..1540695	1540424..1540501	78	forward
b1467_-/b1469_-	1536878..1540695	1540532..1540556	25	forward
b1469_-/b1470_-	1542085..1542407	1542155..1542213	59	forward
b1471_-/b1472_-	1543739..1543761	1543728..1543751	24	forward
b1472_-/b1473_-	1544053..1544311	1544275..1544294	20	forward
b1477_-/b1478_-	1550785..1550851	1550787..1550832	46	forward
b1479_-/b1480_-	1553694..1553849	1553749..1553769	21	forward
b1479_-/b1480_-	1553694..1553849	1553830..1553859	30	forward
b1483_-/b1485_-	1556063..1557037	1556392..1556446	55	forward
b1483_-/b1485_-	1556063..1557037	1556685..1556753	69	forward
b1485_-/b1487_-	1557935..1558954	1558572..1558596	25	forward
b1485_-/b1487_-	1557935..1558954	1558717..1558750	34	forward
b1485_-/b1487_-	1557935..1558954	1558944..1558965	22	forward
b1488_-/b1489_-	1561101..1561357	1561257..1561353	97	forward
b1490_-/b1491_-	1565165..1565527	1565213..1565328	116	forward
b1491_-/b1492_-	1566848..1566977	1566861..1566881	21	forward
b1491_-/b1492_-	1566848..1566977	1566940..1567268	329	forward
b1492_-/b1493_-	1568514..1568668	1568531..1568553	23	forward
b1493_-/b1494_-	1570070..1570430	1570404..1570453	50	forward
b1496_-/b1497_-	1577367..1577656	1577483..1577511	29	forward
b1496_-/b1497_-	1577367..1577656	1577520..1577623	104	forward
b1497_-/b1498_-	1578815..1578865	1578764..1578839	76	forward
b1500_-/b1501_-	1581984..1582230	1582052..1582096	45	forward
b1503_-/b1504_-	1586321..1586332	1586211..1586386	176	forward
b1505_-/b1506_-	1588026..1588380	1588020..1588114	95	forward
b1505_-/b1506_-	1588026..1588380	1588204..1588274	71	forward
b1506_-/b1507_-	1588561..1588877	1588498..1588574	77	forward
b1506_-/b1507_-	1588561..1588877	1588715..1588747	33	forward
b1507_-/b1509_-	1590201..1590688	1590328..1590402	75	forward
b1507_-/b1509_-	1590201..1590688	1590408..1590472	65	forward
b1507_-/b1509_-	1590201..1590688	1590586..1590691	106	forward
b1510_-/b1511_-	1596111..1596640	1596182..1596197	16	forward
b1510_-/b1511_-	1596111..1596640	1596462..1596567	106	forward
b1520_-/b1521_-	1607047..1607252	1606932..1607223	292	forward
b1520_-/b1521_-	1607047..1607252	1607244..1607345	102	forward
b1521_-/b1522_-	1608705..1608930	1608630..1608705	76	forward
b1521_-/b1522_-	1608705..1608930	1608866..1608967	102	forward
b1522_-/b1523_-	1609879..1609989	1609833..1610016	184	forward
b1523_-/b1525_-	1610350..1611338	1610282..1610425	144	forward
b1523_-/b1525_-	1610350..1611338	1610807..1610882	76	forward
b1525_-/b1526_+	1612728..1612827	1612688..1612758	71	forward
b1529_-/b1530_+	1616933..1617143	1617025..1617066	42	forward
b1538_-/b1539_+	1625405..1625540	1625390..1625448	59	forward
b1540_+/b1541_+	1627063..1627238	1627133..1627180	48	forward
b1546_-/b1548_-	1632910..1633821	1633556..1633657	102	forward
b1548_-/b4533_+	1634392..1634779	1634489..1634545	57	forward
b1550_-/b1551_-	1635807..1635977	1635918..1636019	102	forward
b1556_-/b1557_-	1638610..1639362	1638814..1638915	102	forward
b1556_-/b1557_-	1638610..1639362	1639142..1639164	23	forward
b1558_+/b1559_-	1640092..1640512	1640106..1640128	23	forward
b1558_+/b1559_-	1640092..1640512	1640163..1640299	137	forward
b1560_-/b1561_-	1642329..1642674	1642396..1642453	58	forward
b1561_-/b1562_-	1642927..1643142	1643049..1643085	37	forward
b1563_-/b1565_+	1643658..1643920	1643772..1643822	51	forward
b1565_+/b1566_+	1644227..1644428	1644308..1644384	77	forward
b1566_+/b1567_-	1644762..1645197	1645125..1645224	100	forward
b1567_-/b1568_-	1645348..1645369	1645338..1645447	110	forward
b1573_+/b1574_+	1647066..1647405	1647077..1647140	64	forward
b1573_+/b1574_+	1647066..1647405	1647146..1647176	31	forward
b1581_-/b1582_-	1653166..1653370	1653123..1653184	62	forward
b1591_+/b1592_+	1663145..1663338	1663223..1663257	35	forward
b1592_+/b1594_-	1664596..1665367	1664870..1664889	20	forward
b1592_+/b1594_-	1664596..1665367	1665043..1665071	29	forward
b1592_+/b1594_-	1664596..1665367	1665319..1665572	254	forward
b1596_+/b1597_+	1668977..1669399	1669263..1669328	66	forward
b1599_-/b1601_+	1671174..1671936	1671684..1671804	121	forward
b1599_-/b1601_+	1671174..1671936	1671846..1671889	44	forward
b1603_-/b1604_+	1675928..1676450	1676038..1676223	186	forward
b1606_+/b1608_+	1679723..1680173	1680087..1680128	42	forward
b1610_+/b1612_-	1683213..1684754	1683487..1683533	47	forward
b1610_+/b1612_-	1683213..1684754	1684132..1684233	102	forward
b1610_+/b1612_-	1683213..1684754	1684480..1684495	16	forward
b1615_-/b1616_-	1690876..1690913	1690868..1690888	21	forward
b1616_-/b1618_-	1692288..1694485	1692589..1692607	19	forward
b1616_-/b1618_-	1692288..1694485	1692693..1692939	247	forward
b1616_-/b1618_-	1692288..1694485	1693093..1693131	39	forward
b1616_-/b1618_-	1692288..1694485	1693724..1693753	30	forward
b1616_-/b1618_-	1692288..1694485	1693918..1693952	35	forward
b1616_-/b1618_-	1692288..1694485	1694192..1694244	53	forward
b1616_-/b1618_-	1692288..1694485	1694363..1694431	69	forward
b1618_-/b1619_-	1695077..1695296	1695180..1695222	43	forward
b1622_+/b1623_+	1700154..1700256	1700167..1700214	48	forward
b1624_-/b4409_+	1702333..1702574	1702411..1702445	35	forward
b1634_+/b1635_+	1712296..1712400	1712296..1712346	51	forward
b1637_-/b1638_-	1715247..1715374	1715353..1715383	31	forward
b1639_-/b1640_-	1716420..1716516	1716462..1716537	76	forward
b1650_+/b1651_+	1725781..1725860	1725784..1725802	19	forward
b1657_-/b4602_-	1735315..1735479	1735435..1735510	76	forward
b1658_+/b1660_+	1736894..1737934	1737473..1737518	46	forward
b1660_+/b1661_+	1739147..1739436	1739186..1739219	34	forward
b1661_+/b1662_-	1740586..1740624	1740593..1740632	40	forward
b1662_-/b1663_+	1741267..1741480	1741242..1741297	56	forward
b1670_-/b1672_-	1748373..1749100	1748556..1748578	23	forward
b1670_-/b1672_-	1748373..1749100	1748624..1748642	19	forward
b1670_-/b1672_-	1748373..1749100	1748713..1748728	16	forward
b1670_-/b1672_-	1748373..1749100	1748791..1748820	30	forward
b1670_-/b1672_-	1748373..1749100	1748832..1749123	292	forward
b1673_-/b1674_-	1751855..1751874	1751796..1751858	63	forward
b1674_-/b1675_-	1752502..1752955	1752680..1752758	79	forward
b1674_-/b1675_-	1752502..1752955	1752883..1752954	72	forward
b1675_-/b1676_+	1753166..1753721	1753238..1753370	133	forward
b1678_-/b1679_-	1756750..1756897	1756761..1756894	134	forward
b1680_-/b1682_-	1758548..1759789	1759233..1759253	21	forward
b1680_-/b1682_-	1758548..1759789	1759285..1759325	41	forward
b1680_-/b1682_-	1758548..1759789	1759387..1759469	83	forward
b1680_-/b1682_-	1758548..1759789	1759563..1759577	15	forward
b1680_-/b1682_-	1758548..1759789	1759673..1759743	71	forward
b1680_-/b1682_-	1758548..1759789	1759770..1759952	183	forward
b4430_-/b1685_-	1762805..1762957	1762782..1763197	416	forward
b1686_-/b1688_+	1763657..1767097	1764345..1764368	24	forward
b1686_-/b1688_+	1763657..1767097	1764589..1764683	95	forward
b1686_-/b1688_+	1763657..1767097	1765305..1765353	49	forward
b1686_-/b1688_+	1763657..1767097	1765511..1765534	24	forward
b1686_-/b1688_+	1763657..1767097	1765927..1765955	29	forward
b1686_-/b1688_+	1763657..1767097	1766170..1766199	30	forward
b1686_-/b1688_+	1763657..1767097	1766479..1766510	32	forward
b1686_-/b1688_+	1763657..1767097	1766580..1766630	51	forward
b1686_-/b1688_+	1763657..1767097	1766685..1766709	25	forward
b1686_-/b1688_+	1763657..1767097	1766719..1766746	28	forward
b1688_+/b4431_+	1768211..1768395	1768337..1768376	40	forward
b1690_+/b1691_+	1770310..1770535	1770471..1770509	39	forward
b1696_-/b1697_+	1777326..1777640	1777515..1777569	55	forward
b1702_-/b1703_+	1785137..1785468	1785119..1785168	50	forward
b1704_+/b1705_+	1787506..1787636	1787558..1787590	33	forward
b1707_-/b1708_-	1790045..1790290	1790228..1790260	33	forward
b1707_-/b1708_-	1790045..1790290	1790281..1790309	29	forward
b1708_-/b1709_-	1790756..1790832	1790831..1790864	34	forward
b1709_-/b1711_-	1791583..1792195	1791713..1791814	102	forward
b1709_-/b1711_-	1791583..1792195	1791951..1791981	31	forward
b1709_-/b1711_-	1791583..1792195	1792186..1792230	45	forward
b1719_-/arpB_1_+	1800595..1801117	1800848..1800893	46	forward
arpB_2_+/b4535_+	1803018..1803188	1803093..1803117	25	forward
b1730_-/b1731_-	1811169..1811444	1811320..1811420	101	forward
b1738_-/b1739_-	1819644..1819941	1819772..1819920	149	forward
b1741_+/b1743_-	1822427..1823163	1822583..1822642	60	forward
b1743_-/b1744_-	1823650..1823978	1823855..1823871	17	forward
b1744_-/b1746_-	1824948..1826279	1825605..1825728	124	forward
b1744_-/b1746_-	1824948..1826279	1825837..1825859	23	forward
b1746_-/b1748_-	1827759..1828785	1827906..1827928	23	forward
b1746_-/b1748_-	1827759..1828785	1828006..1828035	30	forward
b1748_-/b1749_+	1830007..1830451	1829980..1830015	36	forward
b1748_-/b1749_+	1830007..1830451	1830079..1830094	16	forward
b1748_-/b1749_+	1830007..1830451	1830106..1830161	56	forward
b1748_-/b1749_+	1830007..1830451	1830253..1830307	55	forward
b1748_-/b1749_+	1830007..1830451	1830359..1830391	33	forward
b1759_+/b1761_+	1839922..1840394	1839939..1839987	49	forward
b1759_+/b1761_+	1839922..1840394	1840004..1840186	183	forward
b1764_-/b1765_-	1846033..1846148	1846124..1846229	106	forward
b1766_+/b1767_+	1848718..1848883	1848756..1848797	42	forward
b1769_-/b1770_-	1852004..1852119	1852010..1852028	19	forward
b1776_-/b1777_-	1859357..1859725	1859314..1859361	48	forward
b1776_-/b1777_-	1859357..1859725	1859580..1859674	95	forward
b1777_-/b1778_-	1859999..1860039	1859995..1860076	82	forward
b1784_+/b1785_+	1868263..1868408	1868274..1868297	24	forward
b1789_+/b1791_+	1872823..1873696	1873490..1873574	85	forward
b1792_+/b1793_-	1875281..1875301	1875297..1875328	32	forward
b1797_-/b1798_-	1877973..1878144	1878093..1878236	144	forward
sroD_-/b1806_-	1886127..1887974	1886992..1887044	53	forward
sroD_-/b1806_-	1886127..1887974	1887081..1887117	37	forward
sroD_-/b1806_-	1886127..1887974	1887277..1887324	48	forward
sroD_-/b1806_-	1886127..1887974	1887558..1887601	44	forward
sroD_-/b1806_-	1886127..1887974	1887644..1887677	34	forward
sroD_-/b1806_-	1886127..1887974	1887684..1887741	58	forward
sroD_-/b1806_-	1886127..1887974	1887917..1887947	31	forward
b1809_+/b1810_+	1891736..1892096	1891892..1892067	176	forward
b1816_-/b1817_+	1899610..1900071	1899679..1899769	91	forward
b1816_-/b1817_+	1899610..1900071	1899791..1899820	30	forward
b1821_+/b1823_-	1904279..1905249	1904377..1904467	91	forward
b1821_+/b1823_-	1904279..1905249	1904539..1904557	19	forward
b1821_+/b1823_-	1904279..1905249	1904638..1904660	23	forward
b1821_+/b1823_-	1904279..1905249	1905042..1905162	121	forward
b1821_+/b1823_-	1904279..1905249	1905243..1905284	42	forward
b1824_-/b1825_-	1905616..1906284	1905532..1905703	172	forward
b1824_-/b1825_-	1905616..1906284	1906156..1906404	249	forward
b1826_-/b4536_+	1906791..1906948	1906875..1906909	35	forward
b1827_-/b1828_+	1908124..1908299	1908181..1908283	103	forward
b1829_-/b1830_-	1910601..1910791	1910781..1910830	50	forward
b1831_-/b1832_-	1913559..1913654	1913572..1913613	42	forward
b1833_+/b1835_+	1915566..1918246	1918188..1918216	29	forward
b1837_+/b4432_+	1920337..1921089	1920406..1920646	241	forward
b1837_+/b4432_+	1920337..1921089	1921044..1921074	31	forward
b4432_+/b1839_-	1921339..1921388	1921386..1921497	112	forward
b1844_+/b1846_-	1924807..1927071	1924872..1924997	126	forward
b1844_+/b1846_-	1924807..1927071	1925035..1925126	92	forward
b1844_+/b1846_-	1924807..1927071	1925696..1925769	74	forward
b1844_+/b1846_-	1924807..1927071	1926009..1926129	121	forward
b1844_+/b1846_-	1924807..1927071	1926161..1926262	102	forward
b1844_+/b1846_-	1924807..1927071	1926752..1926833	82	forward
b1844_+/b1846_-	1924807..1927071	1926893..1927063	171	forward
b1846_-/b1847_-	1927732..1928057	1927766..1927951	186	forward
b1846_-/b1847_-	1927732..1928057	1927995..1928022	28	forward
b1847_-/b1848_-	1928415..1928480	1928464..1928583	120	forward
b1852_-/b1853_+	1934339..1934675	1934388..1934551	164	forward
b1855_-/b1856_-	1938218..1938336	1938225..1938248	24	forward
b1856_-/b1857_-	1939660..1939674	1939673..1939868	196	forward
b1861_-/b4677_-	1944001..1944138	1944031..1944133	103	forward
b1866_-/b1867_+	1948547..1948855	1948563..1948752	190	forward
b1870_+/b1872_-	1951470..1952601	1952494..1952583	90	forward
b1870_+/b1872_-	1951470..1952601	1952591..1952644	54	forward
b1876_+/b1877_+	1959820..1959995	1959915..1959963	49	forward
b1878_-/b1880_-	1960997..1963066	1962795..1962883	89	forward
b1878_-/b1880_-	1960997..1963066	1962892..1962968	77	forward
b1889_-/b1891_-	1974280..1975289	1974564..1974599	36	forward
b1889_-/b1891_-	1974280..1975289	1974830..1974848	19	forward
b1889_-/b1891_-	1974280..1975289	1975057..1975158	102	forward
b1889_-/b1891_-	1974280..1975289	1975288..1975334	47	forward
b1892_-/insAB-5_-	1976222..1976540	1976418..1976483	66	forward
insAB-5_-/b1895_+	1977240..1977776	1977313..1977353	41	forward
b1896_-/b4460_-	1979637..1980577	1980062..1980089	28	forward
b1896_-/b4460_-	1979637..1980577	1980244..1980345	102	forward
b1896_-/b4460_-	1979637..1980577	1980567..1980629	63	forward
b1900_-/b1901_-	1983094..1983162	1983072..1983100	29	forward
b1901_-/b1902_+	1984153..1984948	1984214..1984341	128	forward
b1901_-/b1902_+	1984153..1984948	1984382..1984440	59	forward
ECK120003620_Phantom_+/b4434_-	1985807..1985862	1985833..1985887	55	forward
b1908_-/b1912_-	1989644..1990292	1989737..1989763	27	forward
b1913_-/b1915_+	1992731..1993841	1992768..1992951	184	forward
b1913_-/b1915_+	1992731..1993841	1993025..1993107	83	forward
b1913_-/b1915_+	1992731..1993841	1993114..1993225	112	forward
b1913_-/b1915_+	1992731..1993841	1993656..1993694	39	forward
b1916_-/b1917_-	1994857..1995085	1995057..1995076	20	forward
b1917_-/b1919_-	1995839..1996517	1995973..1996008	36	forward
b1920_-/b1921_-	1998410..1998496	1998489..1998611	123	forward
b1921_-/b1922_-	1999049..1999093	1999025..1999063	39	forward
b1922_-/b1923_-	1999814..2000133	1999811..1999935	125	forward
b1922_-/b1923_-	1999814..2000133	2000048..2000292	245	forward
b1923_-/b1924_+	2001631..2001895	2001617..2001662	46	forward
b1923_-/b1924_+	2001631..2001895	2001677..2001746	70	forward
b1927_+/b1928_-	2005668..2005700	2005683..2005758	76	forward
intG_+/b1938_+	2010805..2011252	2010934..2010973	40	forward
b1952_-/b1953_+	2022848..2023009	2022810..2022874	65	forward
b1954_-/b1955_+	2023338..2023534	2023421..2023496	76	forward
b1955_+/b1957_-	2024351..2026211	2024449..2024512	64	forward
b1955_+/b1957_-	2024351..2026211	2024659..2024722	64	forward
b1955_+/b1957_-	2024351..2026211	2024944..2025023	80	forward
b1955_+/b1957_-	2024351..2026211	2025054..2025123	70	forward
b1955_+/b1957_-	2024351..2026211	2025304..2025333	30	forward
b1955_+/b1957_-	2024351..2026211	2025397..2025517	121	forward
b1955_+/b1957_-	2024351..2026211	2025589..2025735	147	forward
b1955_+/b1957_-	2024351..2026211	2025813..2025870	58	forward
b1955_+/b1957_-	2024351..2026211	2025960..2026062	103	forward
b1958_-/b1959_+	2027391..2027562	2027431..2027458	28	forward
b1959_+/b1961_-	2028484..2028922	2028911..2028928	18	forward
b1968_-/b1970_+	2036177..2036979	2036561..2036618	58	forward
b1968_-/b1970_+	2036177..2036979	2036828..2036881	54	forward
b1971_+/b1973_+	2038507..2039398	2039163..2039197	35	forward
b1971_+/b1973_+	2038507..2039398	2039269..2039341	73	forward
b1973_+/b1974_+	2040050..2040391	2040342..2040376	35	forward
b1974_+/b1976_+	2040923..2041674	2041137..2041202	66	forward
b1974_+/b1976_+	2040923..2041674	2041299..2041370	72	forward
b1974_+/b1976_+	2040923..2041674	2041438..2041476	39	forward
b1974_+/b1976_+	2040923..2041674	2041490..2041552	63	forward
b1974_+/b1976_+	2040923..2041674	2041566..2041592	27	forward
b1976_+/b1978_+	2042473..2042934	2042656..2042778	123	forward
b1978_+/yeeL_2_-	2050039..2050299	2050133..2050225	93	forward
yeeL_1_-/b1981_+	2051353..2051666	2051400..2051434	35	forward
yeeL_1_-/b1981_+	2051353..2051666	2051443..2051471	29	forward
b1988_-/b1990_-	2059958..2060414	2060402..2060658	257	forward
b1992_-/b1994_-	2063247..2064328	2063433..2063475	43	forward
b1992_-/b1994_-	2063247..2064328	2063903..2063942	40	forward
b1992_-/b1994_-	2063247..2064328	2063967..2064218	252	forward
yoeG_-/yoeH_-	2065917..2066284	2065978..2066041	64	forward
yoeG_-/yoeH_-	2065917..2066284	2066051..2066159	109	forward
yoeG_-/yoeH_-	2065917..2066284	2066184..2066232	49	forward
yoeG_-/yoeH_-	2065917..2066284	2066267..2066326	60	forward
yoeH_-/b1995_+	2066444..2066658	2066415..2066473	59	forward
b2005_+/b4538_+	2075968..2076598	2076178..2076220	43	forward
b2005_+/b4538_+	2075968..2076598	2076231..2076257	27	forward
b2005_+/b4538_+	2075968..2076598	2076272..2076325	54	forward
b2008_-/b2009_-	2078616..2078812	2078485..2078621	137	forward
b2008_-/b2009_-	2078616..2078812	2078649..2078754	106	forward
b2009_-/b2010_-	2079287..2079404	2079270..2079321	52	forward
b2009_-/b2010_-	2079287..2079404	2079349..2079375	27	forward
b2013_-/b2014_-	2083550..2083727	2083590..2083605	16	forward
b2013_-/b2014_-	2083550..2083727	2083726..2083827	102	forward
b4539_-/b2018_+	2087490..2088019	2087799..2087863	65	forward
b4539_-/b2018_+	2087490..2088019	2087872..2087898	27	forward
b2027_-/b2028_-	2096326..2096470	2096381..2096746	366	forward
b2028_-/b2029_-	2097638..2097885	2097564..2097644	81	forward
b2029_-/wbbL_2_-	2099293..2099419	2099417..2099465	49	forward
wbbL_2_-/b2030_-	2099702..2099918	2099633..2099714	82	forward
b2032_-/b2034_-	2102534..2103088	2102542..2102580	39	forward
b2032_-/b2034_-	2102534..2103088	2103077..2103093	17	forward
b2035_-/b2037_-	2105251..2106360	2105423..2105441	19	forward
b2037_-/b2039_-	2107609..2108161	2107783..2107814	32	forward
b2040_-/b2042_-	2110001..2111457	2110361..2110500	140	forward
b2040_-/b2042_-	2110001..2111457	2110517..2110631	115	forward
b2040_-/b2042_-	2110001..2111457	2111025..2111050	26	forward
b2042_-/b2043_-	2112352..2112525	2112479..2112507	29	forward
b2044_-/b2046_-	2115152..2116703	2115263..2115290	28	forward
b2044_-/b2046_-	2115152..2116703	2115405..2115557	153	forward
b2044_-/b2046_-	2115152..2116703	2115749..2115850	102	forward
b2044_-/b2046_-	2115152..2116703	2115880..2115922	43	forward
b2044_-/b2046_-	2115152..2116703	2116066..2116194	129	forward
b2044_-/b2046_-	2115152..2116703	2116321..2116361	41	forward
b2048_-/b2049_-	2121004..2121107	2121013..2121041	29	forward
b2050_-/b2052_-	2123771..2124248	2123795..2124055	261	forward
b2050_-/b2052_-	2123771..2124248	2124099..2124123	25	forward
b2050_-/b2052_-	2123771..2124248	2124151..2124200	50	forward
b2053_-/b2054_-	2126339..2126363	2126291..2126358	68	forward
b2056_-/b2058_-	2128903..2130090	2128909..2129014	106	forward
b2056_-/b2058_-	2128903..2130090	2129461..2129477	17	forward
b2056_-/b2058_-	2128903..2130090	2129600..2129650	51	forward
b2056_-/b2058_-	2128903..2130090	2129806..2129832	27	forward
b2056_-/b2058_-	2128903..2130090	2129854..2129882	29	forward
b2056_-/b2058_-	2128903..2130090	2129973..2130042	70	forward
b2058_-/b2059_-	2130580..2130581	2130499..2130585	87	forward
b2059_-/b2060_-	2131422..2131513	2131202..2131455	254	forward
b2061_-/b2062_-	2134123..2134127	2134094..2134282	189	forward
b2063_+/b2064_-	2137510..2137782	2137544..2137604	61	forward
b2063_+/b2064_-	2137510..2137782	2137649..2137692	44	forward
b2067_+/b2068_-	2144608..2144715	2144613..2144632	20	forward
b2067_+/b2068_-	2144608..2144715	2144647..2144683	37	forward
b2068_-/b2069_+	2145565..2145697	2145618..2145649	32	forward
b2072_-/b4436_+	2150497..2151332	2150554..2150575	22	forward
b2072_-/b4436_+	2150497..2151332	2150937..2150985	49	forward
b2072_-/b4436_+	2150497..2151332	2151055..2151082	28	forward
b4437_+/b2074_+	2151804..2152039	2151817..2151869	53	forward
yegZ_-/b2085_-	2165845..2166012	2165770..2165872	103	forward
b2087_-/b2088_+	2168164..2168250	2168136..2168218	83	forward
b2094_-/b2095_-	2173072..2173080	2173021..2173081	61	forward
b2096_-/b2097_-	2175227..2175533	2175278..2175313	36	forward
b2096_-/b2097_-	2175227..2175533	2175323..2175370	48	forward
b2096_-/b2097_-	2175227..2175533	2175426..2175498	73	forward
b2097_-/b2098_+	2176587..2176842	2176485..2176747	263	forward
b2100_+/b2102_-	2180084..2180854	2180156..2180249	94	forward
b2100_+/b2102_-	2180084..2180854	2180762..2180781	20	forward
b2102_-/b2103_-	2181674..2181737	2181650..2181674	25	forward
b2102_-/b2103_-	2181674..2181737	2181698..2181818	121	forward
b2103_-/b2105_-	2182539..2183545	2182572..2182619	48	forward
b2103_-/b2105_-	2182539..2183545	2183376..2183405	30	forward
b2105_-/b2106_+	2183819..2183938	2183736..2183831	96	forward
b2107_+/b2108_-	2185321..2185401	2185342..2185357	16	forward
b2111_-/b2112_-	2190245..2190536	2190523..2190589	67	forward
b2112_-/b2113_-	2190819..2191080	2190609..2191068	460	forward
b4541_+/b2119_+	2202312..2202617	2202347..2202381	35	forward
b4541_+/b2119_+	2202312..2202617	2202415..2202511	97	forward
b2122_+/b2123_+	2208967..2209246	2209019..2209079	61	forward
b2122_+/b2123_+	2208967..2209246	2209114..2209211	98	forward
b2125_-/b2127_+	2210985..2212887	2211361..2211413	53	forward
b2125_-/b2127_+	2210985..2212887	2211427..2211488	62	forward
b2125_-/b2127_+	2210985..2212887	2211602..2211660	59	forward
b2125_-/b2127_+	2210985..2212887	2211888..2211978	91	forward
b2125_-/b2127_+	2210985..2212887	2212160..2212199	40	forward
b2125_-/b2127_+	2210985..2212887	2212221..2212351	131	forward
b2125_-/b2127_+	2210985..2212887	2212704..2212784	81	forward
b2125_-/b2127_+	2210985..2212887	2212838..2212876	39	forward
b4542_+/b2129_-	2213787..2214502	2213876..2213957	82	forward
b4542_+/b2129_-	2213787..2214502	2214144..2214194	51	forward
b2129_-/b2131_-	2215430..2216585	2216094..2216202	109	forward
b2129_-/b2131_-	2215430..2216585	2216427..2216458	32	forward
b2134_-/b2135_-	2222893..2223065	2222984..2223027	44	forward
b2136_+/b2137_-	2224402..2224530	2224443..2224575	133	forward
b2139_-/b4679_+	2226709..2227003	2226922..2226958	37	forward
b4679_+/b2140_-	2227088..2227459	2227130..2227169	40	forward
b2149_-/b2150_-	2237312..2237371	2237221..2237336	116	forward
b2150_-/b2151_-	2238371..2238649	2238412..2238436	25	forward
b2150_-/b2151_-	2238371..2238649	2238634..2238649	16	forward
b2155_-/b2156_-	2244792..2245084	2244911..2244943	33	forward
b2156_-/b2157_-	2246555..2246758	2246570..2246679	110	forward
b2158_+/b2159_+	2248789..2248861	2248835..2248859	25	forward
b2163_+/b2164_-	2254037..2254106	2254041..2254073	33	forward
b2165_-/b2167_-	2256390..2257740	2257507..2257623	117	forward
b2165_-/b2167_-	2256390..2257740	2257668..2257692	25	forward
b2168_-/b2170_+	2260388..2261884	2260615..2260694	80	forward
b2168_-/b2170_+	2260388..2261884	2261286..2261366	81	forward
b2181_-/b2182_-	2276260..2276591	2276195..2276261	67	forward
b2181_-/b2182_-	2276260..2276591	2276510..2276679	170	forward
b2183_-/b2184_+	2278506..2278653	2278514..2278574	61	forward
b2185_+/b2186_-	2280824..2280961	2280878..2280893	16	forward
b2188_+/b2190_-	2284159..2284411	2284376..2284547	172	forward
b2192_-/b2193_+	2288104..2288521	2288063..2288251	189	forward
b2194_-/b2196_-	2290433..2290982	2290432..2290466	35	forward
b2196_-/b2198_-	2292927..2293398	2293119..2293143	25	forward
b2198_-/b2200_-	2293609..2294383	2294000..2294017	18	forward
b2198_-/b2200_-	2293609..2294383	2294375..2294436	62	forward
b2200_-/b2202_-	2295047..2295678	2295019..2295052	34	forward
b2200_-/b2202_-	2295047..2295678	2295573..2295615	43	forward
b2203_-/b2205_-	2296741..2297586	2297197..2297298	102	forward
b2203_-/b2205_-	2296741..2297586	2297482..2297510	29	forward
b2212_-/b2214_-	2307364..2308500	2307647..2307682	36	forward
b2212_-/b2214_-	2307364..2308500	2307713..2307735	23	forward
b2212_-/b2214_-	2307364..2308500	2307792..2307815	24	forward
b2212_-/b2214_-	2307364..2308500	2308313..2308387	75	forward
b2214_-/b2215_-	2309557..2309667	2309574..2309589	16	forward
b2215_-/b4439_+	2310772..2311105	2310841..2310878	38	forward
b4439_+/b2216_+	2311199..2311509	2311319..2311339	21	forward
b4439_+/b2216_+	2311199..2311509	2311433..2311462	30	forward
b2218_-/b2219_+	2317851..2318064	2317833..2317919	87	forward
b2219_+/b2221_+	2319892..2321468	2321336..2321393	58	forward
b2219_+/b2221_+	2319892..2321468	2321415..2321440	26	forward
b2224_+/b2225_-	2325316..2325388	2325355..2325373	19	forward
yfaS_1_-/b2230_-	2332425..2332977	2332627..2332674	48	forward
yfaS_1_-/b2230_-	2332425..2332977	2332752..2332804	53	forward
b2230_-/b2231_-	2334667..2334814	2334746..2334780	35	forward
b2240_-/b2241_+	2350397..2350668	2350436..2350464	29	forward
b2246_-/b2247_-	2358175..2358230	2358197..2358249	53	forward
b2248_-/b2249_-	2360234..2360452	2360320..2360345	26	forward
b2248_-/b2249_-	2360234..2360452	2360444..2360499	56	forward
b2249_-/b2250_-	2361656..2361754	2361686..2361744	59	forward
b2250_-/b2251_+	2362298..2362575	2362333..2362391	59	forward
b2252_-/b2253_+	2363643..2363931	2363733..2363787	55	forward
b2259_-/b2260_-	2371561..2371669	2371620..2371704	85	forward
b2260_-/b2262_-	2373026..2373983	2373081..2373099	19	forward
b2263_-/b2265_-	2375615..2377369	2375771..2375802	32	forward
b2263_-/b2265_-	2375615..2377369	2375896..2375954	59	forward
b2272_+/b2273_-	2385460..2385731	2385564..2385695	132	forward
b2275_+/b2276_-	2387987..2388069	2388030..2388048	19	forward
b2276_-/b2277_-	2389528..2389533	2389531..2389684	154	forward
b2277_-/b2278_-	2391064..2391226	2391131..2391181	51	forward
b2278_-/b2280_-	2393069..2393363	2393053..2393154	102	forward
b2278_-/b2280_-	2393069..2393363	2393170..2393216	47	forward
b2278_-/b2280_-	2393069..2393363	2393337..2393384	48	forward
b2282_-/b2284_-	2395465..2398239	2395661..2395685	25	forward
b2282_-/b2284_-	2395465..2398239	2395970..2396045	76	forward
b2282_-/b2284_-	2395465..2398239	2397621..2397641	21	forward
b2282_-/b2284_-	2395465..2398239	2397651..2397693	43	forward
b2282_-/b2284_-	2395465..2398239	2397863..2397953	91	forward
b2282_-/b2284_-	2395465..2398239	2397982..2398021	40	forward
b2282_-/b2284_-	2395465..2398239	2398142..2398171	30	forward
b2282_-/b2284_-	2395465..2398239	2398232..2398258	27	forward
b2284_-/b2286_-	2399578..2400076	2399806..2399914	109	forward
b2287_-/b2288_-	2402636..2402650	2402598..2402712	115	forward
b2288_-/b2289_-	2403095..2403724	2403130..2403167	38	forward
b2288_-/b2289_-	2403095..2403724	2403553..2403615	63	forward
b2288_-/b2289_-	2403095..2403724	2403699..2403874	176	forward
b2289_-/b2290_+	2404664..2405582	2404667..2404708	42	forward
b2289_-/b2290_+	2404664..2405582	2404763..2404853	91	forward
b2289_-/b2290_+	2404664..2405582	2404978..2404992	15	forward
b2289_-/b2290_+	2404664..2405582	2405082..2405114	33	forward
b2300_-/b2301_-	2417811..2417862	2417847..2417924	78	forward
b2301_-/b2302_+	2418508..2418642	2418520..2418539	20	forward
b2305_-/b2306_-	2421562..2421757	2421645..2421723	79	forward
b2306_-/b2307_-	2422532..2422538	2422528..2422780	253	forward
b2307_-/b2309_-	2423256..2424027	2423275..2423433	159	forward
b2307_-/b2309_-	2423256..2424027	2423530..2423556	27	forward
b2310_-/b2311_-	2425814..2426078	2425879..2425961	83	forward
b2310_-/b2311_-	2425814..2426078	2426007..2426049	43	forward
b2311_-/b2312_-	2426649..2426742	2426653..2426689	37	forward
b2313_-/b2314_-	2428786..2429043	2428991..2429006	16	forward
b2313_-/b2314_-	2428786..2429043	2429021..2429043	23	forward
b2314_-/b2316_-	2429707..2431033	2429962..2429997	36	forward
b2314_-/b2316_-	2429707..2431033	2430118..2430307	190	forward
b2314_-/b2316_-	2429707..2431033	2430559..2430579	21	forward
b2318_-/b2320_-	2433659..2434736	2433723..2433759	37	forward
b2318_-/b2320_-	2433659..2434736	2433921..2433939	19	forward
b2318_-/b2320_-	2433659..2434736	2433985..2434035	51	forward
b2318_-/b2320_-	2433659..2434736	2434735..2434793	59	forward
b2320_-/b2321_+	2435874..2435971	2435895..2435918	24	forward
b2321_+/b2323_-	2436968..2438406	2437121..2437162	42	forward
b2321_+/b2323_-	2436968..2438406	2437783..2437826	44	forward
b2321_+/b2323_-	2436968..2438406	2437927..2437992	66	forward
b2324_+/b2325_-	2441793..2441912	2441908..2441959	52	forward
b2326_-/b2328_-	2442774..2443581	2442800..2442847	48	forward
b2326_-/b2328_-	2442774..2443581	2442932..2442979	48	forward
b2326_-/b2328_-	2442774..2443581	2443257..2443284	28	forward
b2333_-/b2335_-	2448613..2449093	2448745..2448815	71	forward
b2333_-/b2335_-	2448613..2449093	2448855..2448967	113	forward
b2335_-/b2337_-	2449607..2450377	2449690..2449705	16	forward
b2335_-/b2337_-	2449607..2450377	2450028..2450077	50	forward
b2335_-/b2337_-	2449607..2450377	2450157..2450222	66	forward
b2339_-/b2340_-	2453669..2454348	2454165..2454187	23	forward
b2339_-/b2340_-	2453669..2454348	2454328..2454407	80	forward
b2341_-/b2343_-	2457182..2458671	2457275..2457293	19	forward
b2341_-/b2343_-	2457182..2458671	2457823..2457867	45	forward
b2341_-/b2343_-	2457182..2458671	2457877..2457903	27	forward
b2341_-/b2343_-	2457182..2458671	2458319..2458334	16	forward
b2341_-/b2343_-	2457182..2458671	2458575..2458616	42	forward
b2343_-/b2344_+	2458957..2459321	2458947..2458998	52	forward
b2343_-/b2344_+	2458957..2459321	2459203..2459263	61	forward
b2345_+/b2346_-	2462093..2462273	2462131..2462158	28	forward
b2345_+/b2346_-	2462093..2462273	2462174..2462230	57	forward
b2347_+/b2349_+	2464256..2464566	2464453..2464511	59	forward
b2352_+/b2353_+	2468485..2468824	2468543..2468559	17	forward
b2353_+/b2355_-	2469128..2469565	2469251..2469325	75	forward
b2353_+/b2355_-	2469128..2469565	2469405..2469455	51	forward
b2353_+/b2355_-	2469128..2469565	2469504..2469538	35	forward
b2358_-/b2359_+	2471269..2471541	2471374..2471434	61	forward
b4501_+/b2364_-	2474533..2474715	2474654..2474738	85	forward
b2367_-/b2369_+	2480199..2481776	2480230..2480279	50	forward
b2367_-/b2369_+	2480199..2481776	2480397..2480478	82	forward
b2367_-/b2369_+	2480199..2481776	2480607..2480694	88	forward
b2367_-/b2369_+	2480199..2481776	2480717..2480735	19	forward
b2367_-/b2369_+	2480199..2481776	2480956..2481006	51	forward
b2367_-/b2369_+	2480199..2481776	2481161..2481220	60	forward
b2367_-/b2369_+	2480199..2481776	2481240..2481275	36	forward
b2367_-/b2369_+	2480199..2481776	2481491..2481572	82	forward
b2370_+/b2371_-	2485990..2486044	2486040..2486113	74	forward
b2374_-/b2375_-	2491277..2491788	2491342..2491428	87	forward
b2374_-/b2375_-	2491277..2491788	2491450..2491526	77	forward
b2375_-/b2376_+	2492425..2492719	2492570..2492641	72	forward
b2376_+/b2377_-	2492996..2493071	2493021..2493048	28	forward
b2379_-/b2380_+	2496318..2496692	2496427..2496501	75	forward
b2383_-/b2384_-	2502508..2502531	2502422..2502531	110	forward
b2384_-/b2386_-	2503570..2504668	2503597..2503623	27	forward
b2384_-/b2386_-	2503570..2504668	2504417..2504462	46	forward
b2384_-/b2386_-	2503570..2504668	2504558..2504585	28	forward
b2387_-/b2388_-	2506265..2506482	2506279..2506401	123	forward
b2388_-/b2389_+	2507449..2507651	2507482..2507561	80	forward
b2392_-/b2393_+	2510729..2511063	2510711..2510816	106	forward
b2392_-/b2393_+	2510729..2511063	2510840..2510877	38	forward
b2395_-/b2398_+	2515855..2516488	2515934..2516067	134	forward
b2395_-/b2398_+	2515855..2516488	2516396..2516419	24	forward
b2399_+/b2400_-	2517228..2517278	2517228..2517255	28	forward
b2400_-/b2405_-	2518695..2519614	2518737..2518776	40	forward
b2400_-/b2405_-	2518695..2519614	2518841..2518947	107	forward
b2400_-/b2405_-	2518695..2519614	2519026..2519075	50	forward
b2400_-/b2405_-	2518695..2519614	2519147..2519193	47	forward
b2405_-/b2406_-	2520500..2520750	2520636..2520679	44	forward
b2406_-/b2407_-	2522008..2522066	2522013..2522038	26	forward
b2410_+/b2411_-	2525967..2526182	2525999..2526041	43	forward
b2412_-/b2413_+	2529256..2529484	2529255..2529291	37	forward
b2413_+/b2414_+	2530247..2530430	2530274..2530292	19	forward
b2420_+/b2421_-	2536506..2536693	2536597..2536646	50	forward
b2422_-/b2424_-	2538837..2539700	2539101..2539151	51	forward
b2422_-/b2424_-	2538837..2539700	2539524..2539574	51	forward
b2424_-/b2426_-	2540535..2541853	2541176..2541252	77	forward
b2424_-/b2426_-	2540535..2541853	2541281..2541312	32	forward
b2424_-/b2426_-	2540535..2541853	2541335..2541356	22	forward
b2424_-/b2426_-	2540535..2541853	2541595..2541751	157	forward
b2427_-/b2428_+	2543632..2543794	2543642..2543667	26	forward
b2427_-/b2428_+	2543632..2543794	2543689..2543747	59	forward
b2437_-/b2438_-	2553205..2553249	2553178..2553236	59	forward
b2439_-/b2440_-	2554423..2554431	2554409..2554442	34	forward
b2440_-/b2441_-	2555320..2555339	2555329..2556025	697	forward
b2441_-/b2442_+	2556702..2556792	2556746..2556775	30	forward
b2443_+/b2444_+	2558921..2559389	2559092..2559292	201	forward
b2443_+/b2444_+	2558921..2559389	2559347..2559387	41	forward
b2451_-/b2453_-	2564907..2566345	2565276..2565377	102	forward
b2451_-/b2453_-	2564907..2566345	2565612..2565650	39	forward
b2451_-/b2453_-	2564907..2566345	2565707..2565737	31	forward
b2455_-/b2456_-	2569774..2569784	2569783..2569822	40	forward
b2456_-/b2457_-	2570073..2570178	2570139..2570192	54	forward
b2458_-/b2460_-	2571528..2572323	2571575..2571613	39	forward
b2458_-/b2460_-	2571528..2572323	2571636..2571800	165	forward
b2458_-/b2460_-	2571528..2572323	2572124..2572174	51	forward
b2460_-/b2462_-	2573026..2573491	2573371..2573429	59	forward
b2462_-/b2463_-	2573828..2574119	2573909..2573957	49	forward
b2462_-/b2463_-	2573828..2574119	2573996..2574018	23	forward
b2462_-/b2463_-	2573828..2574119	2574112..2574136	25	forward
b2467_-/b2468_-	2581501..2581567	2581397..2581504	108	forward
b2468_-/b2469_+	2583548..2583752	2583509..2583569	61	forward
b2468_-/b2469_+	2583548..2583752	2583609..2583653	45	forward
b2469_+/b2470_+	2585454..2585616	2585563..2585615	53	forward
b4606_-/b2471_+	2588889..2589268	2589055..2589144	90	forward
b2475_-/b2476_-	2594760..2594926	2594779..2595208	430	forward
b2476_-/b2477_-	2595641..2595852	2595682..2595734	53	forward
b2476_-/b2477_-	2595641..2595852	2595815..2595841	27	forward
b2478_-/b2479_+	2597783..2597927	2597756..2597788	33	forward
b2493_-/b2494_+	2613904..2614115	2613894..2613934	41	forward
b2497_-/b2498_-	2618183..2618267	2618140..2618217	78	forward
b2497_-/b2498_-	2618183..2618267	2618234..2618256	23	forward
b2498_-/b2499_+	2618895..2619218	2618969..2619002	34	forward
b2502_+/b2503_-	2624679..2624716	2624696..2624720	25	forward
b2504_+/b2505_+	2627504..2627813	2627533..2627590	58	forward
b2507_-/b2508_-	2630558..2630625	2630492..2630584	93	forward
b2507_-/b2508_-	2630558..2630625	2630601..2630690	90	forward
sroE_-/b2516_-	2638709..2639852	2639576..2639768	193	forward
b2516_-/b2517_-	2640867..2641150	2640725..2641043	319	forward
b2518_-/b2519_-	2642887..2643034	2642953..2643005	53	forward
b2519_-/b2521_+	2645348..2650515	2645494..2645553	60	forward
b2519_-/b2521_+	2645348..2650515	2646481..2646552	72	forward
b2519_-/b2521_+	2645348..2650515	2647183..2647204	22	forward
b2519_-/b2521_+	2645348..2650515	2647266..2647349	84	forward
b2519_-/b2521_+	2645348..2650515	2647536..2647554	19	forward
b2519_-/b2521_+	2645348..2650515	2647862..2647900	39	forward
b2519_-/b2521_+	2645348..2650515	2648998..2649015	18	forward
b2519_-/b2521_+	2645348..2650515	2649120..2649151	32	forward
b2519_-/b2521_+	2645348..2650515	2649200..2649249	50	forward
b2519_-/b2521_+	2645348..2650515	2649286..2649315	30	forward
b2519_-/b2521_+	2645348..2650515	2649451..2649490	40	forward
b2519_-/b2521_+	2645348..2650515	2649586..2649646	61	forward
b2519_-/b2521_+	2645348..2650515	2649789..2649841	53	forward
b2519_-/b2521_+	2645348..2650515	2649847..2649886	40	forward
b2519_-/b2521_+	2645348..2650515	2649905..2649927	23	forward
b2519_-/b2521_+	2645348..2650515	2649940..2650197	258	forward
b2519_-/b2521_+	2645348..2650515	2650325..2650362	38	forward
b2519_-/b2521_+	2645348..2650515	2650407..2650464	58	forward
b2523_-/b2524_-	2654381..2654557	2654487..2654693	207	forward
b2527_-/b2528_-	2657490..2657584	2657493..2657532	40	forward
b2530_-/b2531_-	2659554..2659664	2659634..2659700	67	forward
b2531_-/b2532_-	2660154..2660604	2660311..2660451	141	forward
b2535_+/b2537_-	2664738..2666027	2664756..2664821	66	forward
b2546_-/b2547_-	2674848..2674871	2674866..2674989	124	forward
b2548_-/b2549_-	2677390..2677485	2677352..2677395	44	forward
b2550_+/b2551_-	2682079..2682275	2682224..2682371	148	forward
b2551_-/b2552_+	2683530..2683856	2683671..2683697	27	forward
b2551_-/b2552_+	2683530..2683856	2683721..2683736	16	forward
b2553_-/b2554_-	2685431..2685490	2685430..2685511	82	forward
b2554_-/b2556_-	2686826..2687692	2686947..2686966	20	forward
b2554_-/b2556_-	2686826..2687692	2687277..2687354	78	forward
b2554_-/b2556_-	2686826..2687692	2687546..2687663	118	forward
b4441_-/b2557_-	2689363..2689677	2689244..2689441	198	forward
b4441_-/b2557_-	2689363..2689677	2689551..2689768	218	forward
b2558_+/b2560_-	2695380..2695936	2695427..2695465	39	forward
b2558_+/b2560_-	2695380..2695936	2695541..2695615	75	forward
b2558_+/b2560_-	2695380..2695936	2695628..2695660	33	forward
b2558_+/b2560_-	2695380..2695936	2695906..2696011	106	forward
b4607_-/b4608_+	2698400..2698541	2698277..2698409	133	forward
b2563_-/b2565_-	2699021..2699762	2699515..2699532	18	forward
b2566_-/b2568_-	2701409..2702356	2701516..2701540	25	forward
b2566_-/b2568_-	2701409..2702356	2702326..2702366	41	forward
b2569_-/b2570_-	2705147..2705343	2705095..2705365	271	forward
b2570_-/b2572_-	2705824..2706775	2705951..2706017	67	forward
b2570_-/b2572_-	2705824..2706775	2706039..2706081	43	forward
b2570_-/b2572_-	2705824..2706775	2706326..2706360	35	forward
b2570_-/b2572_-	2705824..2706775	2706449..2706536	88	forward
b2570_-/b2572_-	2705824..2706775	2706561..2706594	34	forward
b2573_-/b2574_+	2708035..2708441	2708157..2708196	40	forward
b2574_+/b2576_+	2710065..2710917	2710084..2710148	65	forward
b2574_+/b2576_+	2710065..2710917	2710377..2710389	13	forward
b2576_+/b2577_-	2712253..2712460	2712418..2712460	43	forward
b2579_-/b2580_+	2714472..2714775	2714601..2714637	37	forward
b2586_+/b2592_-	2722474..2729621	2722551..2722593	43	forward
b2586_+/b2592_-	2722474..2729621	2722722..2722831	110	forward
b2586_+/b2592_-	2722474..2729621	2723258..2723284	27	forward
b2586_+/b2592_-	2722474..2729621	2723441..2723464	24	forward
b2586_+/b2592_-	2722474..2729621	2723549..2723671	123	forward
b2586_+/b2592_-	2722474..2729621	2723863..2724034	172	forward
b2593_-/b2595_+	2733057..2734167	2733218..2733273	56	forward
b2593_-/b2595_+	2733057..2734167	2733293..2733356	64	forward
b2593_-/b2595_+	2733057..2734167	2733703..2733721	19	forward
b2609_-/b2610_-	2744208..2744455	2744406..2744425	20	forward
b2618_-/b2620_+	2752321..2752917	2752312..2752378	67	forward
b2618_-/b2620_+	2752321..2752917	2752643..2752782	140	forward
b2621_+/b2622_+	2753978..2754180	2754076..2754103	28	forward
b2622_+/b2623_-	2755423..2755665	2755469..2755583	115	forward
b2622_+/b2623_-	2755423..2755665	2755607..2755633	27	forward
b2625_+/b2626_+	2758417..2758568	2758498..2758565	68	forward
b2626_+/b2627_-	2759196..2759372	2759262..2759469	208	forward
b2627_-/b2629_-	2761563..2763534	2761736..2761851	116	forward
b2627_-/b2629_-	2761563..2763534	2762087..2762168	82	forward
b2627_-/b2629_-	2761563..2763534	2762230..2762700	471	forward
b2627_-/b2629_-	2761563..2763534	2762744..2762851	108	forward
b2627_-/b2629_-	2761563..2763534	2762866..2763070	205	forward
b2627_-/b2629_-	2761563..2763534	2763202..2763238	37	forward
b2627_-/b2629_-	2761563..2763534	2763366..2763556	191	forward
b2629_-/b2630_+	2763799..2763939	2763687..2763849	163	forward
b2630_+/b2632_+	2765014..2765731	2765574..2765709	136	forward
b2637_+/b2638_-	2769638..2769861	2769772..2770174	403	forward
b2642_+/b2643_+	2773044..2773940	2773412..2773450	39	forward
b2642_+/b2643_+	2773044..2773940	2773555..2773608	54	forward
b2642_+/b2643_+	2773044..2773940	2773751..2773769	19	forward
b2647_-/pinH_-	2780749..2781086	2780688..2780749	62	forward
b2647_-/pinH_-	2780749..2781086	2781015..2781066	52	forward
pinH_-/b2649_-	2781231..2781659	2781295..2781392	98	forward
b2651_+/ECK120003956_Phantom_-	2783375..2783821	2783493..2783511	19	forward
b2664_+/b2666_-	2794359..2794891	2794424..2794568	145	forward
b2676_+/b2677_+	2802484..2802836	2802553..2802606	54	forward
b2676_+/b2677_+	2802484..2802836	2802785..2802814	30	forward
b2679_+/b2680_+	2806147..2806337	2806168..2806207	40	forward
b2687_-/b4442_+	2812756..2812823	2812724..2812771	48	forward
b2689_-/b2696_-	2814963..2816982	2815030..2815055	26	forward
b2689_-/b2696_-	2814963..2816982	2815413..2815432	20	forward
b2689_-/b2696_-	2814963..2816982	2816828..2817117	290	forward
b2697_-/b2698_-	2820034..2820160	2820091..2820109	19	forward
b2697_-/b2698_-	2820034..2820160	2820129..2820180	52	forward
b2700_-/b2701_-	2822369..2822512	2822508..2822561	54	forward
b2701_-/b2702_+	2823599..2823853	2823644..2823717	74	forward
b2717_-/b2719_-	2841066..2841464	2841148..2841228	81	forward
b2717_-/b2719_-	2841066..2841464	2841461..2841498	38	forward
b2719_-/b2721_-	2842233..2842783	2842238..2842312	75	forward
b2719_-/b2721_-	2842233..2842783	2842368..2842434	67	forward
b2719_-/b2721_-	2842233..2842783	2842499..2842551	53	forward
b2723_-/b2725_-	2847264..2847995	2847275..2847376	102	forward
b2723_-/b2725_-	2847264..2847995	2847405..2847428	24	forward
b2723_-/b2725_-	2847264..2847995	2847441..2847515	75	forward
b2723_-/b2725_-	2847264..2847995	2847773..2847835	63	forward
b2732_-/b2733_+	2854829..2855114	2854976..2855003	28	forward
b2734_+/b2735_-	2858439..2858488	2858478..2858694	217	forward
b2742_-/b2743_-	2866776..2866914	2866799..2866839	41	forward
b2743_-/b2745_-	2867542..2868276	2868023..2868061	39	forward
b2745_-/b2747_-	2869327..2869801	2869478..2869500	23	forward
b2745_-/b2747_-	2869327..2869801	2869746..2869797	52	forward
b2748_-/b2749_-	2870843..2871035	2870873..2871052	180	forward
b2749_-/b2750_-	2871360..2871408	2871350..2871394	45	forward
b2750_-/b2752_-	2872015..2873442	2873044..2873100	57	forward
b2750_-/b2752_-	2872015..2873442	2873110..2873137	28	forward
b2750_-/b2752_-	2872015..2873442	2873217..2873248	32	forward
b2752_-/b2753_+	2874352..2874602	2874356..2874405	50	forward
b2752_-/b2753_+	2874352..2874602	2874489..2874540	52	forward
b2753_+/b2754_-	2875641..2876590	2875808..2875830	23	forward
b2753_+/b2754_-	2875641..2876590	2875856..2875939	84	forward
b2753_+/b2754_-	2875641..2876590	2875975..2876086	112	forward
b2753_+/b2754_-	2875641..2876590	2876285..2876311	27	forward
b2753_+/b2754_-	2875641..2876590	2876348..2876385	38	forward
b2756_-/b2758_-	2878410..2879072	2878308..2878497	190	forward
b2756_-/b2758_-	2878410..2879072	2878536..2878585	50	forward
b2756_-/b2758_-	2878410..2879072	2878786..2878979	194	forward
b2756_-/b2758_-	2878410..2879072	2879008..2879033	26	forward
b2759_-/b2761_-	2880660..2882574	2881133..2881167	35	forward
b2759_-/b2761_-	2880660..2882574	2881261..2881347	87	forward
b2759_-/b2761_-	2880660..2882574	2881448..2881527	80	forward
b2759_-/b2761_-	2880660..2882574	2881560..2881641	82	forward
b2761_-/b4701_+	2885242..2885375	2885275..2885321	47	forward
b2763_-/b2765_+	2888122..2890235	2888551..2888579	29	forward
b2763_-/b2765_+	2888122..2890235	2888603..2888669	67	forward
b2763_-/b2765_+	2888122..2890235	2889334..2889352	19	forward
b2769_-/b2771_-	2893802..2894554	2894402..2894419	18	forward
b2776_+/b2777_-	2901397..2902768	2901697..2901715	19	forward
b2776_+/b2777_-	2901397..2902768	2901895..2901998	104	forward
b2776_+/b2777_-	2901397..2902768	2902044..2902148	105	forward
b2776_+/b2777_-	2901397..2902768	2902160..2902294	135	forward
b2776_+/b2777_-	2901397..2902768	2902716..2902774	59	forward
b2778_+/b2779_-	2904606..2904664	2904662..2904765	104	forward
b2779_-/b2780_-	2905964..2906050	2905968..2906032	65	forward
b2781_-/b2782_-	2908708..2908777	2908686..2908755	70	forward
b2782_-/b2784_-	2909114..2909438	2909429..2909530	102	forward
b2786_+/b2787_-	2915836..2916066	2915877..2915932	56	forward
b2786_+/b2787_-	2915836..2916066	2915958..2916038	81	forward
b2789_-/b2790_-	2920123..2920556	2920105..2920159	55	forward
b2790_-/b2791_-	2921007..2921023	2921016..2921070	55	forward
b2791_-/b4408_-	2921807..2922177	2921894..2921995	102	forward
b2791_-/b4408_-	2921807..2922177	2922038..2922066	29	forward
b2791_-/b4408_-	2921807..2922177	2922085..2922134	50	forward
b2791_-/b4408_-	2921807..2922177	2922166..2922185	20	forward
b2798_+/b2799_-	2929833..2929886	2929884..2929935	52	forward
b2802_+/b2803_+	2935382..2935459	2935416..2935437	22	forward
b2813_-/b2817_-	2945201..2945778	2945492..2945516	25	forward
b2817_-/b2818_+	2947033..2947263	2947007..2947037	31	forward
b2819_-/b2821_-	2950484..2954017	2950863..2950914	52	forward
b2819_-/b2821_-	2950484..2954017	2951698..2951733	36	forward
b2819_-/b2821_-	2950484..2954017	2951837..2951897	61	forward
b2819_-/b2821_-	2950484..2954017	2952192..2952215	24	forward
b2819_-/b2821_-	2950484..2954017	2953256..2953276	21	forward
b2819_-/b2821_-	2950484..2954017	2953744..2953802	59	forward
b2821_-/b2822_-	2956907..2957081	2957023..2957064	42	forward
b2823_-/b2825_-	2960787..2961174	2960955..2961045	91	forward
b2825_-/b2827_-	2961739..2962382	2962187..2962249	63	forward
b2830_-/b4610_-	2967000..2967351	2967045..2967113	69	forward
b2830_-/b4610_-	2967000..2967351	2967132..2967258	127	forward
b2830_-/b4610_-	2967000..2967351	2967332..2967354	23	forward
b4610_-/b2831_+	2967499..2967683	2967493..2967640	148	forward
b2835_-/b4444_-	2971885..2974123	2972452..2972539	88	forward
b2835_-/b4444_-	2971885..2974123	2972594..2972681	88	forward
b2835_-/b4444_-	2971885..2974123	2972698..2972920	223	forward
b2835_-/b4444_-	2971885..2974123	2972939..2973100	162	forward
b2835_-/b4444_-	2971885..2974123	2973705..2973756	52	forward
b2835_-/b4444_-	2971885..2974123	2973778..2973887	110	forward
b2835_-/b4444_-	2971885..2974123	2974036..2974127	92	forward
b4444_-/b4445_-	2974212..2974325	2974202..2974325	124	forward
b4445_-/b2837_+	2974408..2974620	2974417..2974443	27	forward
b2838_-/b2839_+	2976922..2977042	2976815..2976925	111	forward
b2843_-/b2844_-	2982147..2982432	2982324..2982369	46	forward
b2843_-/b2844_-	2982147..2982432	2982417..2982435	19	forward
b2845_+/b2846_+	2985099..2985557	2985219..2985243	25	forward
b2857_-/ygeN_-	2993768..2993769	2993751..2993786	36	forward
b2862_-/b2863_-	2996011..2996055	2995967..2996033	67	forward
b2863_-/b2865_-	2996851..2997157	2996995..2997059	65	forward
b2865_-/b2866_+	2997914..2998366	2998045..2998121	77	forward
b2865_-/b2866_+	2997914..2998366	2998238..2998274	37	forward
b2874_+/b2875_-	3010416..3010635	3010511..3010567	57	forward
b2880_+/b2882_+	3019342..3022372	3022216..3022269	54	forward
b2886_-/b2888_+	3027035..3029388	3027639..3027710	72	forward
b2886_-/b2888_+	3027035..3029388	3027875..3028067	193	forward
b2886_-/b2888_+	3027035..3029388	3028534..3028592	59	forward
b2886_-/b2888_+	3027035..3029388	3028708..3028854	147	forward
b2886_-/b2888_+	3027035..3029388	3029275..3029293	19	forward
b2889_+/b2890_-	3031636..3031678	3031651..3032009	359	forward
b2896_-/b2898_+	3038846..3039334	3038776..3038879	104	forward
b2896_-/b2898_+	3038846..3039334	3038891..3039053	163	forward
b2902_-/b2903_-	3043924..3044189	3044096..3044157	62	forward
b2905_-/b2906_-	3048690..3049136	3048794..3048853	60	forward
b2905_-/b2906_-	3048690..3049136	3049019..3049043	25	forward
b2907_-/b2909_-	3051541..3052887	3052346..3052367	22	forward
b4446_+/b2913_-	3055011..3055199	3055024..3055320	297	forward
b2914_-/b2915_-	3057348..3057402	3057342..3057365	24	forward
b2916_+/b2917_+	3058669..3058871	3058776..3058810	35	forward
b2920_+/b2922_-	3064303..3065361	3064333..3064350	18	forward
b2920_+/b2922_-	3064303..3065361	3064374..3064413	40	forward
b2920_+/b2922_-	3064303..3065361	3064464..3064973	510	forward
b2920_+/b2922_-	3064303..3065361	3065060..3065083	24	forward
b2920_+/b2922_-	3064303..3065361	3065098..3065174	77	forward
b2920_+/b2922_-	3064303..3065361	3065335..3065393	59	forward
b2923_-/b2924_-	3066831..3066968	3066720..3066884	165	forward
b2924_-/b2925_-	3067830..3068186	3067870..3067905	36	forward
b2924_-/b2925_-	3067830..3068186	3067987..3068004	18	forward
b2924_-/b2925_-	3067830..3068186	3068079..3068102	24	forward
b2924_-/b2925_-	3067830..3068186	3068176..3068203	28	forward
b2925_-/b2926_-	3069267..3069480	3069252..3069292	41	forward
b2927_-/b2928_-	3071714..3071997	3071759..3071825	67	forward
b2930_-/b2933_-	3074205..3075492	3074462..3074536	75	forward
b2930_-/b2933_-	3074205..3075492	3075142..3075219	78	forward
b2934_-/b2935_-	3077353..3077665	3077310..3077411	102	forward
b2935_-/b2936_+	3079658..3079934	3079744..3079789	46	forward
b2937_-/b2938_-	3081820..3081956	3081803..3081830	28	forward
b2937_-/b2938_-	3081820..3081956	3081927..3081966	40	forward
b2948_+/b2950_-	3091523..3092121	3092106..3092175	70	forward
b2956_-/b2957_-	3097588..3097703	3097606..3097735	130	forward
b2957_-/b2958_-	3098751..3098925	3098858..3098884	27	forward
b2959_-/b2961_+	3100156..3101034	3100186..3100272	87	forward
b2959_-/b2961_+	3100156..3101034	3100373..3100481	109	forward
b2959_-/b2961_+	3100156..3101034	3100922..3100999	78	forward
b2963_+/b2964_+	3103535..3103735	3103632..3103687	56	forward
b2966_+/b2968_-	3108283..3108611	3108327..3108377	51	forward
b2972_-/b4466_-	3112375..3112571	3112369..3112400	32	forward
b2972_-/b4466_-	3112375..3112571	3112406..3112534	129	forward
b4466_-/b2975_-	3117135..3117618	3117501..3117591	91	forward
b4468_-/b2980_+	3124545..3126293	3124752..3124770	19	forward
b4468_-/b2980_+	3124545..3126293	3125311..3125343	33	forward
b4468_-/b2980_+	3124545..3126293	3125587..3125667	81	forward
b4468_-/b2980_+	3124545..3126293	3125695..3125774	80	forward
b2981_-/b2983_-	3128238..3129362	3129320..3129421	102	forward
b2987_-/b2988_-	3134394..3134684	3134418..3134466	49	forward
b2988_-/b2989_+	3136545..3136748	3136565..3136666	102	forward
b2991_-/b2993_-	3138341..3138813	3138398..3138435	38	forward
b2991_-/b2993_-	3138341..3138813	3138658..3138693	36	forward
b2991_-/b2993_-	3138341..3138813	3138718..3138754	37	forward
b2993_-/b2995_-	3139309..3141007	3140055..3140120	66	forward
b2993_-/b2995_-	3139309..3141007	3140132..3140201	70	forward
b2993_-/b2995_-	3139309..3141007	3140313..3140379	67	forward
b2993_-/b2995_-	3139309..3141007	3140673..3140742	70	forward
b2995_-/b2997_-	3142187..3143164	3142297..3142398	102	forward
b2995_-/b2997_-	3142187..3143164	3142792..3142824	33	forward
b2995_-/b2997_-	3142187..3143164	3142937..3142955	19	forward
b2997_-/b2998_-	3144284..3144471	3144399..3144539	141	forward
yghX_1_-/b3001_+	3145289..3145918	3145657..3145750	94	forward
b3001_+/b3002_-	3146960..3146998	3146973..3146988	16	forward
b3002_-/b3003_+	3147494..3147683	3147496..3147520	25	forward
b3002_-/b3003_+	3147494..3147683	3147581..3147617	37	forward
b3006_-/b3008_+	3150007..3150257	3150055..3150072	18	forward
b3012_+/b3013_+	3155473..3155671	3155545..3155560	16	forward
b3012_+/b3013_+	3155473..3155671	3155581..3155657	77	forward
b4469_-/b3017_-	3159169..3159278	3159033..3159187	155	forward
b4469_-/b3017_-	3159169..3159278	3159210..3159263	54	forward
b3018_-/b3019_-	3161504..3161736	3161390..3161557	168	forward
b3018_-/b3019_-	3161504..3161736	3161659..3161681	23	forward
b3019_-/b3020_-	3163996..3164132	3164069..3164110	42	forward
b3022_-/b3023_-	3166567..3166770	3166651..3166665	15	forward
b3022_-/b3023_-	3166567..3166770	3166709..3166873	165	forward
b3023_-/b3024_-	3167254..3167305	3167302..3167414	113	forward
b3030_-/b3031_-	3173419..3173446	3173408..3173450	43	forward
b3031_-/b3033_-	3174029..3174879	3174020..3174100	81	forward
b3031_-/b3033_-	3174029..3174879	3174551..3174588	38	forward
b3031_-/b3033_-	3174029..3174879	3174599..3174652	54	forward
b3031_-/b3033_-	3174029..3174879	3174798..3174829	32	forward
b3033_-/b3035_+	3175303..3176136	3175885..3176011	127	forward
b3040_+/b3041_-	3181346..3181834	3181630..3181751	122	forward
b4447_-/b4611_-	3192888..3193120	3193082..3193122	41	forward
b4611_-/b3052_-	3193263..3193341	3193284..3193348	65	forward
b3054_-/b3055_+	3198988..3199228	3198972..3199036	65	forward
b3057_-/b3058_-	3202154..3202242	3202183..3202210	28	forward
b3064_-/b3065_+	3208566..3208802	3208674..3208705	32	forward
b3068_-/b3070_-	3213496..3213748	3213559..3213592	34	forward
b3068_-/b3070_-	3213496..3213748	3213713..3213731	19	forward
b3070_-/b3071_+	3214514..3214800	3214587..3214688	102	forward
b3074_-/b3075_+	3219270..3219487	3219391..3219448	58	forward
b3075_+/b3076_+	3220472..3220654	3220493..3220520	28	forward
b3078_+/b3079_+	3225690..3225822	3225774..3225797	24	forward
b3080_+/b3081_+	3229262..3229686	3229332..3229362	31	forward
b3080_+/b3081_+	3229262..3229686	3229405..3229447	43	forward
b3081_+/b3082_-	3231706..3231749	3231707..3231732	26	forward
b3082_-/b3084_-	3232167..3232760	3232490..3232679	190	forward
b3082_-/b3084_-	3232167..3232760	3232698..3232723	26	forward
b3092_-/b3093_+	3242764..3243125	3243095..3243121	27	forward
b3093_+/b3094_+	3244545..3244673	3244599..3244623	25	forward
b3102_+/b3103_+	3250033..3250325	3250168..3250218	51	forward
b3104_+/b3105_-	3251290..3251339	3251292..3251313	22	forward
b3110_-/b4471_-	3255970..3256306	3256163..3256194	32	forward
b3110_-/b4471_-	3255970..3256306	3256204..3256227	24	forward
b4471_-/b3113_-	3257672..3257742	3257677..3257716	40	forward
b3119_+/b3120_+	3265621..3265875	3265767..3265794	28	forward
b3121_+/b3123_-	3267625..3268237	3267823..3267922	100	forward
b3127_-/b3128_+	3272930..3273303	3272998..3273099	102	forward
b3141_+/b3142_+	3285048..3285447	3285209..3285233	25	forward
b3153_+/b3155_+	3297515..3297987	3297595..3297668	74	forward
b3153_+/b3155_+	3297515..3297987	3297710..3297731	22	forward
b3155_+/b3157_-	3298291..3298773	3298398..3298505	108	forward
b3155_+/b3157_-	3298291..3298773	3298589..3298632	44	forward
b3160_+/b3161_-	3302478..3302594	3302494..3302652	159	forward
b3161_-/b3162_-	3303840..3303992	3303808..3303862	55	forward
b3161_-/b3162_-	3303840..3303992	3303968..3304089	122	forward
b3162_-/b3163_-	3305883..3306061	3305989..3306048	60	forward
b3165_-/b3166_-	3309707..3309854	3309655..3309745	91	forward
b3165_-/b3166_-	3309707..3309854	3309814..3309839	26	forward
b3166_-/b3168_-	3310800..3311363	3311020..3311055	36	forward
b3166_-/b3168_-	3310800..3311363	3311248..3311296	49	forward
b3169_-/b3170_-	3315549..3315575	3315542..3315578	37	forward
b3170_-/b3172_+	3316029..3316658	3316179..3316225	47	forward
b3170_-/b3172_+	3316029..3316658	3316368..3316439	72	forward
b3173_-/b3175_-	3319636..3320194	3319829..3320072	244	forward
b3176_-/b3178_-	3322093..3323022	3323021..3323139	119	forward
b3178_-/b3179_-	3324958..3325056	3324866..3324967	102	forward
b3178_-/b3179_-	3324958..3325056	3324995..3325017	23	forward
b3178_-/b3179_-	3324958..3325056	3325054..3325159	106	forward
b3181_-/b3182_+	3326738..3326984	3326925..3326940	16	forward
b3182_+/b3183_-	3328419..3328603	3328435..3328504	70	forward
b3182_+/b3183_-	3328419..3328603	3328531..3328646	116	forward
b3191_-/b3193_-	3335279..3335931	3335778..3335850	73	forward
b3207_+/b3209_-	3347107..3347827	3347423..3347444	22	forward
b3207_+/b3209_-	3347107..3347827	3347450..3347503	54	forward
b3207_+/b3209_-	3347107..3347827	3347564..3347590	27	forward
b3207_+/b3209_-	3347107..3347827	3347814..3347860	47	forward
b4450_+/b3211_-	3348720..3351142	3348926..3348952	27	forward
b4450_+/b3211_-	3348720..3351142	3349554..3349572	19	forward
b4450_+/b3211_-	3348720..3351142	3349781..3349801	21	forward
b4450_+/b3211_-	3348720..3351142	3349848..3349873	26	forward
b4450_+/b3211_-	3348720..3351142	3350021..3350116	96	forward
b4450_+/b3211_-	3348720..3351142	3350187..3350263	77	forward
b4450_+/b3211_-	3348720..3351142	3350290..3350339	50	forward
b4450_+/b3211_-	3348720..3351142	3350561..3350736	176	forward
b3211_-/b3212_+	3352073..3352653	3352048..3352215	168	forward
b3211_-/b3212_+	3352073..3352653	3352225..3352243	19	forward
b3211_-/b3212_+	3352073..3352653	3352258..3352417	160	forward
b3213_+/b3214_+	3358639..3359197	3358779..3358800	22	forward
b3213_+/b3214_+	3358639..3359197	3358816..3358886	71	forward
b3214_+/b3215_+	3359963..3360133	3360000..3360028	29	forward
b3220_+/b3221_-	3366977..3367035	3367001..3367037	37	forward
b3221_-/b3223_-	3367501..3368368	3368283..3368338	56	forward
b3229_-/b3230_-	3375443..3375836	3375620..3375687	68	forward
b3229_-/b3230_-	3375443..3375836	3375733..3375772	40	forward
b3229_-/b3230_-	3375443..3375836	3375818..3375919	102	forward
b3232_-/b3233_+	3378020..3378212	3378032..3378055	24	forward
b3236_-/b3237_+	3382291..3382724	3382185..3382344	160	forward
b3244_-/b4472_-	3390051..3390479	3390136..3390171	36	forward
b3244_-/b4472_-	3390051..3390479	3390297..3390398	102	forward
b3247_-/b3249_-	3395818..3396408	3395954..3395987	34	forward
b3247_-/b3249_-	3395818..3396408	3396139..3396168	30	forward
b3249_-/b3251_-	3396898..3398065	3397424..3397451	28	forward
b3249_-/b3251_-	3396898..3398065	3397674..3397695	22	forward
b3252_-/b3253_+	3401355..3401505	3401209..3401368	160	forward
b3254_-/b3255_+	3402640..3403457	3402772..3402834	63	forward
b3254_-/b3255_+	3402640..3403457	3402912..3402949	38	forward
b3254_-/b3255_+	3402640..3403457	3402955..3402979	25	forward
b3254_-/b3255_+	3402640..3403457	3403033..3403082	50	forward
b3259_+/b3260_+	3407974..3408301	3408204..3408226	23	forward
b3264_-/b3265_+	3411488..3411885	3411660..3411686	27	forward
b3271_+/b3279_+	3421217..3427257	3427002..3427046	45	forward
b3271_+/b3279_+	3421217..3427257	3427179..3427199	21	forward
b3279_+/b3281_-	3427813..3428041	3427994..3428063	70	forward
b3282_-/b3283_-	3429438..3429441	3429436..3429550	115	forward
b3283_-/b3284_-	3429985..3430012	3429928..3429996	69	forward
b3284_-/b3287_+	3430487..3431711	3430462..3430598	137	forward
b3293_-/b3294_-	3437532..3437637	3437605..3437735	131	forward
b3299_-/b3300_-	3440757..3440787	3440766..3440857	92	forward
b3308_-/b3309_-	3445461..3445474	3445453..3445512	60	forward
b3309_-/b3310_-	3445790..3445799	3445764..3445844	81	forward
b3310_-/b3311_-	3446172..3446335	3446282..3446383	102	forward
b3313_-/b3314_-	3447192..3447203	3447184..3447285	102	forward
b3314_-/b3315_-	3447906..3447922	3447829..3447955	127	forward
b3317_-/b3318_-	3449387..3449403	3449362..3449632	271	forward
b3318_-/b3320_-	3449707..3450318	3449740..3449765	26	forward
b3318_-/b3320_-	3449707..3450318	3449974..3449989	16	forward
b3318_-/b3320_-	3449707..3450318	3450066..3450122	57	forward
b3322_-/b3323_-	3451950..3451950	3451872..3451975	104	forward
b3336_-/b3337_-	3464748..3464818	3464767..3464801	35	forward
b3337_-/b3338_-	3465014..3465181	3465001..3465044	44	forward
b3337_-/b3338_-	3465014..3465181	3465066..3465104	39	forward
b3337_-/b3338_-	3465014..3465181	3465181..3465462	282	forward
b3341_-/b3342_-	3472104..3472199	3472116..3472221	106	forward
b3342_-/b3343_-	3472575..3472699	3472633..3472659	27	forward
b3346_-/b3347_-	3474463..3474628	3474552..3474605	54	forward
b3347_-/b3348_+	3475442..3475661	3475143..3475444	302	forward
b3350_-/b3352_+	3478630..3479310	3478962..3479028	67	forward
b3356_-/b3357_+	3483841..3484141	3483882..3483905	24	forward
b3365_+/b3367_+	3494577..3495024	3494901..3495008	108	forward
b3375_+/b3376_-	3502806..3502956	3502921..3502966	46	forward
b3378_-/b3379_-	3505724..3505733	3505566..3505855	290	forward
b3379_-/b3381_-	3506613..3507834	3506588..3506617	30	forward
b3379_-/b3381_-	3506613..3507834	3506714..3506756	43	forward
b3379_-/b3381_-	3506613..3507834	3506966..3507022	57	forward
b3379_-/b3381_-	3506613..3507834	3507043..3507108	66	forward
b3379_-/b3381_-	3506613..3507834	3507291..3507389	99	forward
b3383_-/b3384_-	3510367..3510655	3510422..3510460	39	forward
b3387_-/b3388_-	3513936..3514041	3513943..3514074	132	forward
b3388_-/b3389_-	3515329..3515419	3515354..3515382	29	forward
b3390_-/b3391_-	3517087..3517486	3517133..3517169	37	forward
b3390_-/b3391_-	3517087..3517486	3517174..3517218	45	forward
b3390_-/b3391_-	3517087..3517486	3517245..3517295	51	forward
b3393_-/b3395_-	3519472..3519993	3519656..3519677	22	forward
b3397_-/b3398_+	3524172..3524490	3524197..3524224	28	forward
b3402_-/b3403_+	3530462..3530839	3530468..3530519	52	forward
b3404_-/b3406_+	3533891..3534833	3533994..3534043	50	forward
b3404_-/b3406_+	3533891..3534833	3534366..3534407	42	forward
b3404_-/b3406_+	3533891..3534833	3534445..3534705	261	forward
b3407_+/b3408_+	3537729..3538184	3537751..3537858	108	forward
b3407_+/b3408_+	3537729..3538184	3537961..3538003	43	forward
b3409_+/b3411_+	3540751..3541188	3540994..3541048	55	forward
b3417_-/b3418_+	3550496..3551106	3550609..3550675	67	forward
b3417_-/b3418_+	3550496..3551106	3550797..3550878	82	forward
b3417_-/b3418_+	3550496..3551106	3550924..3551039	116	forward
b3418_+/b4475_-	3553813..3553854	3553823..3553902	80	forward
b3422_+/b3424_-	3557889..3558644	3558133..3558165	33	forward
b3422_+/b3424_-	3557889..3558644	3558240..3558312	73	forward
b3422_+/b3424_-	3557889..3558644	3558339..3558377	39	forward
b3422_+/b3424_-	3557889..3558644	3558573..3558614	42	forward
b3424_-/b3425_-	3559476..3559519	3559469..3559500	32	forward
b3426_+/b3427_-	3561542..3561746	3561738..3561895	158	forward
b3427_-/b3428_-	3562029..3562156	3562075..3562247	173	forward
b3429_-/b3431_-	3566057..3567368	3566251..3566332	82	forward
b3429_-/b3431_-	3566057..3567368	3566628..3566666	39	forward
b3429_-/b3431_-	3566057..3567368	3566677..3566728	52	forward
b3431_-/b3433_-	3569343..3571797	3569955..3570011	57	forward
b3431_-/b3433_-	3569343..3571797	3570116..3570212	97	forward
b3431_-/b3433_-	3569343..3571797	3570900..3570947	48	forward
b3431_-/b3433_-	3569343..3571797	3571014..3571102	89	forward
b3431_-/b3433_-	3569343..3571797	3571262..3571308	47	forward
b3431_-/b3433_-	3569343..3571797	3571573..3571629	57	forward
b3433_-/b3434_+	3572902..3573093	3572910..3572958	49	forward
b3438_-/b3439_-	3576750..3576972	3576764..3576926	163	forward
b3438_-/b3439_-	3576750..3576972	3576960..3577070	111	forward
b3440_-/b4451_-	3578829..3578949	3578909..3578941	33	forward
b4451_-/b3441_+	3579040..3579160	3578995..3579046	52	forward
b4451_-/b3441_+	3579040..3579160	3579090..3579123	34	forward
b4612_+/b3446_+	3582583..3582781	3582591..3582611	21	forward
b4612_+/b3446_+	3582583..3582781	3582641..3582736	96	forward
b3448_+/b3450_-	3585407..3586132	3585512..3585536	25	forward
b3448_+/b3450_-	3585407..3586132	3585558..3585605	48	forward
b3448_+/b3450_-	3585407..3586132	3585926..3585980	55	forward
b3451_-/b3453_-	3588051..3589031	3588097..3588136	40	forward
b3451_-/b3453_-	3588051..3589031	3588872..3588940	69	forward
b3451_-/b3453_-	3588051..3589031	3589015..3589083	69	forward
b3453_-/b3454_-	3590349..3590746	3590339..3590640	302	forward
b3455_-/b3457_-	3592230..3593499	3593057..3593075	19	forward
b3458_-/b3459_+	3595584..3596006	3595600..3595685	86	forward
b3458_-/b3459_+	3595584..3596006	3595768..3595827	60	forward
b3458_-/b3459_+	3595584..3596006	3595853..3595891	39	forward
b3459_+/b3460_-	3596391..3596577	3596440..3596574	135	forward
b3460_-/b3461_-	3597682..3597951	3597862..3597944	83	forward
b3462_-/b3464_-	3600110..3600772	3600174..3600192	19	forward
b3462_-/b3464_-	3600110..3600772	3600212..3600288	77	forward
b3462_-/b3464_-	3600110..3600772	3600685..3600706	22	forward
b3481_+/b3482_+	3617013..3617214	3617029..3617068	40	forward
b3485_-/b3487_-	3624827..3627557	3624884..3624952	69	forward
b3485_-/b3487_-	3624827..3627557	3626234..3626279	46	forward
b3485_-/b3487_-	3624827..3627557	3626290..3626375	86	forward
b3485_-/b3487_-	3624827..3627557	3626426..3626458	33	forward
b3485_-/b3487_-	3624827..3627557	3627300..3627318	19	forward
b3485_-/b3487_-	3624827..3627557	3627334..3627365	32	forward
b3487_-/b3488_-	3628626..3628990	3628975..3629015	41	forward
yhiK_-/b3491_+	3631268..3632863	3631253..3631303	51	forward
yhiK_-/b3491_+	3631268..3632863	3631565..3631589	25	forward
yhiK_-/b3491_+	3631268..3632863	3632161..3632200	40	forward
yhiK_-/b3491_+	3631268..3632863	3632241..3632269	29	forward
yhiK_-/b3491_+	3631268..3632863	3632278..3632332	55	forward
yhiK_-/b3491_+	3631268..3632863	3632359..3632460	102	forward
yhiK_-/b3491_+	3631268..3632863	3632699..3632753	55	forward
b3495_+/b3496_+	3638569..3638884	3638712..3638765	54	forward
b3495_+/b3496_+	3638569..3638884	3638782..3638862	81	forward
b4613_-/b3501_+	3645878..3646550	3645729..3646001	273	forward
b4613_-/b3501_+	3645878..3646550	3646081..3646137	57	forward
b4613_-/b3501_+	3645878..3646550	3646150..3646393	244	forward
b3503_+/b3504_+	3648686..3649313	3648700..3648831	132	forward
b3503_+/b3504_+	3648686..3649313	3648858..3648919	62	forward
b3505_-/b3506_+	3651222..3651983	3651306..3651341	36	forward
b3510_-/b3511_+	3654764..3655017	3654933..3654975	43	forward
b3511_+/b3512_+	3655591..3656388	3655817..3655900	84	forward
b3511_+/b3512_+	3655591..3656388	3656023..3656124	102	forward
b3512_+/b3513_+	3656917..3657254	3657026..3657110	85	forward
b3514_+/b3515_-	3661551..3661912	3661891..3661910	20	forward
b3515_-/b4452_+	3662642..3662886	3662693..3662749	57	forward
b3516_-/b3517_-	3663834..3664202	3663858..3663896	39	forward
b3516_-/b3517_-	3663834..3664202	3663911..3664051	141	forward
b3517_-/b3518_-	3665604..3665813	3665622..3665680	59	forward
b3518_-/b3519_+	3667212..3667614	3667354..3667498	145	forward
b3519_+/b3520_-	3669265..3669314	3669287..3669324	38	forward
b3520_-/b3521_+	3669918..3670364	3670015..3670073	59	forward
b3520_-/b3521_+	3669918..3670364	3670204..3670255	52	forward
b3522_+/b3523_+	3672399..3672808	3672438..3672527	90	forward
b3525_-/b3526_+	3677211..3677441	3677224..3677265	42	forward
b3525_-/b3526_+	3677211..3677441	3677271..3677300	30	forward
b3527_-/b3528_-	3679964..3680183	3680018..3680108	91	forward
b3529_-/b3530_-	3683603..3683722	3683600..3683630	31	forward
b3530_-/b3532_-	3687197..3688290	3688018..3688036	19	forward
b3533_-/b3535_-	3693260..3694019	3693456..3693480	25	forward
b3533_-/b3535_-	3693260..3694019	3693519..3693546	28	forward
b3533_-/b3535_-	3693260..3694019	3693777..3693795	19	forward
b4454_+/b3539_+	3698225..3698585	3698304..3698336	33	forward
b4454_+/b3539_+	3698225..3698585	3698369..3698408	40	forward
b3540_-/b3542_-	3700892..3701881	3700875..3700892	18	forward
b3540_-/b3542_-	3700892..3701881	3701173..3701187	15	forward
b3540_-/b3542_-	3700892..3701881	3701707..3701747	41	forward
b3542_-/b3543_-	3702785..3702793	3702766..3702849	84	forward
b3543_-/b3544_-	3703814..3704120	3703654..3703991	338	forward
b3544_-/b3546_-	3705729..3706806	3705770..3705794	25	forward
b3544_-/b3546_-	3705729..3706806	3706092..3706178	87	forward
b3544_-/b3546_-	3705729..3706806	3706222..3706315	94	forward
b3544_-/b3546_-	3705729..3706806	3706338..3706407	70	forward
b3546_-/b3547_-	3708499..3708821	3708574..3708641	68	forward
b3546_-/b3547_-	3708499..3708821	3708802..3708834	33	forward
b3547_-/b3548_-	3710031..3710258	3710050..3710151	102	forward
b3547_-/b3548_-	3710031..3710258	3710205..3710281	77	forward
b3551_-/b3552_+	3714418..3714569	3714489..3714510	22	forward
b3554_-/b3555_+	3717068..3717500	3717320..3717377	58	forward
b4455_-/insJK_+	3718624..3718702	3718684..3718698	15	forward
sokA_+/b3559_-	3720129..3720350	3720279..3720302	24	forward
b3563_-/b3564_-	3725772..3725939	3725793..3725832	40	forward
b3563_-/b3564_-	3725772..3725939	3725937..3726031	95	forward
b3564_-/b3565_-	3727395..3727465	3727412..3727569	158	forward
b3569_+/b3570_-	3734181..3734375	3734338..3734475	138	forward
b3570_-/b3571_+	3735201..3735519	3735144..3735264	121	forward
b3576_+/b3577_+	3742234..3742350	3742303..3742341	39	forward
b3582_+/b3584_-	3748116..3749150	3748945..3748960	16	forward
b3582_+/b3584_-	3748116..3749150	3749053..3749102	50	forward
b3585_+/b3587_-	3750990..3752127	3751139..3751174	36	forward
b3585_+/b3587_-	3750990..3752127	3751190..3751211	22	forward
b3585_+/b3587_-	3750990..3752127	3751260..3751447	188	forward
b3585_+/b3587_-	3750990..3752127	3751531..3751565	35	forward
b3585_+/b3587_-	3750990..3752127	3751916..3751956	41	forward
b3585_+/b3587_-	3750990..3752127	3751991..3752056	66	forward
b3587_-/b3588_-	3752452..3752995	3752607..3752659	53	forward
b3587_-/b3588_-	3752452..3752995	3752699..3752816	118	forward
b3588_-/b3589_-	3754535..3754698	3754542..3754593	52	forward
b3589_-/b3590_-	3755851..3756039	3755817..3755926	110	forward
b3590_-/b3592_-	3757885..3759369	3759256..3759278	23	forward
b3592_-/b3593_+	3759979..3760205	3759912..3760017	106	forward
b3595_+/b3596_+	3765946..3766199	3766063..3766089	27	forward
b3596_+/b4615_+	3766662..3767367	3766990..3767111	122	forward
b3596_+/b4615_+	3766662..3767367	3767144..3767220	77	forward
b3596_+/b4615_+	3766662..3767367	3767247..3767277	31	forward
b4615_+/b3597_-	3767704..3768265	3767956..3768026	71	forward
b3598_-/b3599_+	3769768..3770303	3769797..3769869	73	forward
b3598_-/b3599_+	3769768..3770303	3769909..3770004	96	forward
b3598_-/b3599_+	3769768..3770303	3770144..3770289	146	forward
b3599_+/b3600_+	3772218..3772446	3772296..3772355	60	forward
b4554_-/b3602_+	3774404..3774687	3774396..3774436	41	forward
b3608_-/b3610_-	3781685..3782213	3781882..3781936	55	forward
b3608_-/b3610_-	3781685..3782213	3782136..3782166	31	forward
b3610_-/b3611_-	3782466..3782606	3782541..3782564	24	forward
b3611_-/b3612_+	3783039..3783282	3783037..3783106	70	forward
b3614_+/b3616_-	3787084..3788342	3787135..3787286	152	forward
b3614_+/b3616_-	3787084..3788342	3787462..3787545	84	forward
b3614_+/b3616_-	3787084..3788342	3788109..3788128	20	forward
b3614_+/b3616_-	3787084..3788342	3788190..3788237	48	forward
b3617_-/b3618_-	3790575..3790848	3790835..3790850	16	forward
b3627_-/b3629_-	3801082..3802203	3801294..3801340	47	forward
b3630_-/b3632_-	3803974..3805086	3804019..3804123	105	forward
b3630_-/b3632_-	3803974..3805086	3804268..3804327	60	forward
b3630_-/b3632_-	3803974..3805086	3804366..3804458	93	forward
b3630_-/b3632_-	3803974..3805086	3804718..3804783	66	forward
b3630_-/b3632_-	3803974..3805086	3804835..3805055	221	forward
b3632_-/b3633_+	3806122..3806562	3806354..3806405	52	forward
b3635_-/b3636_-	3809176..3809272	3809152..3809189	38	forward
b3637_-/b3638_-	3809698..3809913	3809782..3809822	41	forward
b3643_-/b3644_+	3814573..3814698	3814599..3814661	63	forward
b3646_+/b3648_+	3817515..3819450	3817790..3817835	46	forward
b3646_+/b3648_+	3817515..3819450	3818154..3818169	16	forward
b3646_+/b3648_+	3817515..3819450	3818659..3818690	32	forward
b3646_+/b3648_+	3817515..3819450	3818749..3818856	108	forward
b3646_+/b3648_+	3817515..3819450	3819202..3819277	76	forward
b3653_-/b3654_+	3826689..3826967	3826734..3826806	73	forward
b3657_-/b3659_+	3833953..3834975	3834127..3834242	116	forward
b3657_-/b3659_+	3833953..3834975	3834418..3834522	105	forward
b3657_-/b3659_+	3833953..3834975	3834909..3834944	36	forward
b3661_-/b4555_+	3838017..3838237	3838035..3838107	73	forward
b3661_-/b4555_+	3838017..3838237	3838118..3838196	79	forward
b3662_-/b3663_-	3839763..3839972	3839709..3839769	61	forward
b3662_-/b3663_-	3839763..3839972	3839853..3840015	163	forward
b3663_-/b3664_-	3840426..3840477	3840432..3840467	36	forward
b3664_-/b3665_+	3841813..3841986	3841929..3841948	20	forward
b3666_-/b3667_-	3845191..3845327	3845255..3845273	19	forward
b3666_-/b3667_-	3845191..3845327	3845321..3845374	54	forward
b3668_-/b3670_-	3848160..3848824	3848496..3848537	42	forward
b3670_-/b3671_-	3849116..3849118	3849051..3849121	71	forward
b3671_-/b3672_-	3850808..3850912	3850756..3850831	76	forward
b3674_-/b3676_-	3853635..3853982	3853775..3853908	134	forward
b3674_-/b3676_-	3853635..3853982	3853951..3853971	21	forward
b3674_-/b3676_-	3853635..3853982	3853982..3854076	95	forward
b3678_-/b3680_+	3856428..3858275	3856503..3856576	74	forward
b3678_-/b3680_+	3856428..3858275	3856789..3856814	26	forward
[truncated: 2,638 more rows]

## Sheet: HS60min
ncRNA Flanking Genes	Intergenic Interval	Predicted ncRNA Interval	Length of ncRNA	Strand
b0003_+/b0005_+	3734..5233	5135..5162	28	forward
b0003_+/b0005_+	3734..5233	5187..5227	41	forward
b0006_-/b0007_-	6460..6528	6481..6557	77	forward
b0013_-/b0014_+	11787..12162	11768..11821	54	forward
b0013_-/b0014_+	11787..12162	11888..11941	54	forward
b0016_+/b0018_-	16558..16750	16682..16885	204	forward
b0018_-/b0019_+	16961..17488	17229..17332	104	forward
b0020_+/insAB-1_-	19621..19809	19718..19780	63	forward
b0023_-/b0024_+	21079..21180	21102..21153	52	forward
b0031_+/b0032_+	29196..29650	29232..29257	26	forward
b0033_+/b0034_+	34039..34299	34039..34113	75	forward
b0034_+/b0035_-	34696..34780	34757..34826	70	forward
b0051_-/b0053_-	52431..53415	53049..53092	44	forward
b0054_-/b0055_+	57110..57363	57146..57183	38	forward
b0056_+/b0058_-	59125..59686	59354..59484	131	forward
b0056_+/b0058_-	59125..59686	59496..59633	138	forward
b0058_-/b0059_-	60347..60357	60291..60358	68	forward
b0061_-/b0062_-	66551..66834	66555..66617	63	forward
b0061_-/b0062_-	66551..66834	66814..66876	63	forward
b0062_-/b0063_-	68338..68347	68341..68444	104	forward
b0065_+/b0066_-	72116..72228	72168..72205	38	forward
sroA_-/b0069_-	75609..75643	75643..75715	73	forward
b0073_-/b0075_-	81959..83621	82140..82187	48	forward
b0073_-/b0075_-	81959..83621	82241..82277	37	forward
b0073_-/b0075_-	81959..83621	82605..82673	69	forward
b0073_-/b0075_-	81959..83621	82723..82848	126	forward
b0073_-/b0075_-	81959..83621	82874..82926	53	forward
b0073_-/b0075_-	81959..83621	82974..83008	35	forward
b0076_+/b0077_+	85313..85629	85533..85563	31	forward
b0080_+/b0081_+	89033..89633	89060..89150	91	forward
b0080_+/b0081_+	89033..89633	89156..89201	46	forward
b0080_+/b0081_+	89033..89633	89276..89349	74	forward
b0099_+/b0100_-	111434..111563	111492..111558	67	forward
b0100_-/b0102_-	111699..111855	111728..111755	28	forward
b0102_-/b0104_+	112600..113443	112775..112827	53	forward
b0102_-/b0104_+	112600..113443	113165..113194	30	forward
b0102_-/b0104_+	112600..113443	113305..113355	51	forward
b0106_-/b0108_-	115725..117108	116229..116250	22	forward
b0106_-/b0108_-	115725..117108	116411..116438	28	forward
b0106_-/b0108_-	115725..117108	116494..116541	48	forward
b0106_-/b0108_-	115725..117108	116581..116645	65	forward
b0117_-/b0118_+	131261..131614	131253..131283	31	forward
b0117_-/b0118_+	131261..131614	131329..131358	30	forward
b0121_-/b0122_-	136465..136569	136562..136723	162	forward
b0122_-/b0123_+	136918..137082	136876..136947	72	forward
b0123_+/b0124_-	138634..138834	138664..138695	32	forward
b0134_-/b0135_-	149602..149714	149662..149702	41	forward
b0138_-/b0139_-	152813..152828	152787..152889	103	forward
b0140_-/b0141_-	156202..156298	156108..156218	111	forward
b0142_-/b0144_-	157733..159185	157708..157775	68	forward
b0142_-/b0144_-	157733..159185	157915..157989	75	forward
b0142_-/b0144_-	157733..159185	158290..158336	47	forward
b0142_-/b0144_-	157733..159185	158425..158472	48	forward
b0142_-/b0144_-	157733..159185	158478..158559	82	forward
b0142_-/b0144_-	157733..159185	159026..159052	27	forward
b0146_-/b0147_-	161487..161500	161428..161496	69	forward
b0147_-/b0148_+	162032..162104	162014..162045	32	forward
b0153_+/b0154_-	173445..173601	173451..173555	105	forward
b0154_-/b0155_+	174883..175106	174890..174927	38	forward
b0154_-/b0155_+	174883..175106	174937..174977	41	forward
b0158_-/b0160_+	178463..179236	178800..178886	87	forward
b0158_-/b0160_+	178463..179236	179061..179089	29	forward
b0164_-/b0166_-	185070..185122	185048..185074	27	forward
b0168_-/b4414_+	189507..189711	189630..189685	56	forward
b0170_+/b0171_+	191709..191854	191743..191776	34	forward
b0189_-/b0190_+	213933..214290	214215..214247	33	forward
b0192_+/b0193_-	215980..216178	216041..216065	25	forward
b0192_+/b0193_-	215980..216178	216072..216134	63	forward
b0195_-/b0197_-	219595..220112	219921..219953	33	forward
b0198_-/b0200_+	221622..222832	221883..221926	44	forward
b0198_-/b0200_+	221622..222832	222390..222426	37	forward
b0200_+/b0207_+	223409..229166	223511..223630	120	forward
b0200_+/b0207_+	223409..229166	225647..225750	104	forward
b0200_+/b0207_+	223409..229166	229021..229047	27	forward
b0207_+/b0209_+	229971..231121	230035..230115	81	forward
b0207_+/b0209_+	229971..231121	230148..230204	57	forward
b0207_+/b0209_+	229971..231121	230310..230426	117	forward
b0207_+/b0209_+	229971..231121	230479..230574	96	forward
b0207_+/b0209_+	229971..231121	230660..230693	34	forward
b0213_+/b0215_+	235539..236066	235756..235851	96	forward
b0215_+/b0217_+	236799..237334	237054..237114	61	forward
b0223_+/b0225_-	245095..245960	245160..245180	21	forward
b0223_+/b0225_-	245095..245960	245213..245310	98	forward
b0223_+/b0225_-	245095..245960	245326..245426	101	forward
b0223_+/b0225_-	245095..245960	245483..245564	82	forward
b0223_+/b0225_-	245095..245960	245584..245689	106	forward
b0223_+/b0225_-	245095..245960	245710..245815	106	forward
b0228_+/lfhA_-	248135..248357	248151..248207	57	forward
b0228_+/lfhA_-	248135..248357	248281..248326	46	forward
b0234_+/ykfJ_+	253162..253466	253295..253322	28	forward
b0243_+/b0245_-	261981..262551	262174..262515	342	forward
b0248_-/b0249_-	264431..264527	264398..264539	142	forward
b0249_-/b0250_-	264768..264843	264661..265137	477	forward
b0251_-/ykfK_-	265778..265999	265985..266023	39	forward
ykfK_-/b0252_-	266192..266407	266332..266369	38	forward
b0252_-/b0253_-	267230..267320	266979..267244	266	forward
b0253_-/b0254_-	268185..268512	268183..268217	35	forward
b0253_-/b0254_-	268185..268512	268226..268260	35	forward
b0253_-/b0254_-	268185..268512	268346..268429	84	forward
b0253_-/b0254_-	268185..268512	268465..268577	113	forward
b0264_-/b4505_-	278906..279247	279068..279165	98	forward
b4505_-/b0266_-	279587..279608	279310..279612	303	forward
b0266_-/b0267_-	279960..280052	279954..280046	93	forward
b0269_+/b0270_+	284393..284618	284414..284442	29	forward
b0269_+/b0270_+	284393..284618	284461..284507	47	forward
b0273_-/insAB-3_-	289530..289871	289833..289874	42	forward
b0276_+/b0277_-	291456..291545	291513..291548	36	forward
b0277_-/b0278_-	292173..292443	292246..292564	319	forward
b0281_-/b0282_-	296321..296604	296382..296409	28	forward
b0281_-/b0282_-	296321..296604	296498..296862	365	forward
b0282_-/b0284_-	297016..297959	296991..297022	32	forward
b0282_-/b0284_-	297016..297959	297099..297237	139	forward
b0282_-/b0284_-	297016..297959	297341..297376	36	forward
b0286_-/b0287_+	301798..302214	301868..301909	42	forward
b0286_-/b0287_+	301798..302214	301934..301991	58	forward
b0287_+/b0288_-	302830..303076	302920..303050	131	forward
b0288_-/b0289_-	303407..303718	303437..303516	80	forward
b0288_-/b0289_-	303407..303718	303555..303601	47	forward
b0289_-/b0291_-	304430..306030	304406..304442	37	forward
b0289_-/b0291_-	304430..306030	304930..305045	116	forward
b0289_-/b0291_-	304430..306030	305101..305162	62	forward
b0289_-/b0291_-	304430..306030	305184..305231	48	forward
b0289_-/b0291_-	304430..306030	305270..305327	58	forward
b0289_-/b0291_-	304430..306030	305375..305441	67	forward
b0289_-/b0291_-	304430..306030	305626..305697	72	forward
b0289_-/b0291_-	304430..306030	305824..305871	48	forward
b0289_-/b0291_-	304430..306030	305913..305995	83	forward
b0291_-/b0292_-	308557..308581	308472..308575	104	forward
b0292_-/b0293_-	309251..309307	309249..309334	86	forward
b0294_-/b0295_+	310561..311335	310906..310996	91	forward
b0294_-/b0295_+	310561..311335	311167..311244	78	forward
b4506_-/b4671_-	311739..312364	312011..312181	171	forward
b4671_-/eaeH_+	312467..313580	313041..313086	46	forward
insEF-1_+/ykgQ_+	315678..316662	315866..315886	21	forward
insEF-1_+/ykgQ_+	315678..316662	316037..316097	61	forward
insEF-1_+/ykgQ_+	315678..316662	316135..316271	137	forward
insEF-1_+/ykgQ_+	315678..316662	316318..316363	46	forward
insEF-1_+/ykgQ_+	315678..316662	316566..316614	49	forward
b0305_+/b0306_+	320306..320831	320374..320423	50	forward
b0305_+/b0306_+	320306..320831	320535..320703	169	forward
b0310_-/b0311_-	324589..324800	324747..324764	18	forward
b0311_-/b0312_-	326472..326484	326464..326503	40	forward
b0314_+/b0315_+	330721..331594	330877..330918	42	forward
b0314_+/b0315_+	330721..331594	331228..331334	107	forward
b0324_+/b0325_+	341732..342107	341929..342010	82	forward
b0327_+/b0328_-	344874..344889	344883..344951	69	forward
b0342_-/b0343_-	361085..361149	361114..361178	65	forward
b0343_-/b0344_-	362404..362454	362416..362444	29	forward
b0346_-/b0347_+	367645..367834	367675..367705	31	forward
b0355_-/b0356_-	377593..377685	377617..377676	60	forward
b0359_-/b0360_+	380284..380529	380190..380355	166	forward
b0359_-/b0360_+	380284..380529	380451..380517	67	forward
b0362_-/b0364_-	382115..383282	382470..382577	108	forward
b0362_-/b0364_-	382115..383282	382777..382818	42	forward
b0362_-/b0364_-	382115..383282	383198..383224	27	forward
b0375_+/b0377_+	394354..395862	394651..394691	41	forward
b0375_+/b0377_+	394354..395862	394787..394852	66	forward
b0375_+/b0377_+	394354..395862	395334..395377	44	forward
b0375_+/b0377_+	394354..395862	395603..395645	43	forward
b0375_+/b0377_+	394354..395862	395676..395799	124	forward
b0381_-/b0382_+	400148..400609	400447..400504	58	forward
b0383_+/b0384_+	402387..402504	402407..402454	48	forward
b0390_+/b0391_+	407330..407400	407369..407396	28	forward
b0394_+/b0396_-	410277..410520	410383..410409	27	forward
b0394_+/b0396_-	410277..410520	410447..410464	18	forward
b0397_-/b0399_+	414978..416365	415330..415363	34	forward
b0397_-/b0399_+	414978..416365	415470..415909	440	forward
b0410_+/b0411_-	430177..430352	430266..430352	87	forward
b0412_-/b0413_+	432076..432225	432028..432118	91	forward
b0421_-/b0423_+	440326..440772	440365..440418	54	forward
b0424_-/b0426_+	442866..443906	442989..443015	27	forward
b0424_-/b0426_+	442866..443906	443353..443375	23	forward
b0429_-/b0431_-	447271..447873	447738..447841	104	forward
b0442_+/b0443_+	463533..463625	463549..463599	51	forward
b0457_-/b0458_-	477842..478004	477873..477976	104	forward
b0458_-/b0459_-	478476..478590	478263..478561	299	forward
b0459_-/b0460_-	479143..479313	479183..479230	48	forward
b0460_-/b0461_-	479533..479557	479517..479620	104	forward
b0461_-/b0462_-	479933..480477	479971..480017	47	forward
b0461_-/b0462_-	479933..480477	480075..480143	69	forward
b0461_-/b0462_-	479933..480477	480168..480271	104	forward
b0475_+/b0477_+	498242..499348	498435..498526	92	forward
b0475_+/b0477_+	498242..499348	498821..498938	118	forward
b0475_+/b0477_+	498242..499348	498983..499041	59	forward
b0475_+/b0477_+	498242..499348	499213..499253	41	forward
b0477_+/b0478_-	500654..500785	500741..500844	104	forward
b0478_-/b0479_-	502463..502699	502596..502702	107	forward
b0479_-/b0480_+	503921..504137	503934..503963	30	forward
b0479_-/b0480_+	503921..504137	503977..504036	60	forward
b0480_+/b0481_-	505791..505826	505820..505973	154	forward
b4585_+/b0483_+	506512..507441	506622..506676	55	forward
b4585_+/b0483_+	506512..507441	506919..506966	48	forward
b4585_+/b0483_+	506512..507441	507117..507176	60	forward
b0483_+/b0484_-	507784..508098	507872..508059	188	forward
b0487_+/b0489_-	513625..514079	514026..514062	37	forward
b0489_-/b0490_+	514998..515142	514981..515051	71	forward
b0493_-/b0495_+	518374..518956	518466..518549	84	forward
b0493_-/b0495_+	518374..518956	518558..518682	125	forward
ECK120002880_Phantom_+/b0502_-	528355..528868	528417..528469	53	forward
ECK120002880_Phantom_+/b0502_-	528355..528868	528784..528880	97	forward
b0502_-/b0503_-	529241..529355	529293..529340	48	forward
b0514_+/b0515_-	542258..542484	542269..542292	24	forward
b0520_+/b0522_-	549666..550749	550634..550768	135	forward
b0522_-/b0524_-	551818..552440	552369..552415	47	forward
b0526_+/b0527_-	555220..555254	555224..555267	44	forward
b0535_-/b0537_-	563704..564037	563598..563790	193	forward
b0535_-/b0537_-	563704..564037	563835..563905	71	forward
b0535_-/b0537_-	563704..564037	564030..564106	77	forward
b0539_-/ybcD_+	565585..565673	565561..565635	75	forward
b0553_-/b0554_+	576049..576620	576174..576230	57	forward
b0553_-/b0554_+	576049..576620	576450..576494	45	forward
b0557_-/b0558_-	578117..578406	578249..578310	62	forward
b0557_-/b0558_-	578117..578406	578400..578487	88	forward
b0558_-/b0559_+	578818..579102	578828..578897	70	forward
b4589_-/b0560_+	579669..580056	579738..579856	119	forward
b0563_+/b0564_+	582284..582903	582556..582593	38	forward
b0565_-/b0566_-	584857..585369	585133..585262	130	forward
b0566_-/b0567_-	586132..586313	586240..586298	59	forward
b0567_-/b0569_-	587205..590163	587259..587310	52	forward
b0567_-/b0569_-	587205..590163	587561..587593	33	forward
b0567_-/b0569_-	587205..590163	588048..588081	34	forward
b0567_-/b0569_-	587205..590163	588798..588845	48	forward
b0567_-/b0569_-	587205..590163	589420..589524	105	forward
b0567_-/b0569_-	587205..590163	589637..589688	52	forward
b0567_-/b0569_-	587205..590163	590114..590167	54	forward
b0569_-/b0570_-	592402..592550	592359..592462	104	forward
b0575_+/b0576_+	601081..601181	601103..601126	24	forward
b0577_-/b0578_-	603887..603993	603912..604019	108	forward
b0581_-/b4700_+	606607..606956	606618..606692	75	forward
b0581_-/b4700_+	606607..606956	606854..606882	29	forward
b0582_+/b0583_-	608401..608681	608510..608613	104	forward
b0583_-/b0584_-	609312..609476	609305..609360	56	forward
b0587_+/b0589_-	618611..619418	619398..619543	146	forward
b0589_-/b0591_+	620412..621522	620822..620881	60	forward
b0589_-/b0591_+	620412..621522	621359..621376	18	forward
b0600_+/b0602_-	633970..634571	634414..634487	74	forward
b0606_+/b0607_-	640542..640661	640561..640592	32	forward
b0607_-/b0608_+	641091..641310	641200..641233	34	forward
ECK120002943_Phantom_+/b0611_-	643092..643419	643141..643259	119	forward
ECK120002943_Phantom_+/b0611_-	643092..643419	643272..643358	87	forward
ECK120002943_Phantom_+/b0611_-	643092..643419	643379..643399	21	forward
b0611_-/b0612_-	644227..644339	644207..644245	39	forward
b0613_-/b0615_-	646733..647261	646871..646930	60	forward
b0615_-/b0616_-	648795..648804	648751..648875	125	forward
b0618_-/b0619_+	651080..651457	651383..651452	70	forward
b0628_-/b0629_-	659440..659647	659489..659752	264	forward
b0629_-/b0630_-	660602..660859	660655..660753	99	forward
b0632_-/b0633_-	663187..663324	663157..663200	44	forward
b0632_-/b0633_-	663187..663324	663245..663270	26	forward
b0632_-/b0633_-	663187..663324	663320..663412	93	forward
b0640_-/b0642_-	670829..671423	671008..671095	88	forward
b0640_-/b0642_-	670829..671423	671103..671131	29	forward
b0640_-/b0642_-	670829..671423	671218..671258	41	forward
b0644_-/b0645_+	675771..675933	675889..675917	29	forward
b0652_-/b0654_-	684479..685151	684748..684811	64	forward
b0652_-/b0654_-	684479..685151	684968..685006	39	forward
b0652_-/b0654_-	684479..685151	685107..685139	33	forward
sroC_-/b0656_-	686067..687219	686777..686836	60	forward
b0656_-/b0657_-	688237..688565	688373..688423	51	forward
b0656_-/b0657_-	688237..688565	688457..688636	180	forward
b0659_-/b0661_-	691565..692753	691742..691764	23	forward
b0661_-/b0662_+	694179..694323	694235..694288	54	forward
b0662_+/b0674_-	695500..696735	695968..696006	39	forward
b0662_+/b0674_-	695500..696735	696053..696075	23	forward
b0662_+/b0674_-	695500..696735	696189..696213	25	forward
b0662_+/b0674_-	695500..696735	696658..696714	57	forward
b0674_-/b0675_-	698401..698796	698510..698551	42	forward
b0675_-/b0676_-	699550..699596	699523..699635	113	forward
b0678_-/b0679_+	702835..703166	702833..702931	99	forward
b0678_-/b0679_+	702835..703166	703026..703133	108	forward
b0683_-/b0684_-	709870..710157	710022..710147	126	forward
b0684_-/b0685_-	710689..710827	710737..710770	34	forward
b0684_-/b0685_-	710689..710827	710780..710843	64	forward
b0685_-/b0686_-	711122..711260	711079..711145	67	forward
b0689_+/ybfG_-	715130..715169	715145..715172	28	forward
ybfH_-/b0692_-	715821..716168	716048..716096	49	forward
b0692_-/b4590_+	717489..719805	718336..718411	76	forward
b0692_-/b4590_+	717489..719805	718576..718630	55	forward
b0692_-/b4590_+	717489..719805	718735..718786	52	forward
b0692_-/b4590_+	717489..719805	718794..718864	71	forward
b0692_-/b4590_+	717489..719805	719137..719240	104	forward
b0694_-/b0696_-	720957..723629	721985..722015	31	forward
b0694_-/b0696_-	720957..723629	722022..722045	24	forward
b0698_-/b0699_+	727956..728356	728240..728274	35	forward
b0699_+/b0700_+	728564..728805	728696..728768	73	forward
b0700_+/ybfO_+	733000..733442	733339..733407	69	forward
b0709_-/b0710_+	741780..742049	741861..741898	38	forward
b0714_+/b0716_-	745950..747143	746061..746084	24	forward
b0714_+/b0716_-	745950..747143	746332..746358	27	forward
b0714_+/b0716_-	745950..747143	746366..746405	40	forward
b0714_+/b0716_-	745950..747143	746724..746760	37	forward
b0716_-/b0718_-	748206..748944	748326..748384	59	forward
b0716_-/b0718_-	748206..748944	748497..748551	55	forward
b0716_-/b0718_-	748206..748944	748559..748643	85	forward
b0720_-/b0721_+	753692..754399	753703..753747	45	forward
b0732_+/b0733_+	769835..770680	769842..769902	61	forward
b0732_+/b0733_+	769835..770680	769939..770022	84	forward
b0732_+/b0733_+	769835..770680	770121..770180	60	forward
b0742_+/b0750_+	779613..781307	779852..779987	136	forward
b0742_+/b0750_+	779613..781307	780139..780289	151	forward
b0742_+/b0750_+	779613..781307	780443..780586	144	forward
b0742_+/b0750_+	779613..781307	780664..780797	134	forward
b0742_+/b0750_+	779613..781307	781057..781114	58	forward
b0751_+/b0753_-	783109..784159	783748..783796	49	forward
b0751_+/b0753_-	783109..784159	783846..783916	71	forward
b0753_-/b0754_+	784541..784855	784689..784710	22	forward
b0756_-/b0758_-	788061..789205	788803..788867	65	forward
b0756_-/b0758_-	788061..789205	788964..789035	72	forward
b0756_-/b0758_-	788061..789205	789162..789310	149	forward
b0759_-/b0760_-	791279..791538	791199..791324	126	forward
b0759_-/b0760_-	791279..791538	791471..791519	49	forward
b0761_-/b0762_+	793868..793995	793721..793950	230	forward
b0765_+/b0767_+	796836..797808	797012..797050	39	forward
b0765_+/b0767_+	796836..797808	797501..797627	127	forward
b0771_+/b0772_-	804988..805220	805057..805095	39	forward
b0772_-/b0773_-	806505..806655	806639..806791	153	forward
b0773_-/b0774_-	807133..807190	807095..807160	66	forward
b0773_-/b0774_-	807133..807190	807178..807232	55	forward
b0777_+/b4591_-	811501..812336	812268..812409	142	forward
b4591_-/b0779_+	812475..812748	812443..812505	63	forward
b4591_-/b0779_+	812475..812748	812588..812625	38	forward
b0779_+/b0780_-	814771..814961	814940..815049	110	forward
b0788_-/b0790_-	821722..822958	821780..821799	20	forward
b0788_-/b0790_-	821722..822958	821987..822163	177	forward
b0788_-/b0790_-	821722..822958	822506..822561	56	forward
b0790_-/b0791_+	823721..823852	823665..823735	71	forward
b0790_-/b0791_+	823721..823852	823748..823788	41	forward
b0791_+/b0793_-	824264..825341	824431..824470	40	forward
b0791_+/b0793_-	824264..825341	824535..824662	128	forward
b0791_+/b0793_-	824264..825341	824721..824770	50	forward
b0791_+/b0793_-	824264..825341	824910..824959	50	forward
b0791_+/b0793_-	824264..825341	825037..825116	80	forward
b0793_-/b0795_-	826476..828196	826516..826592	77	forward
b0795_-/b0797_+	829196..830094	829613..829675	63	forward
b0795_-/b0797_+	829196..830094	829835..829906	72	forward
b0797_+/b0798_-	831460..831690	831479..831517	39	forward
b0801_+/b0802_-	836660..836887	836668..836876	209	forward
b0802_-/b0803_-	837149..837412	837285..837365	81	forward
b0803_-/b0804_-	837680..837752	837714..837749	36	forward
b0807_+/b0809_-	842482..844963	842585..842635	51	forward
b0807_+/b0809_-	842482..844963	843359..843419	61	forward
b0807_+/b0809_-	842482..844963	844092..844121	30	forward
b0807_+/b0809_-	842482..844963	844392..844546	155	forward
b0807_+/b0809_-	842482..844963	844564..844591	28	forward
b0807_+/b0809_-	842482..844963	844905..844948	44	forward
b0811_-/b0812_-	847228..847630	847544..847699	156	forward
b0812_-/b0813_-	848135..848432	848206..848226	21	forward
b0812_-/b0813_-	848135..848432	848350..848425	76	forward
b0819_-/b0820_+	854968..855185	855055..855081	27	forward
b0821_-/b0822_-	858285..858435	858426..858455	30	forward
b0822_-/b0823_-	859252..859396	859376..859451	76	forward
b0826_-/b0828_+	864353..865790	864650..864682	33	forward
b0826_-/b0828_+	864353..865790	865658..865685	28	forward
b0834_+/b0835_-	875887..875932	875894..875932	39	forward
b0837_+/b0839_+	879081..879949	879149..879281	133	forward
b0841_-/b0842_+	882612..882895	882691..882769	79	forward
b0841_-/b0842_+	882612..882895	882779..882824	46	forward
b0842_+/b0843_-	884129..884168	884151..884206	56	forward
b0844_-/b0846_+	885355..886645	886214..886239	26	forward
b0844_-/b0846_+	885355..886645	886358..886452	95	forward
b4417_-/b0847_-	887278..887356	887269..887296	28	forward
b0847_-/b0848_+	889043..889311	889107..889134	28	forward
b0848_+/b0849_-	889690..889718	889693..889735	43	forward
b0853_+/b0854_+	892657..893006	892730..892775	46	forward
b0853_+/b0854_+	892657..893006	892812..892906	95	forward
b0859_+/b0860_-	898869..899066	899030..899125	96	forward
b0863_-/b0864_-	902212..902228	902188..902231	44	forward
b0864_-/b0865_-	902958..903174	903094..903146	53	forward
b0874_-/b0875_-	914081..914574	914111..914219	109	forward
b0874_-/b0875_-	914081..914574	914235..914318	84	forward
b0876_+/b0878_+	917355..918457	918033..918082	50	forward
b0876_+/b0878_+	917355..918457	918159..918198	40	forward
b0882_+/b0884_-	924764..925447	924908..924971	64	forward
b0882_+/b0884_-	924764..925447	925302..925372	71	forward
b0882_+/b0884_-	924764..925447	925442..925482	41	forward
b0886_-/b0888_-	928419..930307	928782..928817	36	forward
b0886_-/b0888_-	928419..930307	929353..929456	104	forward
b0886_-/b0888_-	928419..930307	929962..930002	41	forward
b0888_-/b0889_+	931274..931817	931298..931346	49	forward
b0888_-/b0889_+	931274..931817	931459..931496	38	forward
b0893_+/b0894_+	939944..940181	940077..940102	26	forward
b0897_-/b0898_+	944781..945093	944789..944817	29	forward
b0897_-/b0898_+	944781..945093	944870..944919	50	forward
b0899_+/b0901_+	947883..948890	948301..948321	21	forward
b0899_+/b0901_+	947883..948890	948473..948517	45	forward
b0902_-/b0903_-	950304..950494	950352..950396	45	forward
b0903_-/b0904_-	952778..952831	952762..952812	51	forward
b0904_-/b0905_-	953690..954094	953701..953772	72	forward
b0904_-/b0905_-	953690..954094	954077..954180	104	forward
b0905_-/b0906_+	955856..955984	955911..955981	71	forward
b0917_+/b0919_+	970079..970974	970837..970872	36	forward
b0919_+/b0921_+	971869..972759	971911..972087	177	forward
b0919_+/b0921_+	971869..972759	972158..972253	96	forward
b0919_+/b0921_+	971869..972759	972324..972343	20	forward
b0919_+/b0921_+	971869..972759	972397..972479	83	forward
b0925_+/b0926_+	982118..982297	982138..982196	59	forward
b0928_-/b0929_-	984933..985116	985003..985085	83	forward
b0928_-/b0929_-	984933..985116	985115..985163	49	forward
b0929_-/b0930_-	986206..986807	986399..986474	76	forward
b0929_-/b0930_-	986206..986807	986517..986602	86	forward
b0929_-/b0930_-	986206..986807	986641..986666	26	forward
b0929_-/b0930_-	986206..986807	986688..986712	25	forward
b0929_-/b0930_-	986206..986807	986720..986780	61	forward
b0929_-/b0930_-	986206..986807	986804..986855	52	forward
b0930_-/b0931_-	988209..988376	988200..988274	75	forward
b0933_-/b0935_-	993268..994065	993512..993532	21	forward
b0935_-/b0937_-	995212..996159	995730..995760	31	forward
b0937_-/b0938_+	996736..997090	996778..996840	63	forward
b0946_+/b0948_+	1005718..1007066	1005947..1005984	38	forward
b0946_+/b0948_+	1005718..1007066	1006008..1006127	120	forward
b0946_+/b0948_+	1005718..1007066	1006573..1006880	308	forward
b0949_+/b0950_+	1011095..1011223	1011098..1011160	63	forward
b0952_+/b0953_+	1014683..1014937	1014814..1014860	47	forward
b0953_+/b0954_-	1015106..1015174	1015170..1015312	143	forward
b0955_-/b0956_+	1017523..1017707	1017149..1017532	384	forward
b0955_-/b0956_+	1017523..1017707	1017559..1017627	69	forward
b0956_+/b0957_-	1018161..1018235	1018217..1018273	57	forward
b0957_-/b0958_-	1019277..1019632	1019437..1019471	35	forward
b0957_-/b0958_-	1019277..1019632	1019519..1019557	39	forward
b0957_-/b0958_-	1019277..1019632	1019563..1019632	70	forward
b0958_-/b0959_+	1020143..1020360	1020047..1020288	242	forward
b0959_+/b0961_-	1020991..1023124	1021202..1021305	104	forward
b0959_+/b0961_-	1020991..1023124	1021345..1021589	245	forward
b0959_+/b0961_-	1020991..1023124	1021612..1021689	78	forward
b0959_+/b0961_-	1020991..1023124	1021785..1021842	58	forward
b0959_+/b0961_-	1020991..1023124	1021975..1022136	162	forward
b0959_+/b0961_-	1020991..1023124	1022198..1022272	75	forward
b0959_+/b0961_-	1020991..1023124	1022472..1022497	26	forward
b0959_+/b0961_-	1020991..1023124	1022605..1022634	30	forward
b0959_+/b0961_-	1020991..1023124	1022932..1022955	24	forward
b0968_+/b0970_-	1029566..1029981	1029579..1029627	49	forward
b0968_+/b0970_-	1029566..1029981	1029669..1029830	162	forward
b0968_+/b0970_-	1029566..1029981	1029904..1029991	88	forward
b0970_-/b0972_+	1030642..1031361	1031204..1031246	43	forward
b0970_-/b0972_+	1030642..1031361	1031299..1031335	37	forward
b0980_+/b0981_-	1041139..1041252	1041164..1041238	75	forward
b0982_-/b0984_-	1043900..1045071	1043885..1043912	28	forward
b0982_-/b0984_-	1043900..1045071	1044006..1044089	84	forward
b0982_-/b0984_-	1043900..1045071	1044538..1044563	26	forward
b0984_-/b0986_-	1047169..1047910	1047193..1047239	47	forward
b0986_-/b0987_-	1048556..1048661	1048611..1048680	70	forward
b4516_+/b0989_-	1049332..1050185	1049865..1049950	86	forward
b4516_+/b0989_-	1049332..1050185	1050014..1050039	26	forward
b4516_+/b0989_-	1049332..1050185	1050139..1050401	263	forward
b0989_-/b0990_+	1050399..1050683	1050139..1050401	263	forward
b0989_-/b0990_+	1050399..1050683	1050589..1050681	93	forward
b0990_+/b0991_+	1050897..1051069	1050944..1051001	58	forward
b0994_+/b0996_+	1056513..1057306	1056568..1056589	22	forward
b0994_+/b0996_+	1056513..1057306	1056622..1056668	47	forward
b0998_+/b0999_-	1061622..1061772	1061759..1061831	73	forward
b0999_-/b1001_+	1062079..1063258	1062902..1062921	20	forward
ycdF_+/b1006_-	1067372..1067733	1067677..1067724	48	forward
ycdF_+/b1006_-	1067372..1067733	1067732..1067772	41	forward
b1011_-/b1013_+	1072087..1073464	1072300..1072330	31	forward
b1011_-/b1013_+	1072087..1073464	1072449..1072506	58	forward
b1011_-/b1013_+	1072087..1073464	1072635..1072726	92	forward
b1011_-/b1013_+	1072087..1073464	1072765..1072788	24	forward
b1011_-/b1013_+	1072087..1073464	1072846..1072961	116	forward
b1011_-/b1013_+	1072087..1073464	1073089..1073129	41	forward
b1015_+/b1016_+	1080037..1080578	1080221..1080256	36	forward
b1015_+/b1016_+	1080037..1080578	1080315..1080376	62	forward
b1022_-/b1024_-	1087070..1089088	1087069..1087114	46	forward
b1022_-/b1024_-	1087070..1089088	1087135..1087194	60	forward
b1022_-/b1024_-	1087070..1089088	1087479..1087504	26	forward
b1022_-/b1024_-	1087070..1089088	1088822..1088883	62	forward
b1022_-/b1024_-	1087070..1089088	1089001..1089046	46	forward
b1024_-/b1025_+	1091513..1092098	1091601..1091704	104	forward
b1036_+/b1037_-	1100011..1100073	1100026..1100127	102	forward
b1038_-/b1039_-	1101351..1101374	1101356..1101431	76	forward
b1040_-/b1041_+	1102420..1103173	1102768..1102793	26	forward
b1040_-/b1041_+	1102420..1103173	1102900..1102944	45	forward
b1043_+/b1044_+	1104517..1104636	1104546..1104598	53	forward
b1047_-/b1048_+	1108165..1108557	1108175..1108204	30	forward
b1047_-/b1048_+	1108165..1108557	1108227..1108284	58	forward
b1047_-/b1048_+	1108165..1108557	1108339..1108474	136	forward
b1048_+/b1050_+	1110094..1112801	1112690..1112723	34	forward
b1052_-/b1054_-	1113533..1114884	1113716..1113800	85	forward
b1052_-/b1054_-	1113533..1114884	1114180..1114254	75	forward
b1052_-/b1054_-	1113533..1114884	1114604..1114642	39	forward
b1057_-/b1058_-	1118270..1118529	1118287..1118341	55	forward
b1057_-/b1058_-	1118270..1118529	1118429..1118455	27	forward
b1060_-/b1061_-	1120179..1120464	1120112..1120201	90	forward
b1062_-/b1063_-	1121831..1121935	1121763..1121857	95	forward
b1063_-/b1064_-	1122497..1122629	1122439..1122524	86	forward
b1071_-/b1072_-	1129352..1129426	1129386..1129560	175	forward
b1080_+/b1082_+	1136595..1137600	1137574..1137599	26	forward
b1083_+/b1084_-	1140210..1140404	1140370..1140400	31	forward
b1084_-/b1085_+	1143591..1143724	1143616..1143694	79	forward
b1102_-/b1103_+	1160775..1161107	1160966..1161029	64	forward
b1109_+/b1110_+	1166613..1166821	1166697..1166744	48	forward
b1121_-/b1123_-	1180491..1181005	1180684..1180805	122	forward
b1121_-/b1123_-	1180491..1181005	1180963..1180990	28	forward
b1123_-/b1125_-	1182053..1182839	1182203..1182246	44	forward
b1127_+/b1128_-	1186294..1186341	1186341..1186484	144	forward
b1129_-/b1131_-	1189000..1189838	1189238..1189341	104	forward
b1129_-/b1131_-	1189000..1189838	1189384..1189486	103	forward
b1129_-/b1131_-	1189000..1189838	1189544..1189695	152	forward
b1129_-/b1131_-	1189000..1189838	1189795..1189819	25	forward
b1137_-/b1139_+	1196756..1197917	1197112..1197215	104	forward
b1137_-/b1139_+	1196756..1197917	1197592..1197656	65	forward
b1140_-/b1142_-	1200030..1200291	1199993..1200056	64	forward
b1143_+/b1145_-	1201062..1201481	1201071..1201142	72	forward
b1155_+/b1157_-	1207769..1208341	1207776..1207895	120	forward
b1155_+/b1157_-	1207769..1208341	1208124..1208157	34	forward
b1160_-/b1161_-	1211227..1211925	1211452..1211508	57	forward
b1160_-/b1161_-	1211227..1211925	1211557..1211614	58	forward
b1160_-/b1161_-	1211227..1211925	1211630..1211710	81	forward
b1163_-/b1164_+	1214699..1215011	1214712..1214749	38	forward
b1163_-/b1164_+	1214699..1215011	1214805..1214853	49	forward
b1166_+/b1167_+	1215859..1215970	1215903..1215937	35	forward
b1168_+/b4520_+	1218075..1218205	1218113..1218135	23	forward
b4520_+/ycgH_1_+	1218425..1220023	1218438..1218501	64	forward
b4520_+/ycgH_1_+	1218425..1220023	1218833..1218882	50	forward
b4520_+/ycgH_1_+	1218425..1220023	1218966..1219062	97	forward
b4520_+/ycgH_1_+	1218425..1220023	1219123..1219227	105	forward
b4520_+/ycgH_1_+	1218425..1220023	1219237..1219278	42	forward
b4520_+/ycgH_1_+	1218425..1220023	1219339..1219372	34	forward
b4520_+/ycgH_1_+	1218425..1220023	1219391..1219460	70	forward
b4520_+/ycgH_1_+	1218425..1220023	1219559..1219625	67	forward
b4520_+/ycgH_1_+	1218425..1220023	1219837..1219882	46	forward
b4520_+/ycgH_1_+	1218425..1220023	1219926..1220019	94	forward
ycgH_2_+/b1171_-	1221446..1221527	1221496..1221520	25	forward
b1173_+/b1174_-	1223131..1223501	1223234..1223261	28	forward
b1173_+/b1174_-	1223131..1223501	1223396..1223471	76	forward
b1177_+/b1178_-	1226192..1226293	1226205..1226276	72	forward
b1178_-/b1179_+	1226696..1226903	1226326..1226889	564	forward
b1183_+/b1185_-	1230410..1231722	1231693..1231733	41	forward
b1185_-/b1186_-	1232254..1232398	1232324..1232396	73	forward
b1186_-/b1187_+	1233941..1234160	1233979..1234101	123	forward
b1191_-/b1192_-	1241295..1241388	1241274..1241332	59	forward
b1195_+/b1196_+	1244206..1244382	1244319..1244351	33	forward
b1197_-/b1198_-	1246600..1246918	1246701..1246778	78	forward
b1200_-/b1201_+	1250062..1250288	1250077..1250105	29	forward
b1202_-/b1203_-	1255176..1255943	1255284..1255412	129	forward
b1202_-/b1203_-	1255176..1255943	1255597..1255725	129	forward
b1202_-/b1203_-	1255176..1255943	1255735..1255894	160	forward
b1204_-/b1205_+	1257737..1258013	1257742..1257783	42	forward
b1208_-/b1210_+	1262101..1262936	1262221..1262299	79	forward
b1208_-/b1210_+	1262101..1262936	1262398..1262428	31	forward
b1208_-/b1210_+	1262101..1262936	1262636..1262753	118	forward
b4424_+/b1216_-	1269684..1269971	1269829..1270044	216	forward
b1216_-/b1217_+	1271073..1271341	1271095..1271126	32	forward
b1219_-/b1220_+	1272823..1273147	1272838..1272872	35	forward
b1220_+/b1222_-	1274402..1275044	1274436..1274461	26	forward
b1220_+/b1222_-	1274402..1275044	1274529..1274612	84	forward
b1223_+/b1224_+	1278572..1279086	1279026..1279072	47	forward
b1232_-/b1233_-	1287848..1287896	1287822..1287859	38	forward
b1233_-/b1234_+	1288356..1288428	1288333..1288364	32	forward
b1237_-/b1238_+	1292146..1292749	1292352..1292551	200	forward
b1238_+/ychG_2_-	1293368..1293648	1293450..1293655	206	forward
ychG_2_-/b1241_-	1294240..1294668	1294344..1294381	38	forward
b1249_-/b4595_+	1306670..1306811	1306710..1306767	58	forward
b4595_+/b1250_-	1306986..1307039	1307024..1307061	38	forward
b1250_-/b1251_-	1308294..1308592	1308372..1308448	77	forward
b1251_-/b1252_+	1308890..1309112	1308879..1308982	104	forward
b1251_-/b1252_+	1308890..1309112	1309015..1309058	44	forward
b1253_-/b1254_-	1310271..1310374	1310301..1310377	77	forward
b1260_-/b1262_-	1315247..1316450	1315859..1315878	20	forward
b1260_-/b1262_-	1315247..1316450	1315933..1315960	28	forward
b1263_-/b1265_-	1319409..1321061	1319480..1319569	90	forward
b1263_-/b1265_-	1319409..1321061	1319733..1319764	32	forward
b1263_-/b1265_-	1319409..1321061	1319801..1319835	35	forward
b1263_-/b1265_-	1319409..1321061	1319917..1320033	117	forward
b1263_-/b1265_-	1319409..1321061	1320150..1320185	36	forward
b1270_-/b1272_+	1326382..1327355	1326497..1326543	47	forward
b1270_-/b1272_+	1326382..1327355	1327000..1327033	34	forward
b1273_-/b1274_+	1328693..1329071	1328749..1328781	33	forward
b4523_+/b1276_+	1333483..1333854	1333502..1333738	237	forward
b1277_-/b1278_+	1337185..1337353	1337219..1337297	79	forward
b1284_-/b4596_-	1342371..1342459	1342293..1342398	106	forward
b1284_-/b4596_-	1342371..1342459	1342430..1342570	141	forward
b4596_-/b1285_-	1342634..1342780	1342619..1342690	72	forward
b1287_-/b1288_-	1348132..1348274	1347996..1348137	142	forward
b1287_-/b1288_-	1348132..1348274	1348223..1348253	31	forward
b1289_-/b1290_-	1349785..1349851	1349809..1349845	37	forward
b1291_-/b1293_-	1351653..1352528	1352139..1352246	108	forward
b1293_-/b1295_-	1353495..1355446	1353544..1353791	248	forward
b1293_-/b1295_-	1353495..1355446	1354551..1354586	36	forward
b1293_-/b1295_-	1353495..1355446	1354597..1354660	64	forward
b1293_-/b1295_-	1353495..1355446	1354764..1354879	116	forward
b1293_-/b1295_-	1353495..1355446	1355229..1355254	26	forward
b1293_-/b1295_-	1353495..1355446	1355294..1355341	48	forward
b1293_-/b1295_-	1353495..1355446	1355404..1355505	102	forward
b1299_+/b1300_+	1360493..1360766	1360563..1360675	113	forward
b1324_-/b1325_+	1386836..1386953	1386635..1386837	203	forward
b1325_+/b4525_-	1387920..1388703	1388106..1388214	109	forward
b1325_+/b4525_-	1387920..1388703	1388243..1388278	36	forward
b1325_+/b4525_-	1387920..1388703	1388308..1388397	90	forward
b4673_-/b1328_+	1388958..1390014	1389258..1389351	94	forward
b4673_-/b1328_+	1388958..1390014	1389473..1389555	83	forward
b4673_-/b1328_+	1388958..1390014	1389783..1389877	95	forward
b1328_+/b1329_+	1390915..1391250	1390960..1390988	29	forward
b1328_+/b1329_+	1390915..1391250	1391029..1391057	29	forward
b1330_-/b1331_+	1393947..1394099	1394038..1394066	29	forward
b1333_-/b1334_-	1396647..1396797	1396710..1396751	42	forward
b1333_-/b1334_-	1396647..1396797	1396767..1396809	43	forward
[truncated: 2,608 more rows]

## Sheet: M-P0h
ncRNA Flanking Genes	Intergenic Interval	Predicted ncRNA Interval	Length of ncRNA	Strand
[truncated: 4,227 more rows]

[truncated: 2 more sheets: M-P2h, M-P4h]
