# Supplementary material for: Directional RNA-seq reveals highly complex condition-dependent transcriptomes in E. coli K12 through accurate full-length transcripts assembling
Source: BMC Genomics. 2013 Jul 30;14:520. doi: 10.1186/1471-2164-14-520 (PMC3734233; doi:10.1186/1471-2164-14-520)
Supplement: Additional file 14 — The hypothetical proteins expressed in the E. coli samples. [file 1471-2164-14-520-S14.xlsx]

## Sheet: Sheet1
Hypothetical protein	Expressed in samples	Multi-gene operon
b0050	LB HS15min HS30min HS60min M-P0h M-P2h M-P4h	b0050-b0051-b0052-b0053-b0054 (HS30min,HS60min), b0049-b0050-b0051-b0052-b0053-b0054 (LB,HS15min,M-P0h,M-P2h,M-P4h)
b0137	LB HS15min HS30min HS60min M-P0h M-P2h M-P4h	b0136-b0137-b0138-b0139 (HS15min,HS60min,M-P4h), b0136-b0137-b0138-b0139-b0140 (M-P2h), b0136-b0137 (HS30min)
b1016	LB HS15min HS30min M-P0h M-P2h M-P4h	b1016-efeU_2 (HS15min,HS30min,M-P0h,M-P4h), b1016-efeU_2-b1018-b1019 (LB)
b1356	LB HS15min HS30min HS60min M-P0h M-P2h M-P4h
b1382	LB HS15min HS30min HS60min M-P0h M-P2h M-P4h	b1381-b1382-b1383 (LB,HS15min,HS30min,HS60min,M-P0h,M-P2h,M-P4h)
b1419	LB HS15min HS30min HS60min M-P0h M-P2h M-P4h	b1419-b4429 (HS30min,M-P2h), b1418-b1419-b4429 (LB,HS15min,M-P0h,M-P4h)
b1446	LB HS15min HS30min HS60min M-P0h M-P2h M-P4h	b1445-b1446 (LB,HS15min,M-P0h,M-P2h,M-P4h)
b1455	HS15min M-P0h
b1457	LB HS15min HS30min HS60min M-P0h M-P2h M-P4h	rhsE-b1457-b1458-b1459 (M-P4h)
b1470	LB HS30min HS60min M-P0h M-P2h M-P4h
b1607	LB HS15min HS30min HS60min M-P0h M-P2h M-P4h
b1952	LB HS15min HS30min HS60min M-P0h M-P2h M-P4h
b1998	LB HS15min HS30min HS60min M-P0h M-P2h M-P4h	b1998-b1999 (LB,HS15min,M-P2h,M-P4h)
b2941	HS15min M-P0h	b2937-b2938-b2939-b2941 (HS15min,M-P0h)
b3242	HS15min HS30min HS60min M-P2h M-P4h	b3241-b3242 (HS30min,HS60min,M-P4h), b3240-b3241-b3242 (HS15min,M-P2h)
b3471	LB HS15min HS30min HS60min M-P0h M-P2h M-P4h	b3468-b3469-b3471-b3472 (LB), b3471-b3472 (HS15min,HS30min,HS60min,M-P0h,M-P2h,M-P4h)
b3638	LB HS15min HS30min HS60min M-P0h M-P2h M-P4h	b3635-b3636-b3637-b3638 (HS15min,HS30min,M-P0h), b3636-b3637-b3638 (LB,HS60min,M-P2h,M-P4h)
b3937	LB HS15min HS30min HS60min M-P0h M-P2h M-P4h	b3937-b3938 (LB,HS15min,HS30min,HS60min,M-P0h,M-P2h,M-P4h)
b4325	LB HS15min HS30min HS60min M-P0h M-P2h M-P4h
b4335	LB HS15min HS30min HS60min M-P0h M-P2h M-P4h	b4334-b4335 (HS60min,M-P0h), b4332-b4333-b4334-b4335-b4336-b4337 (M-P2h), b4333-b4334-b4335 (LB,HS15min,M-P4h)
b4336	LB HS15min HS30min HS60min M-P0h M-P2h M-P4h	b4332-b4333-b4334-b4335-b4336-b4337 (M-P2h), b4336-b4337 (LB,HS15min,HS30min,HS60min,M-P0h,M-P4h)
b4586	M-P2h M-P4h	b4586-b0218 (M-P4h)
b4588	LB HS15min HS30min HS60min M-P0h M-P4h	b0545-b0546-b4588 (LB,HS15min,HS30min), b0545-b0546-b4588-b0547 (M-P4h), b0545-b0546-b4588-b0547-b0548-b0549-b0550 (HS60min)
b4589	LB HS30min M-P0h M-P2h M-P4h
b4590	LB HS30min HS60min M-P4h
b4593	LB HS15min HS30min HS60min M-P0h M-P2h M-P4h	b1171-b1172-b4593 (LB,HS15min,HS30min,HS60min,M-P0h,M-P2h,M-P4h)
b4594	HS15min HS30min M-P2h M-P4h
b4596	LB HS15min HS30min HS60min M-P0h M-P2h M-P4h	b1284-b4596 (LB,HS15min,HS30min,M-P0h,M-P2h,M-P4h)
b4604	LB HS15min M-P4h	b4604-b2209 (M-P4h)
b4605	LB HS30min HS60min M-P2h M-P4h
b4610	LB HS15min HS30min HS60min M-P0h M-P2h M-P4h
b4612	HS30min HS60min M-P0h M-P2h M-P4h
b4615	LB HS15min HS30min HS60min M-P0h M-P2h M-P4h
b4620	LB HS15min HS30min HS60min M-P0h M-P2h M-P4h
b4621	LB HS15min M-P2h
b4622	HS30min
